# Supplementary material for: Ginkgo biloba’s footprint of dynamic Pleistocene history dates back only 390,000 years ago
Source: BMC Genomics. 2018 Apr 27;19:299. doi: 10.1186/s12864-018-4673-2 (PMC5921299; doi:10.1186/s12864-018-4673-2)
Supplement: Supplementary file 1 — Ginkgo accession table. (XLSX 21 kb) [file 12864_2018_4673_MOESM1_ESM.xlsx]

## Sheet: ginkgo
Sample	Species	Haplotype	Collection date	Collector	Latitude	Longitude	Haplotype group	Genbank/ENA sample [reads]	Genbank/ENA sample [plastid genome]	# Raw sequences	# High quality sequences	% High quality	# Plastid high quality sequences	Length of the plastid	Coverage >= 1	Uncovered	Average coverage
DHAL4	Ginkgo biloba	H1		Yan &Fu	31.6167	114.45	A	ERS2025363	MG922594	2364162	2235877	0.945738	64900	156976	156976	0	71.77
DHAL6	Ginkgo biloba	H3		Yan &Fu	31.6167	114.45	A	ERS2025364	MG922595	28941507	27972117	0.966505	357974	156976	156976	0	409.01
DHLY13	Ginkgo biloba	H1			31.3333	113.5	B	ERS2025365	MG922596	3155089	2978762	0.944113	81397	157053	157053	0	85.5
DHLY4	Ginkgo biloba	H3			31.3333	113.5	B	ERS2025366	MG922597	4549326	4301227	0.945465	71374	157061	157050	11	74.73
DHLY5	Ginkgo biloba	H1			31.3333	113.5	A	ERS2025367	MG922598	2817379	2671742	0.948308	54002	156980	156980	0	58.71
DHLY7	Ginkgo biloba	H3			31.3333	113.5	A	ERS2025368	MG922599	4143656	3927644	0.947869	65338	156975	156975	0	63.93
ES10	Ginkgo biloba	H1			30.569	110.51	A	ERS2025369	MG922600	8372452	7946816	0.949162	271418	156972	156972	0	299.14
ES13	Ginkgo biloba				30.569	110.51	A	ERS2025370	MG922601	3787347	3569769	0.942551	101382	156982	156982	0	108.94
ES16	Ginkgo biloba	H1			30.569	110.51	A	ERS2025371	MG922602	2184479	2075470	0.950098	47144	156976	156976	0	51.3
ES6	Ginkgo biloba				30.569	110.51	A	ERS2025372	MG922603	2183501	2070713	0.948345	50455	156977	156977	0	55.91
HP10	Ginkgo biloba	H4	2008.10.14	Xiaoling Yan	30.1922	110.864	H	ERS2025373	MG922604	1448007	1368604	0.945164	40786	156978	156978	0	43.82
HP6	Ginkgo biloba	H6	2008.10.14	Xiaoling Yan	30.0269	110.633	F	ERS2025374	MG922605	1270846	1198057	0.942724	15693	156970	156970	0	16.89
HX23	Ginkgo biloba	H1	2008.09.23	Xiaoling Yan	33.7883	106.286	A	ERS2025375	MG922606	3019480	2840756	0.94081	118997	157007	157007	0	125.92
HX4	Ginkgo biloba	H1	2008.09.23	Xiaoling Yan	33.8172	106.317	A	ERS2025376	MG922607	3597219	3394110	0.943537	73079	156989	156989	0	78.92
JF006	Ginkgo biloba				28.9333	107.25	H	ERS2025377	MG922608	2609372	2475667	0.94876	103074	156973	156972	1	111.05
JF200	Ginkgo biloba				28.9333	107.25	A	ERS2025378	MG922609	3274857	3083095	0.941444	137923	156974	156974	0	143.31
SNJ1	Ginkgo biloba	H6			31.4361	110.447	G	ERS2025379	MG922612	4011616	3790443	0.944867	135733	156976	156976	0	143.33
SNJ6	Ginkgo biloba	H4			31.4361	110.447	E	ERS2025380	MG922613	8525744	8014049	0.939982	808603	156993	156993	0	844.71
SNJ7	Ginkgo biloba	H1			31.4361	110.447	A	ERS2025381	MG922614	2445801	2314478	0.946307	39061	156978	156978	0	40.77
TM110	Ginkgo biloba	H1	2008.9.8	Xiaoling Yan	30.322	119.449	B	ERS2025330	MG922619	2020590	1903583	0.942093	44239	157054	157054	0	46.95
TM111	Ginkgo biloba	H1	2008.9.8	Xiaoling Yan	30.3232	119.449	B	ERS2025329	MG922620	1666398	1576600	0.946113	35807	157022	157022	0	37.2
TM12	Ginkgo biloba	H11	2008.9.11	Xiaoling Yan	30.3235	119.443	C	ERS2025331	MG922621	3515012	3322538	0.945242	80789	156972	156972	0	89.42
TM127	Ginkgo biloba		2008.9.8	Xiaoling Yan	30.3329	119.444	B	ERS2025332	MG922622	2672920	2526365	0.94517	56412	157046	157046	0	61.23
TM128	Ginkgo biloba	H1	2008.9.8	Xiaoling Yan	30.3317	119.443	B	ERS2025333	MG922623	3733065	3506100	0.939201	58065	157028	157028	0	59.95
TM130	Ginkgo biloba	H12	2008.9.8	Xiaoling Yan	30.3144	119.443	A	ERS2025334	MG922624	2876366	2728232	0.9485	80668	156984	156984	0	86.71
TM137	Ginkgo biloba	H11	2008.9.8	Xiaoling Yan	30.3225	119.442	C	ERS2025335	MG922625	2001608	1891604	0.945042	36501	157021	157017	4	40.04
TM139	Ginkgo biloba	H11	2008.9.8	Xiaoling Yan	30.3225	119.442	C	ERS2025336	MG922626	3131000	2942587	0.939823	56376	156960	156960	0	61.14
TM14	Ginkgo biloba	H1	2008.9.11	Xiaoling Yan	30.3235	119.443	B	ERS2025337	MG922627	6509386	6161854	0.946611	139737	157041	157041	0	147.68
TM141	Ginkgo biloba	H1	2008.9.8	Xiaoling Yan	30.3225	119.442	B	ERS2025338	MG922628	4325113	3949537	0.913164	18977	157054	157052	2	19.84
TM143	Ginkgo biloba	H1	2008.9.8	Xiaoling Yan	30.3225	119.442	B	ERS2025339	MG922629	2366708	2226062	0.940573	132191	157040	157040	0	145.82
TM150	Ginkgo biloba	H1	2008.9.8	Xiaoling Yan	30.3213	119.444	B	ERS2025340	MG922630	3422794	3231064	0.943984	43530	157045	157045	0	45.42
TM157	Ginkgo biloba	H1	2008.9.9	Xiaoling Yan	30.3243	119.45	B	ERS2025341	MG922631	2554865	2410252	0.943397	40004	157042	157042	0	43.13
TM178	Ginkgo biloba	H1	2008.9.9	Xiaoling Yan	30.325	119.451	B	ERS2025342	MG922632	2754151	2586508	0.939131	74707	157040	157040	0	80.56
TM18	Ginkgo biloba	H12	2008.9.11	Xiaoling Yan	30.3268	119.44	D	ERS2025343	MG922633	3530727	3336429	0.944969	54911	156965	156965	0	57.96
TM197	Ginkgo biloba	H1	2008.9.9	Xiaoling Yan	30.3234	119.447	B	ERS2025344	MG922634	2642308	2504439	0.947823	69930	157062	157062	0	77.84
TM20	Ginkgo biloba	H1	2008.9.11	Xiaoling Yan	30.3273	119.44	B	ERS2025345	MG922635	3425922	3230229	0.942879	53417	157045	157045	0	58.44
TM21	Ginkgo biloba	H13	2008.9.11	Xiaoling Yan	30.3273	119.44	D	ERS2025346	MG922636	4379118	4003479	0.91422	16230	156963	156940	23	17.05
TM22	Ginkgo biloba	H13	2008.9.11	Xiaoling Yan	30.3273	119.44	D	ERS2025347	MG922637	4122002	3890009	0.943718	96880	157018	157008	10	103.68
TM228	Ginkgo biloba		2008.9.9	Xiaoling Yan	30.3208	119.442	B	ERS2025348	MG922638	3447670	3281499	0.951802	81690	157031	157031	0	90.7
TM229	Ginkgo biloba	H1	2008.9.9	Xiaoling Yan	30.3211	119.442	B	ERS2025349	MG922639	4069856	3801155	0.933978	143319	157048	157048	0	151.65
TM234	Ginkgo biloba	H1	2008.9.9	Xiaoling Yan	30.3207	119.442	B	ERS2025350	MG922641	2194133	2065758	0.941492	42999	157094	157080	14	46.97
TM240	Ginkgo biloba	H1	2008.9.9	Xiaoling Yan	30.3202	119.442	B	ERS2025351	MG922642	3006403	2820864	0.938285	54908	157042	157042	0	57.82
TM263	Ginkgo biloba	H1	2008.9.10	Xiaoling Yan	30.3419	119.433	B	ERS2025352	MG922644	3328057	3132102	0.94112	72071	157021	157021	0	75.48
TM27	Ginkgo biloba	H1	2008.9.11	Xiaoling Yan	30.3273	119.44	B	ERS2025353	MG922645	2717565	2558406	0.941433	61607	157046	157046	0	66.99
TM270	Ginkgo biloba	H1	2008.9.10	Xiaoling Yan	30.3409	119.431	A	ERS2025354	MG922646	1887951	1779909	0.942773	31624	156973	156973	0	34.24
TM284	Ginkgo biloba	H1	2008.9.10	Xiaoling Yan	30.337	119.434	A	ERS2025355	MG922647	4377654	4142867	0.946367	70425	156979	156979	0	77.18
TM286	Ginkgo biloba	H1	2008.9.10	Xiaoling Yan	30.3366	119.434	A	ERS2025356	MG922648	4261834	4044879	0.949094	101055	157007	157007	0	111.67
TM32	Ginkgo biloba	H1	2008.9.11	Xiaoling Yan	30.331	119.438	A	ERS2025357	MG922649	12496382	11787083	0.94324	266642	156977	156977	0	288.32
TM33	Ginkgo biloba	H1	2008.9.11	Xiaoling Yan	30.3311	119.437	B	ERS2025358	MG922650	2823840	2656255	0.940654	69640	157045	157033	12	73.93
TM36	Ginkgo biloba	H1	2008.9.11	Xiaoling Yan	30.3319	119.437	A	ERS2025359	MG922651	3194930	3005774	0.940795	76375	156982	156982	0	82.53
TM40	Ginkgo biloba	H1	2008.10.6	Xiaoling Yan	30.3146	119.44	B	ERS2025360	MG922652	5840606	5326896	0.912045	9291	157011	156609	402	9.82
TM52	Ginkgo biloba	H1	2008.10.6	Xiaoling Yan	30.3243	119.433	A	ERS2025361	MG922653	12084898	11418865	0.944887	239680	156972	156972	0	265.58
TM54	Ginkgo biloba	H1	2008.10.6	Xiaoling Yan	30.3243	119.433	A	ERS2025362	MG922654	3664610	3457476	0.943477	68541	156977	156977	0	74.12
WCNT25	Ginkgo biloba				28.4333	107.883	B	ERS2025382	MG922655	5570750	5248717	0.942192	200864	157062	157060	2	214.88
WCNT52	Ginkgo biloba				28.4333	107.883	B	ERS2025383	MG922656	4153815	3908208	0.940872	86565	157061	157037	24	90.23
WCNT53	Ginkgo biloba	H1			28.4333	107.883	B	ERS2025384	MG922657	3569818	3366963	0.943175	103505	157046	157046	0	105.21
WCNT81	Ginkgo biloba				28.4333	107.883	B	ERS2025385	MG922658	2852412	2695165	0.944872	132545	157057	157057	0	141.02
WCQF5	Ginkgo biloba	H5			28.4333	107.883	E	ERS2025386	MG922659	25399812	24602923	0.968626	344106	156962	156962	0	385.1
WCSJ27	Ginkgo biloba	H1			28.4333	107.883	B	ERS2025387	MG922660	2863770	2707758	0.945522	148935	157050	157050	0	159.26
XX10	Ginkgo biloba	H4	2008.10.18	Xiaoling Yan	31.6872	114.931	E	ERS2025388	MG922661	6361220	5993240	0.942153	83474	157009	156999	10	90.61
XX11	Ginkgo biloba	H1	2008.10.18	Xiaoling Yan	31.6872	114.931	A	ERS2025389	MG922662	7694781	7252660	0.942543	147159	156989	156989	0	158.37
XX15	Ginkgo biloba	H4	2008.10.18	Xiaoling Yan	31.7067	114.952	E	ERS2025390	MG922663	2826401	2662565	0.942034	37547	156967	156967	0	40.49
XX5	Ginkgo biloba	H1	2008.10.18	Xiaoling Yan	31.9097	115.009	A	ERS2025391	MG922664	2932768	2770521	0.944678	25719	156985	156971	14	27.16
PY014	Ginkgo biloba		2012.07	Chunxiang Xie	Mt. Jinfo, Chonqin, 1082m NN		H	SRS1239193	MG922610	661017	661017	1	11951	156988	156860	128	13.62
SE057	Ginkgo biloba		2012.07	Chunxiang Xie	Wuchuan, Guizhou, 750m NN		E	SRS1239195	MG922611	657225	657225	1	13515	156973	156860	103	15.4
TH19	Ginkgo biloba		2012.07	Chunxiang Xie	Huixan, Gansu, 850m NN		E	SRS1239196	MG922615	661795	661795	1	48158	156981	156980	1	54.96
TH20	Ginkgo biloba		2012.07	Chunxiang Xie	Huixan, Gansu, 789m NN		E	SRS1239197	MG922616	669290	669290	1	40132	156955	156943	12	45.79
TM049	Ginkgo biloba		2011.07.14	Yunpeng Zhao	Mt. Tianmu, 583m NN		C	SRS1239200	MG922617	1617413	1617413	1	20742	157006	156984	22	23.05
TM106	Ginkgo biloba		2011.09.12	Yunpeng Zhao	Mt. Tianmu, 347m NN		B	SRS1239204	MG922618	1329573	1329572	0.999999	22150	157214	157180	34	24.55
TM231	Ginkgo biloba		2011.09.12	Yunpeng Zhao	Mt. Tianmu, 350m NN		D	SRS1239207	MG922640	1621614	1621612	0.999999	8607	156970	156812	158	9.36
TM257	Ginkgo biloba		2011.09.12	Yunpeng Zhao	Mt. Tianmu, 1080m NN		C	SRS1239208	MG922643	1710981	1710981	1	21863	156992	156987	5	24.13
