# Supplementary material for: Ginkgo biloba’s footprint of dynamic Pleistocene history dates back only 390,000 years ago
Source: BMC Genomics. 2018 Apr 27;19:299. doi: 10.1186/s12864-018-4673-2 (PMC5921299; doi:10.1186/s12864-018-4673-2)
Supplement: Supplementary file 3 — 35S rDNA alignment as text file. (TXT 535 kb) [file 12864_2018_4673_MOESM3_ESM.txt]

[alignment position: 1-1716: 18 S rDNA          , 3 variable sites             ]
[                    1717-2538: ITS1            , 7 variable sites             ]
[                    2539-2701: 5.8 S rDNA      , 2 variable site              ]
[                    2702-2944: ITS2            , 6 variable sites             ]
[                    2945-6355: 25 S rDNA       , 22 variable sites            ]
[ 1] DHAL4               AATGGCTCATTAAATCAGTTATAGTTTCTTTGATGGTACCTTACTACTCGGATAACCGTAGTAATTCTAGAGCTAATACG     
[ 2] DHAL6               AATGGCTCATTAAATCAGTTATAGTTTCTTTGATGGTACCTTACTACTCGGATAACCGTAGTAATTCTAGAGCTAATACG     
[ 3] DHLY13              AATGGCTCATTAAATCAGTTATAGTTTCTTTGATGGTACCTTACTACTCGGATAACCGTAGTAATTCTAGAGCTAATACG     
[ 4] DHLY4               AATGGCTCATTAAATCAGTTATAGTTTCTTTGATGGTACCTTACTACTCGGATAACCGTAGTAATTCTAGAGCTAATACG     
[ 5] DHLY5               AATGGCTCATTAAATCAGTTATAGTTTCTTTGATGGTACCTTACTACTCGGATAACCGTAGTAATTCTAGAGCTAATACG     
[ 6] DHLY7               AATGGCTCATTAAATCAGTTATAGTTTCTTTGATGGTACCTTACTACTCGGATAACCGTAGTAATTCTAGAGCTAATACG     
[ 7] ES10                AATGGCTCATTAAATCAGTTATAGTTTCTTTGATGGTACCTTACTACTCGGATAACCGTAGTAATTCTAGAGCTAATACG     
[ 8] ES13                AATGGCTCATTAAATCAGTTATAGTTTCTTTGATGGTACCTTACTACTCGGATAACCGTAGTAATTCTAGAGCTAATACG     
[ 9] ES16                AATGGCTCATTAAATCAGTTATAGTTTCTTTGATGGTACCTTACTACTCGGATAACCGTAGTAATTCTAGAGCTAATACG     
[10] ES6                 AATGGCTCATTAAATCAGTTATAGTTTCTTTGATGGTACCTTACTACTCGGATAACCGTAGTAATTCTAGAGCTAATACG     
[11] HP10                AATGGCTCATTAAATCAGTTATAGTTTCTTTGATGGTACCTTACTACTCGGATAACCGTAGTAATTCTAGAGCTAATACG     
[12] HP6                 AATGGCTCATTAAATCAGTTATAGTTTCTTTGATGGTACCTTACTACTCGGATAACCGTAGTAATTCTAGAGCTAATACG     
[13] HX23                AATGGCTCATTAAATCAGTTATAGTTTCTTTGATGGTACCTTACTACTCGGATAACCGTAGTAATTCTAGAGCTAATACG     
[14] HX4                 AATGGCTCATTAAATCAGTTATAGTTTCTTTGATGGTACCTTACTACTCGGATAACCGTAGTAATTCTAGAGCTAATACG     
[15] JF006               AATGGCTCATTAAATCAGTTATAGTTTCTTTGATGGTACCTTACTACTCGGATAACCGTAGTAATTCTAGAGCTAATACG     
[16] JF200               AATGGCTCATTAAATCAGTTATAGTTTCTTTGATGGTACCTTACTACTCGGATAACCGTAGTAATTCTAGAGCTAATACG     
[17] SNJ1                AATGGCTCATTAAATCAGTTATAGTTTCTTTGATGGTACCTTACTACTCGGATAACCGTAGTAATTCTAGAGCTAATACG     
[18] SNJ6                AATGGCTCATTAAATCAGTTATAGTTTCTTTGATGGTACCTTACTACTCGGATAACCGTAGTAATTCTAGAGCTAATACG     
[19] SNJ7                AATGGCTCATTAAATCAGTTATAGTTTCTTTGATGGTACCTTACTACTCGGATAACCGTAGTAATTCTAGAGCTAATACG     
[20] TM110               AATGGCTCATTAAATCAGTTATAGTTTCTTTGATGGTACCTTACTACTCGGATAACCGTAGTAATTCTAGAGCTAATACG     
[21] TM111               AATGGCTCATTAAATCAGTTATAGTTTCTTTGATGGTACCTTACTACTCGGATAACCGTAGTAATTCTAGAGCTAATACG     
[22] TM12                AATGGCTCATTAAATCAGTTATAGTTTCTTTGATGGTACCTTACTACTCGGATAACCGTAGTAATTCTAGAGCTAATACG     
[23] TM127               AATGGCTCATTAAATCAGTTATAGTTTCTTTGATGGTACCTTACTACTCGGATAACCGTAGTAATTCTAGAGCTAATACG     
[24] TM128               AATGGCTCATTAAATCAGTTATAGTTTCTTTGATGGTACCTTACTACTCGGATAACCGTAGTAATTCTAGAGCTAATACG     
[25] TM130               AATGGCTCATTAAATCAGTTATAGTTTCTTTGATGGTACCTTACTACTCGGATAACCGTAGTAATTCTAGAGCTAATACG     
[26] TM139               AATGGCTCATTAAATCAGTTATAGTTTCTTTGATGGTACCTTACTACTCGGATAACCGTAGTAATTCTAGAGCTAATACG     
[27] TM14                AATGGCTCATTAAATCAGTTATAGTTTCTTTGATGGTACCTTACTACTCGGATAACCGTAGTAATTCTAGAGCTAATACG     
[28] TM143               AATGGCTCATTAAATCAGTTATAGTTTCTTTGATGGTACCTTACTACTCGGATAACCGTAGTAATTCTAGAGCTAATACG     
[29] TM150               AATGGCTCATTAAATCAGTTATAGTTTCTTTGATGGTACCTTACTACTCGGATAACCGTAGTAATTCTAGAGCTAATACG     
[30] TM157               AATGGCTCATTAAATCAGTTATAGTTTCTTTGATGGTACCTTACTACTCGGATAACCGTAGTAATTCTAGAGCTAATACG     
[31] TM178               AATGGCTCATTAAATCAGTTATAGTTTCTTTGATGGTACCTTACTACTCGGATAACCGTAGTAATTCTAGAGCTAATACG     
[32] TM18                AATGGCTCATTAAATCAGTTATAGTTTCTTTGATGGTACCTTACTACTCGGATAACCGTAGTAATTCTAGAGCTAATACG     
[33] TM197               AATGGCTCATTAAATCAGTTATAGTTTCTTTGATGGTACCTTACTACTCGGATAACCGTAGTAATTCTAGAGCTAATACG     
[34] TM20                AATGGCTCATTAAATCAGTTATAGTTTCTTTGATGGTACCTTACTACTCGGATAACCGTAGTAATTCTAGAGCTAATACG     
[35] TM22                AATGGCTCATTAAATCAGTTATAGTTTCTTTGATGGTACCTTACTACTCGGATAACCGTAGTAATTCTAGAGCTAATACG     
[36] TM228               AATGGCTCATTAAATCAGTTATAGTTTCTTTGATGGTACCTTACTACTCGGATAACCGTAGTAATTCTAGAGCTAATACG     
[37] TM229               AATGGCTCATTAAATCAGTTATAGTTTCTTTGATGGTACCTTACTACTCGGATAACCGTAGTAATTCTAGAGCTAATACG     
[38] TM234               AATGGCTCATTAAATCAGTTATAGTTTCTTTGATGGTACCTTACTACTCGGATAACCGTAGTAATTCTAGAGCTAATACG     
[39] TM240               AATGGCTCATTAAATCAGTTATAGTTTCTTTGATGGTACCTTACTACTCGGATAACCGTAGTAATTCTAGAGCTAATACG     
[40] TM263               AATGGCTCATTAAATCAGTTATAGTTTCTTTGATGGTACCTTACTACTCGGATAACCGTAGTAATTCTAGAGCTAATACG     
[41] TM270               AATGGCTCATTAAATCAGTTATAGTTTCTTTGATGGTACCTTACTACTCGGATAACCGTAGTAATTCTAGAGCTAATACG     
[42] TM27                AATGGCTCATTAAATCAGTTATAGTTTCTTTGATGGTACCTTACTACTCGGATAACCGTAGTAATTCTAGAGCTAATACG     
[43] TM284               AATGGCTCATTAAATCAGTTATAGTTTCTTTGATGGTACCTTACTACTCGGATAACCGTAGTAATTCTAGAGCTAATACG     
[44] TM286               AATGGCTCATTAAATCAGTTATAGTTTCTTTGATGGTACCTTACTACTCGGATAACCGTAGTAATTCTAGAGCTAATACG     
[45] TM32                AATGGCTCATTAAATCAGTTATAGTTTCTTTGATGGTACCTTACTACTCGGATAACCGTAGTAATTCTAGAGCTAATACG     
[46] TM33                AATGGCTCATTAAATCAGTTATAGTTTCTTTGATGGTACCTTACTACTCGGATAACCGTAGTAATTCTAGAGCTAATACG     
[47] TM36                AATGGCTCATTAAATCAGTTATAGTTTCTTTGATGGTACCTTACTACTCGGATAACCGTAGTAATTCTAGAGCTAATACG     
[48] TM52                AATGGCTCATTAAATCAGTTATAGTTTCTTTGATGGTACCTTACTACTCGGATAACCGTAGTAATTCTAGAGCTAATACG     
[49] TM54                AATGGCTCATTAAATCAGTTATAGTTTCTTTGATGGTACCTTACTACTCGGATAACCGTAGTAATTCTAGAGCTAATACG     
[50] WCNT25              AATGGCTCATTAAATCAGTTATAGTTTCTTTGATGGTACCTTACTACTCGGATAACCGTAGTAATTCTAGAGCTAATACG     
[51] WCNT52              AATGGCTCATTAAATCAGTTATAGTTTCTTTGATGGTACCTTACTACTCGGATAACCGTAGTAATTCTAGAGCTAATACG     
[52] WCNT53              AATGGCTCATTAAATCAGTTATAGTTTCTTTGATGGTACCTTACTACTCGGATAACCGTAGTAATTCTAGAGCTAATACG     
[53] WCNT81              AATGGCTCATTAAATCAGTTATAGTTTCTTTGATGGTACCTTACTACTCGGATAACCGTAGTAATTCTAGAGCTAATACG     
[54] WCQF5               AATGGCTCATTAAATCAGTTATAGTTTCTTTGATGGTACCTTACTACTCGGATAACCGTAGTAATTCTAGAGCTAATACG     
[55] WCSJ27              AATGGCTCATTAAATCAGTTATAGTTTCTTTGATGGTACCTTACTACTCGGATAACCGTAGTAATTCTAGAGCTAATACG     
[56] XX10                AATGGCTCATTAAATCAGTTATAGTTTCTTTGATGGTACCTTACTACTCGGATAACCGTAGTAATTCTAGAGCTAATACG     
[57] XX11                AATGGCTCATTAAATCAGTTATAGTTTCTTTGATGGTACCTTACTACTCGGATAACCGTAGTAATTCTAGAGCTAATACG     
[58] XX15                AATGGCTCATTAAATCAGTTATAGTTTCTTTGATGGTACCTTACTACTCGGATAACCGTAGTAATTCTAGAGCTAATACG     
[59] XX5                 AATGGCTCATTAAATCAGTTATAGTTTCTTTGATGGTACCTTACTACTCGGATAACCGTAGTAATTCTAGAGCTAATACG     
[                      1          .         .         .         .         :         .         .         . 80  ]
[    intragenomic        ................................................................................     ]
[    intergenomic        ................................................................................     ]

[ 1] DHAL4               TGCACCAAATCCCGACTTCTGGAAGGGACGCATTTATTAGATAAAAGGCCGACGCGGGCTCGCCCGCTGCTTCGGTGATT     
[ 2] DHAL6               TGCACCAAATCCCGACTTCTGGAAGGGACGCATTTATTAGATAAAAGGCCGACGCGGGCTCGCCCGCTGCTTCGGTGATT     
[ 3] DHLY13              TGCACCAAATCCCGACTTCTGGAAGGGACGCATTTATTAGATAAAAGGCCGACGCGGGCTCGCCCGCTGCTTCGGTGATT     
[ 4] DHLY4               TGCACCAAATCCCGACTTCTGGAAGGGACGCATTTATTAGATAAAAGGCCGACGCGGGCTCGCCCGCTGCTTCGGTGATT     
[ 5] DHLY5               TGCACCAAATCCCGACTTCTGGAAGGGACGCATTTATTAGATAAAAGGCCGACGCGGGCTCGCCCGCTGCTTCGGTGATT     
[ 6] DHLY7               TGCACCAAATCCCGACTTCTGGAAGGGACGCATTTATTAGATAAAAGGCCGACGCGGGCTCGCCCGCTGCTTCGGTGATT     
[ 7] ES10                TGCACCAAATCCCGACTTCTGGAAGGGACGCATTTATTAGATAAAAGGCCGACGCGGGCTCGCCCGCTGCTTCGGTGATT     
[ 8] ES13                TGCACCAAATCCCGACTTCTGGAAGGGACGCATTTATTAGATAAAAGGCCGACGCGGGCTCGCCCGCTGCTTCGGTGATT     
[ 9] ES16                TGCACCAAATCCCGACTTCTGGAAGGGACGCATTTATTAGATAAAAGGCCGACGCGGGCTCGCCCGCTGCTTCGGTGATT     
[10] ES6                 TGCACCAAATCCCGACTTCTGGAAGGGACGCATTTATTAGATAAAAGGCCGACGCGGGCTCGCCCGCTGCTTCGGTGATT     
[11] HP10                TGCACCAAATCCCGACTTCTGGAAGGGACGCATTTATTAGATAAAAGGCCGACGCGGGCTCGCCCGCTGCTTCGGTGATT     
[12] HP6                 TGCACCAAATCCCGACTTCTGGAAGGGACGCATTTATTAGATAAAAGGCCGACGCGGGCTCGCCCGCTGCTTCGGTGATT     
[13] HX23                TGCACCAAATCCCGACTTCTGGAAGGGACGCATTTATTAGATAAAAGGCCGACGCGGGCTCGCCCGCTGCTTCGGTGATT     
[14] HX4                 TGCACCAAATCCCGACTTCTGGAAGGGACGCATTTATTAGATAAAAGGCCGACGCGGGCTCGCCCGCTGCTTCGGTGATT     
[15] JF006               TGCACCAAATCCCGACTTCTGGAAGGGACGCATTTATTAGATAAAAGGCCGACGCGGGCTCGCCCGCTGCTTCGGTGATT     
[16] JF200               TGCACCAAATCCCGACTTCTGGAAGGGACGCATTTATTAGATAAAAGGCCGACGCGGGCTCGCCCGCTGCTTCGGTGATT     
[17] SNJ1                TGCACCAAATCCCGACTTCTGGAAGGGACGCATTTATTAGATAAAAGGCCGACGCGGGCTCGCCCGCTGCTTCGGTGATT     
[18] SNJ6                TGCACCAAATCCCGACTTCTGGAAGGGACGCATTTATTAGATAAAAGGCCGACGCGGGCTCGCCCGCTGCTTCGGTGATT     
[19] SNJ7                TGCACCAAATCCCGACTTCTGGAAGGGACGCATTTATTAGATAAAAGGCCGACGCGGGCTCGCCCGCTGCTTCGGTGATT     
[20] TM110               TGCACCAAATCCCGACTTCTGGAAGGGACGCATTTATTAGATAAAAGGCCGACGCGGGCTCGCCCGCTGCTTCGGTGATT     
[21] TM111               TGCACCAAATCCCGACTTCTGGAAGGGACGCATTTATTAGATAAAAGGCCGACGCGGGCTCGCCCGCTGCTTCGGTGATT     
[22] TM12                TGCACCAAATCCCGACTTCTGGAAGGGACGCATTTATTAGATAAAAGGCCGACGCGGGCTCGCCCGCTGCTTCGGTGATT     
[23] TM127               TGCACCAAATCCCGACTTCTGGAAGGGACGCATTTATTAGATAAAAGGCCGACGCGGGCTCGCCCGCTGCTTCGGTGATT     
[24] TM128               TGCACCAAATCCCGACTTCTGGAAGGGACGCATTTATTAGATAAAAGGCCGACGCGGGCTCGCCCGCTGCTTCGGTGATT     
[25] TM130               TGCACCAAATCCCGACTTCTGGAAGGGACGCATTTATTAGATAAAAGGCCGACGCGGGCTCGCCCGCTGCTTCGGTGATT     
[26] TM139               TGCACCAAATCCCGACTTCTGGAAGGGACGCATTTATTAGATAAAAGGCCGACGCGGGCTCGCCCGCTGCTTCGGTGATT     
[27] TM14                TGCACCAAATCCCGACTTCTGGAAGGGACGCATTTATTAGATAAAAGGCCGACGCGGGCTCGCCCGCTGCTTCGGTGATT     
[28] TM143               TGCACCAAATCCCGACTTCTGGAAGGGACGCATTTATTAGATAAAAGGCCGACGCGGGCTCGCCCGCTGCTTCGGTGATT     
[29] TM150               TGCACCAAATCCCGACTTCTGGAAGGGACGCATTTATTAGATAAAAGGCCGACGCGGGCTCGCCCGCTGCTTCGGTGATT     
[30] TM157               TGCACCAAATCCCGACTTCTGGAAGGGACGCATTTATTAGATAAAAGGCCGACGCGGGCTCGCCCGCTGCTTCGGTGATT     
[31] TM178               TGCACCAAATCCCGACTTCTGGAAGGGACGCATTTATTAGATAAAAGGCCGACGCGGGCTCGCCCGCTGCTTCGGTGATT     
[32] TM18                TGCACCAAATCCCGACTTCTGGAAGGGACGCATTTATTAGATAAAAGGCCGACGCGGGCTCGCCCGCTGCTTCGGTGATT     
[33] TM197               TGCACCAAATCCCGACTTCTGGAAGGGACGCATTTATTAGATAAAAGGCCGACGCGGGCTCGCCCGCTGCTTCGGTGATT     
[34] TM20                TGCACCAAATCCCGACTTCTGGAAGGGACGCATTTATTAGATAAAAGGCCGACGCGGGCTCGCCCGCTGCTTCGGTGATT     
[35] TM22                TGCACCAAATCCCGACTTCTGGAAGGGACGCATTTATTAGATAAAAGGCCGACGCGGGCTCGCCCGCTGCTTCGGTGATT     
[36] TM228               TGCACCAAATCCCGACTTCTGGAAGGGACGCATTTATTAGATAAAAGGCCGACGCGGGCTCGCCCGCTGCTTCGGTGATT     
[37] TM229               TGCACCAAATCCCGACTTCTGGAAGGGACGCATTTATTAGATAAAAGGCCGACGCGGGCTCGCCCGCTGCTTCGGTGATT     
[38] TM234               TGCACCAAATCCCGACTTCTGGAAGGGACGCATTTATTAGATAAAAGGCCGACGCGGGCTCGCCCGCTGCTTCGGTGATT     
[39] TM240               TGCACCAAATCCCGACTTCTGGAAGGGACGCATTTATTAGATAAAAGGCCGACGCGGGCTCGCCCGCTGCTTCGGTGATT     
[40] TM263               TGCACCAAATCCCGACTTCTGGAAGGGACGCATTTATTAGATAAAAGGCCGACGCGGGCTCGCCCGCTGCTTCGGTGATT     
[41] TM270               TGCACCAAATCCCGACTTCTGGAAGGGACGCATTTATTAGATAAAAGGCCGACGCGGGCTCGCCCGCTGCTTCGGTGATT     
[42] TM27                TGCACCAAATCCCGACTTCTGGAAGGGACGCATTTATTAGATAAAAGGCCGACGCGGGCTCGCCCGCTGCTTCGGTGATT     
[43] TM284               TGCACCAAATCCCGACTTCTGGAAGGGACGCATTTATTAGATAAAAGGCCGACGCGGGCTCGCCCGCTGCTTCGGTGATT     
[44] TM286               TGCACCAAATCCCGACTTCTGGAAGGGACGCATTTATTAGATAAAAGGCCGACGCGGGCTCGCCCGCTGCTTCGGTGATT     
[45] TM32                TGCACCAAATCCCGACTTCTGGAAGGGACGCATTTATTAGATAAAAGGCCGACGCGGGCTCGCCCGCTGCTTCGGTGATT     
[46] TM33                TGCACCAAATCCCGACTTCTGGAAGGGACGCATTTATTAGATAAAAGGCCGACGCGGGCTCGCCCGCTGCTTCGGTGATT     
[47] TM36                TGCACCAAATCCCGACTTCTGGAAGGGACGCATTTATTAGATAAAAGGCCGACGCGGGCTCGCCCGCTGCTTCGGTGATT     
[48] TM52                TGCACCAAATCCCGACTTCTGGAAGGGACGCATTTATTAGATAAAAGGCCGACGCGGGCTCGCCCGCTGCTTCGGTGATT     
[49] TM54                TGCACCAAATCCCGACTTCTGGAAGGGACGCATTTATTAGATAAAAGGCCGACGCGGGCTCGCCCGCTGCTTCGGTGATT     
[50] WCNT25              TGCACCAAATCCCGACTTCTGGAAGGGACGCATTTATTAGATAAAAGGCCGACGCGGGCTCGCCCGCTGCTTCGGTGATT     
[51] WCNT52              TGCACCAAATCCCGACTTCTGGAAGGGACGCATTTATTAGATAAAAGGCCGACGCGGGCTCGCCCGCTGCTTCGGTGATT     
[52] WCNT53              TGCACCAAATCCCGACTTCTGGAAGGGACGCATTTATTAGATAAAAGGCCGACGCGGGCTCGCCCGCTGCTTCGGTGATT     
[53] WCNT81              TGCACCAAATCCCGACTTCTGGAAGGGACGCATTTATTAGATAAAAGGCCGACGCGGGCTCGCCCGCTGCTTCGGTGATT     
[54] WCQF5               TGCASCAAATCCCGACTTCTGGAAGGGACGCATTTATTAGATAAAAGGCCGACGCGGGCTCGCCCGCTGCTTCGGTGATT     
[55] WCSJ27              TGCACCAAATCCCGACTTCTGGAAGGGACGCATTTATTAGATAAAAGGCCGACGCGGGCTCGCCCGCTGCTTCGGTGATT     
[56] XX10                TGCACCAAATCCCGACTTCTGGAAGGGACGCATTTATTAGATAAAAGGCCGACGCGGGCTCGCCCGCTGCTTCGGTGATT     
[57] XX11                TGCACCAAATCCCGACTTCTGGAAGGGACGCATTTATTAGATAAAAGGCCGACGCGGGCTCGCCCGCTGCTTCGGTGATT     
[58] XX15                TGCACCAAATCCCGACTTCTGGAAGGGACGCATTTATTAGATAAAAGGCCGACGCGGGCTCGCCCGCTGCTTCGGTGATT     
[59] XX5                 TGCACCAAATCCCGACTTCTGGAAGGGACGCATTTATTAGATAAAAGGCCGACGCGGGCTCGCCCGCTGCTTCGGTGATT     
[                      81           .         1         .         .         .         .         :         . 160 ]
[    intragenomic        ....+...........................................................................     ]
[    intergenomic        ................................................................................     ]

[ 1] DHAL4               CATGATAACTCGACGGATCGCACGGCCCTGGTGCCGGCGACGCTTCATTCAAATTTCTGCCCTATCAACTTTCGATGGTA     
[ 2] DHAL6               CATGATAACTCGACGGATCGCACGGCCCTGGTGCCGGCGACGCTTCATTCAAATTTCTGCCCTATCAACTTTCGATGGTA     
[ 3] DHLY13              CATGATAACTCGACGGATCGCACGGCCCTGGTGCCGGCGACGCTTCATTCAAATTTCTGCCCTATCAACTTTCGATGGTA     
[ 4] DHLY4               CATGATAACTCGACGGATCGCACGGCCCTGGTGCCGGCGACGCTTCATTCAAATTTCTGCCCTATCAACTTTCGATGGTA     
[ 5] DHLY5               CATGATAACTCGACGGATCGCACGGCCCTGGTGCCGGCGACGCTTCATTCAAATTTCTGCCCTATCAACTTTCGATGGTA     
[ 6] DHLY7               CATGATAACTCGACGGATCGCACGGCCCTGGTGCCGGCGACGCTTCATTCAAATTTCTGCCCTATCAACTTTCGATGGTA     
[ 7] ES10                CATGATAACTCGACGGATCGCACGGCCCTGGTGCCGGCGACGCTTCATTCAAATTTCTGCCCTATCAACTTTCGATGGTA     
[ 8] ES13                CATGATAACTCGACGGATCGCACGGCCCTGGTGCCGGCGACGCTTCATTCAAATTTCTGCCCTATCAACTTTCGATGGTA     
[ 9] ES16                CATGATAACTCGACGGATCGCACGGCCCTGGTGCCGGCGACGCTTCATTCAAATTTCTGCCCTATCAACTTTCGATGGTA     
[10] ES6                 CATGATAACTCGACGGATCGCACGGCCCTGGTGCCGGCGACGCTTCATTCAAATTTCTGCCCTATCAACTTTCGATGGTA     
[11] HP10                CATGATAACTCGACGGATCGCACGGCCCTGGTGCCGGCGACGCTTCATTCAAATTTCTGCCCTATCAACTTTCGATGGTA     
[12] HP6                 CATGATAACTCGACGGATCGCACGGCCCTGGTGCCGGCGACGCTTCATTCAAATTTCTGCCCTATCAACTTTCGATGGTA     
[13] HX23                CATGATAACTCGACGGATCGCACGGCCCTGGTGCCGGCGACGCTTCATTCAAATTTCTGCCCTATCAACTTTCGATGGTA     
[14] HX4                 CATGATAACTCGACGGATCGCACGGCCCTGGTGCCGGCGACGCTTCATTCAAATTTCTGCCCTATCAACTTTCGATGGTA     
[15] JF006               CATGATAACTCGACGGATCGCACGGCCCTGGTGCCGGCGACGCTTCATTCAAATTTCTGCCCTATCAACTTTCGATGGTA     
[16] JF200               CATGATAACTCGACGGATCGCACGGCCCTGGTGCCGGCGACGCTTCATTCAAATTTCTGCCCTATCAACTTTCGATGGTA     
[17] SNJ1                CATGATAACTCGACGGATCGCACGGCCCTGGTGCCGGCGACGCTTCATTCAAATTTCTGCCCTATCAACTTTCGATGGTA     
[18] SNJ6                CATGATAACTCGACGGATCGCACGGCCCTGGTGCCGGCGACGCTTCATTCAAATTTCTGCCCTATCAACTTTCGATGGTA     
[19] SNJ7                CATGATAACTCGACGGATCGCACGGCCCTGGTGCCGGCGACGCTTCATTCAAATTTCTGCCCTATCAACTTTCGATGGTA     
[20] TM110               CATGATAACTCGACGGATCGCACGGCCCTGGTGCCGGCGACGCTTCATTCAAATTTCTGCCCTATCAACTTTCGATGGTA     
[21] TM111               CATGATAACTCGACGGATCGCACGGCCCTGGTGCCGGCGACGCTTCATTCAAATTTCTGCCCTATCAACTTTCGATGGTA     
[22] TM12                CATGATAACTCGACGGATCGCACGGCCCTGGTGCCGGCGACGCTTCATTCAAATTTCTGCCCTATCAACTTTCGATGGTA     
[23] TM127               CATGATAACTCGACGGATCGCACGGCCCTGGTGCCGGCGACGCTTCATTCAAATTTCTGCCCTATCAACTTTCGATGGTA     
[24] TM128               CATGATAACTCGACGGATCGCACGGCCCTGGTGCCGGCGACGCTTCATTCAAATTTCTGCCCTATCAACTTTCGATGGTA     
[25] TM130               CATGATAACTCGACGGATCGCACGGCCCTGGTGCCGGCGACGCTTCATTCAAATTTCTGCCCTATCAACTTTCGATGGTA     
[26] TM139               CATGATAACTCGACGGATCGCACGGCCCTGGTGCCGGCGACGCTTCATTCAAATTTCTGCCCTATCAACTTTCGATGGTA     
[27] TM14                CATGATAACTCGACGGATCGCACGGCCCTGGTGCCGGCGACGCTTCATTCAAATTTCTGCCCTATCAACTTTCGATGGTA     
[28] TM143               CATGATAACTCGACGGATCGCACGGCCCTGGTGCCGGCGACGCTTCATTCAAATTTCTGCCCTATCAACTTTCGATGGTA     
[29] TM150               CATGATAACTCGACGGATCGCACGGCCCTGGTGCCGGCGACGCTTCATTCAAATTTCTGCCCTATCAACTTTCGATGGTA     
[30] TM157               CATGATAACTCGACGGATCGCACGGCCCTGGTGCCGGCGACGCTTCATTCAAATTTCTGCCCTATCAACTTTCGATGGTA     
[31] TM178               CATGATAACTCGACGGATCGCACGGCCCTGGTGCCGGCGACGCTTCATTCAAATTTCTGCCCTATCAACTTTCGATGGTA     
[32] TM18                CATGATAACTCGACGGATCGCACGGCCCTGGTGCCGGCGACGCTTCATTCAAATTTCTGCCCTATCAACTTTCGATGGTA     
[33] TM197               CATGATAACTCGACGGATCGCACGGCCCTGGTGCCGGCGACGCTTCATTCAAATTTCTGCCCTATCAACTTTCGATGGTA     
[34] TM20                CATGATAACTCGACGGATCGCACGGCCCTGGTGCCGGCGACGCTTCATTCAAATTTCTGCCCTATCAACTTTCGATGGTA     
[35] TM22                CATGATAACTCGACGGATCGCACGGCCCTGGTGCCGGCGACGCTTCATTCAAATTTCTGCCCTATCAACTTTCGATGGTA     
[36] TM228               CATGATAACTCGACGGATCGCACGGCCCTGGTGCCGGCGACGCTTCATTCAAATTTCTGCCCTATCAACTTTCGATGGTA     
[37] TM229               CATGATAACTCGACGGATCGCACGGCCCTGGTGCCGGCGACGCTTCATTCAAATTTCTGCCCTATCAACTTTCGATGGTA     
[38] TM234               CATGATAACTCGACGGATCGCACGGCCCTGGTGCCGGCGACGCTTCATTCAAATTTCTGCCCTATCAACTTTCGATGGTA     
[39] TM240               CATGATAACTCGACGGATCGCACGGCCCTGGTGCCGGCGACGCTTCATTCAAATTTCTGCCCTATCAACTTTCGATGGTA     
[40] TM263               CATGATAACTCGACGGATCGCACGGCCCTGGTGCCGGCGACGCTTCATTCAAATTTCTGCCCTATCAACTTTCGATGGTA     
[41] TM270               CATGATAACTCGACGGATCGCACGGCCCTGGTGCCGGCGACGCTTCATTCAAATTTCTGCCCTATCAACTTTCGATGGTA     
[42] TM27                CATGATAACTCGACGGATCGCACGGCCCTGGTGCCGGCGACGCTTCATTCAAATTTCTGCCCTATCAACTTTCGATGGTA     
[43] TM284               CATGATAACTCGACGGATCGCACGGCCCTGGTGCCGGCGACGCTTCATTCAAATTTCTGCCCTATCAACTTTCGATGGTA     
[44] TM286               CATGATAACTCGACGGATCGCACGGCCCTGGTGCCGGCGACGCTTCATTCAAATTTCTGCCCTATCAACTTTCGATGGTA     
[45] TM32                CATGATAACTCGACGGATCGCACGGCCCTGGTGCCGGCGACGCTTCATTCAAATTTCTGCCCTATCAACTTTCGATGGTA     
[46] TM33                CATGATAACTCGACGGATCGCACGGCCCTGGTGCCGGCGACGCTTCATTCAAATTTCTGCCCTATCAACTTTCGATGGTA     
[47] TM36                CATGATAACTCGACGGATCGCACGGCCCTGGTGCCGGCGACGCTTCATTCAAATTTCTGCCCTATCAACTTTCGATGGTA     
[48] TM52                CATGATAACTCGACGGATCGCACGGCCCTGGTGCCGGCGACGCTTCATTCAAATTTCTGCCCTATCAACTTTCGATGGTA     
[49] TM54                CATGATAACTCGACGGATCGCACGGCCCTGGTGCCGGCGACGCTTCATTCAAATTTCTGCCCTATCAACTTTCGATGGTA     
[50] WCNT25              CATGATAACTCGACGGATCGCACGGCCCTGGTGCCGGCGACGCTTCATTCAAATTTCTGCCCTATCAACTTTCGATGGTA     
[51] WCNT52              CATGATAACTCGACGGATCGCACGGCCCTGGTGCCGGCGACGCTTCATTCAAATTTCTGCCCTATCAACTTTCGATGGTA     
[52] WCNT53              CATGATAACTCGACGGATCGCACGGCCCTGGTGCCGGCGACGCTTCATTCAAATTTCTGCCCTATCAACTTTCGATGGTA     
[53] WCNT81              CATGATAACTCGACGGATCGCACGGCCCTGGTGCCGGCGACGCTTCATTCAAATTTCTGCCCTATCAACTTTCGATGGTA     
[54] WCQF5               CATGATAACTCGACGGATCGCACGGCCCTGGTGCCGGCGACGCTTCATTCAAATTTCTGCCCTATCAACTTTCGATGGTA     
[55] WCSJ27              CATGATAACTCGACGGATCGCACGGCCCTGGTGCCGGCGACGCTTCATTCAAATTTCTGCCCTATCAACTTTCGATGGTA     
[56] XX10                CATGATAACTCGACGGATCGCACGGCCCTGGTGCCGGCGACGCTTCATTCAAATTTCTGCCCTATCAACTTTCGATGGTA     
[57] XX11                CATGATAACTCGACGGATCGCACGGCCCTGGTGCCGGCGACGCTTCATTCAAATTTCTGCCCTATCAACTTTCGATGGTA     
[58] XX15                CATGATAACTCGACGGATCGCACGGCCCTGGTGCCGGCGACGCTTCATTCAAATTTCTGCCCTATCAACTTTCGATGGTA     
[59] XX5                 CATGATAACTCGACGGATCGCACGGCCCTGGTGCCGGCGACGCTTCATTCAAATTTCTGCCCTATCAACTTTCGATGGTA     
[                    161          .         .         .         2         .         .         .         . 240 ]
[    intragenomic        ................................................................................     ]
[    intergenomic        ................................................................................     ]

[ 1] DHAL4               GGATAGAGGCCTACCATGGTGGTGACGGGTGACGGAGAATTAGGGTTCGATTCCGGAGAGGGAGCCTGAGAAACGGCTAC     
[ 2] DHAL6               GGATAGAGGCCTACCATGGTGGTGACGGGTGACGGAGAATTAGGGTTCGATTCCGGAGAGGGAGCCTGAGAAACGGCTAC     
[ 3] DHLY13              GGATAGAGGCCTACCATGGTGGTGACGGGTGACGGAGAATTAGGGTTCGATTCCGGAGAGGGAGCCTGAGAAACGGCTAC     
[ 4] DHLY4               GGATAGAGGCCTACCATGGTGGTGACGGGTGACGGAGAATTAGGGTTCGATTCCGGAGAGGGAGCCTGAGAAACGGCTAC     
[ 5] DHLY5               GGATAGAGGCCTACCATGGTGGTGACGGGTGACGGAGAATTAGGGTTCGATTCCGGAGAGGGAGCCTGAGAAACGGCTAC     
[ 6] DHLY7               GGATAGAGGCCTACCATGGTGGTGACGGGTGACGGAGAATTAGGGTTCGATTCCGGAGAGGGAGCCTGAGAAACGGCTAC     
[ 7] ES10                GGATAGAGGCCTACCATGGTGGTGACGGGTGACGGAGAATTAGGGTTCGATTCCGGAGAGGGAGCCTGAGAAACGGCTAC     
[ 8] ES13                GGATAGAGGCCTACCATGGTGGTGACGGGTGACGGAGAATTAGGGTTCGATTCCGGAGAGGGAGCCTGAGAAACGGCTAC     
[ 9] ES16                GGATAGAGGCCTACCATGGTGGTGACGGGTGACGGAGAATTAGGGTTCGATTCCGGAGAGGGAGCCTGAGAAACGGCTAC     
[10] ES6                 GGATAGAGGCCTACCATGGTGGTGACGGGTGACGGAGAATTAGGGTTCGATTCCGGAGAGGGAGCCTGAGAAACGGCTAC     
[11] HP10                GGATAGAGGCCTACCATGGTGGTGACGGGTGACGGAGAATTAGGGTTCGATTCCGGAGAGGGAGCCTGAGAAACGGCTAC     
[12] HP6                 GGATAGAGGCCTACCATGGTGGTGACGGGTGACGGAGAATTAGGGTTCGATTCCGGAGAGGGAGCCTGAGAAACGGCTAC     
[13] HX23                GGATAGAGGCCTACCATGGTGGTGACGGGTGACGGAGAATTAGGGTTCGATTCCGGAGAGGGAGCCTGAGAAACGGCTAC     
[14] HX4                 GGATAGAGGCCTACCATGGTGGTGACGGGTGACGGAGAATTAGGGTTCGATTCCGGAGAGGGAGCCTGAGAAACGGCTAC     
[15] JF006               GGATAGAGGCCTACCATGGTGGTGACGGGTGACGGAGAATTAGGGTTCGATTCCGGAGAGGGAGCCTGAGAAACGGCTAC     
[16] JF200               GGATAGAGGCCTACCATGGTGGTGACGGGTGACGGAGAATTAGGGTTCGATTCCGGAGAGGGAGCCTGAGAAACGGCTAC     
[17] SNJ1                GGATAGAGGCCTACCATGGTGGTGACGGGTGACGGAGAATTAGGGTTCGATTCCGGAGAGGGAGCCTGAGAAACGGCTAC     
[18] SNJ6                GGATAGAGGCCTACCATGGTGGTGACGGGTGACGGAGAATTAGGGTTCGATTCCGGAGAGGGAGCCTGAGAAACGGCTAC     
[19] SNJ7                GGATAGAGGCCTACCATGGTGGTGACGGGTGACGGAGAATTAGGGTTCGATTCCGGAGAGGGAGCCTGAGAAACGGCTAC     
[20] TM110               GGATAGAGGCCTACCATGGTGGTGACGGGTGACGGAGAATTAGGGTTCGATTCCGGAGAGGGAGCCTGAGAAACGGCTAC     
[21] TM111               GGATAGAGGCCTACCATGGTGGTGACGGGTGACGGAGAATTAGGGTTCGATTCCGGAGAGGGAGCCTGAGAAACGGCTAC     
[22] TM12                GGATAGAGGCCTACCATGGTGGTGACGGGTGACGGAGAATTAGGGTTCGATTCCGGAGAGGGAGCCTGAGAAACGGCTAC     
[23] TM127               GGATAGAGGCCTACCATGGTGGTGACGGGTGACGGAGAATTAGGGTTCGATTCCGGAGAGGGAGCCTGAGAAACGGCTAC     
[24] TM128               GGATAGAGGCCTACCATGGTGGTGACGGGTGACGGAGAATTAGGGTTCGATTCCGGAGAGGGAGCCTGAGAAACGGCTAC     
[25] TM130               GGATAGAGGCCTACCATGGTGGTGACGGGTGACGGAGAATTAGGGTTCGATTCCGGAGAGGGAGCCTGAGAAACGGCTAC     
[26] TM139               GGATAGAGGCCTACCATGGTGGTGACGGGTGACGGAGAATTAGGGTTCGATTCCGGAGAGGGAGCCTGAGAAACGGCTAC     
[27] TM14                GGATAGAGGCCTACCATGGTGGTGACGGGTGACGGAGAATTAGGGTTCGATTCCGGAGAGGGAGCCTGAGAAACGGCTAC     
[28] TM143               GGATAGAGGCCTACCATGGTGGTGACGGGTGACGGAGAATTAGGGTTCGATTCCGGAGAGGGAGCCTGAGAAACGGCTAC     
[29] TM150               GGATAGAGGCCTACCATGGTGGTGACGGGTGACGGAGAATTAGGGTTCGATTCCGGAGAGGGAGCCTGAGAAACGGCTAC     
[30] TM157               GGATAGAGGCCTACCATGGTGGTGACGGGTGACGGAGAATTAGGGTTCGATTCCGGAGAGGGAGCCTGAGAAACGGCTAC     
[31] TM178               GGATAGAGGCCTACCATGGTGGTGACGGGTGACGGAGAATTAGGGTTCGATTCCGGAGAGGGAGCCTGAGAAACGGCTAC     
[32] TM18                GGATAGAGGCCTACCATGGTGGTGACGGGTGACGGAGAATTAGGGTTCGATTCCGGAGAGGGAGCCTGAGAAACGGCTAC     
[33] TM197               GGATAGAGGCCTACCATGGTGGTGACGGGTGACGGAGAATTAGGGTTCGATTCCGGAGAGGGAGCCTGAGAAACGGCTAC     
[34] TM20                GGATAGAGGCCTACCATGGTGGTGACGGGTGACGGAGAATTAGGGTTCGATTCCGGAGAGGGAGCCTGAGAAACGGCTAC     
[35] TM22                GGATAGAGGCCTACCATGGTGGTGACGGGTGACGGAGAATTAGGGTTCGATTCCGGAGAGGGAGCCTGAGAAACGGCTAC     
[36] TM228               GGATAGAGGCCTACCATGGTGGTGACGGGTGACGGAGAATTAGGGTTCGATTCCGGAGAGGGAGCCTGAGAAACGGCTAC     
[37] TM229               GGATAGAGGCCTACCATGGTGGTGACGGGTGACGGAGAATTAGGGTTCGATTCCGGAGAGGGAGCCTGAGAAACGGCTAC     
[38] TM234               GGATAGAGGCCTACCATGGTGGTGACGGGTGACGGAGAATTAGGGTTCGATTCCGGAGAGGGAGCCTGAGAAACGGCTAC     
[39] TM240               GGATAGAGGCCTACCATGGTGGTGACGGGTGACGGAGAATTAGGGTTCGATTCCGGAGAGGGAGCCTGAGAAACGGCTAC     
[40] TM263               GGATAGAGGCCTACCATGGTGGTGACGGGTGACGGAGAATTAGGGTTCGATTCCGGAGAGGGAGCCTGAGAAACGGCTAC     
[41] TM270               GGATAGAGGCCTACCATGGTGGTGACGGGTGACGGAGAATTAGGGTTCGATTCCGGAGAGGGAGCCTGAGAAACGGCTAC     
[42] TM27                GGATAGAGGCCTACCATGGTGGTGACGGGTGACGGAGAATTAGGGTTCGATTCCGGAGAGGGAGCCTGAGAAACGGCTAC     
[43] TM284               GGATAGAGGCCTACCATGGTGGTGACGGGTGACGGAGAATTAGGGTTCGATTCCGGAGAGGGAGCCTGAGAAACGGCTAC     
[44] TM286               GGATAGAGGCCTACCATGGTGGTGACGGGTGACGGAGAATTAGGGTTCGATTCCGGAGAGGGAGCCTGAGAAACGGCTAC     
[45] TM32                GGATAGAGGCCTACCATGGTGGTGACGGGTGACGGAGAATTAGGGTTCGATTCCGGAGAGGGAGCCTGAGAAACGGCTAC     
[46] TM33                GGATAGAGGCCTACCATGGTGGTGACGGGTGACGGAGAATTAGGGTTCGATTCCGGAGAGGGAGCCTGAGAAACGGCTAC     
[47] TM36                GGATAGAGGCCTACCATGGTGGTGACGGGTGACGGAGAATTAGGGTTCGATTCCGGAGAGGGAGCCTGAGAAACGGCTAC     
[48] TM52                GGATAGAGGCCTACCATGGTGGTGACGGGTGACGGAGAATTAGGGTTCGATTCCGGAGAGGGAGCCTGAGAAACGGCTAC     
[49] TM54                GGATAGAGGCCTACCATGGTGGTGACGGGTGACGGAGAATTAGGGTTCGATTCCGGAGAGGGAGCCTGAGAAACGGCTAC     
[50] WCNT25              GGATAGAGGCCTACCATGGTGGTGACGGGTGACGGAGAATTAGGGTTCGATTCCGGAGAGGGAGCCTGAGAAACGGCTAC     
[51] WCNT52              GGATAGAGGCCTACCATGGTGGTGACGGGTGACGGAGAATTAGGGTTCGATTCCGGAGAGGGAGCCTGAGAAACGGCTAC     
[52] WCNT53              GGATAGAGGCCTACCATGGTGGTGACGGGTGACGGAGAATTAGGGTTCGATTCCGGAGAGGGAGCCTGAGAAACGGCTAC     
[53] WCNT81              GGATAGAGGCCTACCATGGTGGTGACGGGTGACGGAGAATTAGGGTTCGATTCCGGAGAGGGAGCCTGAGAAACGGCTAC     
[54] WCQF5               GGATAGAGGCCTACCATGGTGGTGACGGGTGACGGAGAATTAGGGTTCGATTCCGGAGAGGGAGCCTGAGAAACGGCTAC     
[55] WCSJ27              GGATAGAGGCCTACCATGGTGGTGACGGGTGACGGAGAATTAGGGTTCGATTCCGGAGAGGGAGCCTGAGAAACGGCTAC     
[56] XX10                GGATAGAGGCCTACCATGGTGGTGACGGGTGACGGAGAATTAGGGTTCGATTCCGGAGAGGGAGCCTGAGAAACGGCTAC     
[57] XX11                GGATAGAGGCCTACCATGGTGGTGACGGGTGACGGAGAATTAGGGTTCGATTCCGGAGAGGGAGCCTGAGAAACGGCTAC     
[58] XX15                GGATAGAGGCCTACCATGGTGGTGACGGGTGACGGAGAATTAGGGTTCGATTCCGGAGAGGGAGCCTGAGAAACGGCTAC     
[59] XX5                 GGATAGAGGCCTACCATGGTGGTGACGGGTGACGGAGAATTAGGGTTCGATTCCGGAGAGGGAGCCTGAGAAACGGCTAC     
[                    241          :         .         .         .         .         3         .         . 320 ]
[    intragenomic        ................................................................................     ]
[    intergenomic        ................................................................................     ]

[ 1] DHAL4               CACATCCAAGGAAGGCAGCAGGCGCGCAAATTACCCAATCCTGACACGGGGAGGTAGTGACAATAAATAACAATACTGGG     
[ 2] DHAL6               CACATCCAAGGAAGGCAGCAGGCGCGCAAATTACCCAATCCTGACACGGGGAGGTAGTGACAATAAATAACAATACTGGG     
[ 3] DHLY13              CACATCCAAGGAAGGCAGCAGGCGCGCAAATTACCCAATCCTGACACGGGGAGGTAGTGACAATAAATAACAATACTGGG     
[ 4] DHLY4               CACATCCAAGGAAGGCAGCAGGCGCGCAAATTACCCAATCCTGACACGGGGAGGTAGTGACAATAAATAACAATACTGGG     
[ 5] DHLY5               CACATCCAAGGAAGGCAGCAGGCGCGCAAATTACCCAATCCTGACACGGGGAGGTAGTGACAATAAATAACAATACTGGG     
[ 6] DHLY7               CACATCCAAGGAAGGCAGCAGGCGCGCAAATTACCCAATCCTGACACGGGGAGGTAGTGACAATAAATAACAATACTGGG     
[ 7] ES10                CACATCCAAGGAAGGCAGCAGGCGCGCAAATTACCCAATCCTGACACGGGGAGGTAGTGACAATAAATAACAATACTGGG     
[ 8] ES13                CACATCCAAGGAAGGCAGCAGGCGCGCAAATTACCCAATCCTGACACGGGGAGGTAGTGACAATAAATAACAATACTGGG     
[ 9] ES16                CACATCCAAGGAAGGCAGCAGGCGCGCAAATTACCCAATCCTGACACGGGGAGGTAGTGACAATAAATAACAATACTGGG     
[10] ES6                 CACATCCAAGGAAGGCAGCAGGCGCGCAAATTACCCAATCCTGACACGGGGAGGTAGTGACAATAAATAACAATACTGGG     
[11] HP10                CACATCCAAGGAAGGCAGCAGGCGCGCAAATTACCCAATCCTGACACGGGGAGGTAGTGACAATAAATAACAATACTGGG     
[12] HP6                 CACATCCAAGGAAGGCAGCAGGCGCGCAAATTACCCAATCCTGACACGGGGAGGTAGTGACAATAAATAACAATACTGGG     
[13] HX23                CACATCCAAGGAAGGCAGCAGGCGCGCAAATTACCCAATCCTGACACGGGGAGGTAGTGACAATAAATAACAATACTGGG     
[14] HX4                 CACATCCAAGGAAGGCAGCAGGCGCGCAAATTACCCAATCCTGACACGGGGAGGTAGTGACAATAAATAACAATACTGGG     
[15] JF006               CACATCCAAGGAAGGCAGCAGGCGCGCAAATTACCCAATCCTGACACGGGGAGGTAGTGACAATAAATAACAATACTGGG     
[16] JF200               CACATCCAAGGAAGGCAGCAGGCGCGCAAATTACCCAATCCTGACACGGGGAGGTAGTGACAATAAATAACAATACTGGG     
[17] SNJ1                CACATCCAAGGAAGGCAGCAGGCGCGCAAATTACCCAATCCTGACACGGGGAGGTAGTGACAATAAATAACAATACTGGG     
[18] SNJ6                CACATCCAAGGAAGGCAGCAGGCGCGCAAATTACCCAATCCTGACACGGGGAGGTAGTGACAATAAATAACAATACTGGG     
[19] SNJ7                CACATCCAAGGAAGGCAGCAGGCGCGCAAATTACCCAATCCTGACACGGGGAGGTAGTGACAATAAATAACAATACTGGG     
[20] TM110               CACATCCAAGGAAGGCAGCAGGCGCGCAAATTACCCAATCCTGACACGGGGAGGTAGTGACAATAAATAACAATACTGGG     
[21] TM111               CACATCCAAGGAAGGCAGCAGGCGCGCAAATTACCCAATCCTGACACGGGGAGGTAGTGACAATAAATAACAATACTGGG     
[22] TM12                CACATCCAAGGAAGGCAGCAGGCGCGCAAATTACCCAATCCTGACACGGGGAGGTAGTGACAATAAATAACAATACTGGG     
[23] TM127               CACATCCAAGGAAGGCAGCAGGCGCGCAAATTACCCAATCCTGACACGGGGAGGTAGTGACAATAAATAACAATACTGGG     
[24] TM128               CACATCCAAGGAAGGCAGCAGGCGCGCAAATTACCCAATCCTGACACGGGGAGGTAGTGACAATAAATAACAATACTGGG     
[25] TM130               CACATCCAAGGAAGGCAGCAGGCGCGCAAATTACCCAATCCTGACACGGGGAGGTAGTGACAATAAATAACAATACTGGG     
[26] TM139               CACATCCAAGGAAGGCAGCAGGCGCGCAAATTACCCAATCCTGACACGGGGAGGTAGTGACAATAAATAACAATACTGGG     
[27] TM14                CACATCCAAGGAAGGCAGCAGGCGCGCAAATTACCCAATCCTGACACGGGGAGGTAGTGACAATAAATAACAATACTGGG     
[28] TM143               CACATCCAAGGAAGGCAGCAGGCGCGCAAATTACCCAATCCTGACACGGGGAGGTAGTGACAATAAATAACAATACTGGG     
[29] TM150               CACATCCAAGGAAGGCAGCAGGCGCGCAAATTACCCAATCCTGACACGGGGAGGTAGTGACAATAAATAACAATACTGGG     
[30] TM157               CACATCCAAGGAAGGCAGCAGGCGCGCAAATTACCCAATCCTGACACGGGGAGGTAGTGACAATAAATAACAATACTGGG     
[31] TM178               CACATCCAAGGAAGGCAGCAGGCGCGCAAATTACCCAATCCTGACACGGGGAGGTAGTGACAATAAATAACAATACTGGG     
[32] TM18                CACATCCAAGGAAGGCAGCAGGCGCGCAAATTACCCAATCCTGACACGGGGAGGTAGTGACAATAAATAACAATACTGGG     
[33] TM197               CACATCCAAGGAAGGCAGCAGGCGCGCAAATTACCCAATCCTGACACGGGGAGGTAGTGACAATAAATAACAATACTGGG     
[34] TM20                CACATCCAAGGAAGGCAGCAGGCGCGCAAATTACCCAATCCTGACACGGGGAGGTAGTGACAATAAATAACAATACTGGG     
[35] TM22                CACATCCAAGGAAGGCAGCAGGCGCGCAAATTACCCAATCCTGACACGGGGAGGTAGTGACAATAAATAACAATACTGGG     
[36] TM228               CACATCCAAGGAAGGCAGCAGGCGCGCAAATTACCCAATCCTGACACGGGGAGGTAGTGACAATAAATAACAATACTGGG     
[37] TM229               CACATCCAAGGAAGGCAGCAGGCGCGCAAATTACCCAATCCTGACACGGGGAGGTAGTGACAATAAATAACAATACTGGG     
[38] TM234               CACATCCAAGGAAGGCAGCAGGCGCGCAAATTACCCAATCCTGACACGGGGAGGTAGTGACAATAAATAACAATACTGGG     
[39] TM240               CACATCCAAGGAAGGCAGCAGGCGCGCAAATTACCCAATCCTGACACGGGGAGGTAGTGACAATAAATAACAATACTGGG     
[40] TM263               CACATCCAAGGAAGGCAGCAGGCGCGCAAATTACCCAATCCTGACACGGGGAGGTAGTGACAATAAATAACAATACTGGG     
[41] TM270               CACATCCAAGGAAGGCAGCAGGCGCGCAAATTACCCAATCCTGACACGGGGAGGTAGTGACAATAAATAACAATACTGGG     
[42] TM27                CACATCCAAGGAAGGCAGCAGGCGCGCAAATTACCCAATCCTGACACGGGGAGGTAGTGACAATAAATAACAATACTGGG     
[43] TM284               CACATCCAAGGAAGGCAGCAGGCGCGCAAATTACCCAATCCTGACACGGGGAGGTAGTGACAATAAATAACAATACTGGG     
[44] TM286               CACATCCAAGGAAGGCAGCAGGCGCGCAAATTACCCAATCCTGACACGGGGAGGTAGTGACAATAAATAACAATACTGGG     
[45] TM32                CACATCCAAGGAAGGCAGCAGGCGCGCAAATTACCCAATCCTGACACGGGGAGGTAGTGACAATAAATAACAATACTGGG     
[46] TM33                CACATCCAAGGAAGGCAGCAGGCGCGCAAATTACCCAATCCTGACACGGGGAGGTAGTGACAATAAATAACAATACTGGG     
[47] TM36                CACATCCAAGGAAGGCAGCAGGCGCGCAAATTACCCAATCCTGACACGGGGAGGTAGTGACAATAAATAACAATACTGGG     
[48] TM52                CACATCCAAGGAAGGCAGCAGGCGCGCAAATTACCCAATCCTGACACGGGGAGGTAGTGACAATAAATAACAATACTGGG     
[49] TM54                CACATCCAAGGAAGGCAGCAGGCGCGCAAATTACCCAATCCTGACACGGGGAGGTAGTGACAATAAATAACAATACTGGG     
[50] WCNT25              CACATCCAAGGAAGGCAGCAGGCGCGCAAATTACCCAATCCTGACACGGGGAGGTAGTGACAATAAATAACAATACTGGG     
[51] WCNT52              CACATCCAAGGAAGGCAGCAGGCGCGCAAATTACCCAATCCTGACACGGGGAGGTAGTGACAATAAATAACAATACTGGG     
[52] WCNT53              CACATCCAAGGAAGGCAGCAGGCGCGCAAATTACCCAATCCTGACACGGGGAGGTAGTGACAATAAATAACAATACTGGG     
[53] WCNT81              CACATCCAAGGAAGGCAGCAGGCGCGCAAATTACCCAATCCTGACACGGGGAGGTAGTGACAATAAATAACAATACTGGG     
[54] WCQF5               CACATCCAAGGAAGGCAGCAGGCGCGCAAATTACCCAATCCTGACACGGGGAGGTAGTGACAATAAATAACAATACTGGG     
[55] WCSJ27              CACATCCAAGGAAGGCAGCAGGCGCGCAAATTACCCAATCCTGACACGGGGAGGTAGTGACAATAAATAACAATACTGGG     
[56] XX10                CACATCCAAGGAAGGCAGCAGGCGCGCAAATTACCCAATCCTGACACGGGGAGGTAGTGACAATAAATAACAATACTGGG     
[57] XX11                CACATCCAAGGAAGGCAGCAGGCGCGCAAATTACCCAATCCTGACACGGGGAGGTAGTGACAATAAATAACAATACTGGG     
[58] XX15                CACATCCAAGGAAGGCAGCAGGCGCGCAAATTACCCAATCCTGACACGGGGAGGTAGTGACAATAAATAACAATACTGGG     
[59] XX5                 CACATCCAAGGAAGGCAGCAGGCGCGCAAATTACCCAATCCTGACACGGGGAGGTAGTGACAATAAATAACAATACTGGG     
[                    321          .         .         :         .         .         .         .         4 400 ]
[    intragenomic        ................................................................................     ]
[    intergenomic        ................................................................................     ]

[ 1] DHAL4               CTCATCGAGTCTGGTAATTGGAATGAGTACAATCTAAATCCCTTAACGAGGATCCATTGGAGGGCAAGTCTGGTGCCAGC     
[ 2] DHAL6               CTCATCGAGTCTGGTAATTGGAATGAGTACAATCTAAATCCCTTAACGAGGATCCATTGGAGGGCAAGTCTGGTGCCAGC     
[ 3] DHLY13              CTCATCGAGTCTGGTAATTGGAATGAGTACAATCTAAATCCCTTAACGAGGATCCATTGGAGGGCAAGTCTGGTGCCAGC     
[ 4] DHLY4               CTCATCGAGTCTGGTAATTGGAATGAGTACAATCTAAATCCCTTAACGAGGATCCATTGGAGGGCAAGTCTGGTGCCAGC     
[ 5] DHLY5               CTCATCGAGTCTGGTAATTGGAATGAGTACAATCTAAATCCCTTAACGAGGATCCATTGGAGGGCAAGTCTGGTGCCAGC     
[ 6] DHLY7               CTCATCGAGTCTGGTAATTGGAATGAGTACAATCTAAATCCCTTAACGAGGATCCATTGGAGGGCAAGTCTGGTGCCAGC     
[ 7] ES10                CTCATCGAGTCTGGTAATTGGAATGAGTACAATCTAAATCCCTTAACGAGGATCCATTGGAGGGCAAGTCTGGTGCCAGC     
[ 8] ES13                CTCATCGAGTCTGGTAATTGGAATGAGTACAATCTAAATCCCTTAACGAGGATCCATTGGAGGGCAAGTCTGGTGCCAGC     
[ 9] ES16                CTCATCGAGTCTGGTAATTGGAATGAGTACAATCTAAATCCCTTAACGAGGATCCATTGGAGGGCAAGTCTGGTGCCAGC     
[10] ES6                 CTCATCGAGTCTGGTAATTGGAATGAGTACAATCTAAATCCCTTAACGAGGATCCATTGGAGGGCAAGTCTGGTGCCAGC     
[11] HP10                CTCATCGAGTCTGGTAATTGGAATGAGTACAATCTAAATCCCTTAACGAGGATCCATTGGAGGGCAAGTCTGGTGCCAGC     
[12] HP6                 CTCATCGAGTCTGGTAATTGGAATGAGTACAATCTAAATCCCTTAACGAGGATCCATTGGAGGGCAAGTCTGGTGCCAGC     
[13] HX23                CTCATCGAGTCTGGTAATTGGAATGAGTACAATCTAAATCCCTTAACGAGGATCCATTGGAGGGCAAGTCTGGTGCCAGC     
[14] HX4                 CTCATCGAGTCTGGTAATTGGAATGAGTACAATCTAAATCCCTTAACGAGGATCCATTGGAGGGCAAGTCTGGTGCCAGC     
[15] JF006               CTCATCGAGTCTGGTAATTGGAATGAGTACAATCTAAATCCCTTAACGAGGATCCATTGGAGGGCAAGTCTGGTGCCAGC     
[16] JF200               CTCATCGAGTCTGGTAATTGGAATGAGTACAATCTAAATCCCTTAACGAGGATCCATTGGAGGGCAAGTCTGGTGCCAGC     
[17] SNJ1                CTCATCGAGTCTGGTAATTGGAATGAGTACAATCTAAATCCCTTAACGAGGATCCATTGGAGGGCAAGTCTGGTGCCAGC     
[18] SNJ6                CTCATCGAGTCTGGTAATTGGAATGAGTACAATCTAAATCCCTTAACGAGGATCCATTGGAGGGCAAGTCTGGTGCCAGC     
[19] SNJ7                CTCATCGAGTCTGGTAATTGGAATGAGTACAATCTAAATCCCTTAACGAGGATCCATTGGAGGGCAAGTCTGGTGCCAGC     
[20] TM110               CTCATCGAGTCTGGTAATTGGAATGAGTACAATCTAAATCCCTTAACGAGGATCCATTGGAGGGCAAGTCTGGTGCCAGC     
[21] TM111               CTCATCGAGTCTGGTAATTGGAATGAGTACAATCTAAATCCCTTAACGAGGATCCATTGGAGGGCAAGTCTGGTGCCAGC     
[22] TM12                CTCATCGAGTCTGGTAATTGGAATGAGTACAATCTAAATCCCTTAACGAGGATCCATTGGAGGGCAAGTCTGGTGCCAGC     
[23] TM127               CTCATCGAGTCTGGTAATTGGAATGAGTACAATCTAAATCCCTTAACGAGGATCCATTGGAGGGCAAGTCTGGTGCCAGC     
[24] TM128               CTCATCGAGTCTGGTAATTGGAATGAGTACAATCTAAATCCCTTAACGAGGATCCATTGGAGGGCAAGTCTGGTGCCAGC     
[25] TM130               CTCATCGAGTCTGGTAATTGGAATGAGTACAATCTAAATCCCTTAACGAGGATCCATTGGAGGGCAAGTCTGGTGCCAGC     
[26] TM139               CTCATCGAGTCTGGTAATTGGAATGAGTACAATCTAAATCCCTTAACGAGGATCCATTGGAGGGCAAGTCTGGTGCCAGC     
[27] TM14                CTCATCGAGTCTGGTAATTGGAATGAGTACAATCTAAATCCCTTAACGAGGATCCATTGGAGGGCAAGTCTGGTGCCAGC     
[28] TM143               CTCATCGAGTCTGGTAATTGGAATGAGTACAATCTAAATCCCTTAACGAGGATCCATTGGAGGGCAAGTCTGGTGCCAGC     
[29] TM150               CTCATCGAGTCTGGTAATTGGAATGAGTACAATCTAAATCCCTTAACGAGGATCCATTGGAGGGCAAGTCTGGTGCCAGC     
[30] TM157               CTCATCGAGTCTGGTAATTGGAATGAGTACAATCTAAATCCCTTAACGAGGATCCATTGGAGGGCAAGTCTGGTGCCAGC     
[31] TM178               CTCATCGAGTCTGGTAATTGGAATGAGTACAATCTAAATCCCTTAACGAGGATCCATTGGAGGGCAAGTCTGGTGCCAGC     
[32] TM18                CTCATCGAGTCTGGTAATTGGAATGAGTACAATCTAAATCCCTTAACGAGGATCCATTGGAGGGCAAGTCTGGTGCCAGC     
[33] TM197               CTCATCGAGTCTGGTAATTGGAATGAGTACAATCTAAATCCCTTAACGAGGATCCATTGGAGGGCAAGTCTGGTGCCAGC     
[34] TM20                CTCATCGAGTCTGGTAATTGGAATGAGTACAATCTAAATCCCTTAACGAGGATCCATTGGAGGGCAAGTCTGGTGCCAGC     
[35] TM22                CTCATCGAGTCTGGTAATTGGAATGAGTACAATCTAAATCCCTTAACGAGGATCCATTGGAGGGCAAGTCTGGTGCCAGC     
[36] TM228               CTCATCGAGTCTGGTAATTGGAATGAGTACAATCTAAATCCCTTAACGAGGATCCATTGGAGGGCAAGTCTGGTGCCAGC     
[37] TM229               CTCATCGAGTCTGGTAATTGGAATGAGTACAATCTAAATCCCTTAACGAGGATCCATTGGAGGGCAAGTCTGGTGCCAGC     
[38] TM234               CTCATCGAGTCTGGTAATTGGAATGAGTACAATCTAAATCCCTTAACGAGGATCCATTGGAGGGCAAGTCTGGTGCCAGC     
[39] TM240               CTCATCGAGTCTGGTAATTGGAATGAGTACAATCTAAATCCCTTAACGAGGATCCATTGGAGGGCAAGTCTGGTGCCAGC     
[40] TM263               CTCATCGAGTCTGGTAATTGGAATGAGTACAATCTAAATCCCTTAACGAGGATCCATTGGAGGGCAAGTCTGGTGCCAGC     
[41] TM270               CTCATCGAGTCTGGTAATTGGAATGAGTACAATCTAAATCCCTTAACGAGGATCCATTGGAGGGCAAGTCTGGTGCCAGC     
[42] TM27                CTCATCGAGTCTGGTAATTGGAATGAGTACAATCTAAATCCCTTAACGAGGATCCATTGGAGGGCAAGTCTGGTGCCAGC     
[43] TM284               CTCATCGAGTCTGGTAATTGGAATGAGTACAATCTAAATCCCTTAACGAGGATCCATTGGAGGGCAAGTCTGGTGCCAGC     
[44] TM286               CTCATCGAGTCTGGTAATTGGAATGAGTACAATCTAAATCCCTTAACGAGGATCCATTGGAGGGCAAGTCTGGTGCCAGC     
[45] TM32                CTCATCGAGTCTGGTAATTGGAATGAGTACAATCTAAATCCCTTAACGAGGATCCATTGGAGGGCAAGTCTGGTGCCAGC     
[46] TM33                CTCATCGAGTCTGGTAATTGGAATGAGTACAATCTAAATCCCTTAACGAGGATCCATTGGAGGGCAAGTCTGGTGCCAGC     
[47] TM36                CTCATCGAGTCTGGTAATTGGAATGAGTACAATCTAAATCCCTTAACGAGGATCCATTGGAGGGCAAGTCTGGTGCCAGC     
[48] TM52                CTCATCGAGTCTGGTAATTGGAATGAGTACAATCTAAATCCCTTAACGAGGATCCATTGGAGGGCAAGTCTGGTGCCAGC     
[49] TM54                CTCATCGAGTCTGGTAATTGGAATGAGTACAATCTAAATCCCTTAACGAGGATCCATTGGAGGGCAAGTCTGGTGCCAGC     
[50] WCNT25              CTCATCGAGTCTGGTAATTGGAATGAGTACAATCTAAATCCCTTAACGAGGATCCATTGGAGGGCAAGTCTGGTGCCAGC     
[51] WCNT52              CTCATCGAGTCTGGTAATTGGAATGAGTACAATCTAAATCCCTTAACGAGGATCCATTGGAGGGCAAGTCTGGTGCCAGC     
[52] WCNT53              CTCATCGAGTCTGGTAATTGGAATGAGTACAATCTAAATCCCTTAACGAGGATCCATTGGAGGGCAAGTCTGGTGCCAGC     
[53] WCNT81              CTCATCGAGTCTGGTAATTGGAATGAGTACAATCTAAATCCCTTAACGAGGATCCATTGGAGGGCAAGTCTGGTGCCAGC     
[54] WCQF5               CTCATCGAGTCTGGTAATTGGAATGAGTACAATCTAAATCCCTTAACGAGGATCCATTGGAGGGCAAGTCTGGTGCCAGC     
[55] WCSJ27              CTCATCGAGTCTGGTAATTGGAATGAGTACAATCTAAATCCCTTAACGAGGATCCATTGGAGGGCAAGTCTGGTGCCAGC     
[56] XX10                CTCATCGAGTCTGGTAATTGGAATGAGTACAATCTAAATCCCTTAACGAGGATCCATTGGAGGGCAAGTCTGGTGCCAGC     
[57] XX11                CTCATCGAGTCTGGTAATTGGAATGAGTACAATCTAAATCCCTTAACGAGGATCCATTGGAGGGCAAGTCTGGTGCCAGC     
[58] XX15                CTCATCGAGTCTGGTAATTGGAATGAGTACAATCTAAATCCCTTAACGAGGATCCATTGGAGGGCAAGTCTGGTGCCAGC     
[59] XX5                 CTCATCGAGTCTGGTAATTGGAATGAGTACAATCTAAATCCCTTAACGAGGATCCATTGGAGGGCAAGTCTGGTGCCAGC     
[                    401          .         .         .         .         :         .         .         . 480 ]
[    intragenomic        ................................................................................     ]
[    intergenomic        ................................................................................     ]

[ 1] DHAL4               AGCCGCGGTAATTCCAGCTCCAATAGCGTATATTTAAGTTGTTGCAGTTAAAAAGCTCGTAGTTGGATCTTGGGYCGGGT     
[ 2] DHAL6               AGCCGCGGTAATTCCAGCTCCAATAGCGTATATTTAAGTTGTTGCAGTTAAAAAGCTCGTAGTTGGATCTTGGGCCGGGT     
[ 3] DHLY13              AGCCGCGGTAATTCCAGCTCCAATAGCGTATATTTAAGTTGTTGCAGTTAAAAAGCTCGTAGTTGGATCTTGGGYCGGGT     
[ 4] DHLY4               AGCCGCGGTAATTCCAGCTCCAATAGCGTATATTTAAGTTGTTGCAGTTAAAAAGCTCGTAGTTGGATCTTGGGYCGGGT     
[ 5] DHLY5               AGCCGCGGTAATTCCAGCTCCAATAGCGTATATTTAAGTTGTTGCAGTTAAAAAGCTCGTAGTTGGATCTTGGGCCGGGT     
[ 6] DHLY7               AGCCGCGGTAATTCCAGCTCCAATAGCGTATATTTAAGTTGTTGCAGTTAAAAAGCTCGTAGTTGGATCTTGGGCCGGGT     
[ 7] ES10                AGCCGCGGTAATTCCAGCTCCAATAGCGTATATTTAAGTTGTTGCAGTTAAAAAGCTCGTAGTTGGATCTTGGGCCGGGT     
[ 8] ES13                AGCCGCGGTAATTCCAGCTCCAATAGCGTATATTTAAGTTGTTGCAGTTAAAAAGCTCGTAGTTGGATCTTGGGCCGGGT     
[ 9] ES16                AGCCGCGGTAATTCCAGCTCCAATAGCGTATATTTAAGTTGTTGCAGTTAAAAAGCTCGTAGTTGGATCTTGGGCCGGGT     
[10] ES6                 AGCCGCGGTAATTCCAGCTCCAATAGCGTATATTTAAGTTGTTGCAGTTAAAAAGCTCGTAGTTGGATCTTGGGCCGGGT     
[11] HP10                AGCCGCGGTAATTCCAGCTCCAATAGCGTATATTTAAGTTGTTGCAGTTAAAAAGCTCGTAGTTGGATCTTGGGCCGGGT     
[12] HP6                 AGCCGCGGTAATTCCAGCTCCAATAGCGTATATTTAAGTTGTTGCAGTTAAAAAGCTCGTAGTTGGATCTTGGGYCGGGT     
[13] HX23                AGCCGCGGTAATTCCAGCTCCAATAGCGTATATTTAAGTTGTTGCAGTTAAAAAGCTCGTAGTTGGATCTTGGGYCGGGT     
[14] HX4                 AGCCGCGGTAATTCCAGCTCCAATAGCGTATATTTAAGTTGTTGCAGTTAAAAAGCTCGTAGTTGGATCTTGGGCCGGGT     
[15] JF006               AGCCGCGGTAATTCCAGCTCCAATAGCGTATATTTAAGTTGTTGCAGTTAAAAAGCTCGTAGTTGGATCTTGGGCCGGGT     
[16] JF200               AGCCGCGGTAATTCCAGCTCCAATAGCGTATATTTAAGTTGTTGCAGTTAAAAAGCTCGTAGTTGGATCTTGGGCCGGGT     
[17] SNJ1                AGCCGCGGTAATTCCAGCTCCAATAGCGTATATTTAAGTTGTTGCAGTTAAAAAGCTCGTAGTTGGATCTTGGGCCGGGT     
[18] SNJ6                AGCCGCGGTAATTCCAGCTCCAATAGCGTATATTTAAGTTGTTGCAGTTAAAAAGCTCGTAGTTGGATCTTGGGCCGGGT     
[19] SNJ7                AGCCGCGGTAATTCCAGCTCCAATAGCGTATATTTAAGTTGTTGCAGTTAAAAAGCTCGTAGTTGGATCTTGGGCCGGGT     
[20] TM110               AGCCGCGGTAATTCCAGCTCCAATAGCGTATATTTAAGTTGTTGCAGTTAAAAAGCTCGTAGTTGGATCTTGGGCCGGGT     
[21] TM111               AGCCGCGGTAATTCCAGCTCCAATAGCGTATATTTAAGTTGTTGCAGTTAAAAAGCTCGTAGTTGGATCTTGGGCCGGGT     
[22] TM12                AGCCGCGGTAATTCCAGCTCCAATAGCGTATATTTAAGTTGTTGCAGTTAAAAAGCTCGTAGTTGGATCTTGGGCCGGGT     
[23] TM127               AGCCGCGGTAATTCCAGCTCCAATAGCGTATATTTAAGTTGTTGCAGTTAAAAAGCTCGTAGTTGGATCTTGGGCCGGGT     
[24] TM128               AGCCGCGGTAATTCCAGCTCCAATAGCGTATATTTAAGTTGTTGCAGTTAAAAAGCTCGTAGTTGGATCTTGGGCCGGGT     
[25] TM130               AGCCGCGGTAATTCCAGCTCCAATAGCGTATATTTAAGTTGTTGCAGTTAAAAAGCTCGTAGTTGGATCTTGGGCCGGGT     
[26] TM139               AGCCGCGGTAATTCCAGCTCCAATAGCGTATATTTAAGTTGTTGCAGTTAAAAAGCTCGTAGTTGGATCTTGGGCCGGGT     
[27] TM14                AGCCGCGGTAATTCCAGCTCCAATAGCGTATATTTAAGTTGTTGCAGTTAAAAAGCTCGTAGTTGGATCTTGGGCCGGGT     
[28] TM143               AGCCGCGGTAATTCCAGCTCCAATAGCGTATATTTAAGTTGTTGCAGTTAAAAAGCTCGTAGTTGGATCTTGGGCCGGGT     
[29] TM150               AGCCGCGGTAATTCCAGCTCCAATAGCGTATATTTAAGTTGTTGCAGTTAAAAAGCTCGTAGTTGGATCTTGGGCCGGGT     
[30] TM157               AGCCGCGGTAATTCCAGCTCCAATAGCGTATATTTAAGTTGTTGCAGTTAAAAAGCTCGTAGTTGGATCTTGGGCCGGGT     
[31] TM178               AGCCGCGGTAATTCCAGCTCCAATAGCGTATATTTAAGTTGTTGCAGTTAAAAAGCTCGTAGTTGGATCTTGGGCCGGGT     
[32] TM18                AGCCGCGGTAATTCCAGCTCCAATAGCGTATATTTAAGTTGTTGCAGTTAAAAAGCTCGTAGTTGGATCTTGGGCCGGGT     
[33] TM197               AGCCGCGGTAATTCCAGCTCCAATAGCGTATATTTAAGTTGTTGCAGTTAAAAAGCTCGTAGTTGGATCTTGGGCCGGGT     
[34] TM20                AGCCGCGGTAATTCCAGCTCCAATAGCGTATATTTAAGTTGTTGCAGTTAAAAAGCTCGTAGTTGGATCTTGGGCCGGGT     
[35] TM22                AGCCGCGGTAATTCCAGCTCCAATAGCGTATATTTAAGTTGTTGCAGTTAAAAAGCTCGTAGTTGGATCTTGGGCCGGGT     
[36] TM228               AGCCGCGGTAATTCCAGCTCCAATAGCGTATATTTAAGTTGTTGCAGTTAAAAAGCTCGTAGTTGGATCTTGGGCCGGGT     
[37] TM229               AGCCGCGGTAATTCCAGCTCCAATAGCGTATATTTAAGTTGTTGCAGTTAAAAAGCTCGTAGTTGGATCTTGGGCCGGGT     
[38] TM234               AGCCGCGGTAATTCCAGCTCCAATAGCGTATATTTAAGTTGTTGCAGTTAAAAAGCTCGTAGTTGGATCTTGGGCCGGGT     
[39] TM240               AGCCGCGGTAATTCCAGCTCCAATAGCGTATATTTAAGTTGTTGCAGTTAAAAAGCTCGTAGTTGGATCTTGGGCCGGGT     
[40] TM263               AGCCGCGGTAATTCCAGCTCCAATAGCGTATATTTAAGTTGTTGCAGTTAAAAAGCTCGTAGTTGGATCTTGGGCCGGGT     
[41] TM270               AGCCGCGGTAATTCCAGCTCCAATAGCGTATATTTAAGTTGTTGCAGTTAAAAAGCTCGTAGTTGGATCTTGGGCCGGGT     
[42] TM27                AGCCGCGGTAATTCCAGCTCCAATAGCGTATATTTAAGTTGTTGCAGTTAAAAAGCTCGTAGTTGGATCTTGGGCCGGGT     
[43] TM284               AGCCGCGGTAATTCCAGCTCCAATAGCGTATATTTAAGTTGTTGCAGTTAAAAAGCTCGTAGTTGGATCTTGGGCCGGGT     
[44] TM286               AGCCGCGGTAATTCCAGCTCCAATAGCGTATATTTAAGTTGTTGCAGTTAAAAAGCTCGTAGTTGGATCTTGGGCCGGGT     
[45] TM32                AGCCGCGGTAATTCCAGCTCCAATAGCGTATATTTAAGTTGTTGCAGTTAAAAAGCTCGTAGTTGGATCTTGGGCCGGGT     
[46] TM33                AGCCGCGGTAATTCCAGCTCCAATAGCGTATATTTAAGTTGTTGCAGTTAAAAAGCTCGTAGTTGGATCTTGGGCCGGGT     
[47] TM36                AGCCGCGGTAATTCCAGCTCCAATAGCGTATATTTAAGTTGTTGCAGTTAAAAAGCTCGTAGTTGGATCTTGGGCCGGGT     
[48] TM52                AGCCGCGGTAATTCCAGCTCCAATAGCGTATATTTAAGTTGTTGCAGTTAAAAAGCTCGTAGTTGGATCTTGGGCCGGGT     
[49] TM54                AGCCGCGGTAATTCCAGCTCCAATAGCGTATATTTAAGTTGTTGCAGTTAAAAAGCTCGTAGTTGGATCTTGGGCCGGGT     
[50] WCNT25              AGCCGCGGTAATTCCAGCTCCAATAGCGTATATTTAAGTTGTTGCAGTTAAAAAGCTCGTAGTTGGATCTTGGGCCGGGT     
[51] WCNT52              AGCCGCGGTAATTCCAGCTCCAATAGCGTATATTTAAGTTGTTGCAGTTAAAAAGCTCGTAGTTGGATCTTGGGYCGGGT     
[52] WCNT53              AGCCGCGGTAATTCCAGCTCCAATAGCGTATATTTAAGTTGTTGCAGTTAAAAAGCTCGTAGTTGGATCTTGGGCCGGGT     
[53] WCNT81              AGCCGCGGTAATTCCAGCTCCAATAGCGTATATTTAAGTTGTTGCAGTTAAAAAGCTCGTAGTTGGATCTTGGGYCGGGT     
[54] WCQF5               AGCCGCGGTAATTCCAGCTCCAATAGCGTATATTTAAGTTGTTGCAGTTAAAAAGCTCGTAGTTGGATCTTGGGCCGGGT     
[55] WCSJ27              AGCCGCGGTAATTCCAGCTCCAATAGCGTATATTTAAGTTGTTGCAGTTAAAAAGCTCGTAGTTGGATCTTGGGCCGGGT     
[56] XX10                AGCCGCGGTAATTCCAGCTCCAATAGCGTATATTTAAGTTGTTGCAGTTAAAAAGCTCGTAGTTGGATCTTGGGCCGGGT     
[57] XX11                AGCCGCGGTAATTCCAGCTCCAATAGCGTATATTTAAGTTGTTGCAGTTAAAAAGCTCGTAGTTGGATCTTGGGCCGGGT     
[58] XX15                AGCCGCGGTAATTCCAGCTCCAATAGCGTATATTTAAGTTGTTGCAGTTAAAAAGCTCGTAGTTGGATCTTGGGCCGGGT     
[59] XX5                 AGCCGCGGTAATTCCAGCTCCAATAGCGTATATTTAAGTTGTTGCAGTTAAAAAGCTCGTAGTTGGATCTTGGGCCGGGT     
[                    481          .         5         .         .         .         .         :         . 560 ]
[    intragenomic        ..........................................................................+.....     ]
[    intergenomic        ................................................................................     ]

[ 1] DHAL4               CGGCCGGTCCGCCTTTTCGGTGTGCACCGGCCGCTCCGTCCCTTCTGCCGGCGGCGCGCTCCTGGCCTTAATTGGCTGGG     
[ 2] DHAL6               CGGCCGGTCCGCCTTTTCGGTGTGCACCGGCCGCTCCGTCCCTTCTGCCGGCGGCGCGCTCCTGGCCTTAATTGGCTGGG     
[ 3] DHLY13              CGGCCGGTCCGCCTTTTCGGTGTGCACCGGCCGCTCCGTCCCTTCTGCCGGCGGCGCGCTCCTGGCCTTAATTGGCTGGG     
[ 4] DHLY4               CGGCCGGTCCGCCTTTTCGGTGTGCACCGGCCGCTCCGTCCCTTCTGCCGGCGGCGCGCTCCTGGCCTTAATTGGCTGGG     
[ 5] DHLY5               CGGCCGGTCCGCCTTTTCGGTGTGCACCGGCCGCTCCGTCCCTTCTGCCGGCGGCGCGCTCCTGGCCTTAATTGGCTGGG     
[ 6] DHLY7               CGGCCGGTCCGCCTTTTCGGTGTGCACCGGCCGCTCCGTCCCTTCTGCCGGCGGCGCGCTCCTGGCCTTAATTGGCTGGG     
[ 7] ES10                CGGCCGGTCCGCCTTTTCGGTGTGCACCGGCCGCTCCGTCCCTTCTGCCGGCGGCGCGCTCCTGGCCTTAATTGGCTGGG     
[ 8] ES13                CGGCCGGTCCGCCTTTTCGGTGTGCACCGGCCGCTCCGTCCCTTCTGCCGGCGGCGCGCTCCTGGCCTTAATTGGCTGGG     
[ 9] ES16                CGGCCGGTCCGCCTTTTCGGTGTGCACCGGCCGCTCCGTCCCTTCTGCCGGCGGCGCGCTCCTGGCCTTAATTGGCTGGG     
[10] ES6                 CGGCCGGTCCGCCTTTTCGGTGTGCACCGGCCGCTCCGTCCCTTCTGCCGGCGGCGCGCTCCTGGCCTTAATTGGCTGGG     
[11] HP10                CGGCCGGTCCGCCTTTTCGGTGTGCACCGGCCGCTCCGTCCCTTCTGCCGGCGGCGCGCTCCTGGCCTTAATTGGCTGGG     
[12] HP6                 CGGCCGGTCCGCCTTTTCGGTGTGCACCGGCCGCTCCGTCCCTTCTGCCGGCGGCGCGCTCCTGGCCTTAATTGGCTGGG     
[13] HX23                CGGCCGGTCCGCCTTTTCGGTGTGCACCGGCCGCTCCGTCCCTTCTGCCGGCGGCGCGCTCCTGGCCTTAATTGGCTGGG     
[14] HX4                 CGGCCGGTCCGCCTTTTCGGTGTGCACCGGCCGCTCCGTCCCTTCTGCCGGCGGCGCGCTCCTGGCCTTAATTGGCTGGG     
[15] JF006               CGGCCGGTCCGCCTTTTCGGTGTGCACCGGCCGCTCCGTCCCTTCTGCCGGCGGCGCGCTCCTGGCCTTAATTGGCTGGG     
[16] JF200               CGGCCGGTCCGCCTTTTCGGTGTGCACCGGCCGCTCCGTCCCTTCTGCCGGCGGCGCGCTCCTGGCCTTAATTGGCTGGG     
[17] SNJ1                CGGCCGGTCCGCCTTTTCGGTGTGCACCGGCCGCTCCGTCCCTTCTGCCGGCGGCGCGCTCCTGGCCTTAATTGGCTGGG     
[18] SNJ6                CGGCCGGTCCGCCTTTTCGGTGTGCACCGGCCGCTCCGTCCCTTCTGCCGGCGGCGCGCTCCTGGCCTTAATTGGCTGGG     
[19] SNJ7                CGGCCGGTCCGCCTTTTCGGTGTGCACCGGCCGCTCCGTCCCTTCTGCCGGCGGCGCGCTCCTGGCCTTAATTGGCTGGG     
[20] TM110               CGGCCGGTCCGCCTTTTCGGTGTGCACCGGCCGCTCCGTCCCTTCTGCCGGCGGCGCGCTCCTGGCCTTAATTGGCTGGG     
[21] TM111               CGGCCGGTCCGCCTTTTCGGTGTGCACCGGCCGCTCCGTCCCTTCTGCCGGCGGCGCGCTCCTGGCCTTAATTGGCTGGG     
[22] TM12                CGGCCGGTCCGCCTTTTCGGTGTGCACCGGCCGCTCCGTCCCTTCTGCCGGCGGCGCGCTCCTGGCCTTAATTGGCTGGG     
[23] TM127               CGGCCGGTCCGCCTTTTCGGTGTGCACCGGCCGCTCCGTCCCTTCTGCCGGCGGCGCGCTCCTGGCCTTAATTGGCTGGG     
[24] TM128               CGGCCGGTCCGCCTTTTCGGTGTGCACCGGCCGCTCCGTCCCTTCTGCCGGCGGCGCGCTCCTGGCCTTAATTGGCTGGG     
[25] TM130               CGGCCGGTCCGCCTTTTCGGTGTGCACCGGCCGCTCCGTCCCTTCTGCCGGCGGCGCGCTCCTGGCCTTAATTGGCTGGG     
[26] TM139               CGGCCGGTCCGCCTTTTCGGTGTGCACCGGCCGCTCCGTCCCTTCTGCCGGCGGCGCGCTCCTGGCCTTAATTGGCTGGG     
[27] TM14                CGGCCGGTCCGCCTTTTCGGTGTGCACCGGCCGCTCCGTCCCTTCTGCCGGCGGCGCGCTCCTGGCCTTAATTGGCTGGG     
[28] TM143               CGGCCGGTCCGCCTTTTCGGTGTGCACCGGCCGCTCCGTCCCTTCTGCCGGCGGCGCGCTCCTGGCCTTAATTGGCTGGG     
[29] TM150               CGGCCGGTCCGCCTTTTCGGTGTGCACCGGCCGCTCCGTCCCTTCTGCCGGCGGCGCGCTCCTGGCCTTAATTGGCTGGG     
[30] TM157               CGGCCGGTCCGCCTTTTCGGTGTGCACCGGCCGCTCCGTCCCTTCTGCCGGCGGCGCGCTCCTGGCCTTAATTGGCTGGG     
[31] TM178               CGGCCGGTCCGCCTTTTCGGTGTGCACCGGCCGCTCCGTCCCTTCTGCCGGCGGCGCGCTCCTGGCCTTAATTGGCTGGG     
[32] TM18                CGGCCGGTCCGCCTTTTCGGTGTGCACCGGCCGCTCCGTCCCTTCTGCCGGCGGCGCGCTCCTGGCCTTAATTGGCTGGG     
[33] TM197               CGGCCGGTCCGCCTTTTCGGTGTGCACCGGCCGCTCCGTCCCTTCTGCCGGCGGCGCGCTCCTGGCCTTAATTGGCTGGG     
[34] TM20                CGGCCGGTCCGCCTTTTCGGTGTGCACCGGCCGCTCCGTCCCTTCTGCCGGCGGCGCGCTCCTGGCCTTAATTGGCTGGG     
[35] TM22                CGGCCGGTCCGCCTTTTCGGTGTGCACCGGCCGCTCCGTCCCTTCTGCCGGCGGCGCGCTCCTGGCCTTAATTGGCTGGG     
[36] TM228               CGGCCGGTCCGCCTTTTCGGTGTGCACCGGCCGCTCCGTCCCTTCTGCCGGCGGCGCGCTCCTGGCCTTAATTGGCTGGG     
[37] TM229               CGGCCGGTCCGCCTTTTCGGTGTGCACCGGCCGCTCCGTCCCTTCTGCCGGCGGCGCGCTCCTGGCCTTAATTGGCTGGG     
[38] TM234               CGGCCGGTCCGCCTTTTCGGTGTGCACCGGCCGCTCCGTCCCTTCTGCCGGCGGCGCGCTCCTGGCCTTAATTGGCTGGG     
[39] TM240               CGGCCGGTCCGCCTTTTCGGTGTGCACCGGCCGCTCCGTCCCTTCTGCCGGCGGCGCGCTCCTGGCCTTAATTGGCTGGG     
[40] TM263               CGGCCGGTCCGCCTTTTCGGTGTGCACCGGCCGCTCCGTCCCTTCTGCCGGCGGCGCGCTCCTGGCCTTAATTGGCTGGG     
[41] TM270               CGGCCGGTCCGCCTTTTCGGTGTGCACCGGCCGCTCCGTCCCTTCTGCCGGCGGCGCGCTCCTGGCCTTAATTGGCTGGG     
[42] TM27                CGGCCGGTCCGCCTTTTCGGTGTGCACCGGCCGCTCCGTCCCTTCTGCCGGCGGCGCGCTCCTGGCCTTAATTGGCTGGG     
[43] TM284               CGGCCGGTCCGCCTTTTCGGTGTGCACCGGCCGCTCCGTCCCTTCTGCCGGCGGCGCGCTCCTGGCCTTAATTGGCTGGG     
[44] TM286               CGGCCGGTCCGCCTTTTCGGTGTGCACCGGCCGCTCCGTCCCTTCTGCCGGCGGCGCGCTCCTGGCCTTAATTGGCTGGG     
[45] TM32                CGGCCGGTCCGCCTTTTCGGTGTGCACCGGCCGCTCCGTCCCTTCTGCCGGCGGCGCGCTCCTGGCCTTAATTGGCTGGG     
[46] TM33                CGGCCGGTCCGCCTTTTCGGTGTGCACCGGCCGCTCCGTCCCTTCTGCCGGCGGCGCGCTCCTGGCCTTAATTGGCTGGG     
[47] TM36                CGGCCGGTCCGCCTTTTCGGTGTGCACCGGCCGCTCCGTCCCTTCTGCCGGCGGCGCGCTCCTGGCCTTAATTGGCTGGG     
[48] TM52                CGGCCGGTCCGCCTTTTCGGTGTGCACCGGCCGCTCCGTCCCTTCTGCCGGCGGCGCGCTCCTGGCCTTAATTGGCTGGG     
[49] TM54                CGGCCGGTCCGCCTTTTCGGTGTGCACCGGCCGCTCCGTCCCTTCTGCCGGCGGCGCGCTCCTGGCCTTAATTGGCTGGG     
[50] WCNT25              CGGCCGGTCCGCCTTTTCGGTGTGCACCGGCCGCTCCGTCCCTTCTGCCGGCGGCGCGCTCCTGGCCTTAATTGGCTGGG     
[51] WCNT52              CGGCCGGTCCGCCTTTTCGGTGTGCACCGGCCGCTCCGTCCCTTCTGCCGGCGGCGCGCTCCTGGCCTTAATTGGCTGGG     
[52] WCNT53              CGGCCGGTCCGCCTTTTCGGTGTGCACCGGCCGCTCCGTCCCTTCTGCCGGCGGCGCGCTCCTGGCCTTAATTGGCTGGG     
[53] WCNT81              CGGCCGGTCCGCCTTTTCGGTGTGCACCGGCCGCTCCGTCCCTTCTGCCGGCGGCGCGCTCCTGGCCTTAATTGGCTGGG     
[54] WCQF5               CGGCCGGTCCGCCTTTTCGGTGTGCACCGGCCGCTCCGTCCCTTCTGCCGGCGGCGCGCTCCTGGCCTTAATTGGCTGGG     
[55] WCSJ27              CGGCCGGTCCGCCTTTTCGGTGTGCACCGGCCGCTCCGTCCCTTCTGCCGGCGGCGCGCTCCTGGCCTTAATTGGCTGGG     
[56] XX10                CGGCCGGTCCGCCTTTTCGGTGTGCACCGGCCGCTCCGTCCCTTCTGCCGGCGGCGCGCTCCTGGCCTTAATTGGCTGGG     
[57] XX11                CGGCCGGTCCGCCTTTTCGGTGTGCACCGGCCGCTCCGTCCCTTCTGCCGGCGGCGCGCTCCTGGCCTTAATTGGCTGGG     
[58] XX15                CGGCCGGTCCGCCTTTTCGGTGTGCACCGGCCGCTCCGTCCCTTCTGCCGGCGGCGCGCTCCTGGCCTTAATTGGCTGGG     
[59] XX5                 CGGCCGGTCCGCCTTTTCGGTGTGCACCGGCCGCTCCGTCCCTTCTGCCGGCGGCGCGCTCCTGGCCTTAATTGGCTGGG     
[                    561          .         .         .         6         .         .         .         . 640 ]
[    intragenomic        ................................................................................     ]
[    intergenomic        ................................................................................     ]

[ 1] DHAL4               TCGCGGCTCCGGCGCCGTTACTTTGAAAAAATTAGAGTGCTCAAAGCAAGCCTACGCTCTGAATACATTAGCATGGAATA     
[ 2] DHAL6               TCGCGGCTCCGGCGCCGTTACTTTGAAAAAATTAGAGTGCTCAAAGCAAGCCTACGCTCTGAATACATTAGCATGGAATA     
[ 3] DHLY13              TCGCGGCTCCGGCGCCGTTACTTTGAAAAAATTAGAGTGCTCAAAGCAAGCCTACGCTCTGAATACATTAGCATGGAATA     
[ 4] DHLY4               TCGCGGCTCCGGCGCCGTTACTTTGAAAAAATTAGAGTGCTCAAAGCAAGCCTACGCTCTGAATACATTAGCATGGAATA     
[ 5] DHLY5               TCGCGGCTCCGGCGCCGTTACTTTGAAAAAATTAGAGTGCTCAAAGCAAGCCTACGCTCTGAATACATTAGCATGGAATA     
[ 6] DHLY7               TCGCGGCTCCGGCGCCGTTACTTTGAAAAAATTAGAGTGCTCAAAGCAAGCCTACGCTCTGAATACATTAGCATGGAATA     
[ 7] ES10                TCGCGGCTCCGGCGCCGTTACTTTGAAAAAATTAGAGTGCTCAAAGCAAGCCTACGCTCTGAATACATTAGCATGGAATA     
[ 8] ES13                TCGCGGCTCCGGCGCCGTTACTTTGAAAAAATTAGAGTGCTCAAAGCAAGCCTACGCTCTGAATACATTAGCATGGAATA     
[ 9] ES16                TCGCGGCTCCGGCGCCGTTACTTTGAAAAAATTAGAGTGCTCAAAGCAAGCCTACGCTCTGAATACATTAGCATGGAATA     
[10] ES6                 TCGCGGCTCCGGCGCCGTTACTTTGAAAAAATTAGAGTGCTCAAAGCAAGCCTACGCTCTGAATACATTAGCATGGAATA     
[11] HP10                TCGCGGCTCCGGCGCCGTTACTTTGAAAAAATTAGAGTGCTCAAAGCAAGCCTACGCTCTGAATACATTAGCATGGAATA     
[12] HP6                 TCGCGGCTCCGGCGCCGTTACTTTGAAAAAATTAGAGTGCTCAAAGCAAGCCTACGCTCTGAATACATTAGCATGGAATA     
[13] HX23                TCGCGGCTCCGGCGCCGTTACTTTGAAAAAATTAGAGTGCTCAAAGCAAGCCTACGCTCTGAATACATTAGCATGGAATA     
[14] HX4                 TCGCGGCTCCGGCGCCGTTACTTTGAAAAAATTAGAGTGCTCAAAGCAAGCCTACGCTCTGAATACATTAGCATGGAATA     
[15] JF006               TCGCGGCTCCGGCGCCGTTACTTTGAAAAAATTAGAGTGCTCAAAGCAAGCCTACGCTCTGAATACATTAGCATGGAATA     
[16] JF200               TCGCGGCTCCGGCGCCGTTACTTTGAAAAAATTAGAGTGCTCAAAGCAAGCCTACGCTCTGAATACATTAGCATGGAATA     
[17] SNJ1                TCGCGGCTCCGGCGCCGTTACTTTGAAAAAATTAGAGTGCTCAAAGCAAGCCTACGCTCTGAATACATTAGCATGGAATA     
[18] SNJ6                TCGCGGCTCCGGCGCCGTTACTTTGAAAAAATTAGAGTGCTCAAAGCAAGCCTACGCTCTGAATACATTAGCATGGAATA     
[19] SNJ7                TCGCGGCTCCGGCGCCGTTACTTTGAAAAAATTAGAGTGCTCAAAGCAAGCCTACGCTCTGAATACATTAGCATGGAATA     
[20] TM110               TCGCGGCTCCGGCGCCGTTACTTTGAAAAAATTAGAGTGCTCAAAGCAAGCCTACGCTCTGAATACATTAGCATGGAATA     
[21] TM111               TCGCGGCTCCGGCGCCGTTACTTTGAAAAAATTAGAGTGCTCAAAGCAAGCCTACGCTCTGAATACATTAGCATGGAATA     
[22] TM12                TCGCGGCTCCGGCGCCGTTACTTTGAAAAAATTAGAGTGCTCAAAGCAAGCCTACGCTCTGAATACATTAGCATGGAATA     
[23] TM127               TCGCGGCTCCGGCGCCGTTACTTTGAAAAAATTAGAGTGCTCAAAGCAAGCCTACGCTCTGAATACATTAGCATGGAATA     
[24] TM128               TCGCGGCTCCGGCGCCGTTACTTTGAAAAAATTAGAGTGCTCAAAGCAAGCCTACGCTCTGAATACATTAGCATGGAATA     
[25] TM130               TCGCGGCTCCGGCGCCGTTACTTTGAAAAAATTAGAGTGCTCAAAGCAAGCCTACGCTCTGAATACATTAGCATGGAATA     
[26] TM139               TCGCGGCTCCGGCGCCGTTACTTTGAAAAAATTAGAGTGCTCAAAGCAAGCCTACGCTCTGAATACATTAGCATGGAATA     
[27] TM14                TCGCGGCTCCGGCGCCGTTACTTTGAAAAAATTAGAGTGCTCAAAGCAAGCCTACGCTCTGAATACATTAGCATGGAATA     
[28] TM143               TCGCGGCTCCGGCGCCGTTACTTTGAAAAAATTAGAGTGCTCAAAGCAAGCCTACGCTCTGAATACATTAGCATGGAATA     
[29] TM150               TCGCGGCTCCGGCGCCGTTACTTTGAAAAAATTAGAGTGCTCAAAGCAAGCCTACGCTCTGAATACATTAGCATGGAATA     
[30] TM157               TCGCGGCTCCGGCGCCGTTACTTTGAAAAAATTAGAGTGCTCAAAGCAAGCCTACGCTCTGAATACATTAGCATGGAATA     
[31] TM178               TCGCGGCTCCGGCGCCGTTACTTTGAAAAAATTAGAGTGCTCAAAGCAAGCCTACGCTCTGAATACATTAGCATGGAATA     
[32] TM18                TCGCGGCTCCGGCGCCGTTACTTTGAAAAAATTAGAGTGCTCAAAGCAAGCCTACGCTCTGAATACATTAGCATGGAATA     
[33] TM197               TCGCGGCTCCGGCGCCGTTACTTTGAAAAAATTAGAGTGCTCAAAGCAAGCCTACGCTCTGAATACATTAGCATGGAATA     
[34] TM20                TCGCGGCTCCGGCGCCGTTACTTTGAAAAAATTAGAGTGCTCAAAGCAAGCCTACGCTCTGAATACATTAGCATGGAATA     
[35] TM22                TCGCGGCTCCGGCGCCGTTACTTTGAAAAAATTAGAGTGCTCAAAGCAAGCCTACGCTCTGAATACATTAGCATGGAATA     
[36] TM228               TCGCGGCTCCGGCGCCGTTACTTTGAAAAAATTAGAGTGCTCAAAGCAAGCCTACGCTCTGAATACATTAGCATGGAATA     
[37] TM229               TCGCGGCTCCGGCGCCGTTACTTTGAAAAAATTAGAGTGCTCAAAGCAAGCCTACGCTCTGAATACATTAGCATGGAATA     
[38] TM234               TCGCGGCTCCGGCGCCGTTACTTTGAAAAAATTAGAGTGCTCAAAGCAAGCCTACGCTCTGAATACATTAGCATGGAATA     
[39] TM240               TCGCGGCTCCGGCGCCGTTACTTTGAAAAAATTAGAGTGCTCAAAGCAAGCCTACGCTCTGAATACATTAGCATGGAATA     
[40] TM263               TCGCGGCTCCGGCGCCGTTACTTTGAAAAAATTAGAGTGCTCAAAGCAAGCCTACGCTCTGAATACATTAGCATGGAATA     
[41] TM270               TCGCGGCTCCGGCGCCGTTACTTTGAAAAAATTAGAGTGCTCAAAGCAAGCCTACGCTCTGAATACATTAGCATGGAATA     
[42] TM27                TCGCGGCTCCGGCGCCGTTACTTTGAAAAAATTAGAGTGCTCAAAGCAAGCCTACGCTCTGAATACATTAGCATGGAATA     
[43] TM284               TCGCGGCTCCGGCGCCGTTACTTTGAAAAAATTAGAGTGCTCAAAGCAAGCCTACGCTCTGAATACATTAGCATGGAATA     
[44] TM286               TCGCGGCTCCGGCGCCGTTACTTTGAAAAAATTAGAGTGCTCAAAGCAAGCCTACGCTCTGAATACATTAGCATGGAATA     
[45] TM32                TCGCGGCTCCGGCGCCGTTACTTTGAAAAAATTAGAGTGCTCAAAGCAAGCCTACGCTCTGAATACATTAGCATGGAATA     
[46] TM33                TCGCGGCTCCGGCGCCGTTACTTTGAAAAAATTAGAGTGCTCAAAGCAAGCCTACGCTCTGAATACATTAGCATGGAATA     
[47] TM36                TCGCGGCTCCGGCGCCGTTACTTTGAAAAAATTAGAGTGCTCAAAGCAAGCCTACGCTCTGAATACATTAGCATGGAATA     
[48] TM52                TCGCGGCTCCGGCGCCGTTACTTTGAAAAAATTAGAGTGCTCAAAGCAAGCCTACGCTCTGAATACATTAGCATGGAATA     
[49] TM54                TCGCGGCTCCGGCGCCGTTACTTTGAAAAAATTAGAGTGCTCAAAGCAAGCCTACGCTCTGAATACATTAGCATGGAATA     
[50] WCNT25              TCGCGGCTCCGGCGCCGTTACTTTGAAAAAATTAGAGTGCTCAAAGCAAGCCTACGCTCTGAATACATTAGCATGGAATA     
[51] WCNT52              TCGCGGCTCCGGCGCCGTTACTTTGAAAAAATTAGAGTGCTCAAAGCAAGCCTACGCTCTGAATACATTAGCATGGAATA     
[52] WCNT53              TCGCGGCTCCGGCGCCGTTACTTTGAAAAAATTAGAGTGCTCAAAGCAAGCCTACGCTCTGAATACATTAGCATGGAATA     
[53] WCNT81              TCGCGGCTCCGGCGCCGTTACTTTGAAAAAATTAGAGTGCTCAAAGCAAGCCTACGCTCTGAATACATTAGCATGGAATA     
[54] WCQF5               TCGCGGCTCCGGCGCCGTTACTTTGAAAAAATTAGAGTGCTCAAAGCAAGCCTACGCTCTGAATACATTAGCATGGAATA     
[55] WCSJ27              TCGCGGCTCCGGCGCCGTTACTTTGAAAAAATTAGAGTGCTCAAAGCAAGCCTACGCTCTGAATACATTAGCATGGAATA     
[56] XX10                TCGCGGCTCCGGCGCCGTTACTTTGAAAAAATTAGAGTGCTCAAAGCAAGCCTACGCTCTGAATACATTAGCATGGAATA     
[57] XX11                TCGCGGCTCCGGCGCCGTTACTTTGAAAAAATTAGAGTGCTCAAAGCAAGCCTACGCTCTGAATACATTAGCATGGAATA     
[58] XX15                TCGCGGCTCCGGCGCCGTTACTTTGAAAAAATTAGAGTGCTCAAAGCAAGCCTACGCTCTGAATACATTAGCATGGAATA     
[59] XX5                 TCGCGGCTCCGGCGCCGTTACTTTGAAAAAATTAGAGTGCTCAAAGCAAGCCTACGCTCTGAATACATTAGCATGGAATA     
[                    641          :         .         .         .         .         7         .         . 720 ]
[    intragenomic        ................................................................................     ]
[    intergenomic        ................................................................................     ]

[ 1] DHAL4               ACGCGATAGGAGTCTGGTCCTATTGTGTTGGCCTTCGGGACCGGAGTAATGATTAATAGGGACGGTCGGGGGCATTCGTA     
[ 2] DHAL6               ACGCGATAGGAGTCTGGTCCTATTGTGTTGGCCTTCGGGACCGGAGTAATGATTAATAGGGACGGTCGGGGGCATTCGTA     
[ 3] DHLY13              ACGCGATAGGAGTCTGGTCCTATTGTGTTGGCCTTCGGGACCGGAGTAATGATTAATAGGGACGGTCGGGGGCATTCGTA     
[ 4] DHLY4               ACGCGATAGGAGTCTGGTCCTATTGTGTTGGCCTTCGGGACCGGAGTAATGATTAATAGGGACGGTCGGGGGCATTCGTA     
[ 5] DHLY5               ACGCGATAGGAGTCTGGTCCTATTGTGTTGGCCTTCGGGACCGGAGTAATGATTAATAGGGACGGTCGGGGGCATTCGTA     
[ 6] DHLY7               ACGCGATAGGAGTCTGGTCCTATTGTGTTGGCCTTCGGGACCGGAGTAATGATTAATAGGGACGGTCGGGGGCATTCGTA     
[ 7] ES10                ACGCGATAGGAGTCTGGTCCTATTGTGTTGGCCTTCGGGACCGGAGTAATGATTAATAGGGACGGTCGGGGGCATTCGTA     
[ 8] ES13                ACGCGATAGGAGTCTGGTCCTATTGTGTTGGCCTTCGGGACCGGAGTAATGATTAATAGGGACGGTCGGGGGCATTCGTA     
[ 9] ES16                ACGCGATAGGAGTCTGGTCCTATTGTGTTGGCCTTCGGGACCGGAGTAATGATTAATAGGGACGGTCGGGGGCATTCGTA     
[10] ES6                 ACGCGATAGGAGTCTGGTCCTATTGTGTTGGCCTTCGGGACCGGAGTAATGATTAATAGGGACGGTCGGGGGCATTCGTA     
[11] HP10                ACGCGATAGGAGTCTGGTCCTATTGTGTTGGCCTTCGGGACCGGAGTAATGATTAATAGGGACGGTCGGGGGCATTCGTA     
[12] HP6                 ACGCGATAGGAGTCTGGTCCTATTGTGTTGGCCTTCGGGACCGGAGTAATGATTAATAGGGACGGTCGGGGGCATTCGTA     
[13] HX23                ACGCGATAGGAGTCTGGTCCTATTGTGTTGGCCTTCGGGACCGGAGTAATGATTAATAGGGACGGTCGGGGGCATTCGTA     
[14] HX4                 ACGCGATAGGAGTCTGGTCCTATTGTGTTGGCCTTCGGGACCGGAGTAATGATTAATAGGGACGGTCGGGGGCATTCGTA     
[15] JF006               ACGCGATAGGAGTCTGGTCCTATTGTGTTGGCCTTCGGGACCGGAGTAATGATTAATAGGGACGGTCGGGGGCATTCGTA     
[16] JF200               ACGCGATAGGAGTCTGGTCCTATTGTGTTGGCCTTCGGGACCGGAGTAATGATTAATAGGGACGGTCGGGGGCATTCGTA     
[17] SNJ1                ACGCGATAGGAGTCTGGTCCTATTGTGTTGGCCTTCGGGACCGGAGTAATGATTAATAGGGACGGTCGGGGGCATTCGTA     
[18] SNJ6                ACGCGATAGGAGTCTGGTCCTATTGTGTTGGCCTTCGGGACCGGAGTAATGATTAATAGGGACGGTCGGGGGCATTCGTA     
[19] SNJ7                ACGCGATAGGAGTCTGGTCCTATTGTGTTGGCCTTCGGGACCGGAGTAATGATTAATAGGGACGGTCGGGGGCATTCGTA     
[20] TM110               ACGCGATAGGAGTCTGGTCCTATTGTGTTGGCCTTCGGGACCGGAGTAATGATTAATAGGGACGGTCGGGGGCATTCGTA     
[21] TM111               ACGCGATAGGAGTCTGGTCCTATTGTGTTGGCCTTCGGGACCGGAGTAATGATTAATAGGGACGGTCGGGGGCATTCGTA     
[22] TM12                ACGCGATAGGAGTCTGGTCCTATTGTGTTGGCCTTCGGGACCGGAGTAATGATTAATAGGGACGGTCGGGGGCATTCGTA     
[23] TM127               ACGCGATAGGAGTCTGGTCCTATTGTGTTGGCCTTCGGGACCGGAGTAATGATTAATAGGGACGGTCGGGGGCATTCGTA     
[24] TM128               ACGCGATAGGAGTCTGGTCCTATTGTGTTGGCCTTCGGGACCGGAGTAATGATTAATAGGGACGGTCGGGGGCATTCGTA     
[25] TM130               ACGCGATAGGAGTCTGGTCCTATTGTGTTGGCCTTCGGGACCGGAGTAATGATTAATAGGGACGGTCGGGGGCATTCGTA     
[26] TM139               ACGCGATAGGAGTCTGGTCCTATTGTGTTGGCCTTCGGGACCGGAGTAATGATTAATAGGGACGGTCGGGGGCATTCGTA     
[27] TM14                ACGCGATAGGAGTCTGGTCCTATTGTGTTGGCCTTCGGGACCGGAGTAATGATTAATAGGGACGGTCGGGGGCATTCGTA     
[28] TM143               ACGCGATAGGAGTCTGGTCCTATTGTGTTGGCCTTCGGGACCGGAGTAATGATTAATAGGGACGGTCGGGGGCATTCGTA     
[29] TM150               ACGCGATAGGAGTCTGGTCCTATTGTGTTGGCCTTCGGGACCGGAGTAATGATTAATAGGGACGGTCGGGGGCATTCGTA     
[30] TM157               ACGCGATAGGAGTCTGGTCCTATTGTGTTGGCCTTCGGGACCGGAGTAATGATTAATAGGGACGGTCGGGGGCATTCGTA     
[31] TM178               ACGCGATAGGAGTCTGGTCCTATTGTGTTGGCCTTCGGGACCGGAGTAATGATTAATAGGGACGGTCGGGGGCATTCGTA     
[32] TM18                ACGCGATAGGAGTCTGGTCCTATTGTGTTGGCCTTCGGGACCGGAGTAATGATTAATAGGGACGGTCGGGGGCATTCGTA     
[33] TM197               ACGCGATAGGAGTCTGGTCCTATTGTGTTGGCCTTCGGGACCGGAGTAATGATTAATAGGGACGGTCGGGGGCATTCGTA     
[34] TM20                ACGCGATAGGAGTCTGGTCCTATTGTGTTGGCCTTCGGGACCGGAGTAATGATTAATAGGGACGGTCGGGGGCATTCGTA     
[35] TM22                ACGCGATAGGAGTCTGGTCCTATTGTGTTGGCCTTCGGGACCGGAGTAATGATTAATAGGGACGGTCGGGGGCATTCGTA     
[36] TM228               ACGCGATAGGAGTCTGGTCCTATTGTGTTGGCCTTCGGGACCGGAGTAATGATTAATAGGGACGGTCGGGGGCATTCGTA     
[37] TM229               ACGCGATAGGAGTCTGGTCCTATTGTGTTGGCCTTCGGGACCGGAGTAATGATTAATAGGGACGGTCGGGGGCATTCGTA     
[38] TM234               ACGCGATAGGAGTCTGGTCCTATTGTGTTGGCCTTCGGGACCGGAGTAATGATTAATAGGGACGGTCGGGGGCATTCGTA     
[39] TM240               ACGCGATAGGAGTCTGGTCCTATTGTGTTGGCCTTCGGGACCGGAGTAATGATTAATAGGGACGGTCGGGGGCATTCGTA     
[40] TM263               ACGCGATAGGAGTCTGGTCCTATTGTGTTGGCCTTCGGGACCGGAGTAATGATTAATAGGGACGGTCGGGGGCATTCGTA     
[41] TM270               ACGCGATAGGAGTCTGGTCCTATTGTGTTGGCCTTCGGGACCGGAGTAATGATTAATAGGGACGGTCGGGGGCATTCGTA     
[42] TM27                ACGCGATAGGAGTCTGGTCCTATTGTGTTGGCCTTCGGGACCGGAGTAATGATTAATAGGGACGGTCGGGGGCATTCGTA     
[43] TM284               ACGCGATAGGAGTCTGGTCCTATTGTGTTGGCCTTCGGGACCGGAGTAATGATTAATAGGGACGGTCGGGGGCATTCGTA     
[44] TM286               ACGCGATAGGAGTCTGGTCCTATTGTGTTGGCCTTCGGGACCGGAGTAATGATTAATAGGGACGGTCGGGGGCATTCGTA     
[45] TM32                ACGCGATAGGAGTCTGGTCCTATTGTGTTGGCCTTCGGGACCGGAGTAATGATTAATAGGGACGGTCGGGGGCATTCGTA     
[46] TM33                ACGCGATAGGAGTCTGGTCCTATTGTGTTGGCCTTCGGGACCGGAGTAATGATTAATAGGGACGGTCGGGGGCATTCGTA     
[47] TM36                ACGCGATAGGAGTCTGGTCCTATTGTGTTGGCCTTCGGGACCGGAGTAATGATTAATAGGGACGGTCGGGGGCATTCGTA     
[48] TM52                ACGCGATAGGAGTCTGGTCCTATTGTGTTGGCCTTCGGGACCGGAGTAATGATTAATAGGGACGGTCGGGGGCATTCGTA     
[49] TM54                ACGCGATAGGAGTCTGGTCCTATTGTGTTGGCCTTCGGGACCGGAGTAATGATTAATAGGGACGGTCGGGGGCATTCGTA     
[50] WCNT25              ACGCGATAGGAGTCTGGTCCTATTGTGTTGGCCTTCGGGACCGGAGTAATGATTAATAGGGACGGTCGGGGGCATTCGTA     
[51] WCNT52              ACGCGATAGGAGTCTGGTCCTATTGTGTTGGCCTTCGGGACCGGAGTAATGATTAATAGGGACGGTCGGGGGCATTCGTA     
[52] WCNT53              ACGCGATAGGAGTCTGGTCCTATTGTGTTGGCCTTCGGGACCGGAGTAATGATTAATAGGGACGGTCGGGGGCATTCGTA     
[53] WCNT81              ACGCGATAGGAGTCTGGTCCTATTGTGTTGGCCTTCGGGACCGGAGTAATGATTAATAGGGACGGTCGGGGGCATTCGTA     
[54] WCQF5               ACGCGATAGGAGTCTGGTCCTATTGTGTTGGCCTTCGGGACCGGAGTAATGATTAATAGGGACGGTCGGGGGCATTCGTA     
[55] WCSJ27              ACGCGATAGGAGTCTGGTCCTATTGTGTTGGCCTTCGGGACCGGAGTAATGATTAATAGGGACGGTCGGGGGCATTCGTA     
[56] XX10                ACGCGATAGGAGTCTGGTCCTATTGTGTTGGCCTTCGGGACCGGAGTAATGATTAATAGGGACGGTCGGGGGCATTCGTA     
[57] XX11                ACGCGATAGGAGTCTGGTCCTATTGTGTTGGCCTTCGGGACCGGAGTAATGATTAATAGGGACGGTCGGGGGCATTCGTA     
[58] XX15                ACGCGATAGGAGTCTGGTCCTATTGTGTTGGCCTTCGGGACCGGAGTAATGATTAATAGGGACGGTCGGGGGCATTCGTA     
[59] XX5                 ACGCGATAGGAGTCTGGTCCTATTGTGTTGGCCTTCGGGACCGGAGTAATGATTAATAGGGACGGTCGGGGGCATTCGTA     
[                    721          .         .         :         .         .         .         .         8 800 ]
[    intragenomic        ................................................................................     ]
[    intergenomic        ................................................................................     ]

[ 1] DHAL4               TTTCATTGTCAGAGGTGAAATTCTTGGATTTATGAAAGACGAACCACTGCGAAAGCATTTGCCAAGGATGTTTTCATTAA     
[ 2] DHAL6               TTTCATTGTCAGAGGTGAAATTCTTGGATTTATGAAAGACGAACCACTGCGAAAGCATTTGCCAAGGATGTTTTCATTAA     
[ 3] DHLY13              TTTCATTGTCAGAGGTGAAATTCTTGGATTTATGAAAGACGAACCACTGCGAAAGCATTTGCCAAGGATGTTTTCATTAA     
[ 4] DHLY4               TTTCATTGTCAGAGGTGAAATTCTTGGATTTATGAAAGACGAACCACTGCGAAAGCATTTGCCAAGGATGTTTTCATTAA     
[ 5] DHLY5               TTTCATTGTCAGAGGTGAAATTCTTGGATTTATGAAAGACGAACCACTGCGAAAGCATTTGCCAAGGATGTTTTCATTAA     
[ 6] DHLY7               TTTCATTGTCAGAGGTGAAATTCTTGGATTTATGAAAGACGAACCACTGCGAAAGCATTTGCCAAGGATGTTTTCATTAA     
[ 7] ES10                TTTCATTGTCAGAGGTGAAATTCTTGGATTTATGAAAGACGAACCACTGCGAAAGCATTTGCCAAGGATGTTTTCATTAA     
[ 8] ES13                TTTCATTGTCAGAGGTGAAATTCTTGGATTTATGAAAGACGAACCACTGCGAAAGCATTTGCCAAGGATGTTTTCATTAA     
[ 9] ES16                TTTCATTGTCAGAGGTGAAATTCTTGGATTTATGAAAGACGAACCACTGCGAAAGCATTTGCCAAGGATGTTTTCATTAA     
[10] ES6                 TTTCATTGTCAGAGGTGAAATTCTTGGATTTATGAAAGACGAACCACTGCGAAAGCATTTGCCAAGGATGTTTTCATTAA     
[11] HP10                TTTCATTGTCAGAGGTGAAATTCTTGGATTTATGAAAGACGAACCACTGCGAAAGCATTTGCCAAGGATGTTTTCATTAA     
[12] HP6                 TTTCATTGTCAGAGGTGAAATTCTTGGATTTATGAAAGACGAACCACTGCGAAAGCATTTGCCAAGGATGTTTTCATTAA     
[13] HX23                TTTCATTGTCAGAGGTGAAATTCTTGGATTTATGAAAGACGAACCACTGCGAAAGCATTTGCCAAGGATGTTTTCATTAA     
[14] HX4                 TTTCATTGTCAGAGGTGAAATTCTTGGATTTATGAAAGACGAACCACTGCGAAAGCATTTGCCAAGGATGTTTTCATTAA     
[15] JF006               TTTCATTGTCAGAGGTGAAATTCTTGGATTTATGAAAGACGAACCACTGCGAAAGCATTTGCCAAGGATGTTTTCATTAA     
[16] JF200               TTTCATTGTCAGAGGTGAAATTCTTGGATTTATGAAAGACGAACCACTGCGAAAGCATTTGCCAAGGATGTTTTCATTAA     
[17] SNJ1                TTTCATTGTCAGAGGTGAAATTCTTGGATTTATGAAAGACGAACCACTGCGAAAGCATTTGCCAAGGATGTTTTCATTAA     
[18] SNJ6                TTTCATTGTCAGAGGTGAAATTCTTGGATTTATGAAAGACGAACCACTGCGAAAGCATTTGCCAAGGATGTTTTCATTAA     
[19] SNJ7                TTTCATTGTCAGAGGTGAAATTCTTGGATTTATGAAAGACGAACCACTGCGAAAGCATTTGCCAAGGATGTTTTCATTAA     
[20] TM110               TTTCATTGTCAGAGGTGAAATTCTTGGATTTATGAAAGACGAACCACTGCGAAAGCATTTGCCAAGGATGTTTTCATTAA     
[21] TM111               TTTCATTGTCAGAGGTGAAATTCTTGGATTTATGAAAGACGAACCACTGCGAAAGCATTTGCCAAGGATGTTTTCATTAA     
[22] TM12                TTTCATTGTCAGAGGTGAAATTCTTGGATTTATGAAAGACGAACCACTGCGAAAGCATTTGCCAAGGATGTTTTCATTAA     
[23] TM127               TTTCATTGTCAGAGGTGAAATTCTTGGATTTATGAAAGACGAACCACTGCGAAAGCATTTGCCAAGGATGTTTTCATTAA     
[24] TM128               TTTCATTGTCAGAGGTGAAATTCTTGGATTTATGAAAGACGAACCACTGCGAAAGCATTTGCCAAGGATGTTTTCATTAA     
[25] TM130               TTTCATTGTCAGAGGTGAAATTCTTGGATTTATGAAAGACGAACCACTGCGAAAGCATTTGCCAAGGATGTTTTCATTAA     
[26] TM139               TTTCATTGTCAGAGGTGAAATTCTTGGATTTATGAAAGACGAACCACTGCGAAAGCATTTGCCAAGGATGTTTTCATTAA     
[27] TM14                TTTCATTGTCAGAGGTGAAATTCTTGGATTTATGAAAGACGAACCACTGCGAAAGCATTTGCCAAGGATGTTTTCATTAA     
[28] TM143               TTTCATTGTCAGAGGTGAAATTCTTGGATTTATGAAAGACGAACCACTGCGAAAGCATTTGCCAAGGATGTTTTCATTAA     
[29] TM150               TTTCATTGTCAGAGGTGAAATTCTTGGATTTATGAAAGACGAACCACTGCGAAAGCATTTGCCAAGGATGTTTTCATTAA     
[30] TM157               TTTCATTGTCAGAGGTGAAATTCTTGGATTTATGAAAGACGAACCACTGCGAAAGCATTTGCCAAGGATGTTTTCATTAA     
[31] TM178               TTTCATTGTCAGAGGTGAAATTCTTGGATTTATGAAAGACGAACCACTGCGAAAGCATTTGCCAAGGATGTTTTCATTAA     
[32] TM18                TTTCATTGTCAGAGGTGAAATTCTTGGATTTATGAAAGACGAACCACTGCGAAAGCATTTGCCAAGGATGTTTTCATTAA     
[33] TM197               TTTCATTGTCAGAGGTGAAATTCTTGGATTTATGAAAGACGAACCACTGCGAAAGCATTTGCCAAGGATGTTTTCATTAA     
[34] TM20                TTTCATTGTCAGAGGTGAAATTCTTGGATTTATGAAAGACGAACCACTGCGAAAGCATTTGCCAAGGATGTTTTCATTAA     
[35] TM22                TTTCATTGTCAGAGGTGAAATTCTTGGATTTATGAAAGACGAACCACTGCGAAAGCATTTGCCAAGGATGTTTTCATTAA     
[36] TM228               TTTCATTGTCAGAGGTGAAATTCTTGGATTTATGAAAGACGAACCACTGCGAAAGCATTTGCCAAGGATGTTTTCATTAA     
[37] TM229               TTTCATTGTCAGAGGTGAAATTCTTGGATTTATGAAAGACGAACCACTGCGAAAGCATTTGCCAAGGATGTTTTCATTAA     
[38] TM234               TTTCATTGTCAGAGGTGAAATTCTTGGATTTATGAAAGACGAACCACTGCGAAAGCATTTGCCAAGGATGTTTTCATTAA     
[39] TM240               TTTCATTGTCAGAGGTGAAATTCTTGGATTTATGAAAGACGAACCACTGCGAAAGCATTTGCCAAGGATGTTTTCATTAA     
[40] TM263               TTTCATTGTCAGAGGTGAAATTCTTGGATTTATGAAAGACGAACCACTGCGAAAGCATTTGCCAAGGATGTTTTCATTAA     
[41] TM270               TTTCATTGTCAGAGGTGAAATTCTTGGATTTATGAAAGACGAACCACTGCGAAAGCATTTGCCAAGGATGTTTTCATTAA     
[42] TM27                TTTCATTGTCAGAGGTGAAATTCTTGGATTTATGAAAGACGAACCACTGCGAAAGCATTTGCCAAGGATGTTTTCATTAA     
[43] TM284               TTTCATTGTCAGAGGTGAAATTCTTGGATTTATGAAAGACGAACCACTGCGAAAGCATTTGCCAAGGATGTTTTCATTAA     
[44] TM286               TTTCATTGTCAGAGGTGAAATTCTTGGATTTATGAAAGACGAACCACTGCGAAAGCATTTGCCAAGGATGTTTTCATTAA     
[45] TM32                TTTCATTGTCAGAGGTGAAATTCTTGGATTTATGAAAGACGAACCACTGCGAAAGCATTTGCCAAGGATGTTTTCATTAA     
[46] TM33                TTTCATTGTCAGAGGTGAAATTCTTGGATTTATGAAAGACGAACCACTGCGAAAGCATTTGCCAAGGATGTTTTCATTAA     
[47] TM36                TTTCATTGTCAGAGGTGAAATTCTTGGATTTATGAAAGACGAACCACTGCGAAAGCATTTGCCAAGGATGTTTTCATTAA     
[48] TM52                TTTCATTGTCAGAGGTGAAATTCTTGGATTTATGAAAGACGAACCACTGCGAAAGCATTTGCCAAGGATGTTTTCATTAA     
[49] TM54                TTTCATTGTCAGAGGTGAAATTCTTGGATTTATGAAAGACGAACCACTGCGAAAGCATTTGCCAAGGATGTTTTCATTAA     
[50] WCNT25              TTTCATTGTCAGAGGTGAAATTCTTGGATTTATGAAAGACGAACCACTGCGAAAGCATTTGCCAAGGATGTTTTCATTAA     
[51] WCNT52              TTTCATTGTCAGAGGTGAAATTCTTGGATTTATGAAAGACGAACCACTGCGAAAGCATTTGCCAAGGATGTTTTCATTAA     
[52] WCNT53              TTTCATTGTCAGAGGTGAAATTCTTGGATTTATGAAAGACGAACCACTGCGAAAGCATTTGCCAAGGATGTTTTCATTAA     
[53] WCNT81              TTTCATTGTCAGAGGTGAAATTCTTGGATTTATGAAAGACGAACCACTGCGAAAGCATTTGCCAAGGATGTTTTCATTAA     
[54] WCQF5               TTTCATTGTCAGAGGTGAAATTCTTGGATTTATGAAAGACGAACCACTGCGAAAGCATTTGCCAAGGATGTTTTCATTAA     
[55] WCSJ27              TTTCATTGTCAGAGGTGAAATTCTTGGATTTATGAAAGACGAACCACTGCGAAAGCATTTGCCAAGGATGTTTTCATTAA     
[56] XX10                TTTCATTGTCAGAGGTGAAATTCTTGGATTTATGAAAGACGAACCACTGCGAAAGCATTTGCCAAGGATGTTTTCATTAA     
[57] XX11                TTTCATTGTCAGAGGTGAAATTCTTGGATTTATGAAAGACGAACCACTGCGAAAGCATTTGCCAAGGATGTTTTCATTAA     
[58] XX15                TTTCATTGTCAGAGGTGAAATTCTTGGATTTATGAAAGACGAACCACTGCGAAAGCATTTGCCAAGGATGTTTTCATTAA     
[59] XX5                 TTTCATTGTCAGAGGTGAAATTCTTGGATTTATGAAAGACGAACCACTGCGAAAGCATTTGCCAAGGATGTTTTCATTAA     
[                    801          .         .         .         .         :         .         .         . 880 ]
[    intragenomic        ................................................................................     ]
[    intergenomic        ................................................................................     ]

[ 1] DHAL4               TCAAGAACGAAAGTTGGGGGCTCGAAGACGATCAGATACCGTCCTAGTCTCAACCATAAACGATGCCGACTAGGGATCGG     
[ 2] DHAL6               TCAAGAACGAAAGTTGGGGGCTCGAAGACGATCAGATACCGTCCTAGTCTCAACCATAAACGATGCCGACTAGGGATCGG     
[ 3] DHLY13              TCAAGAACGAAAGTTGGGGGCTCGAAGACGATCAGATACCGTCCTAGTCTCAACCATAAACGATGCCGACTAGGGATCGG     
[ 4] DHLY4               TCAAGAACGAAAGTTGGGGGCTCGAAGACGATCAGATACCGTCCTAGTCTCAACCATAAACGATGCCGACTAGGGATCGG     
[ 5] DHLY5               TCAAGAACGAAAGTTGGGGGCTCGAAGACGATCAGATACCGTCCTAGTCTCAACCATAAACGATGCCGACTAGGGATCGG     
[ 6] DHLY7               TCAAGAACGAAAGTTGGGGGCTCGAAGACGATCAGATACCGTCCTAGTCTCAACCATAAACGATGCCGACTAGGGATCGG     
[ 7] ES10                TCAAGAACGAAAGTTGGGGGCTCGAAGACGATCAGATACCGTCCTAGTCTCAACCATAAACGATGCCGACTAGGGATCGG     
[ 8] ES13                TCAAGAACGAAAGTTGGGGGCTCGAAGACGATCAGATACCGTCCTAGTCTCAACCATAAACGATGCCGACTAGGGATCGG     
[ 9] ES16                TCAAGAACGAAAGTTGGGGGCTCGAAGACGATCAGATACCGTCCTAGTCTCAACCATAAACGATGCCGACTAGGGATCGG     
[10] ES6                 TCAAGAACGAAAGTTGGGGGCTCGAAGACGATCAGATACCGTCCTAGTCTCAACCATAAACGATGCCGACTAGGGATCGG     
[11] HP10                TCAAGAACGAAAGTTGGGGGCTCGAAGACGATCAGATACCGTCCTAGTCTCAACCATAAACGATGCCGACTAGGGATCGG     
[12] HP6                 TCAAGAACGAAAGTTGGGGGCTCGAAGACGATCAGATACCGTCCTAGTCTCAACCATAAACGATGCCGACTAGGGATCGG     
[13] HX23                TCAAGAACGAAAGTTGGGGGCTCGAAGACGATCAGATACCGTCCTAGTCTCAACCATAAACGATGCCGACTAGGGATCGG     
[14] HX4                 TCAAGAACGAAAGTTGGGGGCTCGAAGACGATCAGATACCGTCCTAGTCTCAACCATAAACGATGCCGACTAGGGATCGG     
[15] JF006               TCAAGAACGAAAGTTGGGGGCTCGAAGACGATCAGATACCGTCCTAGTCTCAACCATAAACGATGCCGACTAGGGATCGG     
[16] JF200               TCAAGAACGAAAGTTGGGGGCTCGAAGACGATCAGATACCGTCCTAGTCTCAACCATAAACGATGCCGACTAGGGATCGG     
[17] SNJ1                TCAAGAACGAAAGTTGGGGGCTCGAAGACGATCAGATACCGTCCTAGTCTCAACCATAAACGATGCCGACTAGGGATCGG     
[18] SNJ6                TCAAGAACGAAAGTTGGGGGCTCGAAGACGATCAGATACCGTCCTAGTCTCAACCATAAACGATGCCGACTAGGGATCGG     
[19] SNJ7                TCAAGAACGAAAGTTGGGGGCTCGAAGACGATCAGATACCGTCCTAGTCTCAACCATAAACGATGCCGACTAGGGATCGG     
[20] TM110               TCAAGAACGAAAGTTGGGGGCTCGAAGACGATCAGATACCGTCCTAGTCTCAACCATAAACGATGCCGACTAGGGATCGG     
[21] TM111               TCAAGAACGAAAGTTGGGGGCTCGAAGACGATCAGATACCGTCCTAGTCTCAACCATAAACGATGCCGACTAGGGATCGG     
[22] TM12                TCAAGAACGAAAGTTGGGGGCTCGAAGACGATCAGATACCGTCCTAGTCTCAACCATAAACGATGCCGACTAGGGATCGG     
[23] TM127               TCAAGAACGAAAGTTGGGGGCTCGAAGACGATCAGATACCGTCCTAGTCTCAACCATAAACGATGCCGACTAGGGATCGG     
[24] TM128               TCAAGAACGAAAGTTGGGGGCTCGAAGACGATCAGATACCGTCCTAGTCTCAACCATAAACGATGCCGACTAGGGATCGG     
[25] TM130               TCAAGAACGAAAGTTGGGGGCTCGAAGACGATCAGATACCGTCCTAGTCTCAACCATAAACGATGCCGACTAGGGATCGG     
[26] TM139               TCAAGAACGAAAGTTGGGGGCTCGAAGACGATCAGATACCGTCCTAGTCTCAACCATAAACGATGCCGACTAGGGATCGG     
[27] TM14                TCAAGAACGAAAGTTGGGGGCTCGAAGACGATCAGATACCGTCCTAGTCTCAACCATAAACGATGCCGACTAGGGATCGG     
[28] TM143               TCAAGAACGAAAGTTGGGGGCTCGAAGACGATCAGATACCGTCCTAGTCTCAACCATAAACGATGCCGACTAGGGATCGG     
[29] TM150               TCAAGAACGAAAGTTGGGGGCTCGAAGACGATCAGATACCGTCCTAGTCTCAACCATAAACGATGCCGACTAGGGATCGG     
[30] TM157               TCAAGAACGAAAGTTGGGGGCTCGAAGACGATCAGATACCGTCCTAGTCTCAACCATAAACGATGCCGACTAGGGATCGG     
[31] TM178               TCAAGAACGAAAGTTGGGGGCTCGAAGACGATCAGATACCGTCCTAGTCTCAACCATAAACGATGCCGACTAGGGATCGG     
[32] TM18                TCAAGAACGAAAGTTGGGGGCTCGAAGACGATCAGATACCGTCCTAGTCTCAACCATAAACGATGCCGACTAGGGATCGG     
[33] TM197               TCAAGAACGAAAGTTGGGGGCTCGAAGACGATCAGATACCGTCCTAGTCTCAACCATAAACGATGCCGACTAGGGATCGG     
[34] TM20                TCAAGAACGAAAGTTGGGGGCTCGAAGACGATCAGATACCGTCCTAGTCTCAACCATAAACGATGCCGACTAGGGATCGG     
[35] TM22                TCAAGAACGAAAGTTGGGGGCTCGAAGACGATCAGATACCGTCCTAGTCTCAACCATAAACGATGCCGACTAGGGATCGG     
[36] TM228               TCAAGAACGAAAGTTGGGGGCTCGAAGACGATCAGATACCGTCCTAGTCTCAACCATAAACGATGCCGACTAGGGATCGG     
[37] TM229               TCAAGAACGAAAGTTGGGGGCTCGAAGACGATCAGATACCGTCCTAGTCTCAACCATAAACGATGCCGACTAGGGATCGG     
[38] TM234               TCAAGAACGAAAGTTGGGGGCTCGAAGACGATCAGATACCGTCCTAGTCTCAACCATAAACGATGCCGACTAGGGATCGG     
[39] TM240               TCAAGAACGAAAGTTGGGGGCTCGAAGACGATCAGATACCGTCCTAGTCTCAACCATAAACGATGCCGACTAGGGATCGG     
[40] TM263               TCAAGAACGAAAGTTGGGGGCTCGAAGACGATCAGATACCGTCCTAGTCTCAACCATAAACGATGCCGACTAGGGATCGG     
[41] TM270               TCAAGAACGAAAGTTGGGGGCTCGAAGACGATCAGATACCGTCCTAGTCTCAACCATAAACGATGCCGACTAGGGATCGG     
[42] TM27                TCAAGAACGAAAGTTGGGGGCTCGAAGACGATCAGATACCGTCCTAGTCTCAACCATAAACGATGCCGACTAGGGATCGG     
[43] TM284               TCAAGAACGAAAGTTGGGGGCTCGAAGACGATCAGATACCGTCCTAGTCTCAACCATAAACGATGCCGACTAGGGATCGG     
[44] TM286               TCAAGAACGAAAGTTGGGGGCTCGAAGACGATCAGATACCGTCCTAGTCTCAACCATAAACGATGCCGACTAGGGATCGG     
[45] TM32                TCAAGAACGAAAGTTGGGGGCTCGAAGACGATCAGATACCGTCCTAGTCTCAACCATAAACGATGCCGACTAGGGATCGG     
[46] TM33                TCAAGAACGAAAGTTGGGGGCTCGAAGACGATCAGATACCGTCCTAGTCTCAACCATAAACGATGCCGACTAGGGATCGG     
[47] TM36                TCAAGAACGAAAGTTGGGGGCTCGAAGACGATCAGATACCGTCCTAGTCTCAACCATAAACGATGCCGACTAGGGATCGG     
[48] TM52                TCAAGAACGAAAGTTGGGGGCTCGAAGACGATCAGATACCGTCCTAGTCTCAACCATAAACGATGCCGACTAGGGATCGG     
[49] TM54                TCAAGAACGAAAGTTGGGGGCTCGAAGACGATCAGATACCGTCCTAGTCTCAACCATAAACGATGCCGACTAGGGATCGG     
[50] WCNT25              TCAAGAACGAAAGTTGGGGGCTCGAAGACGATCAGATACCGTCCTAGTCTCAACCATAAACGATGCCGACTAGGGATCGG     
[51] WCNT52              TCAAGAACGAAAGTTGGGGGCTCGAAGACGATCAGATACCGTCCTAGTCTCAACCATAAACGATGCCGACTAGGGATCGG     
[52] WCNT53              TCAAGAACGAAAGTTGGGGGCTCGAAGACGATCAGATACCGTCCTAGTCTCAACCATAAACGATGCCGACTAGGGATCGG     
[53] WCNT81              TCAAGAACGAAAGTTGGGGGCTCGAAGACGATCAGATACCGTCCTAGTCTCAACCATAAACGATGCCGACTAGGGATCGG     
[54] WCQF5               TCAAGAACGAAAGTTGGGGGCTCGAAGACGATCAGATACCGTCCTAGTCTCAACCATAAACGATGCCGACTAGGGATCGG     
[55] WCSJ27              TCAAGAACGAAAGTTGGGGGCTCGAAGACGATCAGATACCGTCCTAGTCTCAACCATAAACGATGCCGACTAGGGATCGG     
[56] XX10                TCAAGAACGAAAGTTGGGGGCTCGAAGACGATCAGATACCGTCCTAGTCTCAACCATAAACGATGCCGACTAGGGATCGG     
[57] XX11                TCAAGAACGAAAGTTGGGGGCTCGAAGACGATCAGATACCGTCCTAGTCTCAACCATAAACGATGCCGACTAGGGATCGG     
[58] XX15                TCAAGAACGAAAGTTGGGGGCTCGAAGACGATCAGATACCGTCCTAGTCTCAACCATAAACGATGCCGACTAGGGATCGG     
[59] XX5                 TCAAGAACGAAAGTTGGGGGCTCGAAGACGATCAGATACCGTCCTAGTCTCAACCATAAACGATGCCGACTAGGGATCGG     
[                    881          .         9         .         .         .         .         :         . 960 ]
[    intragenomic        ................................................................................     ]
[    intergenomic        ................................................................................     ]

[ 1] DHAL4               CGGATGTTGCTTTAAGGACTCCGCCGGCACCTTGTGAGAAATCAAAGTTTTTGGGTTCCGGGGGGAGTATGGTCGCAAGG     
[ 2] DHAL6               CGGATGTTGCTTTAAGGACTCCGCCGGCACCTTGTGAGAAATCAAAGTTTTTGGGTTCCGGGGGGAGTATGGTCGCAAGG     
[ 3] DHLY13              CGGATGTTGCTTTAAGGACTCCGCCGGCACCTTGTGAGAAATCAAAGTTTTTGGGTTCCGGGGGGAGTATGGTCGCAAGG     
[ 4] DHLY4               CGGATGTTGCTTTAAGGACTCCGCCGGCACCTTGTGAGAAATCAAAGTTTTTGGGTTCCGGGGGGAGTATGGTCGCAAGG     
[ 5] DHLY5               CGGATGTTGCTTTAAGGACTCCGCCGGCACCTTGTGAGAAATCAAAGTTTTTGGGTTCCGGGGGGAGTATGGTCGCAAGG     
[ 6] DHLY7               CGGATGTTGCTTTAAGGACTCCGCCGGCACCTTGTGAGAAATCAAAGTTTTTGGGTTCCGGGGGGAGTATGGTCGCAAGG     
[ 7] ES10                CGGATGTTGCTTTAAGGACTCCGCCGGCACCTTGTGAGAAATCAAAGTTTTTGGGTTCCGGGGGGAGTATGGTCGCAAGG     
[ 8] ES13                CGGATGTTGCTTTAAGGACTCCGCCGGCACCTTGTGAGAAATCAAAGTTTTTGGGTTCCGGGGGGAGTATGGTCGCAAGG     
[ 9] ES16                CGGATGTTGCTTTAAGGACTCCGCCGGCACCTTGTGAGAAATCAAAGTTTTTGGGTTCCGGGGGGAGTATGGTCGCAAGG     
[10] ES6                 CGGATGTTGCTTTAAGGACTCCGCCGGCACCTTGTGAGAAATCAAAGTTTTTGGGTTCCGGGGGGAGTATGGTCGCAAGG     
[11] HP10                CGGATGTTGCTTTAAGGACTCCGCCGGCACCTTGTGAGAAATCAAAGTTTTTGGGTTCCGGGGGGAGTATGGTCGCAAGG     
[12] HP6                 CGGATGTTGCTTTAAGGACTCCGCCGGCACCTTGTGAGAAATCAAAGTTTTTGGGTTCCGGGGGGAGTATGGTCGCAAGG     
[13] HX23                CGGATGTTGCTTTAAGGACTCCGCCGGCACCTTGTGAGAAATCAAAGTTTTTGGGTTCCGGGGGGAGTATGGTCGCAAGG     
[14] HX4                 CGGATGTTGCTTTAAGGACTCCGCCGGCACCTTGTGAGAAATCAAAGTTTTTGGGTTCCGGGGGGAGTATGGTCGCAAGG     
[15] JF006               CGGATGTTGCTTTAAGGACTCCGCCGGCACCTTGTGAGAAATCAAAGTTTTTGGGTTCCGGGGGGAGTATGGTCGCAAGG     
[16] JF200               CGGATGTTGCTTTAAGGACTCCGCCGGCACCTTGTGAGAAATCAAAGTTTTTGGGTTCCGGGGGGAGTATGGTCGCAAGG     
[17] SNJ1                CGGATGTTGCTTTAAGGACTCCGCCGGCACCTTGTGAGAAATCAAAGTTTTTGGGTTCCGGGGGGAGTATGGTCGCAAGG     
[18] SNJ6                CGGATGTTGCTTTAAGGACTCCGCCGGCACCTTGTGAGAAATCAAAGTTTTTGGGTTCCGGGGGGAGTATGGTCGCAAGG     
[19] SNJ7                CGGATGTTGCTTTAAGGACTCCGCCGGCACCTTGTGAGAAATCAAAGTTTTTGGGTTCCGGGGGGAGTATGGTCGCAAGG     
[20] TM110               CGGATGTTGCTTTAAGGACTCCGCCGGCACCTTGTGAGAAATCAAAGTTTTTGGGTTCCGGGGGGAGTATGGTCGCAAGG     
[21] TM111               CGGATGTTGCTTTAAGGACTCCGCCGGCACCTTGTGAGAAATCAAAGTTTTTGGGTTCCGGGGGGAGTATGGTCGCAAGG     
[22] TM12                CGGATGTTGCTTTAAGGACTCCGCCGGCACCTTGTGAGAAATCAAAGTTTTTGGGTTCCGGGGGGAGTATGGTCGCAAGG     
[23] TM127               CGGATGTTGCTTTAAGGACTCCGCCGGCACCTTGTGAGAAATCAAAGTTTTTGGGTTCCGGGGGGAGTATGGTCGCAAGG     
[24] TM128               CGGATGTTGCTTTAAGGACTCCGCCGGCACCTTGTGAGAAATCAAAGTTTTTGGGTTCCGGGGGGAGTATGGTCGCAAGG     
[25] TM130               CGGATGTTGCTTTAAGGACTCCGCCGGCACCTTGTGAGAAATCAAAGTTTTTGGGTTCCGGGGGGAGTATGGTCGCAAGG     
[26] TM139               CGGATGTTGCTTTAAGGACTCCGCCGGCACCTTGTGAGAAATCAAAGTTTTTGGGTTCCGGGGGGAGTATGGTCGCAAGG     
[27] TM14                CGGATGTTGCTTTAAGGACTCCGCCGGCACCTTGTGAGAAATCAAAGTTTTTGGGTTCCGGGGGGAGTATGGTCGCAAGG     
[28] TM143               CGGATGTTGCTTTAAGGACTCCGCCGGCACCTTGTGAGAAATCAAAGTTTTTGGGTTCCGGGGGGAGTATGGTCGCAAGG     
[29] TM150               CGGATGTTGCTTTAAGGACTCCGCCGGCACCTTGTGAGAAATCAAAGTTTTTGGGTTCCGGGGGGAGTATGGTCGCAAGG     
[30] TM157               CGGATGTTGCTTTAAGGACTCCGCCGGCACCTTGTGAGAAATCAAAGTTTTTGGGTTCCGGGGGGAGTATGGTCGCAAGG     
[31] TM178               CGGATGTTGCTTTAAGGACTCCGCCGGCACCTTGTGAGAAATCAAAGTTTTTGGGTTCCGGGGGGAGTATGGTCGCAAGG     
[32] TM18                CGGATGTTGCTTTAAGGACTCCGCCGGCACCTTGTGAGAAATCAAAGTTTTTGGGTTCCGGGGGGAGTATGGTCGCAAGG     
[33] TM197               CGGATGTTGCTTTAAGGACTCCGCCGGCACCTTGTGAGAAATCAAAGTTTTTGGGTTCCGGGGGGAGTATGGTCGCAAGG     
[34] TM20                CGGATGTTGCTTTAAGGACTCCGCCGGCACCTTGTGAGAAATCAAAGTTTTTGGGTTCCGGGGGGAGTATGGTCGCAAGG     
[35] TM22                CGGATGTTGCTTTAAGGACTCCGCCGGCACCTTGTGAGAAATCAAAGTTTTTGGGTTCCGGGGGGAGTATGGTCGCAAGG     
[36] TM228               CGGATGTTGCTTTAAGGACTCCGCCGGCACCTTGTGAGAAATCAAAGTTTTTGGGTTCCGGGGGGAGTATGGTCGCAAGG     
[37] TM229               CGGATGTTGCTTTAAGGACTCCGCCGGCACCTTGTGAGAAATCAAAGTTTTTGGGTTCCGGGGGGAGTATGGTCGCAAGG     
[38] TM234               CGGATGTTGCTTTAAGGACTCCGCCGGCACCTTGTGAGAAATCAAAGTTTTTGGGTTCCGGGGGGAGTATGGTCGCAAGG     
[39] TM240               CGGATGTTGCTTTAAGGACTCCGCCGGCACCTTGTGAGAAATCAAAGTTTTTGGGTTCCGGGGGGAGTATGGTCGCAAGG     
[40] TM263               CGGATGTTGCTTTAAGGACTCCGCCGGCACCTTGTGAGAAATCAAAGTTTTTGGGTTCCGGGGGGAGTATGGTCGCAAGG     
[41] TM270               CGGATGTTGCTTTAAGGACTCCGCCGGCACCTTGTGAGAAATCAAAGTTTTTGGGTTCCGGGGGGAGTATGGTCGCAAGG     
[42] TM27                CGGATGTTGCTTTAAGGACTCCGCCGGCACCTTGTGAGAAATCAAAGTTTTTGGGTTCCGGGGGGAGTATGGTCGCAAGG     
[43] TM284               CGGATGTTGCTTTAAGGACTCCGCCGGCACCTTGTGAGAAATCAAAGTTTTTGGGTTCCGGGGGGAGTATGGTCGCAAGG     
[44] TM286               CGGATGTTGCTTTAAGGACTCCGCCGGCACCTTGTGAGAAATCAAAGTTTTTGGGTTCCGGGGGGAGTATGGTCGCAAGG     
[45] TM32                CGGATGTTGCTTTAAGGACTCCGCCGGCACCTTGTGAGAAATCAAAGTTTTTGGGTTCCGGGGGGAGTATGGTCGCAAGG     
[46] TM33                CGGATGTTGCTTTAAGGACTCCGCCGGCACCTTGTGAGAAATCAAAGTTTTTGGGTTCCGGGGGGAGTATGGTCGCAAGG     
[47] TM36                CGGATGTTGCTTTAAGGACTCCGCCGGCACCTTGTGAGAAATCAAAGTTTTTGGGTTCCGGGGGGAGTATGGTCGCAAGG     
[48] TM52                CGGATGTTGCTTTAAGGACTCCGCCGGCACCTTGTGAGAAATCAAAGTTTTTGGGTTCCGGGGGGAGTATGGTCGCAAGG     
[49] TM54                CGGATGTTGCTTTAAGGACTCCGCCGGCACCTTGTGAGAAATCAAAGTTTTTGGGTTCCGGGGGGAGTATGGTCGCAAGG     
[50] WCNT25              CGGATGTTGCTTTAAGGACTCCGCCGGCACCTTGTGAGAAATCAAAGTTTTTGGGTTCCGGGGGGAGTATGGTCGCAAGG     
[51] WCNT52              CGGATGTTGCTTTAAGGACTCCGCCGGCACCTTGTGAGAAATCAAAGTTTTTGGGTTCCGGGGGGAGTATGGTCGCAAGG     
[52] WCNT53              CGGATGTTGCTTTAAGGACTCCGCCGGCACCTTGTGAGAAATCAAAGTTTTTGGGTTCCGGGGGGAGTATGGTCGCAAGG     
[53] WCNT81              CGGATGTTGCTTTAAGGACTCCGCCGGCACCTTGTGAGAAATCAAAGTTTTTGGGTTCCGGGGGGAGTATGGTCGCAAGG     
[54] WCQF5               CGGATGTTGCTTTAAGGACTCCGCCGGCACCTTGTGAGAAATCAAAGTTTTTGGGTTCCGGGGGGAGTATGGTCGCAAGG     
[55] WCSJ27              CGGATGTTGCTTTAAGGACTCCGCCGGCACCTTGTGAGAAATCAAAGTTTTTGGGTTCCGGGGGGAGTATGGTCGCAAGG     
[56] XX10                CGGATGTTGCTTTAAGGACTCCGCCGGCACCTTGTGAGAAATCAAAGTTTTTGGGTTCCGGGGGGAGTATGGTCGCAAGG     
[57] XX11                CGGATGTTGCTTTAAGGACTCCGCCGGCACCTTGTGAGAAATCAAAGTTTTTGGGTTCCGGGGGGAGTATGGTCGCAAGG     
[58] XX15                CGGATGTTGCTTTAAGGACTCCGCCGGCACCTTGTGAGAAATCAAAGTTTTTGGGTTCCGGGGGGAGTATGGTCGCAAGG     
[59] XX5                 CGGATGTTGCTTTAAGGACTCCGCCGGCACCTTGTGAGAAATCAAAGTTTTTGGGTTCCGGGGGGAGTATGGTCGCAAGG     
[                    961          .         .         .         0         .         .         .         . 1040]
[    intragenomic        ................................................................................     ]
[    intergenomic        ................................................................................     ]

[ 1] DHAL4               CTGAAACTTAAAGGAATTGACGGAAGGGCACCACCAGGAGTGGAGCCTGCGGCTTAATTTGACTCAACACGGGGAAACTT     
[ 2] DHAL6               CTGAAACTTAAAGGAATTGACGGAAGGGCACCACCAGGAGTGGAGCCTGCGGCTTAATTTGACTCAACACGGGGAAACTT     
[ 3] DHLY13              CTGAAACTTAAAGGAATTGACGGAAGGGCACCACCAGGAGTGGAGCCTGCGGCTTAATTTGACTCAACACGGGGAAACTT     
[ 4] DHLY4               CTGAAACTTAAAGGAATTGACGGAAGGGCACCACCAGGAGTGGAGCCTGCGGCTTAATTTGACTCAACACGGGGAAACTT     
[ 5] DHLY5               CTGAAACTTAAAGGAATTGACGGAAGGGCACCACCAGGAGTGGAGCCTGCGGCTTAATTTGACTCAACACGGGGAAACTT     
[ 6] DHLY7               CTGAAACTTAAAGGAATTGACGGAAGGGCACCACCAGGAGTGGAGCCTGCGGCTTAATTTGACTCAACACGGGGAAACTT     
[ 7] ES10                CTGAAACTTAAAGGAATTGACGGAAGGGCACCACCAGGAGTGGAGCCTGCGGCTTAATTTGACTCAACACGGGGAAACTT     
[ 8] ES13                CTGAAACTTAAAGGAATTGACGGAAGGGCACCACCAGGAGTGGAGCCTGCGGCTTAATTTGACTCAACACGGGGAAACTT     
[ 9] ES16                CTGAAACTTAAAGGAATTGACGGAAGGGCACCACCAGGAGTGGAGCCTGCGGCTTAATTTGACTCAACACGGGGAAACTT     
[10] ES6                 CTGAAACTTAAAGGAATTGACGGAAGGGCACCACCAGGAGTGGAGCCTGCGGCTTAATTTGACTCAACACGGGGAAACTT     
[11] HP10                CTGAAACTTAAAGGAATTGACGGAAGGGCACCACCAGGAGTGGAGCCTGCGGCTTAATTTGACTCAACACGGGGAAACTT     
[12] HP6                 CTGAAACTTAAAGGAATTGACGGAAGGGCACCACCAGGAGTGGAGCCTGCGGCTTAATTTGACTCAACACGGGGAAACTT     
[13] HX23                CTGAAACTTAAAGGAATTGACGGAAGGGCACCACCAGGAGTGGAGCCTGCGGCTTAATTTGACTCAACACGGGGAAACTT     
[14] HX4                 CTGAAACTTAAAGGAATTGACGGAAGGGCACCACCAGGAGTGGAGCCTGCGGCTTAATTTGACTCAACACGGGGAAACTT     
[15] JF006               CTGAAACTTAAAGGAATTGACGGAAGGGCACCACCAGGAGTGGAGCCTGCGGCTTAATTTGACTCAACACGGGGAAACTT     
[16] JF200               CTGAAACTTAAAGGAATTGACGGAAGGGCACCACCAGGAGTGGAGCCTGCGGCTTAATTTGACTCAACACGGGGAAACTT     
[17] SNJ1                CTGAAACTTAAAGGAATTGACGGAAGGGCACCACCAGGAGTGGAGCCTGCGGCTTAATTTGACTCAACACGGGGAAACTT     
[18] SNJ6                CTGAAACTTAAAGGAATTGACGGAAGGGCACCACCAGGAGTGGAGCCTGCGGCTTAATTTGACTCAACACGGGGAAACTT     
[19] SNJ7                CTGAAACTTAAAGGAATTGACGGAAGGGCACCACCAGGAGTGGAGCCTGCGGCTTAATTTGACTCAACACGGGGAAACTT     
[20] TM110               CTGAAACTTAAAGGAATTGACGGAAGGGCACCACCAGGAGTGGAGCCTGCGGCTTAATTTGACTCAACACGGGGAAACTT     
[21] TM111               CTGAAACTTAAAGGAATTGACGGAAGGGCACCACCAGGAGTGGAGCCTGCGGCTTAATTTGACTCAACACGGGGAAACTT     
[22] TM12                CTGAAACTTAAAGGAATTGACGGAAGGGCACCACCAGGAGTGGAGCCTGCGGCTTAATTTGACTCAACACGGGGAAACTT     
[23] TM127               CTGAAACTTAAAGGAATTGACGGAAGGGCACCACCAGGAGTGGAGCCTGCGGCTTAATTTGACTCAACACGGGGAAACTT     
[24] TM128               CTGAAACTTAAAGGAATTGACGGAAGGGCACCACCAGGAGTGGAGCCTGCGGCTTAATTTGACTCAACACGGGGAAACTT     
[25] TM130               CTGAAACTTAAAGGAATTGACGGAAGGGCACCACCAGGAGTGGAGCCTGCGGCTTAATTTGACTCAACACGGGGAAACTT     
[26] TM139               CTGAAACTTAAAGGAATTGACGGAAGGGCACCACCAGGAGTGGAGCCTGCGGCTTAATTTGACTCAACACGGGGAAACTT     
[27] TM14                CTGAAACTTAAAGGAATTGACGGAAGGGCACCACCAGGAGTGGAGCCTGCGGCTTAATTTGACTCAACACGGGGAAACTT     
[28] TM143               CTGAAACTTAAAGGAATTGACGGAAGGGCACCACCAGGAGTGGAGCCTGCGGCTTAATTTGACTCAACACGGGGAAACTT     
[29] TM150               CTGAAACTTAAAGGAATTGACGGAAGGGCACCACCAGGAGTGGAGCCTGCGGCTTAATTTGACTCAACACGGGGAAACTT     
[30] TM157               CTGAAACTTAAAGGAATTGACGGAAGGGCACCACCAGGAGTGGAGCCTGCGGCTTAATTTGACTCAACACGGGGAAACTT     
[31] TM178               CTGAAACTTAAAGGAATTGACGGAAGGGCACCACCAGGAGTGGAGCCTGCGGCTTAATTTGACTCAACACGGGGAAACTT     
[32] TM18                CTGAAACTTAAAGGAATTGACGGAAGGGCACCACCAGGAGTGGAGCCTGCGGCTTAATTTGACTCAACACGGGGAAACTT     
[33] TM197               CTGAAACTTAAAGGAATTGACGGAAGGGCACCACCAGGAGTGGAGCCTGCGGCTTAATTTGACTCAACACGGGGAAACTT     
[34] TM20                CTGAAACTTAAAGGAATTGACGGAAGGGCACCACCAGGAGTGGAGCCTGCGGCTTAATTTGACTCAACACGGGGAAACTT     
[35] TM22                CTGAAACTTAAAGGAATTGACGGAAGGGCACCACCAGGAGTGGAGCCTGCGGCTTAATTTGACTCAACACGGGGAAACTT     
[36] TM228               CTGAAACTTAAAGGAATTGACGGAAGGGCACCACCAGGAGTGGAGCCTGCGGCTTAATTTGACTCAACACGGGGAAACTT     
[37] TM229               CTGAAACTTAAAGGAATTGACGGAAGGGCACCACCAGGAGTGGAGCCTGCGGCTTAATTTGACTCAACACGGGGAAACTT     
[38] TM234               CTGAAACTTAAAGGAATTGACGGAAGGGCACCACCAGGAGTGGAGCCTGCGGCTTAATTTGACTCAACACGGGGAAACTT     
[39] TM240               CTGAAACTTAAAGGAATTGACGGAAGGGCACCACCAGGAGTGGAGCCTGCGGCTTAATTTGACTCAACACGGGGAAACTT     
[40] TM263               CTGAAACTTAAAGGAATTGACGGAAGGGCACCACCAGGAGTGGAGCCTGCGGCTTAATTTGACTCAACACGGGGAAACTT     
[41] TM270               CTGAAACTTAAAGGAATTGACGGAAGGGCACCACCAGGAGTGGAGCCTGCGGCTTAATTTGACTCAACACGGGGAAACTT     
[42] TM27                CTGAAACTTAAAGGAATTGACGGAAGGGCACCACCAGGAGTGGAGCCTGCGGCTTAATTTGACTCAACACGGGGAAACTT     
[43] TM284               CTGAAACTTAAAGGAATTGACGGAAGGGCACCACCAGGAGTGGAGCCTGCGGCTTAATTTGACTCAACACGGGGAAACTT     
[44] TM286               CTGAAACTTAAAGGAATTGACGGAAGGGCACCACCAGGAGTGGAGCCTGCGGCTTAATTTGACTCAACACGGGGAAACTT     
[45] TM32                CTGAAACTTAAAGGAATTGACGGAAGGGCACCACCAGGAGTGGAGCCTGCGGCTTAATTTGACTCAACACGGGGAAACTT     
[46] TM33                CTGAAACTTAAAGGAATTGACGGAAGGGCACCACCAGGAGTGGAGCCTGCGGCTTAATTTGACTCAACACGGGGAAACTT     
[47] TM36                CTGAAACTTAAAGGAATTGACGGAAGGGCACCACCAGGAGTGGAGCCTGCGGCTTAATTTGACTCAACACGGGGAAACTT     
[48] TM52                CTGAAACTTAAAGGAATTGACGGAAGGGCACCACCAGGAGTGGAGCCTGCGGCTTAATTTGACTCAACACGGGGAAACTT     
[49] TM54                CTGAAACTTAAAGGAATTGACGGAAGGGCACCACCAGGAGTGGAGCCTGCGGCTTAATTTGACTCAACACGGGGAAACTT     
[50] WCNT25              CTGAAACTTAAAGGAATTGACGGAAGGGCACCACCAGGAGTGGAGCCTGCGGCTTAATTTGACTCAACACGGGGAAACTT     
[51] WCNT52              CTGAAACTTAAAGGAATTGACGGAAGGGCACCACCAGGAGTGGAGCCTGCGGCTTAATTTGACTCAACACGGGGAAACTT     
[52] WCNT53              CTGAAACTTAAAGGAATTGACGGAAGGGCACCACCAGGAGTGGAGCCTGCGGCTTAATTTGACTCAACACGGGGAAACTT     
[53] WCNT81              CTGAAACTTAAAGGAATTGACGGAAGGGCACCACCAGGAGTGGAGCCTGCGGCTTAATTTGACTCAACACGGGGAAACTT     
[54] WCQF5               CTGAAACTTAAAGGAATTGACGGAAGGGCACCACCAGGAGTGGAGCCTGCGGCTTAATTTGACTCAACACGGGGAAACTT     
[55] WCSJ27              CTGAAACTTAAAGGAATTGACGGAAGGGCACCACCAGGAGTGGAGCCTGCGGCTTAATTTGACTCAACACGGGGAAACTT     
[56] XX10                CTGAAACTTAAAGGAATTGACGGAAGGGCACCACCAGGAGTGGAGCCTGCGGCTTAATTTGACTCAACACGGGGAAACTT     
[57] XX11                CTGAAACTTAAAGGAATTGACGGAAGGGCACCACCAGGAGTGGAGCCTGCGGCTTAATTTGACTCAACACGGGGAAACTT     
[58] XX15                CTGAAACTTAAAGGAATTGACGGAAGGGCACCACCAGGAGTGGAGCCTGCGGCTTAATTTGACTCAACACGGGGAAACTT     
[59] XX5                 CTGAAACTTAAAGGAATTGACGGAAGGGCACCACCAGGAGTGGAGCCTGCGGCTTAATTTGACTCAACACGGGGAAACTT     
[                   1041          :         .         .         .         .         1         .         . 1120]
[    intragenomic        ................................................................................     ]
[    intergenomic        ................................................................................     ]

[ 1] DHAL4               ACCAGGTCCAGACATAGTAAGGATTGACAGATTGAGAGCTCTTTCTTGATTCTATGGGTGGTGGTGCATGGCCGTTCTTA     
[ 2] DHAL6               ACCAGGTCCAGACATAGTAAGGATTGACAGATTGAGAGCTCTTTCTTGATTCTATGGGTGGTGGTGCATGGCCGTTCTTA     
[ 3] DHLY13              ACCAGGTCCAGACATAGTAAGGATTGACAGATTGAGAGCTCTTTCTTGATTCTATGGGTGGTGGTGCATGGCCGTTCTTA     
[ 4] DHLY4               ACCAGGTCCAGACATAGTAAGGATTGACAGATTGAGAGCTCTTTCTTGATTCTATGGGTGGTGGTGCATGGCCGTTCTTA     
[ 5] DHLY5               ACCAGGTCCAGACATAGTAAGGATTGACAGATTGAGAGCTCTTTCTTGATTCTATGGGTGGTGGTGCATGGCCGTTCTTA     
[ 6] DHLY7               ACCAGGTCCAGACATAGTAAGGATTGACAGATTGAGAGCTCTTTCTTGATTCTATGGGTGGTGGTGCATGGCCGTTCTTA     
[ 7] ES10                ACCAGGTCCAGACATAGTAAGGATTGACAGATTGAGAGCTCTTTCTTGATTCTATGGGTGGTGGTGCATGGCCGTTCTTA     
[ 8] ES13                ACCAGGTCCAGACATAGTAAGGATTGACAGATTGAGAGCTCTTTCTTGATTCTATGGGTGGTGGTGCATGGCCGTTCTTA     
[ 9] ES16                ACCAGGTCCAGACATAGTAAGGATTGACAGATTGAGAGCTCTTTCTTGATTCTATGGGTGGTGGTGCATGGCCGTTCTTA     
[10] ES6                 ACCAGGTCCAGACATAGTAAGGATTGACAGATTGAGAGCTCTTTCTTGATTCTATGGGTGGTGGTGCATGGCCGTTCTTA     
[11] HP10                ACCAGGTCCAGACATAGTAAGGATTGACAGATTGAGAGCTCTTTCTTGATTCTATGGGTGGTGGTGCATGGCCGTTCTTA     
[12] HP6                 ACCAGGTCCAGACATAGTAAGGATTGACAGATTGAGAGCTCTTTCTTGATTCTATGGGTGGTGGTGCATGGCCGTTCTTA     
[13] HX23                ACCAGGTCCAGACATAGTAAGGATTGACAGATTGAGAGCTCTTTCTTGATTCTATGGGTGGTGGTGCATGGCCGTTCTTA     
[14] HX4                 ACCAGGTCCAGACATAGTAAGGATTGACAGATTGAGAGCTCTTTCTTGATTCTATGGGTGGTGGTGCATGGCCGTTCTTA     
[15] JF006               ACCAGGTCCAGACATAGTAAGGATTGACAGATTGAGAGCTCTTTCTTGATTCTATGGGTGGTGGTGCATGGCCGTTCTTA     
[16] JF200               ACCAGGTCCAGACATAGTAAGGATTGACAGATTGAGAGCTCTTTCTTGATTCTATGGGTGGTGGTGCATGGCCGTTCTTA     
[17] SNJ1                ACCAGGTCCAGACATAGTAAGGATTGACAGATTGAGAGCTCTTTCTTGATTCTATGGGTGGTGGTGCATGGCCGTTCTTA     
[18] SNJ6                ACCAGGTCCAGACATAGTAAGGATTGACAGATTGAGAGCTCTTTCTTGATTCTATGGGTGGTGGTGCATGGCCGTTCTTA     
[19] SNJ7                ACCAGGTCCAGACATAGTAAGGATTGACAGATTGAGAGCTCTTTCTTGATTCTATGGGTGGTGGTGCATGGCCGTTCTTA     
[20] TM110               ACCAGGTCCAGACATAGTAAGGATTGACAGATTGAGAGCTCTTTCTTGATTCTATGGGTGGTGGTGCATGGCCGTTCTTA     
[21] TM111               ACCAGGTCCAGACATAGTAAGGATTGACAGATTGAGAGCTCTTTCTTGATTCTATGGGTGGTGGTGCATGGCCGTTCTTA     
[22] TM12                ACCAGGTCCAGACATAGTAAGGATTGACAGATTGAGAGCTCTTTCTTGATTCTATGGGTGGTGGTGCATGGCCGTTCTTA     
[23] TM127               ACCAGGTCCAGACATAGTAAGGATTGACAGATTGAGAGCTCTTTCTTGATTCTATGGGTGGTGGTGCATGGCCGTTCTTA     
[24] TM128               ACCAGGTCCAGACATAGTAAGGATTGACAGATTGAGAGCTCTTTCTTGATTCTATGGGTGGTGGTGCATGGCCGTTCTTA     
[25] TM130               ACCAGGTCCAGACATAGTAAGGATTGACAGATTGAGAGCTCTTTCTTGATTCTATGGGTGGTGGTGCATGGCCGTTCTTA     
[26] TM139               ACCAGGTCCAGACATAGTAAGGATTGACAGATTGAGAGCTCTTTCTTGATTCTATGGGTGGTGGTGCATGGCCGTTCTTA     
[27] TM14                ACCAGGTCCAGACATAGTAAGGATTGACAGATTGAGAGCTCTTTCTTGATTCTATGGGTGGTGGTGCATGGCCGTTCTTA     
[28] TM143               ACCAGGTCCAGACATAGTAAGGATTGACAGATTGAGAGCTCTTTCTTGATTCTATGGGTGGTGGTGCATGGCCGTTCTTA     
[29] TM150               ACCAGGTCCAGACATAGTAAGGATTGACAGATTGAGAGCTCTTTCTTGATTCTATGGGTGGTGGTGCATGGCCGTTCTTA     
[30] TM157               ACCAGGTCCAGACATAGTAAGGATTGACAGATTGAGAGCTCTTTCTTGATTCTATGGGTGGTGGTGCATGGCCGTTCTTA     
[31] TM178               ACCAGGTCCAGACATAGTAAGGATTGACAGATTGAGAGCTCTTTCTTGATTCTATGGGTGGTGGTGCATGGCCGTTCTTA     
[32] TM18                ACCAGGTCCAGACATAGTAAGGATTGACAGATTGAGAGCTCTTTCTTGATTCTATGGGTGGTGGTGCATGGCCGTTCTTA     
[33] TM197               ACCAGGTCCAGACATAGTAAGGATTGACAGATTGAGAGCTCTTTCTTGATTCTATGGGTGGTGGTGCATGGCCGTTCTTA     
[34] TM20                ACCAGGTCCAGACATAGTAAGGATTGACAGATTGAGAGCTCTTTCTTGATTCTATGGGTGGTGGTGCATGGCCGTTCTTA     
[35] TM22                ACCAGGTCCAGACATAGTAAGGATTGACAGATTGAGAGCTCTTTCTTGATTCTATGGGTGGTGGTGCATGGCCGTTCTTA     
[36] TM228               ACCAGGTCCAGACATAGTAAGGATTGACAGATTGAGAGCTCTTTCTTGATTCTATGGGTGGTGGTGCATGGCCGTTCTTA     
[37] TM229               ACCAGGTCCAGACATAGTAAGGATTGACAGATTGAGAGCTCTTTCTTGATTCTATGGGTGGTGGTGCATGGCCGTTCTTA     
[38] TM234               ACCAGGTCCAGACATAGTAAGGATTGACAGATTGAGAGCTCTTTCTTGATTCTATGGGTGGTGGTGCATGGCCGTTCTTA     
[39] TM240               ACCAGGTCCAGACATAGTAAGGATTGACAGATTGAGAGCTCTTTCTTGATTCTATGGGTGGTGGTGCATGGCCGTTCTTA     
[40] TM263               ACCAGGTCCAGACATAGTAAGGATTGACAGATTGAGAGCTCTTTCTTGATTCTATGGGTGGTGGTGCATGGCCGTTCTTA     
[41] TM270               ACCAGGTCCAGACATAGTAAGGATTGACAGATTGAGAGCTCTTTCTTGATTCTATGGGTGGTGGTGCATGGCCGTTCTTA     
[42] TM27                ACCAGGTCCAGACATAGTAAGGATTGACAGATTGAGAGCTCTTTCTTGATTCTATGGGTGGTGGTGCATGGCCGTTCTTA     
[43] TM284               ACCAGGTCCAGACATAGTAAGGATTGACAGATTGAGAGCTCTTTCTTGATTCTATGGGTGGTGGTGCATGGCCGTTCTTA     
[44] TM286               ACCAGGTCCAGACATAGTAAGGATTGACAGATTGAGAGCTCTTTCTTGATTCTATGGGTGGTGGTGCATGGCCGTTCTTA     
[45] TM32                ACCAGGTCCAGACATAGTAAGGATTGACAGATTGAGAGCTCTTTCTTGATTCTATGGGTGGTGGTGCATGGCCGTTCTTA     
[46] TM33                ACCAGGTCCAGACATAGTAAGGATTGACAGATTGAGAGCTCTTTCTTGATTCTATGGGTGGTGGTGCATGGCCGTTCTTA     
[47] TM36                ACCAGGTCCAGACATAGTAAGGATTGACAGATTGAGAGCTCTTTCTTGATTCTATGGGTGGTGGTGCATGGCCGTTCTTA     
[48] TM52                ACCAGGTCCAGACATAGTAAGGATTGACAGATTGAGAGCTCTTTCTTGATTCTATGGGTGGTGGTGCATGGCCGTTCTTA     
[49] TM54                ACCAGGTCCAGACATAGTAAGGATTGACAGATTGAGAGCTCTTTCTTGATTCTATGGGTGGTGGTGCATGGCCGTTCTTA     
[50] WCNT25              ACCAGGTCCAGACATAGTAAGGATTGACAGATTGAGAGCTCTTTCTTGATTCTATGGGTGGTGGTGCATGGCCGTTCTTA     
[51] WCNT52              ACCAGGTCCAGACATAGTAAGGATTGACAGATTGAGAGCTCTTTCTTGATTCTATGGGTGGTGGTGCATGGCCGTTCTTA     
[52] WCNT53              ACCAGGTCCAGACATAGTAAGGATTGACAGATTGAGAGCTCTTTCTTGATTCTATGGGTGGTGGTGCATGGCCGTTCTTA     
[53] WCNT81              ACCAGGTCCAGACATAGTAAGGATTGACAGATTGAGAGCTCTTTCTTGATTCTATGGGTGGTGGTGCATGGCCGTTCTTA     
[54] WCQF5               ACCAGGTCCAGACATAGTAAGGATTGACAGATTGAGAGCTCTTTCTTGATTCTATGGGTGGTGGTGCATGGCCGTTCTTA     
[55] WCSJ27              ACCAGGTCCAGACATAGTAAGGATTGACAGATTGAGAGCTCTTTCTTGATTCTATGGGTGGTGGTGCATGGCCGTTCTTA     
[56] XX10                ACCAGGTCCAGACATAGTAAGGATTGACAGATTGAGAGCTCTTTCTTGATTCTATGGGTGGTGGTGCATGGCCGTTCTTA     
[57] XX11                ACCAGGTCCAGACATAGTAAGGATTGACAGATTGAGAGCTCTTTCTTGATTCTATGGGTGGTGGTGCATGGCCGTTCTTA     
[58] XX15                ACCAGGTCCAGACATAGTAAGGATTGACAGATTGAGAGCTCTTTCTTGATTCTATGGGTGGTGGTGCATGGCCGTTCTTA     
[59] XX5                 ACCAGGTCCAGACATAGTAAGGATTGACAGATTGAGAGCTCTTTCTTGATTCTATGGGTGGTGGTGCATGGCCGTTCTTA     
[                   1121          .         .         :         .         .         .         .         2 1200]
[    intragenomic        ................................................................................     ]
[    intergenomic        ................................................................................     ]

[ 1] DHAL4               GTTGGTGGAGCGATTTGTCTGGTTAATTCCGTTAACGAACGAGACCTCAGCCTGCTAACTAGCTATGCGGAGGTTCGCCT     
[ 2] DHAL6               GTTGGTGGAGCGATTTGTCTGGTTAATTCCGTTAACGAACGAGACCTCAGCCTGCTAACTAGCTATGCGGAGGTTCGCCT     
[ 3] DHLY13              GTTGGTGGAGCGATTTGTCTGGTTAATTCCGTTAACGAACGAGACCTCAGCCTGCTAACTAGCTATGCGGAGGTTCGCCT     
[ 4] DHLY4               GTTGGTGGAGCGATTTGTCTGGTTAATTCCGTTAACGAACGAGACCTCAGCCTGCTAACTAGCTATGCGGAGGTTCGCCT     
[ 5] DHLY5               GTTGGTGGAGCGATTTGTCTGGTTAATTCCGTTAACGAACGAGACCTCAGCCTGCTAACTAGCTATGCGGAGGTTCGCCT     
[ 6] DHLY7               GTTGGTGGAGCGATTTGTCTGGTTAATTCCGTTAACGAACGAGACCTCAGCCTGCTAACTAGCTATGCGGAGGTTCGCCT     
[ 7] ES10                GTTGGTGGAGCGATTTGTCTGGTTAATTCCGTTAACGAACGAGACCTCAGCCTGCTAACTAGCTATGCGGAGGTTCGCCT     
[ 8] ES13                GTTGGTGGAGCGATTTGTCTGGTTAATTCCGTTAACGAACGAGACCTCAGCCTGCTAACTAGCTATGCGGAGGTTCGCCT     
[ 9] ES16                GTTGGTGGAGCGATTTGTCTGGTTAATTCCGTTAACGAACGAGACCTCAGCCTGCTAACTAGCTATGCGGAGGTTCGCCT     
[10] ES6                 GTTGGTGGAGCGATTTGTCTGGTTAATTCCGTTAACGAACGAGACCTCAGCCTGCTAACTAGCTATGCGGAGGTTCGCCT     
[11] HP10                GTTGGTGGAGCGATTTGTCTGGTTAATTCCGTTAACGAACGAGACCTCAGCCTGCTAACTAGCTATGCGGAGGTTCGCCT     
[12] HP6                 GTTGGTGGAGCGATTTGTCTGGTTAATTCCGTTAACGAACGAGACCTCAGCCTGCTAACTAGCTATGCGGAGGTTCGCCT     
[13] HX23                GTTGGTGGAGCGATTTGTCTGGTTAATTCCGTTAACGAACGAGACCTCAGCCTGCTAACTAGCTATGCGGAGGTTCGCCT     
[14] HX4                 GTTGGTGGAGCGATTTGTCTGGTTAATTCCGTTAACGAACGAGACCTCAGCCTGCTAACTAGCTATGCGGAGGTTCGCCT     
[15] JF006               GTTGGTGGAGCGATTTGTCTGGTTAATTCCGTTAACGAACGAGACCTCAGCCTGCTAACTAGCTATGCGGAGGTTCGCCT     
[16] JF200               GTTGGTGGAGCGATTTGTCTGGTTAATTCCGTTAACGAACGAGACCTCAGCCTGCTAACTAGCTATGCGGAGGTTCGCCT     
[17] SNJ1                GTTGGTGGAGCGATTTGTCTGGTTAATTCCGTTAACGAACGAGACCTCAGCCTGCTAACTAGCTATGCGGAGGTTCGCCT     
[18] SNJ6                GTTGGTGGAGCGATTTGTCTGGTTAATTCCGTTAACGAACGAGACCTCAGCCTGCTAACTAGCTATGCGGAGGTTCGCCT     
[19] SNJ7                GTTGGTGGAGCGATTTGTCTGGTTAATTCCGTTAACGAACGAGACCTCAGCCTGCTAACTAGCTATGCGGAGGTTCGCCT     
[20] TM110               GTTGGTGGAGCGATTTGTCTGGTTAATTCCGTTAACGAACGAGACCTCAGCCTGCTAACTAGCTATGCGGAGGTTCGCCT     
[21] TM111               GTTGGTGGAGCGATTTGTCTGGTTAATTCCGTTAACGAACGAGACCTCAGCCTGCTAACTAGCTATGCGGAGGTTCGCCT     
[22] TM12                GTTGGTGGAGCGATTTGTCTGGTTAATTCCGTTAACGAACGAGACCTCAGCCTGCTAACTAGCTATGCGGAGGTTCGCCT     
[23] TM127               GTTGGTGGAGCGATTTGTCTGGTTAATTCCGTTAACGAACGAGACCTCAGCCTGCTAACTAGCTATGCGGAGGTTCGCCT     
[24] TM128               GTTGGTGGAGCGATTTGTCTGGTTAATTCCGTTAACGAACGAGACCTCAGCCTGCTAACTAGCTATGCGGAGGTTCGCCT     
[25] TM130               GTTGGTGGAGCGATTTGTCTGGTTAATTCCGTTAACGAACGAGACCTCAGCCTGCTAACTAGCTATGCGGAGGTTCGCCT     
[26] TM139               GTTGGTGGAGCGATTTGTCTGGTTAATTCCGTTAACGAACGAGACCTCAGCCTGCTAACTAGCTATGCGGAGGTTCGCCT     
[27] TM14                GTTGGTGGAGCGATTTGTCTGGTTAATTCCGTTAACGAACGAGACCTCAGCCTGCTAACTAGCTATGCGGAGGTTCGCCT     
[28] TM143               GTTGGTGGAGCGATTTGTCTGGTTAATTCCGTTAACGAACGAGACCTCAGCCTGCTAACTAGCTATGCGGAGGTTCGCCT     
[29] TM150               GTTGGTGGAGCGATTTGTCTGGTTAATTCCGTTAACGAACGAGACCTCAGCCTGCTAACTAGCTATGCGGAGGTTCGCCT     
[30] TM157               GTTGGTGGAGCGATTTGTCTGGTTAATTCCGTTAACGAACGAGACCTCAGCCTGCTAACTAGCTATGCGGAGGTTCGCCT     
[31] TM178               GTTGGTGGAGCGATTTGTCTGGTTAATTCCGTTAACGAACGAGACCTCAGCCTGCTAACTAGCTATGCGGAGGTTCGCCT     
[32] TM18                GTTGGTGGAGCGATTTGTCTGGTTAATTCCGTTAACGAACGAGACCTCAGCCTGCTAACTAGCTATGCGGAGGTTCGCCT     
[33] TM197               GTTGGTGGAGCGATTTGTCTGGTTAATTCCGTTAACGAACGAGACCTCAGCCTGCTAACTAGCTATGCGGAGGTTCGCCT     
[34] TM20                GTTGGTGGAGCGATTTGTCTGGTTAATTCCGTTAACGAACGAGACCTCAGCCTGCTAACTAGCTATGCGGAGGTTCGCCT     
[35] TM22                GTTGGTGGAGCGATTTGTCTGGTTAATTCCGTTAACGAACGAGACCTCAGCCTGCTAACTAGCTATGCGGAGGTTCGCCT     
[36] TM228               GTTGGTGGAGCGATTTGTCTGGTTAATTCCGTTAACGAACGAGACCTCAGCCTGCTAACTAGCTATGCGGAGGTTCGCCT     
[37] TM229               GTTGGTGGAGCGATTTGTCTGGTTAATTCCGTTAACGAACGAGACCTCAGCCTGCTAACTAGCTATGCGGAGGTTCGCCT     
[38] TM234               GTTGGTGGAGCGATTTGTCTGGTTAATTCCGTTAACGAACGAGACCTCAGCCTGCTAACTAGCTATGCGGAGGTTCGCCT     
[39] TM240               GTTGGTGGAGCGATTTGTCTGGTTAATTCCGTTAACGAACGAGACCTCAGCCTGCTAACTAGCTATGCGGAGGTTCGCCT     
[40] TM263               GTTGGTGGAGCGATTTGTCTGGTTAATTCCGTTAACGAACGAGACCTCAGCCTGCTAACTAGCTATGCGGAGGTTCGCCT     
[41] TM270               GTTGGTGGAGCGATTTGTCTGGTTAATTCCGTTAACGAACGAGACCTCAGCCTGCTAACTAGCTATGCGGAGGTTCGCCT     
[42] TM27                GTTGGTGGAGCGATTTGTCTGGTTAATTCCGTTAACGAACGAGACCTCAGCCTGCTAACTAGCTATGCGGAGGTTCGCCT     
[43] TM284               GTTGGTGGAGCGATTTGTCTGGTTAATTCCGTTAACGAACGAGACCTCAGCCTGCTAACTAGCTATGCGGAGGTTCGCCT     
[44] TM286               GTTGGTGGAGCGATTTGTCTGGTTAATTCCGTTAACGAACGAGACCTCAGCCTGCTAACTAGCTATGCGGAGGTTCGCCT     
[45] TM32                GTTGGTGGAGCGATTTGTCTGGTTAATTCCGTTAACGAACGAGACCTCAGCCTGCTAACTAGCTATGCGGAGGTTCGCCT     
[46] TM33                GTTGGTGGAGCGATTTGTCTGGTTAATTCCGTTAACGAACGAGACCTCAGCCTGCTAACTAGCTATGCGGAGGTTCGCCT     
[47] TM36                GTTGGTGGAGCGATTTGTCTGGTTAATTCCGTTAACGAACGAGACCTCAGCCTGCTAACTAGCTATGCGGAGGTTCGCCT     
[48] TM52                GTTGGTGGAGCGATTTGTCTGGTTAATTCCGTTAACGAACGAGACCTCAGCCTGCTAACTAGCTATGCGGAGGTTCGCCT     
[49] TM54                GTTGGTGGAGCGATTTGTCTGGTTAATTCCGTTAACGAACGAGACCTCAGCCTGCTAACTAGCTATGCGGAGGTTCGCCT     
[50] WCNT25              GTTGGTGGAGCGATTTGTCTGGTTAATTCCGTTAACGAACGAGACCTCAGCCTGCTAACTAGCTATGCGGAGGTTCGCCT     
[51] WCNT52              GTTGGTGGAGCGATTTGTCTGGTTAATTCCGTTAACGAACGAGACCTCAGCCTGCTAACTAGCTATGCGGAGGTTCGCCT     
[52] WCNT53              GTTGGTGGAGCGATTTGTCTGGTTAATTCCGTTAACGAACGAGACCTCAGCCTGCTAACTAGCTATGCGGAGGTTCGCCT     
[53] WCNT81              GTTGGTGGAGCGATTTGTCTGGTTAATTCCGTTAACGAACGAGACCTCAGCCTGCTAACTAGCTATGCGGAGGTTCGCCT     
[54] WCQF5               GTTGGTGGAGCGATTTGTCTGGTTAATTCCGTTAACGAACGAGACCTCAGCCTGCTAACTAGCTATGCGGAGGTTCGCCT     
[55] WCSJ27              GTTGGTGGAGCGATTTGTCTGGTTAATTCCGTTAACGAACGAGACCTCAGCCTGCTAACTAGCTATGCGGAGGTTCGCCT     
[56] XX10                GTTGGTGGAGCGATTTGTCTGGTTAATTCCGTTAACGAACGAGACCTCAGCCTGCTAACTAGCTATGCGGAGGTTCGCCT     
[57] XX11                GTTGGTGGAGCGATTTGTCTGGTTAATTCCGTTAACGAACGAGACCTCAGCCTGCTAACTAGCTATGCGGAGGTTCGCCT     
[58] XX15                GTTGGTGGAGCGATTTGTCTGGTTAATTCCGTTAACGAACGAGACCTCAGCCTGCTAACTAGCTATGCGGAGGTTCGCCT     
[59] XX5                 GTTGGTGGAGCGATTTGTCTGGTTAATTCCGTTAACGAACGAGACCTCAGCCTGCTAACTAGCTATGCGGAGGTTCGCCT     
[                   1201          .         .         .         .         :         .         .         . 1280]
[    intragenomic        ................................................................................     ]
[    intergenomic        ................................................................................     ]

[ 1] DHAL4               TCGTGGCCAGCTTCTTAGAGGGACTATGGCCCTTCAGGCCATGGAAGTTTGAGGCAATAACAGGTCTGTGATGCCCTTAG     
[ 2] DHAL6               TCGTGGCCAGCTTCTTAGAGGGACTATGGCCCTTCAGGCCATGGAAGTTTGAGGCAATAACAGGTCTGTGATGCCCTTAG     
[ 3] DHLY13              TCGTGGCCAGCTTCTTAGAGGGACTATGGCCCTTCAGGCCATGGAAGTTTGAGGCAATAACAGGTCTGTGATGCCCTTAG     
[ 4] DHLY4               TCGTGGCCAGCTTCTTAGAGGGACTATGGCCCTTCAGGCCATGGAAGTTTGAGGCAATAACAGGTCTGTGATGCCCTTAG     
[ 5] DHLY5               TCGTGGCCAGCTTCTTAGAGGGACTATGGCCCTTCAGGCCATGGAAGTTTGAGGCAATAACAGGTCTGTGATGCCCTTAG     
[ 6] DHLY7               TCGTGGCCAGCTTCTTAGAGGGACTATGGCCCTTCAGGCCATGGAAGTTTGAGGCAATAACAGGTCTGTGATGCCCTTAG     
[ 7] ES10                TCGTGGCCAGCTTCTTAGAGGGACTATGGCCCTTCAGGCCATGGAAGTTTGAGGCAATAACAGGTCTGTGATGCCCTTAG     
[ 8] ES13                TCGTGGCCAGCTTCTTAGAGGGACTATGGCCCTTCAGGCCATGGAAGTTTGAGGCAATAACAGGTCTGTGATGCCCTTAG     
[ 9] ES16                TCGTGGCCAGCTTCTTAGAGGGACTATGGCCCTTCAGGCCATGGAAGTTTGAGGCAATAACAGGTCTGTGATGCCCTTAG     
[10] ES6                 TCGTGGCCAGCTTCTTAGAGGGACTATGGCCCTTCAGGCCATGGAAGTTTGAGGCAATAACAGGTCTGTGATGCCCTTAG     
[11] HP10                TCGTGGCCAGCTTCTTAGAGGGACTATGGCCCTTCAGGCCATGGAAGTTTGAGGCAATAACAGGTCTGTGATGCCCTTAG     
[12] HP6                 TCGTGGCCAGCTTCTTAGAGGGACTATGGCCCTTCAGGCCATGGAAGTTTGAGGCAATAACAGGTCTGTGATGCCCTTAG     
[13] HX23                TCGTGGCCAGCTTCTTAGAGGGACTATGGCCCTTCAGGCCATGGAAGTTTGAGGCAATAACAGGTCTGTGATGCCCTTAG     
[14] HX4                 TCGTGGCCAGCTTCTTAGAGGGACTATGGCCCTTCAGGCCATGGAAGTTTGAGGCAATAACAGGTCTGTGATGCCCTTAG     
[15] JF006               TCGTGGCCAGCTTCTTAGAGGGACTATGGCCCTTCAGGCCATGGAAGTTTGAGGCAATAACAGGTCTGTGATGCCCTTAG     
[16] JF200               TCGTGGCCAGCTTCTTAGAGGGACTATGGCCCTTCAGGCCATGGAAGTTTGAGGCAATAACAGGTCTGTGATGCCCTTAG     
[17] SNJ1                TCGTGGCCAGCTTCTTAGAGGGACTATGGCCCTTCAGGCCATGGAAGTTTGAGGCAATAACAGGTCTGTGATGCCCTTAG     
[18] SNJ6                TCGTGGCCAGCTTCTTAGAGGGACTATGGCCCTTCAGGCCATGGAAGTTTGAGGCAATAACAGGTCTGTGATGCCCTTAG     
[19] SNJ7                TCGTGGCCAGCTTCTTAGAGGGACTATGGCCCTTCAGGCCATGGAAGTTTGAGGCAATAACAGGTCTGTGATGCCCTTAG     
[20] TM110               TCGTGGCCAGCTTCTTAGAGGGACTATGGCCCTTCAGGCCATGGAAGTTTGAGGCAATAACAGGTCTGTGATGCCCTTAG     
[21] TM111               TCGTGGCCAGCTTCTTAGAGGGACTATGGCCCTTCAGGCCATGGAAGTTTGAGGCAATAACAGGTCTGTGATGCCCTTAG     
[22] TM12                TCGTGGCCAGCTTCTTAGAGGGACTATGGCCCTTCAGGCCATGGAAGTTTGAGGCAATAACAGGTCTGTGATGCCCTTAG     
[23] TM127               TCGTGGCCAGCTTCTTAGAGGGACTATGGCCCTTCAGGCCATGGAAGTTTGAGGCAATAACAGGTCTGTGATGCCCTTAG     
[24] TM128               TCGTGGCCAGCTTCTTAGAGGGACTATGGCCCTTCAGGCCATGGAAGTTTGAGGCAATAACAGGTCTGTGATGCCCTTAG     
[25] TM130               TCGTGGCCAGCTTCTTAGAGGGACTATGGCCCTTCAGGCCATGGAAGTTTGAGGCAATAACAGGTCTGTGATGCCCTTAG     
[26] TM139               TCGTGGCCAGCTTCTTAGAGGGACTATGGCCCTTCAGGCCATGGAAGTTTGAGGCAATAACAGGTCTGTGATGCCCTTAG     
[27] TM14                TCGTGGCCAGCTTCTTAGAGGGACTATGGCCCTTCAGGCCATGGAAGTTTGAGGCAATAACAGGTCTGTGATGCCCTTAG     
[28] TM143               TCGTGGCCAGCTTCTTAGAGGGACTATGGCCCTTCAGGCCATGGAAGTTTGAGGCAATAACAGGTCTGTGATGCCCTTAG     
[29] TM150               TCGTGGCCAGCTTCTTAGAGGGACTATGGCCCTTCAGGCCATGGAAGTTTGAGGCAATAACAGGTCTGTGATGCCCTTAG     
[30] TM157               TCGTGGCCAGCTTCTTAGAGGGACTATGGCCCTTCAGGCCATGGAAGTTTGAGGCAATAACAGGTCTGTGATGCCCTTAG     
[31] TM178               TCGTGGCCAGCTTCTTAGAGGGACTATGGCCCTTCAGGCCATGGAAGTTTGAGGCAATAACAGGTCTGTGATGCCCTTAG     
[32] TM18                TCGTGGCCAGCTTCTTAGAGGGACTATGGCCCTTCAGGCCATGGAAGTTTGAGGCAATAACAGGTCTGTGATGCCCTTAG     
[33] TM197               TCGTGGCCAGCTTCTTAGAGGGACTATGGCCCTTCAGGCCATGGAAGTTTGAGGCAATAACAGGTCTGTGATGCCCTTAG     
[34] TM20                TCGTGGCCAGCTTCTTAGAGGGACTATGGCCCTTCAGGCCATGGAAGTTTGAGGCAATAACAGGTCTGTGATGCCCTTAG     
[35] TM22                TCGTGGCCAGCTTCTTAGAGGGACTATGGCCCTTCAGGCCATGGAAGTTTGAGGCAATAACAGGTCTGTGATGCCCTTAG     
[36] TM228               TCGTGGCCAGCTTCTTAGAGGGACTATGGCCCTTCAGGCCATGGAAGTTTGAGGCAATAACAGGTCTGTGATGCCCTTAG     
[37] TM229               TCGTGGCCAGCTTCTTAGAGGGACTATGGCCCTTCAGGCCATGGAAGTTTGAGGCAATAACAGGTCTGTGATGCCCTTAG     
[38] TM234               TCGTGGCCAGCTTCTTAGAGGGACTATGGCCCTTCAGGCCATGGAAGTTTGAGGCAATAACAGGTCTGTGATGCCCTTAG     
[39] TM240               TCGTGGCCAGCTTCTTAGAGGGACTATGGCCCTTCAGGCCATGGAAGTTTGAGGCAATAACAGGTCTGTGATGCCCTTAG     
[40] TM263               TCGTGGCCAGCTTCTTAGAGGGACTATGGCCCTTCAGGCCATGGAAGTTTGAGGCAATAACAGGTCTGTGATGCCCTTAG     
[41] TM270               TCGTGGCCAGCTTCTTAGAGGGACTATGGCCCTTCAGGCCATGGAAGTTTGAGGCAATAACAGGTCTGTGATGCCCTTAG     
[42] TM27                TCGTGGCCAGCTTCTTAGAGGGACTATGGCCCTTCAGGCCATGGAAGTTTGAGGCAATAACAGGTCTGTGATGCCCTTAG     
[43] TM284               TCGTGGCCAGCTTCTTAGAGGGACTATGGCCCTTCAGGCCATGGAAGTTTGAGGCAATAACAGGTCTGTGATGCCCTTAG     
[44] TM286               TCGTGGCCAGCTTCTTAGAGGGACTATGGCCCTTCAGGCCATGGAAGTTTGAGGCAATAACAGGTCTGTGATGCCCTTAG     
[45] TM32                TCGTGGCCAGCTTCTTAGAGGGACTATGGCCCTTCAGGCCATGGAAGTTTGAGGCAATAACAGGTCTGTGATGCCCTTAG     
[46] TM33                TCGTGGCCAGCTTCTTAGAGGGACTATGGCCCTTCAGGCCATGGAAGTTTGAGGCAATAACAGGTCTGTGATGCCCTTAG     
[47] TM36                TCGTGGCCAGCTTCTTAGAGGGACTATGGCCCTTCAGGCCATGGAAGTTTGAGGCAATAACAGGTCTGTGATGCCCTTAG     
[48] TM52                TCGTGGCCAGCTTCTTAGAGGGACTATGGCCCTTCAGGCCATGGAAGTTTGAGGCAATAACAGGTCTGTGATGCCCTTAG     
[49] TM54                TCGTGGCCAGCTTCTTAGAGGGACTATGGCCCTTCAGGCCATGGAAGTTTGAGGCAATAACAGGTCTGTGATGCCCTTAG     
[50] WCNT25              TCGTGGCCAGCTTCTTAGAGGGACTATGGCCCTTCAGGCCATGGAAGTTTGAGGCAATAACAGGTCTGTGATGCCCTTAG     
[51] WCNT52              TCGTGGCCAGCTTCTTAGAGGGACTATGGCCCTTCAGGCCATGGAAGTTTGAGGCAATAACAGGTCTGTGATGCCCTTAG     
[52] WCNT53              TCGTGGCCAGCTTCTTAGAGGGACTATGGCCCTTCAGGCCATGGAAGTTTGAGGCAATAACAGGTCTGTGATGCCCTTAG     
[53] WCNT81              TCGTGGCCAGCTTCTTAGAGGGACTATGGCCCTTCAGGCCATGGAAGTTTGAGGCAATAACAGGTCTGTGATGCCCTTAG     
[54] WCQF5               TCGTGGCCAGCTTCTTAGAGGGACTATGGCCCTTCAGGCCATGGAAGTTTGAGGCAATAACAGGTCTGTGATGCCCTTAG     
[55] WCSJ27              TCGTGGCCAGCTTCTTAGAGGGACTATGGCCCTTCAGGCCATGGAAGTTTGAGGCAATAACAGGTCTGTGATGCCCTTAG     
[56] XX10                TCGTGGCCAGCTTCTTAGAGGGACTATGGCCCTTCAGGCCATGGAAGTTTGAGGCAATAACAGGTCTGTGATGCCCTTAG     
[57] XX11                TCGTGGCCAGCTTCTTAGAGGGACTATGGCCCTTCAGGCCATGGAAGTTTGAGGCAATAACAGGTCTGTGATGCCCTTAG     
[58] XX15                TCGTGGCCAGCTTCTTAGAGGGACTATGGCCCTTCAGGCCATGGAAGTTTGAGGCAATAACAGGTCTGTGATGCCCTTAG     
[59] XX5                 TCGTGGCCAGCTTCTTAGAGGGACTATGGCCCTTCAGGCCATGGAAGTTTGAGGCAATAACAGGTCTGTGATGCCCTTAG     
[                   1281          .         3         .         .         .         .         :         . 1360]
[    intragenomic        ................................................................................     ]
[    intergenomic        ................................................................................     ]

[ 1] DHAL4               ATGTTCTGGGCCGCACGCGCGCTACACTGATGTATTCAACGAGTCTATAACCTGGGCCGAGAGGCCCGGGAAATCTGCCG     
[ 2] DHAL6               ATGTTCTGGGCCGCACGCGCGCTACACTGATGTATTCAACGAGTCTATAACCTGGGCCGAGAGGCCCGGGAAATCTGCCG     
[ 3] DHLY13              ATGTTCTGGGCCGCACGCGCGCTACACTGATGTATTCAACGAGTCTATAACCTGGGCCGAGAGGCCCGGGAAATCTGCCG     
[ 4] DHLY4               ATGTTCTGGGCCGCACGCGCGCTACACTGATGTATTCAACGAGTCTATAACCTGGGCCGAGAGGCCCGGGAAATCTGCCG     
[ 5] DHLY5               ATGTTCTGGGCCGCACGCGCGCTACACTGATGTATTCAACGAGTCTATAACCTGGGCCGAGAGGCCCGGGAAATCTGCCG     
[ 6] DHLY7               ATGTTCTGGGCCGCACGCGCGCTACACTGATGTATTCAACGAGTCTATAACCTGGGCCGAGAGGCCCGGGAAATCTGCCG     
[ 7] ES10                ATGTTCTGGGCCGCACGCGCGCTACACTGATGTATTCAACGAGTCTATAACCTGGGCCGAGAGGCCCGGGAAATCTGCCG     
[ 8] ES13                ATGTTCTGGGCCGCACGCGCGCTACACTGATGTATTCAACGAGTCTATAACCTGGGCCGAGAGGCCCGGGAAATCTGCCG     
[ 9] ES16                ATGTTCTGGGCCGCACGCGCGCTACACTGATGTATTCAACGAGTCTATAACCTGGGCCGAGAGGCCCGGGAAATCTGCCG     
[10] ES6                 ATGTTCTGGGCCGCACGCGCGCTACACTGATGTATTCAACGAGTCTATAACCTGGGCCGAGAGGCCCGGGAAATCTGYCG     
[11] HP10                ATGTTCTGGGCCGCACGCGCGCTACACTGATGTATTCAACGAGTCTATAACCTGGGCCGAGAGGCCCGGGAAATCTGCCG     
[12] HP6                 ATGTTCTGGGCCGCACGCGCGCTACACTGATGTATTCAACGAGTCTATAACCTGGGCCGAGAGGCCCGGGAAATCTGCCG     
[13] HX23                ATGTTCTGGGCCGCACGCGCGCTACACTGATGTATTCAACGAGTCTATAACCTGGGCCGAGAGGCCCGGGAAATCTGYCG     
[14] HX4                 ATGTTCTGGGCCGCACGCGCGCTACACTGATGTATTCAACGAGTCTATAACCTGGGCCGAGAGGCCCGGGAAATCTGCCG     
[15] JF006               ATGTTCTGGGCCGCACGCGCGCTACACTGATGTATTCAACGAGTCTATAACCTGGGCCGAGAGGCCCGGGAAATCTGCCG     
[16] JF200               ATGTTCTGGGCCGCACGCGCGCTACACTGATGTATTCAACGAGTCTATAACCTGGGCCGAGAGGCCCGGGAAATCTGCCG     
[17] SNJ1                ATGTTCTGGGCCGCACGCGCGCTACACTGATGTATTCAACGAGTCTATAACCTGGGCCGAGAGGCCCGGGAAATCTGCCG     
[18] SNJ6                ATGTTCTGGGCCGCACGCGCGCTACACTGATGTATTCAACGAGTCTATAACCTGGGCCGAGAGGCCCGGGAAATCTGCCG     
[19] SNJ7                ATGTTCTGGGCCGCACGCGCGCTACACTGATGTATTCAACGAGTCTATAACCTGGGCCGAGAGGCCCGGGAAATCTGCCG     
[20] TM110               ATGTTCTGGGCCGCACGCGCGCTACACTGATGTATTCAACGAGTCTATAACCTGGGCCGAGAGGCCCGGGAAATCTGCCG     
[21] TM111               ATGTTCTGGGCCGCACGCGCGCTACACTGATGTATTCAACGAGTCTATAACCTGGGCCGAGAGGCCCGGGAAATCTGCCG     
[22] TM12                ATGTTCTGGGCCGCACGCGCGCTACACTGATGTATTCAACGAGTCTATAACCTGGGCCGAGAGGCCCGGGAAATCTGCCG     
[23] TM127               ATGTTCTGGGCCGCACGCGCGCTACACTGATGTATTCAACGAGTCTATAACCTGGGCCGAGAGGCCCGGGAAATCTGCCG     
[24] TM128               ATGTTCTGGGCCGCACGCGCGCTACACTGATGTATTCAACGAGTCTATAACCTGGGCCGAGAGGCCCGGGAAATCTGCCG     
[25] TM130               ATGTTCTGGGCCGCACGCGCGCTACACTGATGTATTCAACGAGTCTATAACCTGGGCCGAGAGGCCCGGGAAATCTGCCG     
[26] TM139               ATGTTCTGGGCCGCACGCGCGCTACACTGATGTATTCAACGAGTCTATAACCTGGGCCGAGAGGCCCGGGAAATCTGCCG     
[27] TM14                ATGTTCTGGGCCGCACGCGCGCTACACTGATGTATTCAACGAGTCTATAACCTGGGCCGAGAGGCCCGGGAAATCTGCCG     
[28] TM143               ATGTTCTGGGCCGCACGCGCGCTACACTGATGTATTCAACGAGTCTATAACCTGGGCCGAGAGGCCCGGGAAATCTGCCG     
[29] TM150               ATGTTCTGGGCCGCACGCGCGCTACACTGATGTATTCAACGAGTCTATAACCTGGGCCGAGAGGCCCGGGAAATCTGCCG     
[30] TM157               ATGTTCTGGGCCGCACGCGCGCTACACTGATGTATTCAACGAGTCTATAACCTGGGCCGAGAGGCCCGGGAAATCTGCCG     
[31] TM178               ATGTTCTGGGCCGCACGCGCGCTACACTGATGTATTCAACGAGTCTATAACCTGGGCCGAGAGGCCCGGGAAATCTGCCG     
[32] TM18                ATGTTCTGGGCCGCACGCGCGCTACACTGATGTATTCAACGAGTCTATAACCTGGGCCGAGAGGCCCGGGAAATCTGCCG     
[33] TM197               ATGTTCTGGGCCGCACGCGCGCTACACTGATGTATTCAACGAGTCTATAACCTGGGCCGAGAGGCCCGGGAAATCTGCCG     
[34] TM20                ATGTTCTGGGCCGCACGCGCGCTACACTGATGTATTCAACGAGTCTATAACCTGGGCCGAGAGGCCCGGGAAATCTGCCG     
[35] TM22                ATGTTCTGGGCCGCACGCGCGCTACACTGATGTATTCAACGAGTCTATAACCTGGGCCGAGAGGCCCGGGAAATCTGCCG     
[36] TM228               ATGTTCTGGGCCGCACGCGCGCTACACTGATGTATTCAACGAGTCTATAACCTGGGCCGAGAGGCCCGGGAAATCTGCCG     
[37] TM229               ATGTTCTGGGCCGCACGCGCGCTACACTGATGTATTCAACGAGTCTATAACCTGGGCCGAGAGGCCCGGGAAATCTGCCG     
[38] TM234               ATGTTCTGGGCCGCACGCGCGCTACACTGATGTATTCAACGAGTCTATAACCTGGGCCGAGAGGCCCGGGAAATCTGCCG     
[39] TM240               ATGTTCTGGGCCGCACGCGCGCTACACTGATGTATTCAACGAGTCTATAACCTGGGCCGAGAGGCCCGGGAAATCTGCCG     
[40] TM263               ATGTTCTGGGCCGCACGCGCGCTACACTGATGTATTCAACGAGTCTATAACCTGGGCCGAGAGGCCCGGGAAATCTGCCG     
[41] TM270               ATGTTCTGGGCCGCACGCGCGCTACACTGATGTATTCAACGAGTCTATAACCTGGGCCGAGAGGCCCGGGAAATCTGCCG     
[42] TM27                ATGTTCTGGGCCGCACGCGCGCTACACTGATGTATTCAACGAGTCTATAACCTGGGCCGAGAGGCCCGGGAAATCTGCCG     
[43] TM284               ATGTTCTGGGCCGCACGCGCGCTACACTGATGTATTCAACGAGTCTATAACCTGGGCCGAGAGGCCCGGGAAATCTGCCG     
[44] TM286               ATGTTCTGGGCCGCACGCGCGCTACACTGATGTATTCAACGAGTCTATAACCTGGGCCGAGAGGCCCGGGAAATCTGCCG     
[45] TM32                ATGTTCTGGGCCGCACGCGCGCTACACTGATGTATTCAACGAGTCTATAACCTGGGCCGAGAGGCCCGGGAAATCTGCCG     
[46] TM33                ATGTTCTGGGCCGCACGCGCGCTACACTGATGTATTCAACGAGTCTATAACCTGGGCCGAGAGGCCCGGGAAATCTGCCG     
[47] TM36                ATGTTCTGGGCCGCACGCGCGCTACACTGATGTATTCAACGAGTCTATAACCTGGGCCGAGAGGCCCGGGAAATCTGCCG     
[48] TM52                ATGTTCTGGGCCGCACGCGCGCTACACTGATGTATTCAACGAGTCTATAACCTGGGCCGAGAGGCCCGGGAAATCTGCCG     
[49] TM54                ATGTTCTGGGCCGCACGCGCGCTACACTGATGTATTCAACGAGTCTATAACCTGGGCCGAGAGGCCCGGGAAATCTGCCG     
[50] WCNT25              ATGTTCTGGGCCGCACGCGCGCTACACTGATGTATTCAACGAGTCTATAACCTGGGCCGAGAGGCCCGGGAAATCTGCCG     
[51] WCNT52              ATGTTCTGGGCCGCACGCGCGCTACACTGATGTATTCAACGAGTCTATAACCTGGGCCGAGAGGCCCGGGAAATCTGCCG     
[52] WCNT53              ATGTTCTGGGCCGCACGCGCGCTACACTGATGTATTCAACGAGTCTATAACCTGGGCCGAGAGGCCCGGGAAATCTGCCG     
[53] WCNT81              ATGTTCTGGGCCGCACGCGCGCTACACTGATGTATTCAACGAGTCTATAACCTGGGCCGAGAGGCCCGGGAAATCTGCCG     
[54] WCQF5               ATGTTCTGGGCCGCACGCGCGCTACACTGATGTATTCAACGAGTCTATAACCTGGGCCGAGAGGCCCGGGAAATCTGCCG     
[55] WCSJ27              ATGTTCTGGGCCGCACGCGCGCTACACTGATGTATTCAACGAGTCTATAACCTGGGCCGAGAGGCCCGGGAAATCTGCCG     
[56] XX10                ATGTTCTGGGCCGCACGCGCGCTACACTGATGTATTCAACGAGTCTATAACCTGGGCCGAGAGGCCCGGGAAATCTGCCG     
[57] XX11                ATGTTCTGGGCCGCACGCGCGCTACACTGATGTATTCAACGAGTCTATAACCTGGGCCGAGAGGCCCGGGAAATCTGCCG     
[58] XX15                ATGTTCTGGGCCGCACGCGCGCTACACTGATGTATTCAACGAGTCTATAACCTGGGCCGAGAGGCCCGGGAAATCTGCCG     
[59] XX5                 ATGTTCTGGGCCGCACGCGCGCTACACTGATGTATTCAACGAGTCTATAACCTGGGCCGAGAGGCCCGGGAAATCTGCCG     
[                   1361          .         .         .         4         .         .         .         . 1440]
[    intragenomic        .............................................................................+..     ]
[    intergenomic        ................................................................................     ]

[ 1] DHAL4               AAATTTCATCGTGATGGGGATAGATCATTGCAATTATTGATCTTAAACGAGGAATTCCTAGTAAGCGCGAGTCATCAACT     
[ 2] DHAL6               AAATTTCATCGTGATGGGGATAGATCATTGCAATTATTGATCTTAAACGAGGAATTCCTAGTAAGCGCGAGTCATCAACT     
[ 3] DHLY13              AAATTTCATCGTGATGGGGATAGATCATTGCAATTATTGATCTTAAACGAGGAATTCCTAGTAAGCGCGAGTCATCAACT     
[ 4] DHLY4               AAATTTCATCGTGATGGGGATAGATCATTGCAATTATTGATCTTAAACGAGGAATTCCTAGTAAGCGCGAGTCATCAACT     
[ 5] DHLY5               AAATTTCATCGTGATGGGGATAGATCATTGCAATTATTGATCTTAAACGAGGAATTCCTAGTAAGCGCGAGTCATCAACT     
[ 6] DHLY7               AAATTTCATCGTGATGGGGATAGATCATTGCAATTATTGATCTTAAACGAGGAATTCCTAGTAAGCGCGAGTCATCAACT     
[ 7] ES10                AAATTTCATCGTGATGGGGATAGATCATTGCAATTATTGATCTTAAACGAGGAATTCCTAGTAAGCGCGAGTCATCAACT     
[ 8] ES13                AAATTTCATCGTGATGGGGATAGATCATTGCAATTATTGATCTTAAACGAGGAATTCCTAGTAAGCGCGAGTCATCAACT     
[ 9] ES16                AAATTTCATCGTGATGGGGATAGATCATTGCAATTATTGATCTTAAACGAGGAATTCCTAGTAAGCGCGAGTCATCAACT     
[10] ES6                 AAATTTCATCGTGATGGGGATAGATCATTGCAATTATTGATCTTAAACGAGGAATTCCTAGTAAGCGCGAGTCATCAACT     
[11] HP10                AAATTTCATCGTGATGGGGATAGATCATTGCAATTATTGATCTTAAACGAGGAATTCCTAGTAAGCGCGAGTCATCAACT     
[12] HP6                 AAATTTCATCGTGATGGGGATAGATCATTGCAATTATTGATCTTAAACGAGGAATTCCTAGTAAGCGCGAGTCATCAACT     
[13] HX23                AAATTTCATCGTGATGGGGATAGATCATTGCAATTATTGATCTTAAACGAGGAATTCCTAGTAAGCGCGAGTCATCAACT     
[14] HX4                 AAATTTCATCGTGATGGGGATAGATCATTGCAATTATTGATCTTAAACGAGGAATTCCTAGTAAGCGCGAGTCATCAACT     
[15] JF006               AAATTTCATCGTGATGGGGATAGATCATTGCAATTATTGATCTTAAACGAGGAATTCCTAGTAAGCGCGAGTCATCAACT     
[16] JF200               AAATTTCATCGTGATGGGGATAGATCATTGCAATTATTGATCTTAAACGAGGAATTCCTAGTAAGCGCGAGTCATCAACT     
[17] SNJ1                AAATTTCATCGTGATGGGGATAGATCATTGCAATTATTGATCTTAAACGAGGAATTCCTAGTAAGCGCGAGTCATCAACT     
[18] SNJ6                AAATTTCATCGTGATGGGGATAGATCATTGCAATTATTGATCTTAAACGAGGAATTCCTAGTAAGCGCGAGTCATCAACT     
[19] SNJ7                AAATTTCATCGTGATGGGGATAGATCATTGCAATTATTGATCTTAAACGAGGAATTCCTAGTAAGCGCGAGTCATCAACT     
[20] TM110               AAATTTCATCGTGATGGGGATAGATCATTGCAATTATTGATCTTAAACGAGGAATTCCTAGTAAGCGCGAGTCATCAACT     
[21] TM111               AAATTTCATCGTGATGGGGATAGATCATTGCAATTATTGATCTTAAACGAGGAATTCCTAGTAAGCGCGAGTCATCAACT     
[22] TM12                AAATTTCATCGTGATGGGGATAGATCATTGCAATTATTGATCTTAAACGAGGAATTCCTAGTAAGCGCGAGTCATCAACT     
[23] TM127               AAATTTCATCGTGATGGGGATAGATCATTGCAATTATTGATCTTAAACGAGGAATTCCTAGTAAGCGCGAGTCATCAACT     
[24] TM128               AAATTTCATCGTGATGGGGATAGATCATTGCAATTATTGATCTTAAACGAGGAATTCCTAGTAAGCGCGAGTCATCAACT     
[25] TM130               AAATTTCATCGTGATGGGGATAGATCATTGCAATTATTGATCTTAAACGAGGAATTCCTAGTAAGCGCGAGTCATCAACT     
[26] TM139               AAATTTCATCGTGATGGGGATAGATCATTGCAATTATTGATCTTAAACGAGGAATTCCTAGTAAGCGCGAGTCATCAACT     
[27] TM14                AAATTTCATCGTGATGGGGATAGATCATTGCAATTATTGATCTTAAACGAGGAATTCCTAGTAAGCGCGAGTCATCAACT     
[28] TM143               AAATTTCATCGTGATGGGGATAGATCATTGCAATTATTGATCTTAAACGAGGAATTCCTAGTAAGCGCGAGTCATCAACT     
[29] TM150               AAATTTCATCGTGATGGGGATAGATCATTGCAATTATTGATCTTAAACGAGGAATTCCTAGTAAGCGCGAGTCATCAACT     
[30] TM157               AAATTTCATCGTGATGGGGATAGATCATTGCAATTATTGATCTTAAACGAGGAATTCCTAGTAAGCGCGAGTCATCAACT     
[31] TM178               AAATTTCATCGTGATGGGGATAGATCATTGCAATTATTGATCTTAAACGAGGAATTCCTAGTAAGCGCGAGTCATCAACT     
[32] TM18                AAATTTCATCGTGATGGGGATAGATCATTGCAATTATTGATCTTAAACGAGGAATTCCTAGTAAGCGCGAGTCATCAACT     
[33] TM197               AAATTTCATCGTGATGGGGATAGATCATTGCAATTATTGATCTTAAACGAGGAATTCCTAGTAAGCGCGAGTCATCAACT     
[34] TM20                AAATTTCATCGTGATGGGGATAGATCATTGCAATTATTGATCTTAAACGAGGAATTCCTAGTAAGCGCGAGTCATCAACT     
[35] TM22                AAATTTCATCGTGATGGGGATAGATCATTGCAATTATTGATCTTAAACGAGGAATTCCTAGTAAGCGCGAGTCATCAACT     
[36] TM228               AAATTTCATCGTGATGGGGATAGATCATTGCAATTATTGATCTTAAACGAGGAATTCCTAGTAAGCGCGAGTCATCAACT     
[37] TM229               AAATTTCATCGTGATGGGGATAGATCATTGCAATTATTGATCTTAAACGAGGAATTCCTAGTAAGCGCGAGTCATCAACT     
[38] TM234               AAATTTCATCGTGATGGGGATAGATCATTGCAATTATTGATCTTAAACGAGGAATTCCTAGTAAGCGCGAGTCATCAACT     
[39] TM240               AAATTTCATCGTGATGGGGATAGATCATTGCAATTATTGATCTTAAACGAGGAATTCCTAGTAAGCGCGAGTCATCAACT     
[40] TM263               AAATTTCATCGTGATGGGGATAGATCATTGCAATTATTGATCTTAAACGAGGAATTCCTAGTAAGCGCGAGTCATCAACT     
[41] TM270               AAATTTCATCGTGATGGGGATAGATCATTGCAATTATTGATCTTAAACGAGGAATTCCTAGTAAGCGCGAGTCATCAACT     
[42] TM27                AAATTTCATCGTGATGGGGATAGATCATTGCAATTATTGATCTTAAACGAGGAATTCCTAGTAAGCGCGAGTCATCAACT     
[43] TM284               AAATTTCATCGTGATGGGGATAGATCATTGCAATTATTGATCTTAAACGAGGAATTCCTAGTAAGCGCGAGTCATCAACT     
[44] TM286               AAATTTCATCGTGATGGGGATAGATCATTGCAATTATTGATCTTAAACGAGGAATTCCTAGTAAGCGCGAGTCATCAACT     
[45] TM32                AAATTTCATCGTGATGGGGATAGATCATTGCAATTATTGATCTTAAACGAGGAATTCCTAGTAAGCGCGAGTCATCAACT     
[46] TM33                AAATTTCATCGTGATGGGGATAGATCATTGCAATTATTGATCTTAAACGAGGAATTCCTAGTAAGCGCGAGTCATCAACT     
[47] TM36                AAATTTCATCGTGATGGGGATAGATCATTGCAATTATTGATCTTAAACGAGGAATTCCTAGTAAGCGCGAGTCATCAACT     
[48] TM52                AAATTTCATCGTGATGGGGATAGATCATTGCAATTATTGATCTTAAACGAGGAATTCCTAGTAAGCGCGAGTCATCAACT     
[49] TM54                AAATTTCATCGTGATGGGGATAGATCATTGCAATTATTGATCTTAAACGAGGAATTCCTAGTAAGCGCGAGTCATCAACT     
[50] WCNT25              AAATTTCATCGTGATGGGGATAGATCATTGCAATTATTGATCTTAAACGAGGAATTCCTAGTAAGCGCGAGTCATCAACT     
[51] WCNT52              AAATTTCATCGTGATGGGGATAGATCATTGCAATTATTGATCTTAAACGAGGAATTCCTAGTAAGCGCGAGTCATCAACT     
[52] WCNT53              AAATTTCATCGTGATGGGGATAGATCATTGCAATTATTGATCTTAAACGAGGAATTCCTAGTAAGCGCGAGTCATCAACT     
[53] WCNT81              AAATTTCATCGTGATGGGGATAGATCATTGCAATTATTGATCTTAAACGAGGAATTCCTAGTAAGCGCGAGTCATCAACT     
[54] WCQF5               AAATTTCATCGTGATGGGGATAGATCATTGCAATTATTGATCTTAAACGAGGAATTCCTAGTAAGCGCGAGTCATCAACT     
[55] WCSJ27              AAATTTCATCGTGATGGGGATAGATCATTGCAATTATTGATCTTAAACGAGGAATTCCTAGTAAGCGCGAGTCATCAACT     
[56] XX10                AAATTTCATCGTGATGGGGATAGATCATTGCAATTATTGATCTTAAACGAGGAATTCCTAGTAAGCGCGAGTCATCAACT     
[57] XX11                AAATTTCATCGTGATGGGGATAGATCATTGCAATTATTGATCTTAAACGAGGAATTCCTAGTAAGCGCGAGTCATCAACT     
[58] XX15                AAATTTCATCGTGATGGGGATAGATCATTGCAATTATTGATCTTAAACGAGGAATTCCTAGTAAGCGCGAGTCATCAACT     
[59] XX5                 AAATTTCATCGTGATGGGGATAGATCATTGCAATTATTGATCTTAAACGAGGAATTCCTAGTAAGCGCGAGTCATCAACT     
[                   1441          :         .         .         .         .         5         .         . 1520]
[    intragenomic        ................................................................................     ]
[    intergenomic        ................................................................................     ]

[ 1] DHAL4               CGCGTTGACTACGTCCCTGCCCTTTGTACACACCGCCCGTCGCTCCTACCGATTGAATGATCCGGTGAAGTGTTCGGATC     
[ 2] DHAL6               CGCGTTGACTACGTCCCTGCCCTTTGTACACACCGCCCGTCGCTCCTACCGATTGAATGATCCGGTGAAGTGTTCGGATC     
[ 3] DHLY13              CGCGTTGACTACGTCCCTGCCCTTTGTACACACCGCCCGTCGCTCCTACCGATTGAATGATCCGGTGAAGTGTTCGGATC     
[ 4] DHLY4               CGCGTTGACTACGTCCCTGCCCTTTGTACACACCGCCCGTCGCTCCTACCGATTGAATGATCCGGTGAAGTGTTCGGATC     
[ 5] DHLY5               CGCGTTGACTACGTCCCTGCCCTTTGTACACACCGCCCGTCGCTCCTACCGATTGAATGATCCGGTGAAGTGTTCGGATC     
[ 6] DHLY7               CGCGTTGACTACGTCCCTGCCCTTTGTACACACCGCCCGTCGCTCCTACCGATTGAATGATCCGGTGAAGTGTTCGGATC     
[ 7] ES10                CGCGTTGACTACGTCCCTGCCCTTTGTACACACCGCCCGTCGCTCCTACCGATTGAATGATCCGGTGAAGTGTTCGGATC     
[ 8] ES13                CGCGTTGACTACGTCCCTGCCCTTTGTACACACCGCCCGTCGCTCCTACCGATTGAATGATCCGGTGAAGTGTTCGGATC     
[ 9] ES16                CGCGTTGACTACGTCCCTGCCCTTTGTACACACCGCCCGTCGCTCCTACCGATTGAATGATCCGGTGAAGTGTTCGGATC     
[10] ES6                 CGCGTTGACTACGTCCCTGCCCTTTGTACACACCGCCCGTCGCTCCTACCGATTGAATGATCCGGTGAAGTGTTCGGATC     
[11] HP10                CGCGTTGACTACGTCCCTGCCCTTTGTACACACCGCCCGTCGCTCCTACCGATTGAATGATCCGGTGAAGTGTTCGGATC     
[12] HP6                 CGCGTTGACTACGTCCCTGCCCTTTGTACACACCGCCCGTCGCTCCTACCGATTGAATGATCCGGTGAAGTGTTCGGATC     
[13] HX23                CGCGTTGACTACGTCCCTGCCCTTTGTACACACCGCCCGTCGCTCCTACCGATTGAATGATCCGGTGAAGTGTTCGGATC     
[14] HX4                 CGCGTTGACTACGTCCCTGCCCTTTGTACACACCGCCCGTCGCTCCTACCGATTGAATGATCCGGTGAAGTGTTCGGATC     
[15] JF006               CGCGTTGACTACGTCCCTGCCCTTTGTACACACCGCCCGTCGCTCCTACCGATTGAATGATCCGGTGAAGTGTTCGGATC     
[16] JF200               CGCGTTGACTACGTCCCTGCCCTTTGTACACACCGCCCGTCGCTCCTACCGATTGAATGATCCGGTGAAGTGTTCGGATC     
[17] SNJ1                CGCGTTGACTACGTCCCTGCCCTTTGTACACACCGCCCGTCGCTCCTACCGATTGAATGATCCGGTGAAGTGTTCGGATC     
[18] SNJ6                CGCGTTGACTACGTCCCTGCCCTTTGTACACACCGCCCGTCGCTCCTACCGATTGAATGATCCGGTGAAGTGTTCGGATC     
[19] SNJ7                CGCGTTGACTACGTCCCTGCCCTTTGTACACACCGCCCGTCGCTCCTACCGATTGAATGATCCGGTGAAGTGTTCGGATC     
[20] TM110               CGCGTTGACTACGTCCCTGCCCTTTGTACACACCGCCCGTCGCTCCTACCGATTGAATGATCCGGTGAAGTGTTCGGATC     
[21] TM111               CGCGTTGACTACGTCCCTGCCCTTTGTACACACCGCCCGTCGCTCCTACCGATTGAATGATCCGGTGAAGTGTTCGGATC     
[22] TM12                CGCGTTGACTACGTCCCTGCCCTTTGTACACACCGCCCGTCGCTCCTACCGATTGAATGATCCGGTGAAGTGTTCGGATC     
[23] TM127               CGCGTTGACTACGTCCCTGCCCTTTGTACACACCGCCCGTCGCTCCTACCGATTGAATGATCCGGTGAAGTGTTCGGATC     
[24] TM128               CGCGTTGACTACGTCCCTGCCCTTTGTACACACCGCCCGTCGCTCCTACCGATTGAATGATCCGGTGAAGTGTTCGGATC     
[25] TM130               CGCGTTGACTACGTCCCTGCCCTTTGTACACACCGCCCGTCGCTCCTACCGATTGAATGATCCGGTGAAGTGTTCGGATC     
[26] TM139               CGCGTTGACTACGTCCCTGCCCTTTGTACACACCGCCCGTCGCTCCTACCGATTGAATGATCCGGTGAAGTGTTCGGATC     
[27] TM14                CGCGTTGACTACGTCCCTGCCCTTTGTACACACCGCCCGTCGCTCCTACCGATTGAATGATCCGGTGAAGTGTTCGGATC     
[28] TM143               CGCGTTGACTACGTCCCTGCCCTTTGTACACACCGCCCGTCGCTCCTACCGATTGAATGATCCGGTGAAGTGTTCGGATC     
[29] TM150               CGCGTTGACTACGTCCCTGCCCTTTGTACACACCGCCCGTCGCTCCTACCGATTGAATGATCCGGTGAAGTGTTCGGATC     
[30] TM157               CGCGTTGACTACGTCCCTGCCCTTTGTACACACCGCCCGTCGCTCCTACCGATTGAATGATCCGGTGAAGTGTTCGGATC     
[31] TM178               CGCGTTGACTACGTCCCTGCCCTTTGTACACACCGCCCGTCGCTCCTACCGATTGAATGATCCGGTGAAGTGTTCGGATC     
[32] TM18                CGCGTTGACTACGTCCCTGCCCTTTGTACACACCGCCCGTCGCTCCTACCGATTGAATGATCCGGTGAAGTGTTCGGATC     
[33] TM197               CGCGTTGACTACGTCCCTGCCCTTTGTACACACCGCCCGTCGCTCCTACCGATTGAATGATCCGGTGAAGTGTTCGGATC     
[34] TM20                CGCGTTGACTACGTCCCTGCCCTTTGTACACACCGCCCGTCGCTCCTACCGATTGAATGATCCGGTGAAGTGTTCGGATC     
[35] TM22                CGCGTTGACTACGTCCCTGCCCTTTGTACACACCGCCCGTCGCTCCTACCGATTGAATGATCCGGTGAAGTGTTCGGATC     
[36] TM228               CGCGTTGACTACGTCCCTGCCCTTTGTACACACCGCCCGTCGCTCCTACCGATTGAATGATCCGGTGAAGTGTTCGGATC     
[37] TM229               CGCGTTGACTACGTCCCTGCCCTTTGTACACACCGCCCGTCGCTCCTACCGATTGAATGATCCGGTGAAGTGTTCGGATC     
[38] TM234               CGCGTTGACTACGTCCCTGCCCTTTGTACACACCGCCCGTCGCTCCTACCGATTGAATGATCCGGTGAAGTGTTCGGATC     
[39] TM240               CGCGTTGACTACGTCCCTGCCCTTTGTACACACCGCCCGTCGCTCCTACCGATTGAATGATCCGGTGAAGTGTTCGGATC     
[40] TM263               CGCGTTGACTACGTCCCTGCCCTTTGTACACACCGCCCGTCGCTCCTACCGATTGAATGATCCGGTGAAGTGTTCGGATC     
[41] TM270               CGCGTTGACTACGTCCCTGCCCTTTGTACACACCGCCCGTCGCTCCTACCGATTGAATGATCCGGTGAAGTGTTCGGATC     
[42] TM27                CGCGTTGACTACGTCCCTGCCCTTTGTACACACCGCCCGTCGCTCCTACCGATTGAATGATCCGGTGAAGTGTTCGGATC     
[43] TM284               CGCGTTGACTACGTCCCTGCCCTTTGTACACACCGCCCGTCGCTCCTACCGATTGAATGATCCGGTGAAGTGTTCGGATC     
[44] TM286               CGCGTTGACTACGTCCCTGCCCTTTGTACACACCGCCCGTCGCTCCTACCGATTGAATGATCCGGTGAAGTGTTCGGATC     
[45] TM32                CGCGTTGACTACGTCCCTGCCCTTTGTACACACCGCCCGTCGCTCCTACCGATTGAATGATCCGGTGAAGTGTTCGGATC     
[46] TM33                CGCGTTGACTACGTCCCTGCCCTTTGTACACACCGCCCGTCGCTCCTACCGATTGAATGATCCGGTGAAGTGTTCGGATC     
[47] TM36                CGCGTTGACTACGTCCCTGCCCTTTGTACACACCGCCCGTCGCTCCTACCGATTGAATGATCCGGTGAAGTGTTCGGATC     
[48] TM52                CGCGTTGACTACGTCCCTGCCCTTTGTACACACCGCCCGTCGCTCCTACCGATTGAATGATCCGGTGAAGTGTTCGGATC     
[49] TM54                CGCGTTGACTACGTCCCTGCCCTTTGTACACACCGCCCGTCGCTCCTACCGATTGAATGATCCGGTGAAGTGTTCGGATC     
[50] WCNT25              CGCGTTGACTACGTCCCTGCCCTTTGTACACACCGCCCGTCGCTCCTACCGATTGAATGATCCGGTGAAGTGTTCGGATC     
[51] WCNT52              CGCGTTGACTACGTCCCTGCCCTTTGTACACACCGCCCGTCGCTCCTACCGATTGAATGATCCGGTGAAGTGTTCGGATC     
[52] WCNT53              CGCGTTGACTACGTCCCTGCCCTTTGTACACACCGCCCGTCGCTCCTACCGATTGAATGATCCGGTGAAGTGTTCGGATC     
[53] WCNT81              CGCGTTGACTACGTCCCTGCCCTTTGTACACACCGCCCGTCGCTCCTACCGATTGAATGATCCGGTGAAGTGTTCGGATC     
[54] WCQF5               CGCGTTGACTACGTCCCTGCCCTTTGTACACACCGCCCGTCGCTCCTACCGATTGAATGATCCGGTGAAGTGTTCGGATC     
[55] WCSJ27              CGCGTTGACTACGTCCCTGCCCTTTGTACACACCGCCCGTCGCTCCTACCGATTGAATGATCCGGTGAAGTGTTCGGATC     
[56] XX10                CGCGTTGACTACGTCCCTGCCCTTTGTACACACCGCCCGTCGCTCCTACCGATTGAATGATCCGGTGAAGTGTTCGGATC     
[57] XX11                CGCGTTGACTACGTCCCTGCCCTTTGTACACACCGCCCGTCGCTCCTACCGATTGAATGATCCGGTGAAGTGTTCGGATC     
[58] XX15                CGCGTTGACTACGTCCCTGCCCTTTGTACACACCGCCCGTCGCTCCTACCGATTGAATGATCCGGTGAAGTGTTCGGATC     
[59] XX5                 CGCGTTGACTACGTCCCTGCCCTTTGTACACACCGCCCGTCGCTCCTACCGATTGAATGATCCGGTGAAGTGTTCGGATC     
[                   1521          .         .         :         .         .         .         .         6 1600]
[    intragenomic        ................................................................................     ]
[    intergenomic        ................................................................................     ]

[ 1] DHAL4               GCGCCGACGACGGCGGTTCGCCGCCGGCGACGTCGCGAGAAGTTCATTGAACCTTATCATTTAGAGGAAGGAGAAGTCGT     
[ 2] DHAL6               GCGCCGACGACGGCGGTTCGCCGCCGGCGACGTCGCGAGAAGTTCATTGAACCTTATCATTTAGAGGAAGGAGAAGTCGT     
[ 3] DHLY13              GCGCCGACGACGGCGGTTCGCCGCCGGCGACGTCGCGAGAAGTTCATTGAACCTTATCATTTAGAGGAAGGAGAAGTCGT     
[ 4] DHLY4               GCGCCGACGACGGCGGTTCGCCGCCGGCGACGTCGCGAGAAGTTCATTGAACCTTATCATTTAGAGGAAGGAGAAGTCGT     
[ 5] DHLY5               GCGCCGACGACGGCGGTTCGCCGCCGGCGACGTCGCGAGAAGTTCATTGAACCTTATCATTTAGAGGAAGGAGAAGTCGT     
[ 6] DHLY7               GCGCCGACGACGGCGGTTCGCCGCCGGCGACGTCGCGAGAAGTTCATTGAACCTTATCATTTAGAGGAAGGAGAAGTCGT     
[ 7] ES10                GCGCCGACGACGGCGGTTCGCCGCCGGCGACGTCGCGAGAAGTTCATTGAACCTTATCATTTAGAGGAAGGAGAAGTCGT     
[ 8] ES13                GCGCCGACGACGGCGGTTCGCCGCCGGCGACGTCGCGAGAAGTTCATTGAACCTTATCATTTAGAGGAAGGAGAAGTCGT     
[ 9] ES16                GCGCCGACGACGGCGGTTCGCCGCCGGCGACGTCGCGAGAAGTTCATTGAACCTTATCATTTAGAGGAAGGAGAAGTCGT     
[10] ES6                 GCGCCGACGACGGCGGTTCGCCGCCGGCGACGTCGCGAGAAGTTCATTGAACCTTATCATTTAGAGGAAGGAGAAGTCGT     
[11] HP10                GCGCCGACGACGGCGGTTCGCCGCCGGCGACGTCGCGAGAAGTTCATTGAACCTTATCATTTAGAGGAAGGAGAAGTCGT     
[12] HP6                 GCGCCGACGACGGCGGTTCGCCGCCGGCGACGTCGCGAGAAGTTCATTGAACCTTATCATTTAGAGGAAGGAGAAGTCGT     
[13] HX23                GCGCCGACGACGGCGGTTCGCCGCCGGCGACGTCGCGAGAAGTTCATTGAACCTTATCATTTAGAGGAAGGAGAAGTCGT     
[14] HX4                 GCGCCGACGACGGCGGTTCGCCGCCGGCGACGTCGCGAGAAGTTCATTGAACCTTATCATTTAGAGGAAGGAGAAGTCGT     
[15] JF006               GCGCCGACGACGGCGGTTCGCCGCCGGCGACGTCGCGAGAAGTTCATTGAACCTTATCATTTAGAGGAAGGAGAAGTCGT     
[16] JF200               GCGCCGACGACGGCGGTTCGCCGCCGGCGACGTCGCGAGAAGTTCATTGAACCTTATCATTTAGAGGAAGGAGAAGTCGT     
[17] SNJ1                GCGCCGACGACGGCGGTTCGCCGCCGGCGACGTCGCGAGAAGTTCATTGAACCTTATCATTTAGAGGAAGGAGAAGTCGT     
[18] SNJ6                GCGCCGACGACGGCGGTTCGCCGCCGGCGACGTCGCGAGAAGTTCATTGAACCTTATCATTTAGAGGAAGGAGAAGTCGT     
[19] SNJ7                GCGCCGACGACGGCGGTTCGCCGCCGGCGACGTCGCGAGAAGTTCATTGAACCTTATCATTTAGAGGAAGGAGAAGTCGT     
[20] TM110               GCGCCGACGACGGCGGTTCGCCGCCGGCGACGTCGCGAGAAGTTCATTGAACCTTATCATTTAGAGGAAGGAGAAGTCGT     
[21] TM111               GCGCCGACGACGGCGGTTCGCCGCCGGCGACGTCGCGAGAAGTTCATTGAACCTTATCATTTAGAGGAAGGAGAAGTCGT     
[22] TM12                GCGCCGACGACGGCGGTTCGCCGCCGGCGACGTCGCGAGAAGTTCATTGAACCTTATCATTTAGAGGAAGGAGAAGTCGT     
[23] TM127               GCGCCGACGACGGCGGTTCGCCGCCGGCGACGTCGCGAGAAGTTCATTGAACCTTATCATTTAGAGGAAGGAGAAGTCGT     
[24] TM128               GCGCCGACGACGGCGGTTCGCCGCCGGCGACGTCGCGAGAAGTTCATTGAACCTTATCATTTAGAGGAAGGAGAAGTCGT     
[25] TM130               GCGCCGACGACGGCGGTTCGCCGCCGGCGACGTCGCGAGAAGTTCATTGAACCTTATCATTTAGAGGAAGGAGAAGTCGT     
[26] TM139               GCGCCGACGACGGCGGTTCGCCGCCGGCGACGTCGCGAGAAGTTCATTGAACCTTATCATTTAGAGGAAGGAGAAGTCGT     
[27] TM14                GCGCCGACGACGGCGGTTCGCCGCCGGCGACGTCGCGAGAAGTTCATTGAACCTTATCATTTAGAGGAAGGAGAAGTCGT     
[28] TM143               GCGCCGACGACGGCGGTTCGCCGCCGGCGACGTCGCGAGAAGTTCATTGAACCTTATCATTTAGAGGAAGGAGAAGTCGT     
[29] TM150               GCGCCGACGACGGCGGTTCGCCGCCGGCGACGTCGCGAGAAGTTCATTGAACCTTATCATTTAGAGGAAGGAGAAGTCGT     
[30] TM157               GCGCCGACGACGGCGGTTCGCCGCCGGCGACGTCGCGAGAAGTTCATTGAACCTTATCATTTAGAGGAAGGAGAAGTCGT     
[31] TM178               GCGCCGACGACGGCGGTTCGCCGCCGGCGACGTCGCGAGAAGTTCATTGAACCTTATCATTTAGAGGAAGGAGAAGTCGT     
[32] TM18                GCGCCGACGACGGCGGTTCGCCGCCGGCGACGTCGCGAGAAGTTCATTGAACCTTATCATTTAGAGGAAGGAGAAGTCGT     
[33] TM197               GCGCCGACGACGGCGGTTCGCCGCCGGCGACGTCGCGAGAAGTTCATTGAACCTTATCATTTAGAGGAAGGAGAAGTCGT     
[34] TM20                GCGCCGACGACGGCGGTTCGCCGCCGGCGACGTCGCGAGAAGTTCATTGAACCTTATCATTTAGAGGAAGGAGAAGTCGT     
[35] TM22                GCGCCGACGACGGCGGTTCGCCGCCGGCGACGTCGCGAGAAGTTCATTGAACCTTATCATTTAGAGGAAGGAGAAGTCGT     
[36] TM228               GCGCCGACGACGGCGGTTCGCCGCCGGCGACGTCGCGAGAAGTTCATTGAACCTTATCATTTAGAGGAAGGAGAAGTCGT     
[37] TM229               GCGCCGACGACGGCGGTTCGCCGCCGGCGACGTCGCGAGAAGTTCATTGAACCTTATCATTTAGAGGAAGGAGAAGTCGT     
[38] TM234               GCGCCGACGACGGCGGTTCGCCGCCGGCGACGTCGCGAGAAGTTCATTGAACCTTATCATTTAGAGGAAGGAGAAGTCGT     
[39] TM240               GCGCCGACGACGGCGGTTCGCCGCCGGCGACGTCGCGAGAAGTTCATTGAACCTTATCATTTAGAGGAAGGAGAAGTCGT     
[40] TM263               GCGCCGACGACGGCGGTTCGCCGCCGGCGACGTCGCGAGAAGTTCATTGAACCTTATCATTTAGAGGAAGGAGAAGTCGT     
[41] TM270               GCGCCGACGACGGCGGTTCGCCGCCGGCGACGTCGCGAGAAGTTCATTGAACCTTATCATTTAGAGGAAGGAGAAGTCGT     
[42] TM27                GCGCCGACGACGGCGGTTCGCCGCCGGCGACGTCGCGAGAAGTTCATTGAACCTTATCATTTAGAGGAAGGAGAAGTCGT     
[43] TM284               GCGCCGACGACGGCGGTTCGCCGCCGGCGACGTCGCGAGAAGTTCATTGAACCTTATCATTTAGAGGAAGGAGAAGTCGT     
[44] TM286               GCGCCGACGACGGCGGTTCGCCGCCGGCGACGTCGCGAGAAGTTCATTGAACCTTATCATTTAGAGGAAGGAGAAGTCGT     
[45] TM32                GCGCCGACGACGGCGGTTCGCCGCCGGCGACGTCGCGAGAAGTTCATTGAACCTTATCATTTAGAGGAAGGAGAAGTCGT     
[46] TM33                GCGCCGACGACGGCGGTTCGCCGCCGGCGACGTCGCGAGAAGTTCATTGAACCTTATCATTTAGAGGAAGGAGAAGTCGT     
[47] TM36                GCGCCGACGACGGCGGTTCGCCGCCGGCGACGTCGCGAGAAGTTCATTGAACCTTATCATTTAGAGGAAGGAGAAGTCGT     
[48] TM52                GCGCCGACGACGGCGGTTCGCCGCCGGCGACGTCGCGAGAAGTTCATTGAACCTTATCATTTAGAGGAAGGAGAAGTCGT     
[49] TM54                GCGCCGACGACGGCGGTTCGCCGCCGGCGACGTCGCGAGAAGTTCATTGAACCTTATCATTTAGAGGAAGGAGAAGTCGT     
[50] WCNT25              GCGCCGACGACGGCGGTTCGCCGCCGGCGACGTCGCGAGAAGTTCATTGAACCTTATCATTTAGAGGAAGGAGAAGTCGT     
[51] WCNT52              GCGCCGACGACGGCGGTTCGCCGCCGGCGACGTCGCGAGAAGTTCATTGAACCTTATCATTTAGAGGAAGGAGAAGTCGT     
[52] WCNT53              GCGCCGACGACGGCGGTTCGCCGCCGGCGACGTCGCGAGAAGTTCATTGAACCTTATCATTTAGAGGAAGGAGAAGTCGT     
[53] WCNT81              GCGCCGACGACGGCGGTTCGCCGCCGGCGACGTCGCGAGAAGTTCATTGAACCTTATCATTTAGAGGAAGGAGAAGTCGT     
[54] WCQF5               GCGCCGACGACGGCGGTTCGCCGCCGGCGACGTCGCGAGAAGTTCATTGAACCTTATCATTTAGAGGAAGGAGAAGTCGT     
[55] WCSJ27              GCGCCGACGACGGCGGTTCGCCGCCGGCGACGTCGCGAGAAGTTCATTGAACCTTATCATTTAGAGGAAGGAGAAGTCGT     
[56] XX10                GCGCCGACGACGGCGGTTCGCCGCCGGCGACGTCGCGAGAAGTTCATTGAACCTTATCATTTAGAGGAAGGAGAAGTCGT     
[57] XX11                GCGCCGACGACGGCGGTTCGCCGCCGGCGACGTCGCGAGAAGTTCATTGAACCTTATCATTTAGAGGAAGGAGAAGTCGT     
[58] XX15                GCGCCGACGACGGCGGTTCGCCGCCGGCGACGTCGCGAGAAGTTCATTGAACCTTATCATTTAGAGGAAGGAGAAGTCGT     
[59] XX5                 GCGCCGACGACGGCGGTTCGCCGCCGGCGACGTCGCGAGAAGTTCATTGAACCTTATCATTTAGAGGAAGGAGAAGTCGT     
[                   1601          .         .         .         .         :         .         .         . 1680]
[    intragenomic        ................................................................................     ]
[    intergenomic        ................................................................................     ]

[ 1] DHAL4               AACAAGGTTTCCGTAGGTGAACCTGCGGAAGGATCATTGATGATCCCGTCGTCCGTAAAGGAACGGGGCGTGGCGAACTG     
[ 2] DHAL6               AACAAGGTTTCCGTAGGTGAACCTGCGGAAGGATCATTGATGATCCCGTCGTCCGTAAAGGAACGGGGCGTGGCGAACTG     
[ 3] DHLY13              AACAAGGTTTCCGTAGGTGAACCTGCGGAAGGATCATTGATGATCCCGTCGTCCGTAAAGGAACGGGGCGTGGCGAACTG     
[ 4] DHLY4               AACAAGGTTTCCGTAGGTGAACCTGCGGAAGGATCATTGATGATCCCGTCGTCCGTAAAGGAACGGGGCGTGGCGAACTG     
[ 5] DHLY5               AACAAGGTTTCCGTAGGTGAACCTGCGGAAGGATCATTGATGATCCCGTCGTCCGTAAAGGAACGGGGCGTGGCGAACTG     
[ 6] DHLY7               AACAAGGTTTCCGTAGGTGAACCTGCGGAAGGATCATTGATGATCCCGTCGTCCGTAAAGGAACGGGGCGTGGCGAACTG     
[ 7] ES10                AACAAGGTTTCCGTAGGTGAACCTGCGGAAGGATCATTGATGATCCCGTCGTCCGTAAAGGAACGGGGCGTGGCGAACTG     
[ 8] ES13                AACAAGGTTTCCGTAGGTGAACCTGCGGAAGGATCATTGATGATCCCGTCGTCCGTAAAGGAACGGGGCGTGGCGAACTG     
[ 9] ES16                AACAAGGTTTCCGTAGGTGAACCTGCGGAAGGATCATTGATGATCCCGTCGTCCGTAAAGGAACGGGGCGTGGCGAACTG     
[10] ES6                 AACAAGGTTTCCGTAGGTGAACCTGCGGAAGGATCATTGATGATCCCGTCGTCCGTAAAGGAACGGGGCGTGGCGAACTG     
[11] HP10                AACAAGGTTTCCGTAGGTGAACCTGCGGAAGGATCATTGATGATCCCGTCGTCCGTAAAGGAACGGGGCGTGGCGAACTG     
[12] HP6                 AACAAGGTTTCCGTAGGTGAACCTGCGGAAGGATCATTGATGATCCCGTCGTCCGTAAAGGAACGGGGCGTGGCGAACTG     
[13] HX23                AACAAGGTTTCCGTAGGTGAACCTGCGGAAGGATCATTGATGATCCCGTCGTCCGTAAAGGAACGGGGCGTGGCGAACTG     
[14] HX4                 AACAAGGTTTCCGTAGGTGAACCTGCGGAAGGATCATTGATGATCCCGTCGTCCGTAAAGGAACGGGGCGTGGCGAACTG     
[15] JF006               AACAAGGTTTCCGTAGGTGAACCTGCGGAAGGATCATTGATGATCCCGTCGTCCGTAAAGGAACGGGGCGTGGCGAACTG     
[16] JF200               AACAAGGTTTCCGTAGGTGAACCTGCGGAAGGATCATTGATGATCCCGTCGTCCGTAAAGGAACGGGGCGTGGCGAACTG     
[17] SNJ1                AACAAGGTTTCCGTAGGTGAACCTGCGGAAGGATCATTGATGATCCCGTCGTCCGTAAAGGAACGGGGCGTGGCGAACTG     
[18] SNJ6                AACAAGGTTTCCGTAGGTGAACCTGCGGAAGGATCATTGATGATCCCGTCGTCCGTAAAGGAACGGGGCGTGGCGAACTG     
[19] SNJ7                AACAAGGTTTCCGTAGGTGAACCTGCGGAAGGATCATTGATGATCCCGTCGTCCGTAAAGGAACGGGGCGTGGCGAACTG     
[20] TM110               AACAAGGTTTCCGTAGGTGAACCTGCGGAAGGATCATTGATGATCCCGTCGTCCGTAAAGGAACGGGGCGTGGCGAACTG     
[21] TM111               AACAAGGTTTCCGTAGGTGAACCTGCGGAAGGATCATTGATGATCCCGTCGTCCGTAAAGGAACGGGGCGTGGCGAACTG     
[22] TM12                AACAAGGTTTCCGTAGGTGAACCTGCGGAAGGATCATTGATGATCCCGTCGTCCGTAAAGGAACGGGGCGTGGCGAACTG     
[23] TM127               AACAAGGTTTCCGTAGGTGAACCTGCGGAAGGATCATTGATGATCCCGTCGTCCGTAAAGGAACGGGGCGTGGCGAACTG     
[24] TM128               AACAAGGTTTCCGTAGGTGAACCTGCGGAAGGATCATTGATGATCCCGTCGTCCGTAAAGGAACGGGGCGTGGCGAACTG     
[25] TM130               AACAAGGTTTCCGTAGGTGAACCTGCGGAAGGATCATTGATGATCCCGTCGTCCGTAAAGGAACGGGGCGTGGCGAACTG     
[26] TM139               AACAAGGTTTCCGTAGGTGAACCTGCGGAAGGATCATTGATGATCCCGTCGTCCGTAAAGGAACGGGGCGTGGCGAACTG     
[27] TM14                AACAAGGTTTCCGTAGGTGAACCTGCGGAAGGATCATTGATGATCCCGTCGTCCGTAAAGGAACGGGGCGTGGCGAACTG     
[28] TM143               AACAAGGTTTCCGTAGGTGAACCTGCGGAAGGATCATTGATGATCCCGTCGTCCGTAAAGGAACGGGGCGTGGCGAACTG     
[29] TM150               AACAAGGTTTCCGTAGGTGAACCTGCGGAAGGATCATTGATGATCCCGTCGTCCGTAAAGGAACGGGGCGTGGCGAACTG     
[30] TM157               AACAAGGTTTCCGTAGGTGAACCTGCGGAAGGATCATTGATGATCCCGTCGTCCGTAAAGGAACGGGGCGTGGCGAACTG     
[31] TM178               AACAAGGTTTCCGTAGGTGAACCTGCGGAAGGATCATTGATGATCCCGTCGTCCGTAAAGGAACGGGGCGTGGCGAACTG     
[32] TM18                AACAAGGTTTCCGTAGGTGAACCTGCGGAAGGATCATTGATGATCCCGTCGTCCGTAAAGGAACGGGGCGTGGCGAACTG     
[33] TM197               AACAAGGTTTCCGTAGGTGAACCTGCGGAAGGATCATTGATGATCCCGTCGTCCGTAAAGGAACGGGGCGTGGCGAACTG     
[34] TM20                AACAAGGTTTCCGTAGGTGAACCTGCGGAAGGATCATTGATGATCCCGTCGTCCGTAAAGGAACGGGGCGTGGCGAACTG     
[35] TM22                AACAAGGTTTCCGTAGGTGAACCTGCGGAAGGATCATTGATGATCCCGTCGTCCGTAAAGGAACGGGGCGTGGCGAACTG     
[36] TM228               AACAAGGTTTCCGTAGGTGAACCTGCGGAAGGATCATTGATGATCCCGTCGTCCGTAAAGGAACGGGGCGTGGCGAACTG     
[37] TM229               AACAAGGTTTCCGTAGGTGAACCTGCGGAAGGATCATTGATGATCCCGTCGTCCGTAAAGGAACGGGGCGTGGCGAACTG     
[38] TM234               AACAAGGTTTCCGTAGGTGAACCTGCGGAAGGATCATTGATGATCCCGTCGTCCGTAAAGGAACGGGGCGTGGCGAACTG     
[39] TM240               AACAAGGTTTCCGTAGGTGAACCTGCGGAAGGATCATTGATGATCCCGTCGTCCGTAAAGGAACGGGGCGTGGCGAACTG     
[40] TM263               AACAAGGTTTCCGTAGGTGAACCTGCGGAAGGATCATTGATGATCCCGTCGTCCGTAAAGGAACGGGGCGTGGCGAACTG     
[41] TM270               AACAAGGTTTCCGTAGGTGAACCTGCGGAAGGATCATTGATGATCCCGTCGTCCGTAAAGGAACGGGGCGTGGCGAACTG     
[42] TM27                AACAAGGTTTCCGTAGGTGAACCTGCGGAAGGATCATTGATGATCCCGTCGTCCGTAAAGGAACGGGGCGTGGCGAACTG     
[43] TM284               AACAAGGTTTCCGTAGGTGAACCTGCGGAAGGATCATTGATGATCCCGTCGTCCGTAAAGGAACGGGGCGTGGCGAACTG     
[44] TM286               AACAAGGTTTCCGTAGGTGAACCTGCGGAAGGATCATTGATGATCCCGTCGTCCGTAAAGGAACGGGGCGTGGCGAACTG     
[45] TM32                AACAAGGTTTCCGTAGGTGAACCTGCGGAAGGATCATTGATGATCCCGTCGTCCGTAAAGGAACGGGGCGTGGCGAACTG     
[46] TM33                AACAAGGTTTCCGTAGGTGAACCTGCGGAAGGATCATTGATGATCCCGTCGTCCGTAAAGGAACGGGGCGTGGCGAACTG     
[47] TM36                AACAAGGTTTCCGTAGGTGAACCTGCGGAAGGATCATTGATGATCCCGTCGTCCGTAAAGGAACGGGGCGTGGCGAACTG     
[48] TM52                AACAAGGTTTCCGTAGGTGAACCTGCGGAAGGATCATTGATGATCCCGTCGTCCGTAAAGGAACGGGGCGTGGCGAACTG     
[49] TM54                AACAAGGTTTCCGTAGGTGAACCTGCGGAAGGATCATTGATGATCCCGTCGTCCGTAAAGGAACGGGGCGTGGCGAACTG     
[50] WCNT25              AACAAGGTTTCCGTAGGTGAACCTGCGGAAGGATCATTGATGATCCCGTCGTCCGTAAAGGAACGGGGCGTGGCGAACTG     
[51] WCNT52              AACAAGGTTTCCGTAGGTGAACCTGCGGAAGGATCATTGATGATCCCGTCGTCCGTAAAGGAACGGGGCGTGGCGAACTG     
[52] WCNT53              AACAAGGTTTCCGTAGGTGAACCTGCGGAAGGATCATTGATGATCCCGTCGTCCGTAAAGGAACGGGGCGTGGCGAACTG     
[53] WCNT81              AACAAGGTTTCCGTAGGTGAACCTGCGGAAGGATCATTGATGATCCCGTCGTCCGTAAAGGAACGGGGCGTGGCGAACTG     
[54] WCQF5               AACAAGGTTTCCGTAGGTGAACCTGCGGAAGGATCATTGATGATCCCGTCGTCCGTAAAGGAACGGGGCGTGGCGAACTG     
[55] WCSJ27              AACAAGGTTTCCGTAGGTGAACCTGCGGAAGGATCATTGATGATCCCGTCGTCCGTAAAGGAACGGGGCGTGGCGAACTG     
[56] XX10                AACAAGGTTTCCGTAGGTGAACCTGCGGAAGGATCATTGATGATCCCGTCGTCCGTAAAGGAACGGGGCGTGGCGAACTG     
[57] XX11                AACAAGGTTTCCGTAGGTGAACCTGCGGAAGGATCATTGATGATCCCGTCGTCCGTAAAGGAACGGGGCGTGGCGAACTG     
[58] XX15                AACAAGGTTTCCGTAGGTGAACCTGCGGAAGGATCATTGATGATCCCGTCGTCCGTAAAGGAACGGGGCGTGGCGAACTG     
[59] XX5                 AACAAGGTTTCCGTAGGTGAACCTGCGGAAGGATCATTGATGATCCCGTCGTCCGTAAAGGAACGGGGCGTGGCGAACTG     
[                   1681          .         7         .         .         .         .         :         . 1760]
[    intragenomic        ................................................................................     ]
[    intergenomic        ................................................................................     ]

[ 1] DHAL4               TGAGGATCGTGGGATGGACCCCCGTCCGTCGTCGGCCGTCGTTGCCCTCCGCTCGCGAATAGCTACGCGGCGGTGATTGG     
[ 2] DHAL6               TGAGGATCGTGGGATGGACCCCCGTCCGTCGTCGGCCGTCGTTGCCCTCCGCTCGCGAATAGCTACGCGGCGGTGATTGG     
[ 3] DHLY13              TGAGGATCGTGGGATGGACCCCCGTCCGTCGTCGGCCGTCGTTGCCCTCCGCTCGCGAATAGCTACGCGGCGGTGATTGG     
[ 4] DHLY4               TGAGGATCGTGGGATGGACCCCCGTCCGTCGTCGGCCGTCGTTGCCCTCCGCTCGCGAATAGCTACGCGGCGGTGATTGG     
[ 5] DHLY5               TGAGGATCGTGGGATGGACCCCCGTCCGTCGTCGGCCGTCGTTGCCCTCCGCTCGCGAATAGCTACGCGGCGGTGATTGG     
[ 6] DHLY7               TGAGGATCGTGGGATGGACCCCCGTCCGTCGTCGGCCGTCGTTGCCCTCCGCTCGCGAATAGCTACGCGGCGGTGATTGG     
[ 7] ES10                TGAGGATCGTGGGATGGACCCCCGTCCGTCGTCGGCCGTCGTTGCCCTCCGCTCGCGAATAGCTACGCGGCGGTGATTGG     
[ 8] ES13                TGAGGATCGTGGGATGGACCCCCGTCCGTCGTCGGCCGTCGTTGCCCTCCGCTCGCGAATAGCTACGCGGCGGTGATTGG     
[ 9] ES16                TGAGGATCGTGGGATGGACCCCCGTCCGTCGTCGGCCGTCGTTGCCCTCCGCTCGCGAATAGCTACGCGGCGGTGATTGG     
[10] ES6                 TGAGGATCGTGGGATGGACCCCCGTCCGTCGTCGGCCGTCGTTGCCCTCCGCTCGCGAATAGCTACGCGGCGGTGATTGG     
[11] HP10                TGAGGATCGTGGGATGGACCCCCGTCCGTCGTCGGCCGTCGTTGCCCTCCGCTCGCGAATAGCTACGCGGCGGTGATTGG     
[12] HP6                 TGAGGATCGTGGGATGGACCCCCGTCCGTCGTCGGCCGTCGTTGCCCTCCGCTCGCGAATAGCTACGCGGCGGTGATTGG     
[13] HX23                TGAGGATCGTGGGATGGACCCCCGTCCGTCGTCGGCCGTCGTTGCCCTCCGCTCGCGAATAGCTACGCGGCGGTGATTGG     
[14] HX4                 TGAGGATCGTGGGATGGACCCCCGTCCGTCGTCGGCCGTCGTTGCCCTCCGCTCGCGAATAGCTACGCGGCGGTGATTGG     
[15] JF006               TGAGGATCGTGGGATGGACCCCCGTCCGTCGTCGGCCGTCGTTGCCCTCCGCTCGCGAATAGCTACGCGGCGGTGATTGG     
[16] JF200               TGAGGATCGTGGGATGGACCCCCGTCCGTCGTCGGCCGTCGTTGCCCTCCGCTCGCGAATAGCTACGCGGCGGTGATTGG     
[17] SNJ1                TGAGGATCGTGGGATGGACCCCCGTCCGTCGTCGGCCGTCGTTGCCCTCCGCTCGCGAATAGCTACGCGGCGGTGATTGG     
[18] SNJ6                TGAGGATCGTGGGATGGACCCCCGTCCGTCGTCGGCCGTCGTTGCCCTCCGCTCGCGAATAGCTACGCGGCGGTGATTGG     
[19] SNJ7                TGAGGATCGTGGGATGGACCCCCGTCCGTCGTCGGCCGTCGTTGCCCTCCGCTCGCGAATAGCTACGCGGCGGTGATTGG     
[20] TM110               TGAGGATCGTGGGATGGACCCCCGTCCGTCGTCGGCCGTCGTTGCCCTCCGCTCGCGAATAGCTACGCGGCGGTGATTGG     
[21] TM111               TGAGGATCGTGGGATGGACCCCCGTCCGTCGTCGGCCGTCGTTGCCCTCCGCTCGCGAATAGCTACGCGGCGGTGATTGG     
[22] TM12                TGAGGATCGTGGGATGGACCCCCGTCCGTCGTCGGCCGTCGTTGCCCTCCGCTCGCGAATAGCTACGCGGCGGTGATTGG     
[23] TM127               TGAGGATCGTGGGATGGACCCCCGTCCGTCGTCGGCCGTCGTTGCCCTCCGCTCGCGAATAGCTACGCGGCGGTGATTGG     
[24] TM128               TGAGGATCGTGGGATGGACCCCCGTCCGTCGTCGGCCGTCGTTGCCCTCCGCTCGCGAATAGCTACGCGGCGGTGATTGG     
[25] TM130               TGAGGATCGTGGGATGGACCCCCGTCCGTCGTCGGCCGTCGTTGCCCTCCGCTCGCGAATAGCTACGCGGCGGTGATTGG     
[26] TM139               TGAGGATCGTGGGATGGACCCCCGTCCGTCGTCGGCCGTCGTTGCCCTCCGCTCGCGAATAGCTACGCGGCGGTGATTGG     
[27] TM14                TGAGGATCGTGGGATGGACCCCCGTCCGTCGTCGGCCGTCGTTGCCCTCCGCTCGCGAATAGCTACGCGGCGGTGATTGG     
[28] TM143               TGAGGATCGTGGGATGGACCCCCGTCCGTCGTCGGCCGTCGTTGCCCTCCGCTCGCGAATAGCTACGCGGCGGTGATTGG     
[29] TM150               TGAGGATCGTGGGATGGACCCCCGTCCGTCGTCGGCCGTCGTTGCCCTCCGCTCGCGAATAGCTACGCGGCGGTGATTGG     
[30] TM157               TGAGGATCGTGGGATGGACCCCCGTCCGTCGTCGGCCGTCGTTGCCCTCCGCTCGCGAATAGCTACGCGGCGGTGATTGG     
[31] TM178               TGAGGATCGTGGGATGGACCCCCGTCCGTCGTCGGCCGTCGTTGCCCTCCGCTCGCGAATAGCTACGCGGCGGTGATTGG     
[32] TM18                TGAGGATCGTGGGATGGACCCCCGTCCGTCGTCGGCCGTCGTTGCCCTCCGCTCGCGAATAGCTACGCGGCGGTGATTGG     
[33] TM197               TGAGGATCGTGGGATGGACCCCCGTCCGTCGTCGGCCGTCGTTGCCCTCCGCTCGCGAATAGCTACGCGGCGGTGATTGG     
[34] TM20                TGAGGATCGTGGGATGGACCCCCGTCCGTCGTCGGCCGTCGTTGCCCTCCGCTCGCGAATAGCTACGCGGCGGTGATTGG     
[35] TM22                TGAGGATCGTGGGATGGACCCCCGTCCGTCGTCGGCCGTCGTTGCCCTCCGCTCGCGAATAGCTACGCGGCGGTGATTGG     
[36] TM228               TGAGGATCGTGGGATGGACCCCCGTCCGTCGTCGGCCGTCGTTGCCCTCCGCTCGCGAATAGCTACGCGGCGGTGATTGG     
[37] TM229               TGAGGATCGTGGGATGGACCCCCGTCCGTCGTCGGCCGTCGTTGCCCTCCGCTCGCGAATAGCTACGCGGCGGTGATTGG     
[38] TM234               TGAGGATCGTGGGATGGACCCCCGTCCGTCGTCGGCCGTCGTTGCCCTCCGCTCGCGAATAGCTACGCGGCGGTGATTGG     
[39] TM240               TGAGGATCGTGGGATGGACCCCCGTCCGTCGTCGGCCGTCGTTGCCCTCCGCTCGCGAATAGCTACGCGGCGGTGATTGG     
[40] TM263               TGAGGATCGTGGGATGGACCCCCGTCCGTCGTCGGCCGTCGTTGCCCTCCGCTCGCGAATAGCTACGCGGCGGTGATTGG     
[41] TM270               TGAGGATCGTGGGATGGACCCCCGTCCGTCGTCGGCCGTCGTTGCCCTCCGCTCGCGAATAGCTACGCGGCGGTGATTGG     
[42] TM27                TGAGGATCGTGGGATGGACCCCCGTCCGTCGTCGGCCGTCGTTGCCCTCCGCTCGCGAATAGCTACGCGGCGGTGATTGG     
[43] TM284               TGAGGATCGTGGGATGGACCCCCGTCCGTCGTCGGCCGTCGTTGCCCTCCGCTCGCGAATAGCTACGCGGCGGTGATTGG     
[44] TM286               TGAGGATCGTGGGATGGACCCCCGTCCGTCGTCGGCCGTCGTTGCCCTCCGCTCGCGAATAGCTACGCGGCGGTGATTGG     
[45] TM32                TGAGGATCGTGGGATGGACCCCCGTCCGTCGTCGGCCGTCGTTGCCCTCCGCTCGCGAATAGCTACGCGGCGGTGATTGG     
[46] TM33                TGAGGATCGTGGGATGGACCCCCGTCCGTCGTCGGCCGTCGTTGCCCTCCGCTCGCGAATAGCTACGCGGCGGTGATTGG     
[47] TM36                TGAGGATCGTGGGATGGACCCCCGTCCGTCGTCGGCCGTCGTTGCCCTCCGCTCGCGAATAGCTACGCGGCGGTGATTGG     
[48] TM52                TGAGGATCGTGGGATGGACCCCCGTCCGTCGTCGGCCGTCGTTGCCCTCCGCTCGCGAATAGCTACGCGGCGGTGATTGG     
[49] TM54                TGAGGATCGTGGGATGGACCCCCGTCCGTCGTCGGCCGTCGTTGCCCTCCGCTCGCGAATAGCTACGCGGCGGTGATTGG     
[50] WCNT25              TGAGGATCGTGGGATGGACCCCCGTCCGTCGTCGGCCGTCGTTGCCCTCCGCTCGCGAATAGCTACGCGGCGGTGATTGG     
[51] WCNT52              TGAGGATCGTGGGATGGACCCCCGTCCGTCGTCGGCCGTCGTTGCCCTCCGCTCGCGAATAGCTACGCGGCGGTGATTGG     
[52] WCNT53              TGAGGATCGTGGGATGGACCCCCGTCCGTCGTCGGCCGTCGTTGCCCTCCGCTCGCGAATAGCTACGCGGCGGTGATTGG     
[53] WCNT81              TGAGGATCGTGGGATGGACCCCCGTCCGTCGTCGGCCGTCGTTGCCCTCCGCTCGCGAATAGCTACGCGGCGGTGATTGG     
[54] WCQF5               TGAGGATCGTGGGATGGACCCCCGTCCGTCGTCGGCCGTCGTTGCCCTCCGCTCGCGAATAGCTACGCGGCGGTGATTGG     
[55] WCSJ27              TGAGGATCGTGGGATGGACCCCCGTCCGTCGTCGGCCGTCGTTGCCCTCCGCTCGCGAATAGCTACGCGGCGGTGATTGG     
[56] XX10                TGAGGATCGTGGGATGGACCCCCGTCCGTCGTCGGCCGTCGTTGCCCTCCGCTCGCGAATAGCTACGCGGCGGTGATTGG     
[57] XX11                TGAGGATCGTGGGATGGACCCCCGTCCGTCGTCGGCCGTCGTTGCCCTCCGCTCGCGAATAGCTACGCGGCGGTGATTGG     
[58] XX15                TGAGGATCGTGGGATGGACCCCCGTCCGTCGTCGGCCGTCGTTGCCCTCCGCTCGCGAATAGCTACGCGGCGGTGATTGG     
[59] XX5                 TGAGGATCGTGGGATGGACCCCCGTCCGTCGTCGGCCGTCGTTGCCCTCCGCTCGCGAATAGCTACGCGGCGGTGATTGG     
[                   1761          .         .         .         8         .         .         .         . 1840]
[    intragenomic        ................................................................................     ]
[    intergenomic        ................................................................................     ]

[ 1] DHAL4               CAGCGCGGTCGTGCGGCGGATAAGGCCTATCCTTCTGACCCGCCCAGGATCGTGGGATGGACCCCCGCCCGTCGTGTCCG     
[ 2] DHAL6               CAGCGCGGTCGTGCGGCGGATAAGGCCTATCCTTCTGACCCGCCCAGGATCGTGGGATGGACCCCCGCCCGTCGTGTCCG     
[ 3] DHLY13              CAGCGCGGTCGTGCGGCGGATAAGGCCTATCCTTCTGACCCGCCCAGGATCGTGGGATGGACCCCCGCCCGTCGTGTCCG     
[ 4] DHLY4               CAGCGCGGTCGTGCGGCGGATAAGGCCTATCCTTCTGACCCGCCCAGGATCGTGGGATGGACCCCCGCCCGTCGTGTCCG     
[ 5] DHLY5               CAGCGCGGTCGTGCGGCGGATAAGGCCTATCCTTCTGACCCGCCCAGGATCGTGGGATGGACCCCCGCCCGTCGTGTCCG     
[ 6] DHLY7               CAGCGCGGTCGTGCGGCGGATAAGGCCTATCCTTCTGACCCGCCCAGGATCGTGGGATGGACCCCCGCCCGTCGTGTCCG     
[ 7] ES10                CAGCGCGGTCGTGCGGCGGATAAGGCCTATCCTTCTGACCCGCCCAGGATCGTGGGATGGACCCCCGCCCGTCGTGTCCG     
[ 8] ES13                CAGCGCGGTCGTGCGGCGGATAAGGCCTATCCTTCTGACCCGCCCAGGATCGTGGGATGGACCCCCGCCCGTCGTGTCCG     
[ 9] ES16                CAGCGCGGTCGTGCGGCGGATAAGGCCTATCCTTCTGACCCGCCCAGGATCGTGGGATGGACCCCCGCCCGTCGTGTCCG     
[10] ES6                 CAGCGCGGTCGTGCGGCGGATAAGGCCTATCCTTCTGACCCGCCCAGGATCGTGGGATGGACCCCCGCCCGTCGTGTCCG     
[11] HP10                CAGCGCGGTCGTGCGGCGGATAAGGCCTATCCTTCTGACCCGCCCAGGATCGTGGGATGGACCCCCGCCCGTCGTGTCCG     
[12] HP6                 CAGCGCGGTCGTGCGGCGGATAAGGCCTATCCTTCTGACCCGCCCAGGATCGTGGGATGGACCCCCGCCCGTCGTGTCCG     
[13] HX23                CAGCGCGGTCGTGCGGCGGATAAGGCCTATCCTTCTGACCCGCCCAGGATCGTGGGATGGACCCCCGCCCGTCGTGTCCG     
[14] HX4                 CAGCGCGGTCGTGCGGCGGATAAGGCCTATCCTTCTGACCCGCCCAGGATCGTGGGATGGACCCCCGCCCGTCGTGTCCG     
[15] JF006               CAGCGCGGTCGTGCGGCGGATAAGGCCTATCCTTCTGACCCGCCCAGGATCGTGGGATGGACCCCCGCCCGTCGTGTCCG     
[16] JF200               CAGCGCGGTCGTGCGGCGGATAAGGCCTATCCTTCTGACCCGCCCAGGATCGTGGGATGGACCCCCGCCCGTCGTGTCCG     
[17] SNJ1                CAGCGCGGTCGTGCGGCGGATAAGGCCTATCCTTCTGACCCGCCCAGGATCGTGGGATGGACCCCCGCCCGTCGTGTCCG     
[18] SNJ6                CAGCGCGGTCGTGCGGCGGATAAGGCCTATCCTTCTGACCCGCCCAGGATCGTGGGATGGACCCCCGCCCGTCGTGTCCG     
[19] SNJ7                CAGCGCGGTCGTGCGGCGGATAAGGCCTATCCTTCTGACCCGCCCAGGATCGTGGGATGGACCCCCGCCCGTCGTGTCCG     
[20] TM110               CAGCGCGGTCGTGCGGCGGATAAGGCCTATCCTTCTGACCCGCCCAGGATCGTGGGATGGACCCCCGCCCGTCGTGTCCG     
[21] TM111               CAGCGCGGTCGTGCGGCGGATAAGGCCTATCCTTCTGACCCGCCCAGGATCGTGGGATGGACCCCCGCCCGTCGTGTCCG     
[22] TM12                CAGCGCGGTCGTGCGGCGGATAAGGCCTATCCTTCTGACCCGCCCAGGATCGTGGGATGGACCCCCGCCCGTCGTGTCCG     
[23] TM127               CAGCGCGGTCGTGCGGCGGATAAGGCCTATCCTTCTGACCCGCCCAGGATCGTGGGATGGACCCCCGCCCGTCGTGTCCG     
[24] TM128               CAGCGCGGTCGTGCGGCGGATAAGGCCTATCCTTCTGACCCGCCCAGGATCGTGGGATGGACCCCCGCCCGTCGTGTCCG     
[25] TM130               CAGCGCGGTCGTGCGGCGGATAAGGCCTATCCTTCTGACCCGCCCAGGATCGTGGGATGGACCCCCGCCCGTCGTGTCCG     
[26] TM139               CAGCGCGGTCGTGCGGCGGATAAGGCCTATCCTTCTGACCCGCCCAGGATCGTGGGATGGACCCCCGCCCGTCGTGTCCG     
[27] TM14                CAGCGCGGTCGTGCGGCGGATAAGGCCTATCCTTCTGACCCGCCCAGGATCGTGGGATGGACCCCCGCCCGTCGTGTCCG     
[28] TM143               CAGCGCGGTCGTGCGGCGGATAAGGCCTATCCTTCTGACCCGCCCAGGATCGTGGGATGGACCCCCGCCCGTCGTGTCCG     
[29] TM150               CAGCGCGGTCGTGCGGCGGATAAGGCCTATCCTTCTGACCCGCCCAGGATCGTGGGATGGACCCCCGCCCGTCGTGTCCG     
[30] TM157               CAGCGCGGTCGTGCGGCGGATAAGGCCTATCCTTCTGACCCGCCCAGGATCGTGGGATGGACCCCCGCCCGTCGTGTCCG     
[31] TM178               CAGCGCGGTCGTGCGGCGGATAAGGCCTATCCTTCTGACCCGCCCAGGATCGTGGGATGGACCCCCGCCCGTCGTGTCCG     
[32] TM18                CAGCGCGGTCGTGCGGCGGATAAGGCCTATCCTTCTGACCCGCCCAGGATCGTGGGATGGACCCCCGCCCGTCGTGTCCG     
[33] TM197               CAGCGCGGTCGTGCGGCGGATAAGGCCTATCCTTCTGACCCGCCCAGGATCGTGGGATGGACCCCCGCCCGTCGTGTCCG     
[34] TM20                CAGCGCGGTCGTGCGGCGGATAAGGCCTATCCTTCTGACCCGCCCAGGATCGTGGGATGGACCCCCGCCCGTCGTGTCCG     
[35] TM22                CAGCGCGGTCGTGCGGCGGATAAGGCCTATCCTTCTGACCCGCCCAGGATCGTGGGATGGACCCCCGCCCGTCGTGTCCG     
[36] TM228               CAGCGCGGTCGTGCGGCGGATAAGGCCTATCCTTCTGACCCGCCCAGGATCGTGGGATGGACCCCCGCCCGTCGTGTCCG     
[37] TM229               CAGCGCGGTCGTGCGGCGGATAAGGCCTATCCTTCTGACCCGCCCAGGATCGTGGGATGGACCCCCGCCCGTCGTGTCCG     
[38] TM234               CAGCGCGGTCGTGCGGCGGATAAGGCCTATCCTTCTGACCCGCCCAGGATCGTGGGATGGACCCCCGCCCGTCGTGTCCG     
[39] TM240               CAGCGCGGTCGTGCGGCGGATAAGGCCTATCCTTCTGACCCGCCCAGGATCGTGGGATGGACCCCCGCCCGTCGTGTCCG     
[40] TM263               CAGCGCGGTCGTGCGGCGGATAAGGCCTATCCTTCTGACCCGCCCAGGATCGTGGGATGGACCCCCGCCCGTCGTGTCCG     
[41] TM270               CAGCGCGGTCGTGCGGCGGATAAGGCCTATCCTTCTGACCCGCCCAGGATCGTGGGATGGACCCCCGCCCGTCGTGTCCG     
[42] TM27                CAGCGCGGTCGTGCGGCGGATAAGGCCTATCCTTCTGACCCGCCCAGGATCGTGGGATGGACCCCCGCCCGTCGTGTCCG     
[43] TM284               CAGCGCGGTCGTGCGGCGGATAAGGCCTATCCTTCTGACCCGCCCAGGATCGTGGGATGGACCCCCGCCCGTCGTGTCCG     
[44] TM286               CAGCGCGGTCGTGCGGCGGATAAGGCCTATCCTTCTGACCCGCCCAGGATCGTGGGATGGACCCCCGCCCGTCGTGTCCG     
[45] TM32                CAGCGCGGTCGTGCGGCGGATAAGGCCTATCCTTCTGACCCGCCCAGGATCGTGGGATGGACCCCCGCCCGTCGTGTCCG     
[46] TM33                CAGCGCGGTCGTGCGGCGGATAAGGCCTATCCTTCTGACCCGCCCAGGATCGTGGGATGGACCCCCGCCCGTCGTGTCCG     
[47] TM36                CAGCGCGGTCGTGCGGCGGATAAGGCCTATCCTTCTGACCCGCCCAGGATCGTGGGATGGACCCCCGCCCGTCGTGTCCG     
[48] TM52                CAGCGCGGTCGTGCGGCGGATAAGGCCTATCCTTCTGACCCGCCCAGGATCGTGGGATGGACCCCCGCCCGTCGTGTCCG     
[49] TM54                CAGCGCGGTCGTGCGGCGGATAAGGCCTATCCTTCTGACCCGCCCAGGATCGTGGGATGGACCCCCGCCCGTCGTGTCCG     
[50] WCNT25              CAGCGCGGTCGTGCGGCGGATAAGGCCTATCCTTCTGACCCGCCCAGGATCGTGGGATGGACCCCCGCCCGTCGTGTCCG     
[51] WCNT52              CAGCGCGGTCGTGCGGCGGATAAGGCCTATCCTTCTGACCCGCCCAGGATCGTGGGATGGACCCCCGCCCGTCGTGTCCG     
[52] WCNT53              CAGCGCGGTCGTGCGGCGGATAAGGCCTATCCTTCTGACCCGCCCAGGATCGTGGGATGGACCCCCGCCCGTCGTGTCCG     
[53] WCNT81              CAGCGCGGTCGTGCGGCGGATAAGGCCTATCCTTCTGACCCGCCCAGGATCGTGGGATGGACCCCCGCCCGTCGTGTCCG     
[54] WCQF5               CAGCGCGGTCGTGCGGCGGATAAGGCCTATCCTTCTGACCCGCCCAGGATCGTGGGATGGACCCCCGCCCGTCGTGTCCG     
[55] WCSJ27              CAGCGCGGTCGTGCGGCGGATAAGGCCTATCCTTCTGACCCGCCCAGGATCGTGGGATGGACCCCCGCCCGTCGTGTCCG     
[56] XX10                CAGCGCGGTCGTGCGGCGGATAAGGCCTATCCTTCTGACCCGCCCAGGATCGTGGGATGGACCCCCGCCCGTCGTGTCCG     
[57] XX11                CAGCGCGGTCGTGCGGCGGATAAGGCCTATCCTTCTGACCCGCCCAGGATCGTGGGATGGACCCCCGCCCGTCGTGTCCG     
[58] XX15                CAGCGCGGTCGTGCGGCGGATAAGGCCTATCCTTCTGACCCGCCCAGGATCGTGGGATGGACCCCCGCCCGTCGTGYCCG     
[59] XX5                 CAGCGCGGTCGTGCGGCGGATAAGGCCTATCCTTCTGACCCGCCCAGGATCGTGGGATGGACCCCCGCCCGTCGTGTCCG     
[                   1841          :         .         .         .         .         9         .         . 1920]
[    intragenomic        ............................................................................+...     ]
[    intergenomic        ................................................................................     ]

[ 1] DHAL4               GCCGTCGTTGCCCTCCGTTCGCGAATAGCTACGCGGCGTGGATGGGCAGCGCGGTCGTCCGGCGGGTAAGGCCCATCTCT     
[ 2] DHAL6               GCCGTCGTTGCCCTCCGTTCGCGAATAGCTACGCGGCGTGGATGGGCAGCGCGGTCGTCCGGCGGGTAAGGCCCATCTCT     
[ 3] DHLY13              GCCGTCGTTGCCCTCCGTTCGCGAATAGCTACGCGGCGTGGATGGGCAGCGCGGTCGTCCGGCGGGTAAGGCCCATCTCT     
[ 4] DHLY4               GCCGTCGTTGCCCTCCGTTCGCGAATAGCTACGCGGCGTGGATGGGCAGCGCGGTCGTCCGGCGGGTAAGGCCCATCTCT     
[ 5] DHLY5               GCCGTCGTTGCCCTCCGTTCGCGAATAGCTACGCGGCGTGGATGGGCAGCGCGGTCGTCCGGCGGGTAAGGCCCATCTCT     
[ 6] DHLY7               GCCGTCGTTGCCCTCCGTTCGCGAATAGCTACGCGGCGTGGATGGGCAGCGCGGTCGTCCGGCGGGTAAGGCCCATCTCT     
[ 7] ES10                GCCGTCGTTGCCCTCCGTTCGCGAATAGCTACGCGGCGTGGATGGGCAGCGCGGTCGTCCGGCGGGTAAGGCCCATCTCT     
[ 8] ES13                GCCGTCGTTGCCCTCCGTTCGCGAATAGCTACGCGGCGTGGATGGGCAGCGCGGTCGTCCGGCGGGTAAGGCCCATCTCT     
[ 9] ES16                GCCGTCGTTGCCCTCCGTTCGCGAATAGCTACGCGGCGTGGATGGGCAGCGCGGTCGTCCGGCGGGTAAGGCCCATCTCT     
[10] ES6                 GCCGTCGTTGCCCTCCGTTCGCGAATAGCTACGCGGCGTGGATGGGCAGCGCGGTCGTCCGGCGGGTAAGGCCCATCTCT     
[11] HP10                GCCGTCGTTGCCCTCCGTTCGCGAATAGCTACGCGGCGTGGATGGGCAGCGCGGTCGTCCGGCGGGTAAGGCCCATCTCT     
[12] HP6                 GCCGTCGTTGCCCTCCGTTCGCGAATAGCTACGCGGCGTGGATGGGCAGCGCGGTCGTCCGGCGGGTAAGGCCCATCTCT     
[13] HX23                GCCGTCGTTGCCCTCCGTTCGCGAATAGCTACGCGGCGTGGATGGGCAGCGCGGTCGTCCGGCGGGTAAGGCCCATCTCT     
[14] HX4                 GCCGTCGTTGCCCTCCGTTCGCGAATAGCTACGCGGCGTGGATGGGCAGCGCGGTCGTCCGGCGGGTAAGGCCCATCTCT     
[15] JF006               GCCGTCGTTGCCCTCCGTTCGCGAATAGCTACGCGGCGTGGATGGGCAGCGCGGTCGTCCGGCGGGTAAGGCCCATCTCT     
[16] JF200               GCCGTCGTTGCCCTCCGTTCGCGAATAGCTACGCGGCGTGGATGGGCAGCGCGGTCGTCCGGCGGGTAAGGCCCATCTCT     
[17] SNJ1                GCCGTCGTTGCCCTCCGTTCGCGAATAGCTACGCGGCGTGGATGGGCAGCGCGGTCGTCCGGCGGGTAAGGCCCATCTCT     
[18] SNJ6                GCCGTCGTTGCCCTCCGTTCGCGAATAGCTACGCGGCGTGGATGGGCAGCGCGGTCGTCCGGCGGGTAAGGCCCATCTCT     
[19] SNJ7                GCCGTCGTTGCCCTCCGTTCGCGAATAGCTACGCGGCGTGGATGGGCAGCGCGGTCGTCCGGCGGGTAAGGCCCATCTCT     
[20] TM110               GCCGTCGTTGCCCTCCGTTCGCGAATAGCTACGCGGCGTGGATGGGCAGCGCGGTCGTCCGGCGGGTAAGGCCCATCTCT     
[21] TM111               GCCGTCGTTGCCCTCCGTTCGCGAATAGCTACGCGGCGTGGATGGGCAGCGCGGTCGTCCGGCGGGTAAGGCCCATCTCT     
[22] TM12                GCCGTCGTTGCCCTCCGTTCGCGAATAGCTACGCGGCGTGGATGGGCAGCGCGGTCGTCCGGCGGGTAAGGCCCATCTCT     
[23] TM127               GCCGTCGTTGCCCTCCGTTCGCGAATAGCTACGCGGCGTGGATGGGCAGCGCGGTCGTCCGGCGGGTAAGGCCCATCTCT     
[24] TM128               GCCGTCGTTGCCCTCCGTTCGCGAATAGCTACGCGGCGTGGATGGGCAGCGCGGTCGTCCGGCGGGTAAGGCCCATCTCT     
[25] TM130               GCCGTCGTTGCCCTCCGTTCGCGAATAGCTACGCGGCGTGGATGGGCAGCGCGGTCGTCCGGCGGGTAAGGCCCATCTCT     
[26] TM139               GCCGTCGTTGCCCTCCGTTCGCGAATAGCTACGCGGCGTGGATGGGCAGCGCGGTCGTCCGGCGGGTAAGGCCCATCTCT     
[27] TM14                GCCGTCGTTGCCCTCCGTTCGCGAATAGCTACGCGGCGTGGATGGGCAGCGCGGTCGTCCGGCGGGTAAGGCCCATCTCT     
[28] TM143               GCCGTCGTTGCCCTCCGTTCGCGAATAGCTACGCGGCGTGGATGGGCAGCGCGGTCGTCCGGCGGGTAAGGCCCATCTCT     
[29] TM150               GCCGTCGTTGCCCTCCGTTCGCGAATAGCTACGCGGCGTGGATGGGCAGCGCGGTCGTCCGGCGGGTAAGGCCCATCTCT     
[30] TM157               GCCGTCGTTGCCCTCCGTTCGCGAATAGCTACGCGGCGTGGATGGGCAGCGCGGTCGTCCGGCGGGTAAGGCCCATCTCT     
[31] TM178               GCCGTCGTTGCCCTCCGTTCGCGAATAGCTACGCGGCGTGGATGGGCAGCGCGGTCGTCCGGCGGGTAAGGCCCATCTCT     
[32] TM18                GCCGTCGTTGCCCTCCGTTCGCGAATAGCTACGCGGCGTGGATGGGCAGCGCGGTCGTCCGGCGGGTAAGGCCCATCTCT     
[33] TM197               GCCGTCGTTGCCCTCCGTTCGCGAATAGCTACGCGGCGTGGATGGGCAGCGCGGTCGTCCGGCGGGTAAGGCCCATCTCT     
[34] TM20                GCCGTCGTTGCCCTCCGTTCGCGAATAGCTACGCGGCGTGGATGGGCAGCGCGGTCGTCCGGCGGGTAAGGCCCATCTCT     
[35] TM22                GCCGTCGTTGCCCTCCGTTCGCGAATAGCTACGCGGCGTGGATGGGCAGCGCGGTCGTCCGGCGGGTAAGGCCCATCTCT     
[36] TM228               GCCGTCGTTGCCCTCCGTTCGCGAATAGCTACGCGGCGTGGATGGGCAGCGCGGTCGTCCGGCGGGTAAGGCCCATCTCT     
[37] TM229               GCCGTCGTTGCCCTCCGTTCGCGAATAGCTACGCGGCGTGGATGGGCAGCGCGGTCGTCCGGCGGGTAAGGCCCATCTCT     
[38] TM234               GCCGTCGTTGCCCTCCGTTCGCGAATAGCTACGCGGCGTGGATGGGCAGCGCGGTCGTCCGGCGGGTAAGGCCCATCTCT     
[39] TM240               GCCGTCGTTGCCCTCCGTTCGCGAATAGCTACGCGGCGTGGATGGGCAGCGCGGTCGTCCGGCGGGTAAGGCCCATCTCT     
[40] TM263               GCCGTCGTTGCCCTCCGTTCGCGAATAGCTACGCGGCGTGGATGGGCAGCGCGGTCGTCCGGCGGGTAAGGCCCATCTCT     
[41] TM270               GCCGTCGTTGCCCTCCGTTCGCGAATAGCTACGCGGCGTGGATGGGCAGCGCGGTCGTCCGGCGGGTAAGGCCCATCTCT     
[42] TM27                GCCGTCGTTGCCCTCCGTTCGCGAATAGCTACGCGGCGTGGATGGGCAGCGCGGTCGTCCGGCGGGTAAGGCCCATCTCT     
[43] TM284               GCCGTCGTTGCCCTCCGTTCGCGAATAGCTACGCGGCGTGGATGGGCAGCGCGGTCGTCCGGCGGGTAAGGCCCATCTCT     
[44] TM286               GCCGTCGTTGCCCTCCGTTCGCGAATAGCTACGCGGCGTGGATGGGCAGCGCGGTCGTCCGGCGGGTAAGGCCCATCTCT     
[45] TM32                GCCGTCGTTGCCCTCCGTTCGCGAATAGCTACGCGGCGTGGATGGGCAGCGCGGTCGTCCGGCGGGTAAGGCCCATCTCT     
[46] TM33                GCCGTCGTTGCCCTCCGTTCGCGAATAGCTACGCGGCGTGGATGGGCAGCGCGGTCGTCCGGCGGGTAAGGCCCATCTCT     
[47] TM36                GCCGTCGTTGCCCTCCGTTCGCGAATAGCTACGCGGCGTGGATGGGCAGCGCGGTCGTCCGGCGGGTAAGGCCCATCTCT     
[48] TM52                GCCGTCGTTGCCCTCCGTTCGCGAATAGCTACGCGGCGTGGATGGGCAGCGCGGTCGTCCGGCGGGTAAGGCCCATCTCT     
[49] TM54                GCCGTCGTTGCCCTCCGTTCGCGAATAGCTACGCGGCGTGGATGGGCAGCGCGGTCGTCCGGCGGGTAAGGCCCATCTCT     
[50] WCNT25              GCCGTCGTTGCCCTCCGTTCGCGAATAGCTACGCGGCGTGGATGGGCAGCGCGGTCGTCCGGCGGGTAAGGCCCATCTCT     
[51] WCNT52              GCCGTCGTTGCCCTCCGTTCGCGAATAGCTACGCGGCGTGGATGGGCAGCGCGGTCGTCCGGCGGGTAAGGCCCATCTCT     
[52] WCNT53              GCCGTCGTTGCCCTCCGTTCGCGAATAGCTACGCGGCGTGGATGGGCAGCGCGGTCGTCCGGCGGGTAAGGCCCATCTCT     
[53] WCNT81              GCCGTCGTTGCCCTCCGTTCGCGAATAGCTACGCGGCGTGGATGGGCAGCGCGGTCGTCCGGCGGGTAAGGCCCATCTCT     
[54] WCQF5               GCCGTCGTTGCCCTCCGTTCGCGAATAGCTACGCGGCGTGGATGGGCAGCGCGGTCGTCCGGCGGGTAAGGCCCATCTCT     
[55] WCSJ27              GCCGTCGTTGCCCTCCGTTCGCGAATAGCTACGCGGCGTGGATGGGCAGCGCGGTCGTCCGGCGGGTAAGGCCCATCTCT     
[56] XX10                GCCGTCGTTGCCCTCCGTTCGCGAATAGCTACGCGGCGTGGATGGGCAGCGCGGTCGTCCGGCGGGTAAGGCCCATCTCT     
[57] XX11                GCCGTCGTTGCCCTCCGTTCGCGAATAGCTACGCGGCGTGGATGGGCAGCGCGGTCGTCCGGCGGGTAAGGCCCATCTCT     
[58] XX15                GCCGTCGTTGCCCTCCGTTCGCGAATAGCTACGCGGCGTGGATGGGCAGCGCGGTCGTCCGGCGGGTAAGGCCCATCTCT     
[59] XX5                 GCCGTCGTTGCCCTCCGTTCGCGAATAGCTACGCGGCGTGGATGGGCAGCGCGGTCGTCCGGCGGGTAAGGCCCATCTCT     
[                   1921          .         .         :         .         .         .         .         0 2000]
[    intragenomic        ................................................................................     ]
[    intergenomic        ................................................................................     ]

[ 1] DHAL4               CGACCCGAGCTCCGGATGCCAAGGTCGCCGGACCGTCGTCCGTCGTGCCCCGCCCCCTGCGTTGGCTGCGCAGAGGCTCG     
[ 2] DHAL6               CGACCCGAGCTCCGGATGCCAAGGTCGCCGGACCGTCGTCCGTCGTGCCCCGCCCCCTGCGTTGGCTGCGCAGAGGCTCG     
[ 3] DHLY13              CGACCCGAGCTCCGGATGCCAAGGTCGCCGGACCGTCGTCCGTCGTGCCCCGCCCCCTGCGTTGGCTGCGCAGAGGCTCG     
[ 4] DHLY4               CGACCCGAGCTCCGGATGCCAAGGTCGCCGGACCGTCGTCCGTCGTGCCCCGCCCCCTGCGTTGGCTGCGCAGAGGCTCG     
[ 5] DHLY5               CGACCCGAGCTCCGGATGCCAAGGTCGCCGGACCGTCGTCCGTCGTGCCCCGCCCCCTGCGTTGGCTGCGCAGAGGCTCG     
[ 6] DHLY7               CGACCCGAGCTCCGGATGCCAAGGTCGCCGGACCGTCGTCCGTCGTGCCCCGCCCCCTGCGTTGGCTGCGCAGAGGCTCG     
[ 7] ES10                CGACCCGAGCTCCGGATGCCAAGGTCGCCGGACCGTCGTCCGTCGTGCCCCGCCCCCTGCGTTGGCTGCGCAGAGGCTCG     
[ 8] ES13                CGACCCGAGCTCCGGATGCCAAGGTCGCCGGACCGTCGTCCGTCGTGCCCCGCCCCCTGCGTTGGCTGCGCAGAGGCTCG     
[ 9] ES16                CGACCCGAGCTCCGGATGCCAAGGTCGCCGGACCGTCGTCCGTCGTGCCCCGCCCCCTGCGTTGGCTGCGCAGAGGCTCG     
[10] ES6                 CGACCCGAGCTCCGGATGCCAAGGTCGCCGGACCGTCGTCCGTCGTGCCCCGCCCCCTGCGTTGGCTGCGCAGAGGCTCG     
[11] HP10                CGACCCGAGCTCCGGATGCCAAGGTCGCCGGACCGTCGTCCGTCGTGCCCCGCCCCCTGCGTTGGCTGCGCAGAGGCTCG     
[12] HP6                 CGACCCGAGCTCCGGATGCCAAGGTCGCCGGACCGTCGTCCGTCGTGCCCCGCCCCCTGCGTTGGCTGCGCAGAGGCTCG     
[13] HX23                CGACCCGAGCTCCGGATGCCAAGGTCGCCGGACCGTCGTCCGTCGTGCCCCGCCCCCTGCGTTGGCTGCGCAGAGGCTCG     
[14] HX4                 CGACCCGAGCTCCGGATGCCAAGGTCGCCGGACCGTCGTCCGTCGTGCCCCGCCCCCTGCGTTGGCTGCGCAGAGGCTCG     
[15] JF006               CGACCCGAGCTCCGGATGCCAAGGTCGCCGGACCGTCGTCCGTCGTGCCCCGCCCCCTGCGTTGGCTGCGCAGAGGCTCG     
[16] JF200               CGACCCGAGCTCCGGATGCCAAGGTCGCCGGACCGTCGTCCGTCGTGCCCCGCCCCCTGCGTTGGCTGCGCAGAGGCTCG     
[17] SNJ1                CGACCCGAGCTCCGGATGCCAAGGTCGCCGGACCGTCGTCCGTCGTGCCCCGCCCCCTGCGTTGGCTGCGCAGAGGCTCG     
[18] SNJ6                CGACCCGAGCTCCGGATGCCAAGGTCGCCGGACCGTCGTCCGTCGTGCCCCGCCCCCTGCGTTGGCTGCGCAGAGGCTCG     
[19] SNJ7                CGACCCGAGCTCCGGATGCCAAGGTCGCCGGACCGTCGTCCGTCGTGCCCCGCCCCCTGCGTTGGCTGCGCAGAGGCTCG     
[20] TM110               CGACCCGAGCTCCGGATGCCAAGGTCGCCGGACCGTCGTCCGTCGTGCCCCGCCCCCTGCGTTGGCTGCGCAGAGGCTCG     
[21] TM111               CGACCCGAGCTCCGGATGCCAAGGTCGCCGGACCGTCGTCCGTCGTGCCCCGCCCCCTGCGTTGGCTGCGCAGAGGCTCG     
[22] TM12                CGACCCGAGCTCCGGATGCCAAGGTCGCCGGACCGTCGTCCGTCGTGCCCCGCCCCCTGCGTTGGCTGCGCAGAGGCTCG     
[23] TM127               CGACCCGAGCTCCGGATGCCAAGGTCGCCGGACCGTCGTCCGTCGTGCCCCGCCCCCTGCGTTGGCTGCGCAGAGGCTCG     
[24] TM128               CGACCCGAGCTCCGGATGCCAAGGTCGCCGGACCGTCGTCCGTCGTGCCCCGCCCCCTGCGTTGGCTGCGCAGAGGCTCG     
[25] TM130               CGACCCGAGCTCCGGATGCCAAGGTCGCCGGACCGTCGTCCGTCGTGCCCCGCCCCCTGCGTTGGCTGCGCAGAGGCTCG     
[26] TM139               CGACCCGAGCTCCGGATGCCAAGGTCGCCGGACCGTCGTCCGTCGTGCCCCGCCCCCTGCGTTGGCTGCGCAGAGGCTCG     
[27] TM14                CGACCCGAGCTCCGGATGCCAAGGTCGCCGGACCGTCGTCCGTCGTGCCCCGCCCCCTGCGTTGGCTGCGCAGAGGCTCG     
[28] TM143               CGACCCGAGCTCCGGATGCCAAGGTCGCCGGACCGTCGTCCGTCGTGCCCCGCCCCCTGCGTTGGCTGCGCAGAGGCTCG     
[29] TM150               CGACCCGAGCTCCGGATGCCAAGGTCGCCGGACCGTCGTCCGTCGTGCCCCGCCCCCTGCGTTGGCTGCGCAGAGGCTCG     
[30] TM157               CGACCCGAGCTCCGGATGCCAAGGTCGCCGGACCGTCGTCCGTCGTGCCCCGCCCCCTGCGTTGGCTGCGCAGAGGCTCG     
[31] TM178               CGACCCGAGCTCCGGATGCCAAGGTCGCCGGACCGTCGTCCGTCGTGCCCCGCCCCCTGCGTTGGCTGCGCAGAGGCTCG     
[32] TM18                CGACCCGAGCTCCGGATGCCAAGGTCGCCGGACCGTCGTCCGTCGTGCCCCGCCCCCTGCGTTGGCTGCGCAGAGGCTCG     
[33] TM197               CGACCCGAGCTCCGGATGCCAAGGTCGCCGGACCGTCGTCCGTCGTGCCCCGCCCCCTGCGTTGGCTGCGCAGAGGCTCG     
[34] TM20                CGACCCGAGCTCCGGATGCCAAGGTCGCCGGACCGTCGTCCGTCGTGCCCCGCCCCCTGCGTTGGCTGCGCAGAGGCTCG     
[35] TM22                CGACCCGAGCTCCGGATGCCAAGGTCGCCGGACCGTCGTCCGTCGTGCCCCGCCCCCTGCGTTGGCTGCGCAGAGGCTCG     
[36] TM228               CGACCCGAGCTCCGGATGCCAAGGTCGCCGGACCGTCGTCCGTCGTGCCCCGCCCCCTGCGTTGGCTGCGCAGAGGCTCG     
[37] TM229               CGACCCGAGCTCCGGATGCCAAGGTCGCCGGACCGTCGTCCGTCGTGCCCCGCCCCCTGCGTTGGCTGCGCAGAGGCTCG     
[38] TM234               CGACCCGAGCTCCGGATGCCAAGGTCGCCGGACCGTCGTCCGTCGTGCCCCGCCCCCTGCGTTGGCTGCGCAGAGGCTCG     
[39] TM240               CGACCCGAGCTCCGGATGCCAAGGTCGCCGGACCGTCGTCCGTCGTGCCCCGCCCCCTGCGTTGGCTGCGCAGAGGCTCG     
[40] TM263               CGACCCGAGCTCCGGATGCCAAGGTCGCCGGACCGTCGTCCGTCGTGCCCCGCCCCCTGCGTTGGCTGCGCAGAGGCTCG     
[41] TM270               CGACCCGAGCTCCGGATGCCAAGGTCGCCGGACCGTCGTCCGTCGTGCCCCGCCCCCTGCGTTGGCTGCGCAGAGGCTCG     
[42] TM27                CGACCCGAGCTCCGGATGCCAAGGTCGCCGGACCGTCGTCCGTCGTGCCCCGCCCCCTGCGTTGGCTGCGCAGAGGCTCG     
[43] TM284               CGACCCGAGCTCCGGATGCCAAGGTCGCCGGACCGTCGTCCGTCGTGCCCCGCCCCCTGCGTTGGCTGCGCAGAGGCTCG     
[44] TM286               CGACCCGAGCTCCGGATGCCAAGGTCGCCGGACCGTCGTCCGTCGTGCCCCGCCCCCTGCGTTGGCTGCGCAGAGGCTCG     
[45] TM32                CGACCCGAGCTCCGGATGCCAAGGTCGCCGGACCGTCGTCCGTCGTGCCCCGCCCCCTGCGTTGGCTGCGCAGAGGCTCG     
[46] TM33                CGACCCGAGCTCCGGATGCCAAGGTCGCCGGACCGTCGTCCGTCGTGCCCCGCCCCCTGCGTTGGCTGCGCAGAGGCTCG     
[47] TM36                CGACCCGAGCTCCGGATGCCAAGGTCGCCGGACCGTCGTCCGTCGTGCCCCGCCCCCTGCGTTGGCTGCGCAGAGGCTCG     
[48] TM52                CGACCCGAGCTCCGGATGCCAAGGTCGCCGGACCGTCGTCCGTCGTGCCCCGCCCCCTGCGTTGGCTGCGCAGAGGCTCG     
[49] TM54                CGACCCGAGCTCCGGATGCCAAGGTCGCCGGACCGTCGTCCGTCGTGCCCCGCCCCCTGCGTTGGCTGCGCAGAGGCTCG     
[50] WCNT25              CGACCCGAGCTCCGGATGCCAAGGTCGCCGGACCGTCGTCCGTCGTGCCCCGCCCCCTGCGTTGGCTGCGCAGAGGCTCG     
[51] WCNT52              CGACCCGAGCTCCGGATGCCAAGGTCGCCGGACCGTCGTCCGTCGTGCCCCGCCCCCTGCGTTGGCTGCGCAGAGGCTCG     
[52] WCNT53              CGACCCGAGCTCCGGATGCCAAGGTCGCCGGACCGTCGTCCGTCGTGCCCCGCCCCCTGCGTTGGCTGCGCAGAGGCTCG     
[53] WCNT81              CGACCCGAGCTCCGGATGCCAAGGTCGCCGGACCGTCGTCCGTCGTGCCCCGCCCCCTGCGTTGGCTGCGCAGAGGCTCG     
[54] WCQF5               CGACCCGAGCTCCGGATGCCAAGGTCGCCGGACCGTCGTCCGTCGTGCCCCGCCCCCTGCGTTGGCTGCGCAGAGGCTCG     
[55] WCSJ27              CGACCCGAGCTCCGGATGCCAAGGTCGCCGGACCGTCGTCCGTCGTGCCCCGCCCCCTGCGTTGGCTGCGCAGAGGCTCG     
[56] XX10                CGACCCGAGCTCCGGATGCCAAGGTCGCCGGACCGTCGTCCGTCGTGCCCCGCCCCCTGCGTTGGCTGCGCAGAGGCTCG     
[57] XX11                CGACCCGAGCTCCGGATGCCAAGGTCGCCGGACCGTCGTCCGTCGTGCCCCGCCCCCTGCGTTGGCTGCGCAGAGGCTCG     
[58] XX15                CGACCCGAGCTCCGGATGCCAAGGTCGCCGGACCGTCGTCCGTCGTGCCCCGCCCCCTGCGTTGGCTGCGCAGAGGCTCG     
[59] XX5                 CGACCCGAGCTCCGGATGCCAAGGTCGCCGGACCGTCGTCCGTCGTGCCCCGCCCCCTGCGTTGGCTGCGCAGAGGCTCG     
[                   2001          .         .         .         .         :         .         .         . 2080]
[    intragenomic        ................................................................................     ]
[    intergenomic        ................................................................................     ]

[ 1] DHAL4               GGCGGGCGCGTGGCGGGCGGTCGGGAAGGTGTGCCCCATGCCCCGGAGTCCAAATCGAGTTGTTCGGGTTCGCTTCGGCC     
[ 2] DHAL6               GGCGGGCGCGTGGCGGGCGGTCGGGAAGGTGTGCCCCATGCCCCGGAGTCCAAATCGAGTTGTTCGGGTTCGCTTCGGCC     
[ 3] DHLY13              GGCGGGCGCGTGGCGGGCGGTCGGGAAGGTGTGCCCCATGCCCCGGAGTCCAAATCGAGTTGTTCGGGTTCGCTTCGGCC     
[ 4] DHLY4               GGCGGGCGCGTGGCGGGCGGTCGGGAAGGTGTGCCCCATGCCCCGGAGTCCAAATCGAGTTGTTCGGGTTCGCTTCGGCC     
[ 5] DHLY5               GGCGGGCGCGTGGCGGGCGGTCGGGAAGGTGTGCCCCATGCCCCGGAGTCCAAATCGAGTTGTTCGGGTTCGCTTCGGCC     
[ 6] DHLY7               GGCGGGCGCGTGGCGGGCGGTCGGGAAGGTGTGCCCCATGCCCCGGAGTCCAAATCGAGTTGTTCGGGTTCGCTTCGGCC     
[ 7] ES10                GGCGGGCGCGTGGCGGGCGGTCGGGAAGGTGTGCCCCATGCCCCGGAGTCCAAATCGAGTTGTTCGGGTTCGCTTCGGCC     
[ 8] ES13                GGCGGGCGCGTGGCGGGCGGTCGGGAAGGTGTGCCCCATGCCCCGGAGTCCAAATCGAGTTGTTCGGGTTCGCTTCGGCC     
[ 9] ES16                GGCGGGCGCGTGGCGGGCGGTCGGGAAGGTGTGCCCCATGCCCCGGAGTCCAAATCGAGTTGTTCGGGTTCGCTTCGGCC     
[10] ES6                 GGCGGGCGCGTGGCGGGCGGTCGGGAAGGTGTGCCCCATGCCCCGGAGTCCAAATCGAGTTGTTCGGGTTCGCTTCGGCC     
[11] HP10                GGCGGGCGCGTGGCGGGCGGTCGGGAAGGKGTGCCCCATGCCCCGGAGTCCAAATCGAGTTGTTCGGGTTCGCTTCGGCC     
[12] HP6                 GGCGGGCGCGTGGCGGGCGGTCGGGAAGGTGTGCCCCATGCCCCGGAGTCCAAATCGAGTTGTTCGGGTTCGCTTCGGCC     
[13] HX23                GGCGGGCGCGTGGCGGGCGGTCGGGAAGGTGTGCCCCATGCCCCGGAGTCCAAATCGAGTTGTTCGGGTTCGCTTCGGCC     
[14] HX4                 GGCGGGCGCGTGGCGGGCGGTCGGGAAGGTGTGCCCCATGCCCCGGAGTCCAAATCGAGTTGTTCGGGTTCGCTTCGGCC     
[15] JF006               GGCGGGCGCGTGGCGGGCGGTCGGGAAGGTGTGCCCCATGCCCCGGAGTCCAAATCGAGTTGTTCGGGTTCGCTTCGGCC     
[16] JF200               GGCGGGCGCGTGGCGGGCGGTCGGGAAGGTGTGCCCCATGCCCCGGAGTCCAAATCGAGTTGTTCGGGTTCGCTTCGGCC     
[17] SNJ1                GGCGGGCGCGTGGCGGGCGGTCGGGAAGGTGTGCCCCATGCCCCGGAGTCCAAATCGAGTTGTTCGGGTTCGCTTCGGCC     
[18] SNJ6                GGCGGGCGCGTGGCGGGCGGTCGGGAAGGTGTGCCCCATGCCCCGGAGTCCAAATCGAGTTGTTCGGGTTCGCTTCGGCC     
[19] SNJ7                GGCGGGCGCGTGGCGGGCGGTCGGGAAGGTGTGCCCCATGCCCCGGAGTCCAAATCGAGTTGTTCGGGTTCGCTTCGGCC     
[20] TM110               GGCGGGCGCGTGGCGGGCGGTCGGGAAGGTGTGCCCCATGCCCCGGAGTCCAAATCGAGTTGTTCGGGTTCGCTTCGGCC     
[21] TM111               GGCGGGCGCGTGGCGGGCGGTCGGGAAGGTGTGCCCCATGCCCCGGAGTCCAAATCGAGTTGTTCGGGTTCGCTTCGGCC     
[22] TM12                GGCGGGCGCGTGGCGGGCGGTCGGGAAGGTGTGCCCCATGCCCCGGAGTCCAAATCGAGTTGTTCGGGTTCGCTTCGGCC     
[23] TM127               GGCGGGCGCGTGGCGGGCGGKCGGGAAGGTGTGCCCCATGCCCCGGAGTCCAAATCGAGTTGTTCGGGTTCGCTTCGGCC     
[24] TM128               GGCGGGCGCGTGGCGGGCGGTCGGGAAGGTGTGCCCCATGCCCCGGAGTCCAAATCGAGTTGTTCGGGTTCGCTTCGGCC     
[25] TM130               GGCGGGCGCGTGGCGGGCGGTCGGGAAGGTGTGCCCCATGCCCCGGAGTCCAAATCGAGTTGTTCGGGTTCGCTTCGGCC     
[26] TM139               GGCGGGCGCGTGGCGGGCGGTCGGGAAGGTGTGCCCCATGCCCCGGAGTCCAAATCGAGTTGTTCGGGTTCGCTTCGGCC     
[27] TM14                GGCGGGCGCGTGGCGGGCGGTCGGGAAGGTGTGCCCCATGCCCCGGAGTCCAAATCGAGTTGTTCGGGTTCGCTTCGGCC     
[28] TM143               GGCGGGCGCGTGGCGGGCGGTCGGGAAGGTGTGCCCCATGCCCCGGAGTCCAAATCGAGTTGTTCGGGTTCGCTTCGGCC     
[29] TM150               GGCGGGCGCGTGGCGGGCGGTCGGGAAGGTGTGCCCCATGCCCCGGAGTCCAAATCGAGTTGTTCGGGTTCGCTTCGGCC     
[30] TM157               GGCGGGCGCGTGGCGGGCGGTCGGGAAGGTGTGCCCCATGCCCCGGAGTCCAAATCGAGTTGTTCGGGTTCGCTTCGGCC     
[31] TM178               GGCGGGCGCGTGGCGGGCGGTCGGGAAGGTGTGCCCCATGCCCCGGAGTCCAAATCGAGTTGTTCGGGTTCGCTTCGGCC     
[32] TM18                GGCGGGCGCGTGGCGGGCGGTCGGGAAGGTGTGCCCCATGCCCCGGAGTCCAAATCGAGTTGTTCGGGTTCGCTTCGGCC     
[33] TM197               GGCGGGCGCGTGGCGGGCGGTCGGGAAGGTGTGCCCCATGCCCCGGAGTCCAAATCGAGTTGTTCGGGTTCGCTTCGGCC     
[34] TM20                GGCGGGCGCGTGGCGGGCGGTCGGGAAGGTGTGCCCCATGCCCCGGAGTCCAAATCGAGTTGTTCGGGTTCGCTTCGGCC     
[35] TM22                GGCGGGCGCGTGGCGGGCGGTCGGGAAGGTGTGCCCCATGCCCCGGAGTCCAAATCGAGTTGTTCGGGTTCGCTTCGGCC     
[36] TM228               GGCGGGCGCGTGGCGGGCGGTCGGGAAGGTGTGCCCCATGCCCCGGAGTCCAAATCGAGTTGTTCGGGTTCGCTTCGGCC     
[37] TM229               GGCGGGCGCGTGGCGGGCGGTCGGGAAGGTGTGCCCCATGCCCCGGAGTCCAAATCGAGTTGTTCGGGTTCGCTTCGGCC     
[38] TM234               GGCGGGCGCGTGGCGGGCGGTCGGGAAGGTGTGCCCCATGCCCCGGAGTCCAAATCGAGTTGTTCGGGTTCGCTTCGGCC     
[39] TM240               GGCGGGCGCGTGGCGGGCGGTCGGGAAGGTGTGCCCCATGCCCCGGAGTCCAAATCGAGTTGTTCGGGTTCGCTTCGGCC     
[40] TM263               GGCGGGCGCGTGGCGGGCGGTCGGGAAGGTGTGCCCCATGCCCCGGAGTCCAAATCGAGTTGTTCGGGTTCGCTTCGGCC     
[41] TM270               GGCGGGCGCGTGGCGGGCGGTCGGGAAGGTGTGCCCCATGCCCCGGAGTCCAAATCGAGTTGTTCGGGTTCGCTTCGGCC     
[42] TM27                GGCGGGCGCGTGGCGGGCGGTCGGGAAGGTGTGCCCCATGCCCCGGAGTCCAAATCGAGTTGTTCGGGTTCGCTTCGGCC     
[43] TM284               GGCGGGCGCGTGGCGGGCGGTCGGGAAGGTGTGCCCCATGCCCCGGAGTCCAAATCGAGTTGTTCGGGTTCGCTTCGGCC     
[44] TM286               GGCGGGCGCGTGGCGGGCGGTCGGGAAGGTGTGCCCCATGCCCCGGAGTCCAAATCGAGTTGTTCGGGTTCGCTTCGGCC     
[45] TM32                GGCGGGCGCGTGGCGGGCGGTCGGGAAGGTGTGCCCCATGCCCCGGAGTCCAAATCGAGTTGTTCGGGTTCGCTTCGGCC     
[46] TM33                GGCGGGCGCGTGGCGGGCGGTCGGGAAGGTGTGCCCCATGCCCCGGAGTCCAAATCGAGTTGTTCGGGTTCGCTTCGGCC     
[47] TM36                GGCGGGCGCGTGGCGGGCGGTCGGGAAGGTGTGCCCCATGCCCCGGAGTCCAAATCGAGTTGTTCGGGTTCGCTTCGGCC     
[48] TM52                GGCGGGCGCGTGGCGGGCGGTCGGGAAGGTGTGCCCCATGCCCCGGAGTCCAAATCGAGTTGTTCGGGTTCGCTTCGGCC     
[49] TM54                GGCGGGCGCGTGGCGGGCGGTCGGGAAGGTGTGCCCCATGCCCCGGAGTCCAAATCGAGTTGTTCGGGTTCGCTTCGGCC     
[50] WCNT25              GGCGGGCGCGTGGCGGGCGGTCGGGAAGGTGTGCCCCATGCCCCGGAGTCCAAATCGAGTTGTTCGGGTTCGCTTCGGCC     
[51] WCNT52              GGCGGGCGCGTGGCGGGCGGTCGGGAAGGTGTGCCCCATGCCCCGGAGTCCAAATCGAGTTGTTCGGGTTCGCTTCGGCC     
[52] WCNT53              GGCGGGCGCGTGGCGGGCGGTCGGGAAGGTGTGCCCCATGCCCCGGAGTCCAAATCGAGTTGTTCGGGTTCGCTTCGGCC     
[53] WCNT81              GGCGGGCGCGTGGCGGGCGGTCGGGAAGGTGTGCCCCATGCCCCGGAGTCCAAATCGAGTTGTTCGGGTTCGCTTCGGCC     
[54] WCQF5               GGCGGGCGCGTGGCGGGCGGTCGGGAAGGTGTGCCCCATGCCCCGGAGTCCAAATCGAGTTGTTCGGGTTCGCTTCGGCC     
[55] WCSJ27              GGCGGGCGCGTGGCGGGCGGTCGGGAAGGTGTGCCCCATGCCCCGGAGTCCAAATCGAGTTGTTCGGGTTCGCTTCGGCC     
[56] XX10                GGCGGGCGCGTGGCGGGCGGTCGGGAAGGTGTGCCCCATGCCCCGGAGTCCAAATCGAGTTGTTCGGGTTCGCTTCGGCC     
[57] XX11                GGCGGGCGCGTGGCGGGCGGTCGGGAAGGTGTGCCCCATGCCCCGGAGTCCAAATCGAGTTGTTCGGGTTCGCTTCGGCC     
[58] XX15                GGCGGGCGCGTGGCGGGCGGTCGGGAAGGTGTGCCCCATGCCCCGGAGTCCAAATCGAGTTGTTCGGGTTCGCTTCGGCC     
[59] XX5                 GGCGGGCGCGTGGCGGGCGGTCGGGAAGGTGTGCCCCATGCCCCGGAGTCCAAATCGAGTTGTTCGGGTTCGCTTCGGCC     
[                   2081          .         1         .         .         .         .         :         . 2160]
[    intragenomic        ....................+........+..................................................     ]
[    intergenomic        ................................................................................     ]

[ 1] DHAL4               TGCCCGTCTCTCCCGTACGGCGTCCGGCACGCGTTGAGCTTAAGCAACCGGATGTGGCGGCGGGCAGGGCGGACGGTACG     
[ 2] DHAL6               TGCCCGTCTCTCCCGTACGGCGTCCGGCACGCGTTGAGCTTAAGCAACCGGATGTGGCGGCGGGCAGGGCGGACGGTACG     
[ 3] DHLY13              TGCCCGTCTCTCCCGTACGGCGTCCGGCACGCGTTGAGCTTAAGCAACCGGATGTGGCGGCGGGCAGGGCGGACGGTACG     
[ 4] DHLY4               TGCCCGTCTCTCCCGTACGGCGTCCGGCACGCGTTGAGCTTAAGCAACCGGATGTGGCGGCGGGCAGGGCGGACGGTACG     
[ 5] DHLY5               TGCCCGTCTCTCCCGTACGGCGTCCGGCACGCGTTGAGCTTAAGCAACCGGATGTGGCGGCGGGCAGGGCGGACGGTACG     
[ 6] DHLY7               TGCCCGTCTCTCCCGTACGGCGTCCGGCACGCGTTGAGCTTAAGCAACCGGATGTGGCGGCGGGCAGGGCGGACGGTACG     
[ 7] ES10                TGCCCGTCTCTCCCGTACGGCGTCCGGCACGCGTTGAGCTTAAGCAACCGGATGTGGCGGCGGGCAGGGCGGACGGTACG     
[ 8] ES13                TGCCCGTCTCTCCCGTACGGCGTCCGGCACGCGTTGAGCTTAAGCAACCGGATGTGGCGGCGGGCAGGGCGGACGGTACG     
[ 9] ES16                TGCCCGTCTCTCCCGTACGGCGTCCGGCACGCGTTGAGCTTAAGCAACCGGATGTGGCGGCGGGCAGGGCGGACGGTACG     
[10] ES6                 TGCCCGTCTCTCCCGTACGGCGTCCGGCACGCGTTGAGCTTAAGCAACCGGATGTGGCGGCGGGCAGGGCGGACGGTACG     
[11] HP10                TGCCCGTCTCTCCCGTACGGCGTCCGGCACGCGTTGAGCTTAAGCAACCGGATGTGGCGGCGGGCAGGGCGGACGGTACG     
[12] HP6                 TGCCCGTCTCTCCCGTACGGCGTCCGGCACGCGTTGAGCTTAAGCAACCGGATGTGGCGGCGGGCAGGGCGGACGGTACG     
[13] HX23                TGCCCGTCTCTCCCGTACGGCGTCCGGCACGCGTTGAGCTTAAGCAACCGGATGTGGCGGCGGGCAGGGCGGACGGTACG     
[14] HX4                 TGCCCGTCTCTCCCGTACGGCGTCCGGCACGCGTTGAGCTTAAGCAACCGGATGTGGCGGCGGGCAGGGCGGACGGTACG     
[15] JF006               TGCCCGTCTCTCCCGTACGGCGTCCGGCACGCGTTGAGCTTAAGCAACCGGATGTGGCGGCGGGCAGGGCGGACGGTACG     
[16] JF200               TGCCCGTCTCTCCCGTACGGCGTCCGGCACGCGTTGAGCTTAAGCAACCGGATGTGGCGGCGGGCAGGGCGGACGGTACG     
[17] SNJ1                TGCCCGTCTCTCCCGTACGGCGTCCGGCACGCGTTGAGCTTAAGCAACCGGATGTGGCGGCGGGCAGGGCGGACGGTACG     
[18] SNJ6                TGCCCGTCTCTCCCGTACGGCGTCCGGCACGCGTTGAGCTTAAGCAACCGGATGTGGCGGCGGGCAGGGCGGACGGTACG     
[19] SNJ7                TGCCCGTCTCTCCCGTACGGCGTCCGGCACGCGTTGAGCTTAAGCAACCGGATGTGGCGGCGGGCAGGGCGGACGGTACG     
[20] TM110               TGCCCGTCTCTCCCGTACGGCGTCCGGCACGCGTTGAGCTTAAGCAACCGGATGTGGCGGCGGGCAGGGCGGACGGTACG     
[21] TM111               TGCCCGTCTCTCCCGTACGGCGTCCGGCACGCGTTGAGCTTAAGCAACCGGATGTGGCGGCGGGCAGGGCGGACGGTACG     
[22] TM12                TGCCCGTCTCTCCCGTACGGCGTCCGGCACGCGTTGAGCTTAAGCAACCGGATGTGGCGGCGGGCAGGGCGGACGGTACG     
[23] TM127               TGCCCGTCTCTCCCGTACGGCGTCCGGCACGCGTTGAGCTTAAGCAACCGGATGTGGCGGCGGGCAGGGCGGACGGTACG     
[24] TM128               TGCCCGTCTCTCCCGTACGGCGTCCGGCACGCGTTGAGCTTAAGCAACCGGATGTGGCGGCGGGCAGGGCGGACGGTACG     
[25] TM130               TGCCCGTCTCTCCCGTACGGCGTCCGGCACGCGTTGAGCTTAAGCAACCGGATGTGGCGGCGGGCAGGGCGGACGGTACG     
[26] TM139               TGCCCGTCTCTCCCGTACGGCGTCCGGCACGCGTTGAGCTTAAGCAACCGGATGTGGCGGCGGGCAGGGCGGACGGTACG     
[27] TM14                TGCCCGTCTCTCCCGTACGGCGTCCGGCACGCGTTGAGCTTAAGCAACCGGATGTGGCGGCGGGCAGGGCGGACGGTACG     
[28] TM143               TGCCCGTCTCTCCCGTACGGCGTCCGGCACGCGTTGAGCTTAAGCAACCGGATGTGGCGGCGGGCAGGGCGGACGGTACG     
[29] TM150               TGCCCGTCTCTCCCGTACGGCGTCCGGCACGCGTTGAGCTTAAGCAACCGGATGTGGCGGCGGGCAGGGCGGACGGTACG     
[30] TM157               TGCCCGTCTCTCCCGTACGGCGTCCGGCACGCGTTGAGCTTAAGCAACCGGATGTGGCGGCGGGCAGGGCGGACGGTACG     
[31] TM178               TGCCCGTCTCTCCCGTACGGCGTCCGGCACGCGTTGAGCTTAAGCAACCGGATGTGGCGGCGGGCAGGGCGGACGGTACG     
[32] TM18                TGCCCGTCTCTCCCGTACGGCGTCCGGCACGCGTTGAGCTTAAGCAACCGGATGTGGCGGCGGGCAGGGCGGACGGTACG     
[33] TM197               TGCCCGTCTCTCCCGTACGGCGTCCGGCACGCGTTGAGCTTAAGCAACCGGATGTGGCGGCGGGCAGGGCGGACGGTACG     
[34] TM20                TGCCCGTCTCTCCCGTACGGCGTCCGGCACGCGTTGAGCTTAAGCAACCGGATGTGGCGGCGGGCAGGGCGGACGGTACG     
[35] TM22                TGCCCGTCTCTCCCGTACGGCGTCCGGCACGCGTTGAGCTTAAGCAACCGGATGTGGCGGCGGGCAGGGCGGACGGTACG     
[36] TM228               TGCCCGTCTCTCCCGTACGGCGTCCGGCACGCGTTGAGCTTAAGCAACCGGATGTGGCGGCGGGCAGGGCGGACGGTACG     
[37] TM229               TGCCCGTCTCTCCCGTACGGCGTCCGGCACGCGTTGAGCTTAAGCAACCGGATGTGGCGGCGGGCAGGGCGGACGGTACG     
[38] TM234               TGCCCGTCTCTCCCGTACGGCGTCCGGCACGCGTTGAGCTTAAGCAACCGGATGTGGCGGCGGGCAGGGCGGACGGTACG     
[39] TM240               TGCCCGTCTCTCCCGTACGGCGTCCGGCACGCGTTGAGCTTAAGCAACCGGATGTGGCGGCGGGCAGGGCGGACGGTACG     
[40] TM263               TGCCCGTCTCTCCCGTACGGCGTCCGGCACGCGTTGAGCTTAAGCAACCGGATGTGGCGGCGGGCAGGGCGGACGGTACG     
[41] TM270               TGCCCGTCTCTCCCGTACGGCGTCCGGCACGCGTTGAGCTTAAGCAACCGGATGTGGCGGCGGGCAGGGCGGACGGTACG     
[42] TM27                TGCCCGTCTCTCCCGTACGGCGTCCGGCACGCGTTGAGCTTAAGCAACCGGATGTGGCGGCGGGCAGGGCGGACGGTACG     
[43] TM284               TGCCCGTCTCTCCCGTACGGCGTCCGGCACGCGTTGAGCTTAAGCAACCGGATGTGGCGGCGGGCAGGGCGGACGGTACG     
[44] TM286               TGCCCGTCTCTCCCGTACGGCGTCCGGCACGCGTTGAGCTTAAGCAACCGGATGTGGCGGCGGGCAGGGCGGACGGTACG     
[45] TM32                TGCCCGTCTCTCCCGTACGGCGTCCGGCACGCGTTGAGCTTAAGCAACCGGATGTGGCGGCGGGCAGGGCGGACGGTACG     
[46] TM33                TGCCCGTCTCTCCCGTACGGCGTCCGGCACGCGTTGAGCTTAAGCAACCGGATGTGGCGGCGGGCAGGGCGGACGGTACG     
[47] TM36                TGCCCGTCTCTCCCGTACGGCGTCCGGCACGCGTTGAGCTTAAGCAACCGGATGTGGCGGCGGGCAGGGCGGACGGTACG     
[48] TM52                TGCCCGTCTCTCCCGTACGGCGTCCGGCACGCGTTGAGCTTAAGCAACCGGATGTGGCGGCGGGCAGGGCGGACGGTACG     
[49] TM54                TGCCCGTCTCTCCCGTACGGCGTCCGGCACGCGTTGAGCTTAAGCAACCGGATGTGGCGGCGGGCAGGGCGGACGGTACG     
[50] WCNT25              TGCCCGTCTCTCCCGTACGGCGTCCGGCACGCGTTGAGCTTAAGCAACCGGATGTGGCGGCGGGCAGGGCGGACGGTACG     
[51] WCNT52              TGCCCGTCTCTCCCGTACGGCGTCCGGCACGCGTTGAGCTTAAGCAACCGGATGTGGCGGCGGGCAGGGCGGACGGTACG     
[52] WCNT53              TGCCCGTCTCTCCCGTACGGCGTCCGGCACGCGTTGAGCTTAAGCAACCGGATGTGGCGGCGGGCAGGGCGGACGGTACG     
[53] WCNT81              TGCCCGTCTCTCCCGTACGGCGTCCGGCACGCGTTGAGCTTAAGCAACCGGATGTGGCGGCGGGCAGGGCGGACGGTACG     
[54] WCQF5               TGCCCGTCTCTCCCGTACGGCGTCCGGCACGCGTTGAGCTTAAGCAACCGGATGTGGCGGCGGGCAGGGCGGACGGTACG     
[55] WCSJ27              TGCCCGTCTCTCCCGTACGGCGTCCGGCACGCGTTGAGCTTAAGCAACCGGATGTGGCGGCGGGCAGGGCGGACGGTACG     
[56] XX10                TGCCCGTCTCTCCCGTACGGCGTCCGGCACGCGTTGAGCTTAAGCAACCGGATGTGGCGGCGGGCAGGGCGGACGGTACG     
[57] XX11                TGCCCGTCTCTCCCGTACGGCGTCCGGCACGCGTTGAGCTTAAGCAACCGGATGTGGCGGCGGGCAGGGCGGACGGTACG     
[58] XX15                TGCCCGTCTCTCCCGTACGGCGTCCGGCACGCGTTGAGCTTAAGCAACCGGATGTGGCGGCGGGCAGGGCGGACGGTACG     
[59] XX5                 TGCCCGTCTCTCCCGTACGGCGTCCGGCACGCGTTGAGCTTAAGCAACCGGATGTGGCGGCGGGCAGGGCGGACGGTACG     
[                   2161          .         .         .         2         .         .         .         . 2240]
[    intragenomic        ................................................................................     ]
[    intergenomic        ................................................................................     ]

[ 1] DHAL4               GGCTTGCACGTGCTTCTCGCATTTCCCCTCGGCGCGTCGGTGACGCGGCGAGTCTCGTTCGGTCTCCGCTCGACGGTCGC     
[ 2] DHAL6               GGCTTGCACGTGCTTCTCGCATTTCCCCTCGGCGCGTCGGTGACGCGGCGAGTCTCGTTCGGTCTCCGCTCGACGGTCGC     
[ 3] DHLY13              GGCTTGCACGTGCTTCTCGCATTTCCCCTCGGCGCGTCGGTGACGCGGCGAGTCTCGTTCGGTCTCCGCTCGACGGTCGC     
[ 4] DHLY4               GGCTTGCACGTGCTTCTCGCATTTCCCCTCGGCGCGTCGGTGACGCGGCGAGTCTCGTTCGGTCTCCGCTCGACGGTCGC     
[ 5] DHLY5               GGCTTGCACGTGCTTCTCGCATTTCCCCTCGGCGCGTCGGTGACGCGGCGAGTCTCGTTCGGTCTCCGCTCGACGGTCGC     
[ 6] DHLY7               GGCTTGCACGTGCTTCTCGCATTTCCCCTCGGCGCGTCGGTGACGCGGCGAGYCTCGTTCGGTCTCCGCTCGACGGTCGC     
[ 7] ES10                GGCTTGCACGTGCTTCTCGCATTTCCCCTCGGCGCGTCGGTGACGCGGCGAGTCTCGTTCGGTCTCCGCTCGACGGTCGC     
[ 8] ES13                GGCTTGCACGTGCTTCTCGCATTTCCCCTCGGCGCGTCGGTGACGCGGCGAGTCTCGTTCGGTCTCCGCTCGACGGTCGC     
[ 9] ES16                GGCTTGCACGTGCTTCTCGCATTTCCCCTCGGCGCGTCGGTGACGCGGCGAGTCTCGTTCGGTCTCCGCTCGACGGTCGC     
[10] ES6                 GGCTTGCACGTGCTTCTCGCATTTCCCCTCGGCGCGTCGGTGACGCGGCGAGTCTCGTTCGGTCTCCGCTCGACGGTCGC     
[11] HP10                GGCTTGCACGTGCTTCTCGCATTTCCCCTCGGCGCGTCGGTGACGCGGCGAGTCTCGTTCGGTCTCCGCTCGACGGTCGC     
[12] HP6                 GGCTTGCACGTGCTTCTCGCATTTCCCCTCGGCGCGTCGGTGACGCGGCGAGTCTCGTTCGGTCTCCGCTCGACGGTCGC     
[13] HX23                GGCTTGCACGTGCTTCTCGCATTTCCCCTCGGCGCGTCGGTGACGCGGCGAGTCTCGTTCGGTCTCCGCTCGACGGTCGC     
[14] HX4                 GGCTTGCACGTGCTTCTCGCATTTCCCCTCGGCGCGTCGGTGACGCGGCGAGTCTCGTTCGGTCTCCGCTCGACGGTCGC     
[15] JF006               GGCTTGCACGTGCTTCTCGCATTTCCCCTCGGCGCGTCGGTGACGCGGCGAGTCTCGTTCGGTCTCCGCTCGACGGTCGC     
[16] JF200               GGCTTGCACGTGCTTCTCGCATTTCCCCTCGGCGCGTCGGTGACGCGGCGAGTCTCGTTCGGTCTCCGCTCGACGGTCGC     
[17] SNJ1                GGCTTGCACGTGCTTCTCGCATTTCCCCTCGGCGCGTCGGTGACGCGGCGAGTCTCGTTCGGTCTCCGCTCGACGGTCGC     
[18] SNJ6                GGCTTGCACGTGCTTCTCGCATTTCCCCTCGGCGCGTCGGTGACGCGGCGAGTCTCGTTCGGTCTCCGCTCGACGGTCGC     
[19] SNJ7                GGCTTGCACGTGCTTCTCGCATTTCCCCTCGGCGCGTCGGTGACGCGGCGAGYCTCGTTCGGTCTCCGCTCGACGGTCGC     
[20] TM110               GGCTTGCACGTGCTTCTCGCATTTCCCCTCGGCGCGTCGGTGACGCGGCGAGTCTCGTTCGGTCTCCGCTCGACGGTCGC     
[21] TM111               GGCTTGCACGTGCTTCTCGCATTTCCCCTCGGCGCGTCGGTGACGCGGCGAGTCTCGTTCGGTCTCCGCTCGACGGTCGC     
[22] TM12                GGCTTGCACGTGCTTCTCGCATTTCCCCTCGGCGCGTCGGTGACGCGGCGAGTCTCGTTCGGTCTCCGCTCGACGGTCGC     
[23] TM127               GGCTTGCACGTGCTTCTCGCATTTCCCCTCGGCGCGTCGGTGACGCGGCGAGTCTCGTTCGGTCTCCGCTCGACGGTCGC     
[24] TM128               GGCTTGCACGTGCTTCTCGCATTTCCCCTCGGCGCGTCGGTGACGCGGCGAGTCTCGTTCGGTCTCCGCTCGACGGTCGC     
[25] TM130               GGCTTGCACGTGCTTCTCGCATTTCCCCTCGGCGCGTCGGTGACGCGGCGAGTCTCGTTCGGTCTCCGCTCGACGGTCGC     
[26] TM139               GGCTTGCACGTGCTTCTCGCATTTCCCCTCGGCGCGTCGGTGACGCGGCGAGTCTCGTTCGGTCTCCGCTCGACGGTCGC     
[27] TM14                GGCTTGCACGTGCTTCTCGCATTTCCCCTCGGCGCGTCGGTGACGCGGCGAGTCTCGTTCGGTCTCCGCTCGACGGTCGC     
[28] TM143               GGCTTGCACGTGCTTCTCGCATTTCCCCTCGGCGCGTCGGTGACGCGGCGAGTCTCGTTCGGTCTCCGCTCGACGGTCGC     
[29] TM150               GGCTTGCACGTGCTTCTCGCATTTCCCCTCGGCGCGTCGGTGACGCGGCGAGTCTCGTTCGGTCTCCGCTCGACGGTCGC     
[30] TM157               GGCTTGCACGTGCTTCTCGCATTTCCCCTCGGCGCGTCGGTGACGCGGCGAGTCTCGTTCGGTCTCCGCTCGACGGTCGC     
[31] TM178               GGCTTGCACGTGCTTCTCGCATTTCCCCTCGGCGCGTCGGTGACGCGGCGAGTCTCGTTCGGTCTCCGCTCGACGGTCGC     
[32] TM18                GGCTTGCACGTGCTTCTCGCATTTCCCCTCGGCGCGTCGGTGACGCGGCGAGTCTCGTTCGGTCTCCGCTCGACGGTCGC     
[33] TM197               GGCTTGCACGTGCTTCTCGCATTTCCCCTCGGCGCGTCGGTGACGCGGCGAGTCTCGTTCGGTCTCCGCTCGACGGTCGC     
[34] TM20                GGCTTGCACGTGCTTCTCGCATTTCCCCTCGGCGCGTCGGTGACGCGGCGAGTCTCGTTCGGTCTCYGCTCGACGGTCGC     
[35] TM22                GGCTTGCACGTGCTTCTCGCATTTCCCCTCGGCGCGTCGGTGACGCGGCGAGTCTCGTTCGGTCTCCGCTCGACGGTCGC     
[36] TM228               GGCTTGCACGTGCTTCTCGCATTTCCCCTCGGCGCGTCGGTGACGCGGCGAGTCTCGTTCGGTCTCCGCTCGACGGTCGC     
[37] TM229               GGCTTGCACGTGCTTCTCGCATTTCCCCTCGGCGCGTCGGTGACGCGGCGAGTCTCGTTCGGTCTCCGCTCGACGGTCGC     
[38] TM234               GGCTTGCACGTGCTTCTCGCATTTCCCCTCGGCGCGTCGGTGACGCGGCGAGTCTCGTTCGGTCTCCGCTCGACGGTCGC     
[39] TM240               GGCTTGCACGTGCTTCTCGCATTTCCCCTCGGCGCGTCGGTGACGCGGCGAGTCTCGTTCGGTCTCCGCTCGACGGTCGC     
[40] TM263               GGCTTGCACGTGCTTCTCGCATTTCCCCTCGGCGCGTCGGTGACGCGGCGAGTCTCGTTCGGTCTCCGCTCGACGGTCGC     
[41] TM270               GGCTTGCACGTGCTTCTCGCATTTCCCCTCGGCGCGTCGGTGACGCGGCGAGTCTCGTTCGGTCTCCGCTCGACGGTCGC     
[42] TM27                GGCTTGCACGTGCTTCTCGCATTTCCCCTCGGCGCGTCGGTGACGCGGCGAGTCTCGTTCGGTCTCCGCTCGACGGTCGC     
[43] TM284               GGCTTGCACGTGCTTCTCGCATTTCCCCTCGGCGCGTCGGTGACGCGGCGAGTCTCGTTCGGTCTCCGCTCGACGGTCGC     
[44] TM286               GGCTTGCACGTGCTTCTCGCATTTCCCCTCGGCGCGTCGGTGACGCGGCGAGTCTCGTTCGGTCTCCGCTCGACGGTCGC     
[45] TM32                GGCTTGCACGTGCTTCTCGCATTTCCCCTCGGCGCGTCGGTGACGCGGCGAGTCTCGTTCGGTCTCCGCTCGACGGTCGC     
[46] TM33                GGCTTGCACGTGCTTCTCGCATTTCCCCTCGGCGCGTCGGTGACGCGGCGAGTCTCGTTCGGTCTCCGCTCGACGGTCGC     
[47] TM36                GGCTTGCACGTGCTTCTCGCATTTCCCCTCGGCGCGTCGGTGACGCGGCGAGTCTCGTTCGGTCTCCGCTCGACGGTCGC     
[48] TM52                GGCTTGCACGTGCTTCTCGCATTTCCCCTCGGCGCGTCGGTGACGCGGCGAGTCTCGTTCGGTCTCCGCTCGACGGTCGC     
[49] TM54                GGCTTGCACGTGCTTCTCGCATTTCCCCTCGGCGCGTCGGTGACGCGGCGAGTCTCGTTCGGTCTCCGCTCGACGGTCGC     
[50] WCNT25              GGCTTGCACGTGCTTCTCGCATTTCCCCTCGGCGCGTCGGTGACGCGGCGAGTCTCGTTCGGTCTCCGCTCGACGGTCGC     
[51] WCNT52              GGCTTGCACGTGCTTCTCGCATTTCCCCTCGGCGCGTCGGTGACGCGGCGAGTCTCGTTCGGTCTCCGCTCGACGGTCGC     
[52] WCNT53              GGCTTGCACGTGCTTCTCGCATTTCCCCTCGGCGCGTCGGTGACGCGGCGAGTCTCGTTCGGTCTCCGCTCGACGGTCGC     
[53] WCNT81              GGCTTGCACGTGCTTCTCGCATTTCCCCTCGGCGCGTCGGTGACGCGGCGAGTCTCGTTCGGTCTCCGCTCGACGGTCGC     
[54] WCQF5               GGCTTGCACGTGCTTCTCGCATTTCCCCTCGGCGCGTCGGTGACGCGGCGAGTCTCGTTCGGTCTCCGCTCGACGGTCGC     
[55] WCSJ27              GGCTTGCACGTGCTTCTCGCATTTCCCCTCGGCGCGTCGGTGACGCGGCGAGTCTCGTTCGGTCTCCGCTCGACGGTCGC     
[56] XX10                GGCTTGCACGTGCTTCTCGCATTTCCCCTCGGCGCGTCGGTGACGCGGCGAGTCTCGTTCGGTCTCCGCTCGACGGTCGC     
[57] XX11                GGCTTGCACGTGCTTCTCGCATTTCCCCTCGGCGCGTCGGTGACGCGGCGAGTCTCGTTCGGTCTCCGCTCGACGGTCGC     
[58] XX15                GGCTTGCACGTGCTTCTCGCATTTCCCCTCGGCGCGTCGGTGACGCGGCGAGTCTCGTTCGGTCTCCGCTCGACGGTCGC     
[59] XX5                 GGCTTGCACGTGCTTCTCGCATTTCCCCTCGGCGCGTCGGTGACGCGGCGAGTCTCGTTCGGTCTCCGCTCGACGGTCGC     
[                   2241          :         .         .         .         .         3         .         . 2320]
[    intragenomic        ....................................................+.............+.............     ]
[    intergenomic        ................................................................................     ]

[ 1] DHAL4               CCCGTGGCACGGGGAGAAGGCTCTTCTGTCGTAGCGGTGTCGTTCGAGGCCGTCGTGCGCCGGCCCGCCGCGGGGAAATG     
[ 2] DHAL6               CCCGTGGCACGGGGAGAAGGCTCTTCTGTCGTAGCGGTGTCGTTCGAGGCCGTCGTGCGCCGGCCCGCCGCGGGGAAATG     
[ 3] DHLY13              CCCGTGGCACGGGGAGAAGGCTCTTCTGTCGTAGCGGTGTCGTTCGAGGCCGTCGTGCGCCGGCCCGCCGCGGGGAAATG     
[ 4] DHLY4               CCCGTGGCACGGGGAGAAGGCTCTTCTGTCGTAGCGGTGTCGTTCGAGGCCGTCGTGCGCCGGCCCGCCGCGGGGAAATG     
[ 5] DHLY5               CCCGTGGCACGGGGAGAAGGCTCTTCTGTCGTAGCGGTGTCGTTCGAGGCCGTCGTGCGCCGGCCCGCCGCGGGGAAATG     
[ 6] DHLY7               CCCGTGGCACGGGGAGAAGGCTCTTCTGTCGTAGCGGTGTCGTTCGAGGCCGTCGTGCGCCGGCCCGCCGCGGGGAAATG     
[ 7] ES10                CCCGTGGCACGGGGAGAAGGCTCTTCTGTCGTAGCGGTGTCGTTCGAGGCCGTCGTGCGCCGGCCCGCCGCGGGGAAATG     
[ 8] ES13                CCCGTGGCACGGGGAGAAGGCTCTTCTGTCGTAGCGGTGTCGTTCGAGGCCGTCGTGCGCCGGCCCGCCGCGGGGAAATG     
[ 9] ES16                CCCGTGGCACGGGGAGAAGGCTCTTCTGTCGTAGCGGTGTCGTTCGAGGCCGTCGTGCGCCGGCCCGCCGCGGGGAAATG     
[10] ES6                 CCCGTGGCACGGGGAGAAGGCTCTTCTGTCGTAGCGGTGTCGTTCGAGGCCGTCGTGCGCCGGCCCGCCGCGGGGAAATG     
[11] HP10                CCCGTGGCACGGGGAGAAGGCTCTTCTGTCGTAGCGGTGTCGTTCGAGGCCGTCGTGCGCCGGCCCGCCGCGGGGAAATG     
[12] HP6                 CCCGTGGCACGGGGAGAAGGCTCTTCTGTCGTAGCGGTGTCGTTCGAGGCCGTCGTGCGCCGGCCCGCCGCGGGGAAATG     
[13] HX23                CCCGTGGCACGGGGAGAAGGCTCTTCTGTCGTAGCGGTGTCGTTCGAGGCCGTCGTGCGCCGGCCCGCCGCGGGGAAATG     
[14] HX4                 CCCGTGGCACGGGGAGAAGGCTCTTCTGTCGTAGCGGTGTCGTTCGAGGCCGTCGTGCGCCGGCCCGCCGCGGGGAAATG     
[15] JF006               CCCGTGGCACGGGGAGAAGGCTCTTCTGTCGTAGCGGTGTCGTTCGAGGCCGTCGTGCGCCGGCCCGCCGCGGGGAAATG     
[16] JF200               CCCGTGGCACGGGGAGAAGGCTCTTCTGTCGTAGCGGTGTCGTTCGAGGCCGTCGTGCGCCGGCCCGCCGCGGGGAAATG     
[17] SNJ1                CCCGTGGCACGGGGAGAAGGCTCTTCTGTCGTAGCGGTGTCGTTCGAGGCCGTCGTGCGCCGGCCCGCCGCGGGGAAATG     
[18] SNJ6                CCCGTGGCACGGGGAGAAGGCTCTTCTGTCGTAGCGGTGTCGTTCGAGGCCGTCGTGCGCCGGCCCGCCGCGGGGAAATG     
[19] SNJ7                CCCGTGGCACGGGGAGAAGGCTCTTCTGTCGTAGCGGTGTCGTTCGAGGCCGTCGTGCGCCGGCCCGCCGCGGGGAAATG     
[20] TM110               CCCGTGGCACGGGGAGAAGGCTCTTCTGTCGTAGCGGTGTCGTTCGAGGCCGTCGTGCGCCGGCCCGCCGCGGGGAAATG     
[21] TM111               CCCGTGGCACGGGGAGAAGGCTCTTCTGTCGTAGCGGTGTCGTTCGAGGCCGTCGTGCGCCGGCYCGCCGCGGGGAAATG     
[22] TM12                CCCGTGGCACGGGGAGAAGGCTCTTCTGTCGTAGCGGTGTCGTTCGAGGCCGTCGTGCGCCGGCCCGCCGCGGGGAAATG     
[23] TM127               CCCGTGGCACGGGGAGAAGGCTCTTCTGTCGTAGCGGTGTCGTTCGAGGCCGTCGTGCGCCGGCCCGCCGCGGGGAAATG     
[24] TM128               CCCGTGGCACGGGGAGAAGGCTCTTCTGTCGTAGCGGTGTCGTTCGAGGCCGTCGTGCGCCGGCCCGCCGCGGGGAAATG     
[25] TM130               CCCGTGGCACGGGGAGAAGGCTCTTCTGTCGTAGCGGTGTCGTTCGAGGCCGTCGTGCGCCGGCCCGCCGCGGGGAAATG     
[26] TM139               CCCGTGGCACGGGGAGAAGGCTCTTCTGTCGTAGCGGTGTCGTTCGAGGCCGTCGTGCGCCGGCCCGCCGCGGGGAAATG     
[27] TM14                CCCGTGGCACGGGGAGAAGGCTCTTCTGTCGTAGCGGTGTCGTTCGAGGCCGTCGTGCGCCGGCCCGCCGCGGGGAAATG     
[28] TM143               CCCGTGGCACGGGGAGAAGGCTCTTCTGTCGTAGCGGTGTCGTTCGAGGCCGTCGTGCGCCGGCCCGCCGCGGGGAAATG     
[29] TM150               CCCGTGGCACGGGGAGAAGGCTCTTCTGTCGTAGCGGTGTCGTTCGAGGCCGTCGTGCGCCGGCCCGCCGCGGGGAAATG     
[30] TM157               CCCGTGGCACGGGGAGAAGGCTCTTCTGTCGTAGCGGTGTCGTTCGAGGCCGTCGTGCGCCGGCCCGCCGCGGGGAAATG     
[31] TM178               CCCGTGGCACGGGGAGAAGGCTCTTCTGTCGTAGCGGTGTCGTTCGAGGCCGTCGTGCGCCGGCCCGCCGCGGGGAAATG     
[32] TM18                CCCGTGGCACGGGGAGAAGGCTCTTCTGTCGTAGCGGTGTCGTTCGAGGCCGTCGTGCGCCGGCCCGCCGCGGGGAAATG     
[33] TM197               CCCGTGGCACGGGGAGAAGGCTCTTCTGTCGTAGCGGTGTCGTTCGAGGCCGTCGTGCGCCGGCCCGCCGCGGGGAAATG     
[34] TM20                CCCGTGGCACGGGGAGAAGGCTCTTCTGTCGTAGCGGTGTCGTTCGAGGCCGTCGTGCGCCGGCCCGCCGCGGGGAAATG     
[35] TM22                CCCGTGGCACGGGGAGAAGGCTCTTCTGTCGTAGCGGTGTCGTTCGAGGCCGTCGTGCGCCGGCCCGCCGCGGGGAAATG     
[36] TM228               CCCGTGGCACGGGGAGAAGGCTCTTCTGTCGTAGCGGTGTCGTTCGAGGCCGTCGTGCGCCGGCCCGCCGCGGGGAAATG     
[37] TM229               CCCGTGGCACGGGGAGAAGGCTCTTCTGTCGTAGCGGTGTCGTTCGAGGCCGTCGTGCGCCGGCCCGCCGCGGGGAAATG     
[38] TM234               CCCGTGGCACGGGGAGAAGGCTCTTCTGTCGTAGCGGTGTCGTTCGAGGCCGTCGTGCGCCGGCCCGCCGCGGGGAAATG     
[39] TM240               CCCGTGGCACGGGGAGAAGGCTCTTCTGTCGTAGCGGTGTCGTTCGAGGCCGTCGTGCGCCGGCCCGCCGCGGGGAAATG     
[40] TM263               CCCGTGGCACGGGGAGAAGGCTCTTCTGTCGTAGCGGTGTCGTTCGAGGCCGTCGTGCGCCGGCCCGCCGCGGGGAAATG     
[41] TM270               CCCGTGGCACGGGGAGAAGGCTCTTCTGTCGTAGCGGTGTCGTTCGAGGCCGTCGTGCGCCGGCCCGCCGCGGGGAAATG     
[42] TM27                CCCGTGGCACGGGGAGAAGGCTCTTCTGTCGTAGCGGTGTCGTTCGAGGCCGTCGTGCGCCGGCCCGCCGCGGGGAAATG     
[43] TM284               CCCGTGGCACGGGGAGAAGGCTCTTCTGTCGTAGCGGTGTCGTTCGAGGCCGTCGTGCGCCGGCCCGCCGCGGGGAAATG     
[44] TM286               CCCGTGGCACGGGGAGAAGGCTCTTCTGTCGTAGCGGTGTCGTTCGAGGCCGTCGTGCGCCGGCCCGCCGCGGGGAAATG     
[45] TM32                CCCGTGGCACGGGGAGAAGGCTCTTCTGTCGTAGCGGTGTCGTTCGAGGCCGTCGTGCGCCGGCCCGCCGCGGGGAAATG     
[46] TM33                CCCGTGGCACGGGGAGAAGGCTCTTCTGTCGTAGCGGTGTCGTTCGAGGCCGTCGTGCGCCGGCCCGCCGCGGGGAAATG     
[47] TM36                CCCGTGGCACGGGGAGAAGGCTCTTCTGTCGTAGCGGTGTCGTTCGAGGCCGTCGTGCGCCGGCCCGCCGCGGGGAAATG     
[48] TM52                CCCGTGGCACGGGGAGAAGGCTCTTCTGTCGTAGCGGTGTCGTTCGAGGCCGTCGTGCGCCGGCCCGCCGCGGGGAAATG     
[49] TM54                CCCGTGGCACGGGGAGAAGGCTCTTCTGTCGTAGCGGTGTCGTTCGAGGCCGTCGTGCGCCGGCCCGCCGCGGGGAAATG     
[50] WCNT25              CCCGTGGCACGGGGAGAAGGCTCTTCTGTCGTAGCGGTGTCGTTCGAGGCCGTCGTGCGCCGGCCCGCCGCGGGGAAATG     
[51] WCNT52              CCCGTGGCACGGGGAGAAGGCTCTTCTGTCGTAGCGGTGTCGTTCGAGGCCGTCGTGCGCCGGCCCGCCGCGGGGAAATG     
[52] WCNT53              CCCGTGGCACGGGGAGAAGGCTCTTCTGTCGTAGCGGTGTCGTTCGAGGCCGTCGTGCGCCGGCCCGCCGCGGGGAAATG     
[53] WCNT81              CCCGTGGCACGGGGAGAAGGCTCTTCTGTCGTAGCGGTGTCGTTCGAGGCCGTCGTGCGCCGGCCCGCCGCGGGGAAATG     
[54] WCQF5               CCCGTGGCACGGGGAGAAGGCTCTTCTGTCGTAGCGGTGTCGTTCGAGGCCGTCGTGCGCCGGCCCGCCGCGGGGAAATG     
[55] WCSJ27              CCCGTGGCACGGGGAGAAGGCTCTTCTGTCGTAGCGGTGTCGTTCGAGGCCGTCGTGCGCCGGCCCGCCGCGGGGAAATG     
[56] XX10                CCCGTGGCACGGGGAGAAGGCTCTTCTGTCGTAGCGGTGTCGTTCGAGGCCGTCGTGCGCCGGCCCGCCGCGGGGAAATG     
[57] XX11                CCCGTGGCACGGGGAGAAGGCTCTTCTGTCGTAGCGGTGTCGTTCGAGGCCGTCGTGCGCCGGCCCGCCGCGGGGAAATG     
[58] XX15                CCCGTGGCACGGGGAGAAGGCTCTTCTGTCGTAGCGGTGTCGTTCGAGGCCGTCGTGCGCCGGCCCGCCGCGGGGAAATG     
[59] XX5                 CCCGTGGCACGGGGAGAAGGCTCTTCTGTCGTAGCGGTGTCGTTCGAGGCCGTCGTGCGCCGGCCCGCCGCGGGGAAATG     
[                   2321          .         .         :         .         .         .         .         4 2400]
[    intragenomic        ................................................................+...............     ]
[    intergenomic        ................................................................................     ]

[ 1] DHAL4               GTTACCCCTTTTTTTTCCCCCTTCTCTTCTTATCTCTTTTTTTCTGATTCCCCCAGTGCCGGAGGCACCAAGATAAGAAA     
[ 2] DHAL6               GTTACCCCTTTTTTTTCCCCCTTCTCTTCTTATCTCTTTTTTTCTGATTCCCCCAGTGCCGGAGGCACCAAGATAAGAAA     
[ 3] DHLY13              GTTACCCCTTTTTTTTCCCCCTTCTCTTCTTATCTCTTTTTTTCTGATTCCCCCAGTGCCGGAGGCACCAAGATAAGAAA     
[ 4] DHLY4               GTTACCCCTTTTTTTTCCCCCTTCTCTTCTTATCTCTTTTTTTCTGATTCCCCCAGTGCCGGAGGCACCAAGATAAGAAA     
[ 5] DHLY5               GTTACCCCTTTTTTTTCCCCCTTCTCTTCTTATCTCTTTTTTTCTGATTCCCCCAGTGCCGGAGGCACCAAGATAAGAAA     
[ 6] DHLY7               GTTACCCCTTTTTTTTCCCCCTTCTCTTCTTATCTCTTTTTTTCTGATTCCCCCAGTGCCGGAGGCACCAAGATAAGAAA     
[ 7] ES10                GTTACCCCTTTTTTTTCCCCCTTCTCTTCTTATCTCTTTTTTTCTGATTCCCCCAGTGCCGGAGGCACCAAGATAAGAAA     
[ 8] ES13                GTTACCCCTTTTTTTTCCCCCTTCTCTTCTTATCTCTTTTTTTCTGATTCCCCCAGTGCCGGAGGCACCAAGATAAGAAA     
[ 9] ES16                GTTACCCCTTTTTTTTCCCCCTTCTCTTCTTATCTCTTTTTTTCTGATTCCCCCAGTGCCGGAGGCACCAAGATAAGAAA     
[10] ES6                 GTTACCCCTTTTTTTTCCCCCTTCTCTTCTTATCTCTTTTTTTCTGATTCCCCCAGTGCCGGAGGCACCAAGATAAGAAA     
[11] HP10                GTTACCCCTTTTTTTTCCCCCTTCTCTTCTTATCTCTTTTTTTCTGATTCCCCCAGTGCCGGAGGCACCAAGATAAGAAA     
[12] HP6                 GTTACCCCTTTTTTTTCCCCCTTCTCTTCTTATCTCTTTTTTTCTGATTCCCCCAGTGCCGGAGGCACCAAGATAAGAAA     
[13] HX23                GTTACCCCTTTTTTTTCCCCCTTCTCTTCTTATCTCTTTTTTTCTGATTCCCCCAGTGCCGGAGGCACCAAGATAAGAAA     
[14] HX4                 GTTACCCCTTTTTTTTCCCCCTTCTCTTCTTATCTCTTTTTTTCTGATTCCCCCAGTGCCGGAGGCACCAAGATAAGAAA     
[15] JF006               GTTACCCCTTTTTTTTCCCCCTTCTCTTCTTATCTCTTTTTTTCTGATTCCCCCAGTGCCGGAGGCACCAAGATAAGAAA     
[16] JF200               GTTACCCCTTTTTTTTCCCCCTTCTCTTCTTATCTCTTTTTTTCTGATTCCCCCAGTGCCGGAGGCACCAAGATAAGAAA     
[17] SNJ1                GTTACCCCTTTTTTTTCCCCCTTCTCTTCTTATCTCTTTTTTTCTGATTCCCCCAGTGCCGGAGGCACCAAGATAAGAAA     
[18] SNJ6                GTTACCCCTTTTTTTTCCCCCTTCTCTTCTTATCTCTTTTTTTCTGATTCCCCCAGTGCCGGAGGCACCAAGATAAGAAA     
[19] SNJ7                GTTACCCCTTTTTTTTCCCCCTTCTCTTCTTATCTCTTTTTTTCTGATTCCCCCAGTGCCGGAGGCACCAAGATAAGAAA     
[20] TM110               GTTACCCCTTTTTTTTCCCCCTTCTCTTCTTATCTCTTTTTTTCTGATTCCCCCAGTGCCGGAGGCACCAAGATAAGAAA     
[21] TM111               GTTACCCCTTTTTTTTCCCCCTTCTCTTCTTATCTCTTTTTTTCTGATTCCCCCAGTGCCGGAGGCACCAAGATAAGAAA     
[22] TM12                GTTACCCCTTTTTTTTCCCCCTTCTCTTCTTATCTCTTTTTTTCTGATT-CCCCAGTGCCGGAGGCACCAAGATAAGAAA     
[23] TM127               GTTACCCCTTTTTTTTCCCCCTTCTCTTCTTATCTCTTTTTTTCTGATTCCCCCAGTGCCGGAGGCACCAAGATAAGAAA     
[24] TM128               GTTACCCCTTTTTTTTCCCCCTTCTCTTCTTATCTCTTTTTTTCTGATTCCCCCAGTGCCGGAGGCACCAAGATAAGAAA     
[25] TM130               GTTACCCCTTTTTTTTCCCCCTTCTCTTCTTATCTCTTTTTTTCTGATTCCCCCAGTGCCGGAGGCACCAAGATAAGAAA     
[26] TM139               GTTACCCCTTTTTTTTCCCCCTTCTCTTCTTATCTCTTTTTTTCTGATTCCCCCAGTGCCGGAGGCACCAAGATAAGAAA     
[27] TM14                GTTACCCCTTTTTTTTCCCCCTTCTCTTCTTATCTCTTTTTTTCTGATTCCCCCAGTGCCGGAGGCACCAAGATAAGAAA     
[28] TM143               GTTACCCCTTTTTTTTCCCCCTTCTCTTCTTATCTCTTTTTTTCTGATTCCCCCAGTGCCGGAGGCACCAAGATAAGAAA     
[29] TM150               GTTACCCCTTTTTTTTCCCCCTTCTCTTCTTATCTCTTTTTTTCTGATTCCCCCAGTGCCGGAGGCACCAAGATAAGAAA     
[30] TM157               GTTACCCCTTTTTTTTCCCCCTTCTCTTCTTATCTCTTTTTTTCTGATTCCCCCAGTGCCGGAGGCACCAAGATAAGAAA     
[31] TM178               GTTACCCCTTTTTTTTCCCCCTTCTCTTCTTATCTCTTTTTTTCTGATT-CCCCAGTGCCGGAGGCACCAAGATAAGAAA     
[32] TM18                GTTACCCCTTTTTTTTCCCCCTTCTCTTCTTATCTCTTTTTTTCTGATTCCCCCAGTGCCGGAGGCACCAAGATAAGAAA     
[33] TM197               GTTACCCCTTTTTTTTCCCCCTTCTCTTCTTATCTCTTTTTTTCTGATTCCCCCAGTGCCGGAGGCACCAAGATAAGAAA     
[34] TM20                GTTACCCCTTTTTTTTCCCCCTTCTCTTCTTATCTCTTTTTTTCTGATTCCCCCAGTGCCGGAGGCACCAAGATAAGAAA     
[35] TM22                GTTACCCCTTTTTTTTCCCCCTTCTCTTCTTATCTCTTTTTTTCTGATTCCCCCAGTGCCGGAGGCACCAAGATAAGAAA     
[36] TM228               GTTACCCCTTTTTTTTCCCCCTTCTCTTCTTATCTCTTTTTTTCTGATTCCCCCAGTGCCGGAGGCACCAAGATAAGAAA     
[37] TM229               GTTACCCCTTTTTTTTCCCCCTTCTCTTCTTATCTCTTTTTTTCTGATTCCCCCAGTGCCGGAGGCACCAAGATAAGAAA     
[38] TM234               GTTACCCCTTTTTTTTCCCCCTTCTCTTCTTATCTCTTTTTTTCTGATTCCCCCAGTGCCGGAGGCACCAAGATAAGAAA     
[39] TM240               GTTACCCCTTTTTTTTCCCCCTTCTCTTCTTATCTCTTTTTTTCTGATTCCCCCAGTGCCGGAGGCACCAAGATAAGAAA     
[40] TM263               GTTACCCCTTTTTTTTCCCCCTTCTCTTCTTATCTCTTTTTTTCTGATT-CCCCAGTGCCGGAGGCACCAAGATAAGAAA     
[41] TM270               GTTACCCCTTTTTTTTCCCCCTTCTCTTCTTATCTCTTTTTTTCTGATTCCCCCAGTGCCGGAGGCACCAAGATAAGAAA     
[42] TM27                GTTACCCCTTTTTTTTCCCCCTTCTCTTCTTATCTCTTTTTTTCTGATT-CCCCAGTGCCGGAGGCACCAAGATAAGAAA     
[43] TM284               GTTACCCCTTTTTTTTCCCCCTTCTCTTCTTATCTCTTTTTTTCTGATTCCCCCAGTGCCGGAGGCACCAAGATAAGAAA     
[44] TM286               GTTACCCCTTTTTTTTCCCCCTTCTCTTCTTATCTCTTTTTTTCTGATTCCCCCAGTGCCGGAGGCACCAAGATAAGAAA     
[45] TM32                GTTACCCCTTTTTTTTCCCCCTTCTCTTCTTATCTCTTTTTTTCTGATT-CCCCAGTGCCGGAGGCACCAAGATAAGAAA     
[46] TM33                GTTACCCCTTTTTTTTCCCCCTTCTCTTCTTATCTCTTTTTTTCTGATTCCCCCAGTGCCGGAGGCACCAAGATAAGAAA     
[47] TM36                GTTACCCCTTTTTTTTCCCCCTTCTCTTCTTATCTCTTTTTTTCTGATTCCCCCAGTGCCGGAGGCACCAAGATAAGAAA     
[48] TM52                GTTACCCCTTTTTTTTCCCCCTTCTCTTCTTATCTCTTTTTTTCTGATTCCCCCAGTGCCGGAGGCACCAAGATAAGAAA     
[49] TM54                GTTACCCCTTTTTTTTCCCCCTTCTCTTCTTATCTCTTTTTTTCTGATTCCCCCAGTGCCGGAGGCACCAAGATAAGAAA     
[50] WCNT25              GTTACCCCTTTTTTTTCCCCCTTCTCTTCTTATCTCTTTTTTTCTGATT-CCCCAGTGCCGGAGGCACCAAGATAAGAAA     
[51] WCNT52              GTTACCCCTTTTTTTTCCCCCTTCTCTTCTTATCTCTTTTTTTCTGATTCCCCCAGTGCCGGAGGCACCAAGATAAGAAA     
[52] WCNT53              GTTACCCCTTTTTTTTCCCCCTTCTCTTCTTATCTCTTTTTTTCTGATTCCCCCAGTGCCGGAGGCACCAAGATAAGAAA     
[53] WCNT81              GTTACCCCTTTTTTTTCCCCCTTCTCTTCTTATCTCTTTTTTTCTGATTCCCCCAGTGCCGGAGGCACCAAGATAAGAAA     
[54] WCQF5               GTTACCCCTTTTTTTTCCCCCTTCTCTTCTTATCTCTTTTTTTCTGATTCCCCCAGTGCCGGAGGCACCAAGATAAGAAA     
[55] WCSJ27              GTTACCCCTTTTTTTTCCCCCTTCTCTTCTTATCTCTTTTTTTCTGATT-CCCCAGTGCCGGAGGCACCAAGATAAGAAA     
[56] XX10                GTTACCCCTTTTTTTTCCCCCTTCTCTTCTTATCTCTTTTTTTCTGATTCCCCCAGTGCCGGAGGCACCAAGATAAGAAA     
[57] XX11                GTTACCCCTTTTTTTTCCCCCTTCTCTTCTTATCTCTTTTTTTCTGATTCCCCCAGTGCCGGAGGCACCAAGATAAGAAA     
[58] XX15                GTTACCCCTTTTTTTTCCCCCTTCTCTTCTTATCTCTTTTTTTCTGATTCCCCCAGTGCCGGAGGCACCAAGATAAGAAA     
[59] XX5                 GTTACCCCTTTTTTTTCCCCCTTCTCTTCTTATCTCTTTTTTTCTGATTCCCCCAGTGCCGGAGGCACCAAGATAAGAAA     
[                   2401          .         .         .         .         :         .         .         . 2480]
[    intragenomic        ................................................................................     ]
[    intergenomic        .................................................+..............................     ]

[ 1] DHAL4               GTCGTACGGACTCCCCGCACACACTGCGCGTGCGGTGGGGGACACGCGGCACCAAAGACCCTCACGACTCTCGGCAACGG     
[ 2] DHAL6               GTCGTACGGACTCCCCGCACACACTGCGCGTGCGGTGGGGGACACGCGGCACCAAAGACCCTCACGACTCTCGGCAACGG     
[ 3] DHLY13              GTCGTACGGACTCCCCGCACACACTGCGCGTGCGGTGGGGGACACGCGGCACCAAAGACCCTCACGACTCTCGGCAACGG     
[ 4] DHLY4               GTCGTACGGACTCCCCGCACACACTGCGCGTGCGGTGGGGGACACGCGGCACCAAAGACCCTCACGACTCTCGGCAACGG     
[ 5] DHLY5               GTCGTACGGACTCCCCGCACACACTGCGCGTGCGGTGGGGGACACGCGGCACCAAAGACCCTCACGACTCTCGGCAACGG     
[ 6] DHLY7               GTCGTACGGACTCCCCGCACACACTGCGCGTGCGGTGGGGGACACGCGGCACCAAAGACCCTCACGACTCTCGGCAACGG     
[ 7] ES10                GTCGTACGGACTCCCCGCACACACTGCGCGTGCGGTGGGGGACACGCGGCACCAAAGACCCTCACGACTCTCGGCAACGG     
[ 8] ES13                GTCGTACGGACTCCCCGCACACACTGCGCGTGCGGTGGGGGACACGCGGCACCAAAGACCCTCACGACTCTCGGCAACGG     
[ 9] ES16                GTCGTACGGACTCCCCGCACACACTGCGCGTGCGGTGGGGGACACGCGGCACCAAAGACCCTCACGACTCTCGGCAACGG     
[10] ES6                 GTCGTACGGACTCCCCGCACACACTGCGCGTGCGGTGGGGGACACGCGGCACCAAAGACCCTCACGACTCTCGGCAACGG     
[11] HP10                GTCGTACGGACTCCCCGCACACACTGCGCGTGCGGTGGGGGACACGCGGCACCAAAGACCCTCACGACTCTCGGCAACGG     
[12] HP6                 GTCGTACGGACTCCCCGCACACACTGCGCGTGCGGTGGGGGACACGCGGCACCAAAGACCCTCACGACTCTCGGCAACGG     
[13] HX23                GTCGTACGGACTCCCCGCACACACTGCGCGTGCGGTGGGGGACACGCGGCACCAAAGACCCTCACGACTCTCGGCAACGG     
[14] HX4                 GTCGTACGGACTCCCCGCACACACTGCGCGTGCGGTGGGGGACACGCGGCACCAAAGACCCTCACGACTCTCGGCAACGG     
[15] JF006               GTCGTACGGACTCCCCGCACACACTGCGCGTGCGGTGGGGGACACGCGGCACCAAAGACCCTCACGACTCTCGGCAACGG     
[16] JF200               GTCGTACGGACTCCCCGCACACACTGCGCGTGCGGTGGGGGACACGCGGCACCAAAGACCCTCACGACTCTCGGCAACGG     
[17] SNJ1                GTCGTACGGACTCCCCGCACACACTGCGCGTGCGGTGGGGGACACGCGGCACCAAAGACCCTCACGACTCTCGGCAACGG     
[18] SNJ6                GTCGTACGGACTCCCCGCACACACTGCGCGTGCGGTGGGGGACACGCGGCACCAAAGACCCTCACGACTCTCGGCAACGG     
[19] SNJ7                GTCGTACGGACTCCCCGCACACACTGCGCGTGCGGTGGGGGACACGCGGCACCAAAGACCCTCACGACTCTCGGCAACGG     
[20] TM110               GTCGTACGGACTCCCCGCACACACTGCGCGTGCGGTGGGGGACACGCGGCACCAAAGACCCTCACGACTCTCGGCAACGG     
[21] TM111               GTCGTACGGACTCCCCGCACACACTGCGCGTGCGGTGGGGGACACGCGGCACCAAAGACCCTCACGACTCTCGGCAACGG     
[22] TM12                GTCGTACGGACTCCCCGCACACACTGCGCGTGCGGTGGGGGACACGCGGCACCAAAGACCCTCACGACTCTCGGCAACGG     
[23] TM127               GTCGTACGGACTCCCCGCACACACTGCGCGTGCGGTGGGGGACACGCGGCACCAAAGACCCTCACGACTCTCGGCAACGG     
[24] TM128               GTCGTACGGACTCCCCGCACACACTGCGCGTGCGGTGGGGGACACGCGGCACCAAAGACCCTCACGACTCTCGGCAACGG     
[25] TM130               GTCGTACGGACTCCCCGCACACACTGCGCGTGCGGTGGGGGACACGCGGCACCAAAGACCCTCACGACTCTCGGCAACGG     
[26] TM139               GTCGTACGGACTCCCCGCACACACTGCGCGTGCGGTGGGGGACACGCGGCACCAAAGACCCTCACGACTCTCGGCAACGG     
[27] TM14                GTCGTACGGACTCCCCGCACACACTGCGCGTGCGGTGGGGGACACGCGGCACCAAAGACCCTCACGACTCTCGGCAACGG     
[28] TM143               GTCGTACGGACTCCCCGCACACACTGCGCGTGCGGTGGGGGACACGCGGCACCAAAGACCCTCACGACTCTCGGCAACGG     
[29] TM150               GTCGTACGGACTCCCCGCACACACTGCGCGTGCGGTGGGGGACACGCGGCACCAAAGACCCTCACGACTCTCGGCAACGG     
[30] TM157               GTCGTACGGACTCCCCGCACACACTGCGCGTGCGGTGGGGGACACGCGGCACCAAAGACCCTCACGACTCTCGGCAACGG     
[31] TM178               GTCGTACGGACTCCCCGCACACACTGCGCGTGCGGTGGGGGACACGCGGCACCAAAGACCCTCACGACTCTCGGCAACGG     
[32] TM18                GTCGTACGGACTCCCCGCACACACTGCGCGTGCGGTGGGGGACACGCGGCACCAAAGACCCTCACGACTCTCGGCAACGG     
[33] TM197               GTCGTACGGACTCCCCGCACACACTGCGCGTGCGGTGGGGGACACGCGGCACCAAAGACCCTCACGACTCTCGGCAACGG     
[34] TM20                GTCGTACGGACTCCCCGCACACACTGCGCGTGCGGTGGGGGACACGCGGCACCAAAGACCCTCACGACTCTCGGCAACGG     
[35] TM22                GTCGTACGGACTCCCCGCACACACTGCGCGTGCGGTGGGGGACACGCGGCACCAAAGACCCTCACGACTCTCGGCAACGG     
[36] TM228               GTCGTACGGACTCCCCGCACACACTGCGCGTGCGGTGGGGGACACGCGGCACCAAAGACCCTCACGACTCTCGGCAACGG     
[37] TM229               GTCGTACGGACTCCCCGCACACACTGCGCGTGCGGTGGGGGACACGCGGCACCAAAGACCCTCACGACTCTCGGCAACGG     
[38] TM234               GTCGTACGGACTCCCCGCACACACTGCGCGTGCGGTGGGGGACACGCGGCACCAAAGACCCTCACGACTCTCGGCAACGG     
[39] TM240               GTCGTACGGACTCCCCGCACACACTGCGCGTGCGGTGGGGGACACGCGGCACCAAAGACCCTCACGACTCTCGGCAACGG     
[40] TM263               GTCGTACGGACTCCCCGCACACACTGCGCGTGCGGTGGGGGACACGCGGCACCAAAGACCCTCACGACTCTCGGCAACGG     
[41] TM270               GTCGTACGGACTCCCCGCACACACTGCGCGTGCGGTGGGGGACACGCGGCACCAAAGACCCTCACGACTCTCGGCAACGG     
[42] TM27                GTCGTACGGACTCCCCGCACACACTGCGCGTGCGGTGGGGGACACGCGGCACCAAAGACCCTCACGACTCTCGGCAACGG     
[43] TM284               GTCGTACGGACTCCCCGCACACACTGCGCGTGCGGTGGGGGACACGCGGCACCAAAGACCCTCACGACTCTCGGCAACGG     
[44] TM286               GTCGTACGGACTCCCCGCACACACTGCGCGTGCGGTGGGGGACACGCGGCACCAAAGACCCTCACGACTCTCGGCAACGG     
[45] TM32                GTCGTACGGACTCCCCGCACACACTGCGCGTGCGGTGGGGGACACGCGGCACCAAAGACCCTCACGACTCTCGGCAACGG     
[46] TM33                GTCGTACGGACTCCCCGCACACACTGCGCGTGCGGTGGGGGACACGCGGCACCAAAGACCCTCACGACTCTCGGCAACGG     
[47] TM36                GTCGTACGGACTCCCCGCACACACTGCGCGTGCGGTGGGGGACACGCGGCACCAAAGACCCTCACGACTCTCGGCAACGG     
[48] TM52                GTCGTACGGACTCCCCGCACACACTGCGCGTGCGGTGGGGGACACGCGGCACCAAAGACCCTCACGACTCTCGGCAACGG     
[49] TM54                GTCGTACGGACTCCCCGCACACACTGCGCGTGCGGTGGGGGACACGCGGCACCAAAGACCCTCACGACTCTCGGCAACGG     
[50] WCNT25              GTCGTACGGACTCCCCGCACACACTGCGCGTGCGGTGGGGGACACGCGGCACCAAAGACCCTCACGACTCTCGGCAACGG     
[51] WCNT52              GTCGTACGGACTCCCCGCACACACTGCGCGTGCGGTGGGGGACACGCGGCACCAAAGACCCTCACGACTCTCGGCAACGG     
[52] WCNT53              GTCGTACGGACTCCCCGCACACACTGCGCGTGCGGTGGGGGACACGCGGCACCAAAGACCCTCACGACTCTCGGCAACGG     
[53] WCNT81              GTCGTACGGACTCCCCGCACACACTGCGCGTGCGGTGGGGGACACGCGGCACCAAAGACCCTCACGACTCTCGGCAACGG     
[54] WCQF5               GTCGTACGGACTCCCCGCACACACTGCGCGTGCGGTGGGGGACACGCGGCACCAAAGACCCTCACGACTCTCGGCAACGG     
[55] WCSJ27              GTCGTACGGACTCCCCGCACACACTGCGCGTGCGGTGGGGGACACGCGGCACCAAAGACCCTCACGACTCTCGGCAACGG     
[56] XX10                GTCGTACGGACTCCCCGCACACACTGCGCGTGCGGTGGGGGACACGCGGCACCAAAGACCCTCACGACTCTCGGCAACGG     
[57] XX11                GTCGTACGGACTCCCCGCACACACTGCGCGTGCGGTGGGGGACACGCGGCACCAAAGACCCTCACGACTCTCGGCAACGG     
[58] XX15                GTCGTACGGACTCCCCGCACACACTGCGCGTGCGGTGGGGGACACGCGGCACCAAAGACCCTCACGACTCTCGGCAACGG     
[59] XX5                 GTCGTACGGACTCCCCGCACACACTGCGCGTGCGGTGGGGGACACGCGGCACCAAAGACCCTCACGACTCTCGGCAACGG     
[                   2481          .         5         .         .         .         .         :         . 2560]
[    intragenomic        ................................................................................     ]
[    intergenomic        ................................................................................     ]

[ 1] DHAL4               ATATCTCGGCTCTCGCCACGATGAAGAACGTAGCGAAATGCGATACTTAGTGTGAATTGCAGAATCCCGTGAATCATCGA     
[ 2] DHAL6               ATATCTCGGCTCTCGCCACGATGAAGAACGTAGCGAAATGCGATACTTAGTGTGAATTGCAGAATCCCGTGAATCATCGA     
[ 3] DHLY13              ATATCTCGGCTCTCGCCACGATGAAGAACGTAGCGAAATGCGATACTTAGTGTGAATTGCAGAATCCCGTGAATCATCGA     
[ 4] DHLY4               ATATCTCGGCTCTCGCCACGATGAAGAACGTAGCGAAATGCGATACTTAGTGTGAATTGCAGAATCCCGTGAATCATCGA     
[ 5] DHLY5               ATATCTCGGCTCTCGCCACGATGAAGAACGTAGCGAAATGCGATACTTAGTGTGAATTGCAGAATCCCGTGAATCATCGA     
[ 6] DHLY7               ATATCTCGGCTCTCGCCACGATGAAGAACGTAGCGAAATGCGATACTTAGTGTGAATTGCAGAATCCCGTGAATCATCGA     
[ 7] ES10                ATATCTCGGCTCTCGCCACGATGAAGAACGTAGCGAAATGCGATACTTAGTGTGAATTGCAGAATCCCGTGAATCATCGA     
[ 8] ES13                ATATCTCGGCTCTCGCCACGATGAAGAACGTAGCGAAATGCGATACTTAGTGTGAATTGCAGAATCCCGTGAATCATCGA     
[ 9] ES16                ATATCTCGGCTCTCGCCACGATGAAGAACGTAGCGAAATGCGATACTTAGTGTGAATTGCAGAATCCCGTGAATCATCGA     
[10] ES6                 ATATCTCGGCTCTCGCCACGATGAAGAACGTAGCGAAATGCGATACTTAGTGTGAATTGCAGAATCCCGTGAATCATCGA     
[11] HP10                ATATCTCGGCTCTCGCCACGATGAAGAACGTAGCGAAATGCGATACTTAGTGTGAATTGCAGAATCCCGTGAATCATCGA     
[12] HP6                 ATATCTCGGCTCTCGCCACGATGAAGAACGTAGCGAAATGCGATACTTAGTGTGAATTGCAGAATCCCGTGAATCATCGA     
[13] HX23                ATATCTCGGCTCTCGCCACGATGAAGAACGTAGCGAAATGCGATACTTAGTGTGAATTGCAGAATCCCGTGAATCATCGA     
[14] HX4                 ATATCTCGGCTCTCGCCACGATGAAGAACGTAGCGAAATGCGATACTTAGTGTGAATTGCAGAATCCCGTGAATCATCGA     
[15] JF006               ATATCTCGGCTCTCGCCACGATGAAGAACGTAGCGAAATGCGATACTTAGTGTGAATTGCAGAATCCCGTGAATCATCGA     
[16] JF200               ATATCTCGGCTCTCGCCACGATGAAGAACGTAGCGAAATGCGATACTTAGTGTGAATTGCAGAATCCCGTGAATCATCGA     
[17] SNJ1                ATATCTCGGCTCTCGCCACGATGAAGAACGTAGCGAAATGCGATACTTAGTGTGAATTGCAGAATCCCGTGAATCATCGA     
[18] SNJ6                ATATCTCGGCTCTCGCCACGATGAAGAACGTAGCGAAATGCGATACTTAGTGTGAATTGCAGAATCCCGTGAATCATCGA     
[19] SNJ7                ATATCTCGGCTCTCGCCACGATGAAGAACGTAGCGAAATGCGATACTTAGTGTGAATTGCAGAATCCCGTGAATCATCGA     
[20] TM110               ATATCTCGGCTCTCGCCACGATGAAGAACGTAGCGAAATGCGATACTTAGTGTGAATTGCAGAATCCCGTGAATCATCGA     
[21] TM111               ATATCTCGGCTCTCGCCACGATGAAGAACGTAGCGAAATGCGATACTTAGTGTGAATTGCAGAATCCCGTGAATCATCGA     
[22] TM12                ATATCTCGGCTCTCGCCACGATGAAGAACGTAGCGAAATGCGATACTTAGTGTGAATTGCAGAATCCCGTGAATCATCGA     
[23] TM127               ATATCTCGGCTCTCGCCACGATGAAGAACGTAGCGAAATGCGATACTTAGTGTGAATTGCAGAATCCCGTGAATCATCGA     
[24] TM128               ATATCTCGGCTCTCGCCACGATGAAGAACGTAGCGAAATGCGATACTTAGTGTGAATTGCAGAATCCCGTGAATCATCGA     
[25] TM130               ATATCTCGGCTCTCGCCACGATGAAGAACGTAGCGAAATGCGATACTTAGTGTGAATTGCAGAATCCCGTGAATCATCGA     
[26] TM139               ATATCTCGGCTCTCGCCACGATGAAGAACGTAGCGAAATGCGATACTTAGTGTGAATTGCAGAATCCCGTGAATCATCGA     
[27] TM14                ATATCTCGGCTCTCGCCACGATGAAGAACGTAGCGAAATGCGATACTTAGTGTGAATTGCAGAATCCCGTGAATCATCGA     
[28] TM143               ATATCTCGGCTCTCGCCACGATGAAGAACGTAGCGAAATGCGATACTTAGTGTGAATTGCAGAATCCCGTGAATCATCGA     
[29] TM150               ATATCTCGGCTCTCGCCACGATGAAGAACGTAGCGAAATGCGATACTTAGTGTGAATTGCAGAATCCCGTGAATCATCGA     
[30] TM157               ATATCTCGGCTCTCGCCACGATGAAGAACGTAGCGAAATGCGATACTTAGTGTGAATTGCAGAATCCCGTGAATCATCGA     
[31] TM178               ATATCTCGGCTCTCGCCACGATGAAGAACGTAGCGAAATGCGATACTTAGTGTGAATTGCAGAATCCCGTGAATCATCGA     
[32] TM18                ATATCTCGGCTCTCGCCACGATGAAGAACGTAGCGAAATGCGATACTTAGTGTGAATTGCAGAATCCCGTGAATCATCGA     
[33] TM197               ATATCTCGGCTCTCGCCACGATGAAGAACGTAGCGAAATGCGATACTTAGTGTGAATTGCAGAATCCCGTGAATCATCGA     
[34] TM20                ATATCTCGGCTCTCGCCACGATGAAGAACGTAGCGAAATGCGATACTTAGTGTGAATTGCAGAATCCCGTGAATCATCGA     
[35] TM22                ATATCTCGGCTCTCGCCACGATGAAGAACGTAGCGAAATGCGATACTTAGTGTGAATTGCAGAATCCCGTGAATCATCGA     
[36] TM228               ATATCTCGGCTCTCGCCACGATGAAGAACGTAGCGAAATGCGATACTTAGTGTGAATTGCAGAATCCCGTGAATCATCGA     
[37] TM229               ATATCTCGGCTCTCGCCACGATGAAGAACGTAGCGAAATGCGATACTTAGTGTGAATTGCAGAATCCCGTGAATCATCGA     
[38] TM234               ATATCTCGGCTCTCGCCACGATGAAGAACGTAGCGAAATGCGATACTTAGTGTGAATTGCAGAATCCCGTGAATCATCGA     
[39] TM240               ATATCTCGGCTCTCGCCACGATGAAGAACGTAGCGAAATGCGATACTTAGTGTGAATTGCAGAATCCCGTGAATCATCGA     
[40] TM263               ATATCTCGGCTCTCGCCACGATGAAGAACGTAGCGAAATGCGATACTTAGTGTGAATTGCAGAATCCCGTGAATCATCGA     
[41] TM270               ATATCTCGGCTCTCGCCACGATGAAGAACGTAGCGAAATGCGATACTTAGTGTGAATTGCAGAATCCCGTGAATCATCGA     
[42] TM27                ATATCTCGGCTCTCGCCACGATGAAGAACGTAGCGAAATGCGATACTTAGTGTGAATTGCAGAATCCCGTGAATCATCGA     
[43] TM284               ATATCTCGGCTCTCGCCACGATGAAGAACGTAGCGAAATGCGATACTTAGTGTGAATTGCAGAATCCCGTGAATCATCGA     
[44] TM286               ATATCTCGGCTCTCGCCACGATGAAGAACGTAGCGAAATGCGATACTTAGTGTGAATTGCAGAATCCCGTGAATCATCGA     
[45] TM32                ATATCTCGGCTCTCGCCACGATGAAGAACGTAGCGAAATGCGATACTTAGTGTGAATTGCAGAATCCCGTGAATCATCGA     
[46] TM33                ATATCTCGGCTCTCGCCACGATGAAGAACGTAGCGAAATGCGATACTTAGTGTGAATTGCAGAATCCCGTGAATCATCGA     
[47] TM36                ATATCTCGGCTCTCGCCACGATGAAGAACGTAGCGAAATGCGATACTTAGTGTGAATTGCAGAATCCCGTGAATCATCGA     
[48] TM52                ATATCTCGGCTCTCGCCACGATGAAGAACGTAGCGAAATGCGATACTTAGTGTGAATTGCAGAATCCCGTGAATCATCGA     
[49] TM54                ATATCTCGGCTCTCGCCACGATGAAGAACGTAGCGAAATGCGATACTTAGTGTGAATTGCAGAATCCCGTGAATCATCGA     
[50] WCNT25              ATATCTCGGCTCTCGCCACGATGAAGAACGTAGCGAAATGCGATACTTAGTGTGAATTGCAGAATCCCGTGAATCATCGA     
[51] WCNT52              ATATCTCGGCTCTCGCCACGATGAAGAACGTAGCGAAATGCGATACTTAGTGTGAATTGCAGAATCCCGTGAATCATCGA     
[52] WCNT53              ATATCTCGGCTCTCGCCACGATGAAGAACGTAGCGAAATGCGATACTTAGTGTGAATTGCAGAATCCCGTGAATCATCGA     
[53] WCNT81              ATATCTCGGCTCTCGCCACGATGAAGAACGTAGCGAAATGCGATACTTAGTGTGAATTGCAGAATCCCGTGAATCATCGA     
[54] WCQF5               ATATCTCGGCTCTCGCCACGATGAAGAACGTAGCGAAATGCGATACTTAGTGTGAATTGCAGAATCCCGTGAATCATCGA     
[55] WCSJ27              ATATCTCGGCTCTCGCCACGATGAAGAACGTAGCGAAATGCGATACTTAGTGTGAATTGCAGAATCCCGTGAATCATCGA     
[56] XX10                ATATCTCGGCTCTCGCCACGATGAAGAACGTAGCGAAATGCGATACTTAGTGTGAATTGCAGAATCCCGTGAATCATCGA     
[57] XX11                ATATCTCGGCTCTCGCCACGATGAAGAACGTAGCGAAATGCGATACTTAGTGTGAATTGCAGAATCCCGTGAATCATCGA     
[58] XX15                ATATCTCGGCTCTCGCCACGATGAAGAACGTAGCGAAATGCGATACTTAGTGTGAATTGCAGAATCCCGTGAATCATCGA     
[59] XX5                 ATATCTCGGCTCTCGCCACGATGAAGAACGTAGCGAAATGCGATACTTAGTGTGAATTGCAGAATCCCGTGAATCATCGA     
[                   2561          .         .         .         6         .         .         .         . 2640]
[    intragenomic        ................................................................................     ]
[    intergenomic        ................................................................................     ]

[ 1] DHAL4               GTCTTTGAACGCAAGTTGCGCCCGAGGCCTCGGCCGAGGGCACGTCTGCCTGGGCGTCGCACAACCTATCGCCCCCCGCC     
[ 2] DHAL6               GTCTTTGAACGCAAGTTGCGCCCGAGGCCTCGGCCGAGGGCACGTCTGCCTGGGCGTCGCACAACCTATCGCCCCCCGCC     
[ 3] DHLY13              GTCTTTGAACGCAAGTTGCGCCCGAGGCCTCGGCCGAGGGCACGTCTGCCTGGGCGTCGCACAACCTATCGCCCCCCGCC     
[ 4] DHLY4               GTCTTTGAACGCAAGTTGCGCCCGAGGCCTCGGCCGAGGGCACGTCTGCCTGGGCGTCGCACAACCTATCGCCCCCCGCC     
[ 5] DHLY5               GTCTTTGAACGCAAGTTGCGCCCGAGGCCTCGGCCGAGGGCACGTCTGCCTGGGCGTCGCACAACCTATCGCCCCCCGCC     
[ 6] DHLY7               GTCTTTGAACGCAAGTTGCGCCCGAGGCCTCGGCCGAGGGCACGTCTGCCTGGGCGTCGCACAACCTATCGCCCCCCGCC     
[ 7] ES10                GTCTTTGAACGCAAGTTGCGCCCGAGGCCTCGGCCGAGGGCACGTCTGCCTGGGCGTCGCACAACCTATCGCCCCCCGCC     
[ 8] ES13                GTCTTTGAACGCAAGTTGCGCCCGAGGCCTCGGCCGAGGGCACGTCTGCCTGGGCGTCGCACAACCTATCGCCCCCCGCC     
[ 9] ES16                GTCTTTGAACGCAAGTTGCGCCCGAGGCCTCGGCCGAGGGCACGTCTGCCTGGGCGTCGCACAACCTATCGCCCCCCGCC     
[10] ES6                 GTCTTTGAACGCAAGTTGCGCCCGAGGCCTCGGCCGAGGGCACGTCTGCCTGGGCGTCGCACAACCTATCGCCCCCCGCC     
[11] HP10                GTCTTTGAACGCAAGTTGCGCCCGAGGCCTCGGCCGAGGGCACGTCTGCCTGGGCGTCGCACAACCTATCGCCCCCCGCC     
[12] HP6                 GTCTTTGAACGCAAGTTGCGCCCGAGGCCTCGGCCGAGGGCACGTCTGCCTGGGCGTCGCACAACCTATCGCCCCCCGCC     
[13] HX23                GTCTTTGAACGCAAGTTGCGCCCGAGGCCTCGGCCGAGGGCACGTCTGCCTGGGCGTCGCACAACCTATCGCCCCCCGCC     
[14] HX4                 GTCTTTGAACGCAAGTTGCGCCCGAGGCCTCGGCCGAGGGCACGTCTGCCTGGGCGTCGCACAACCTATCGCCCCCCGCC     
[15] JF006               GTCTTTGAACGCAAGTTGCGCCCGAGGCCTCGGCCGAGGGCACGTCTGCCTGGGCGTCGCACAACCTATCGCCCCCCGCC     
[16] JF200               GTCTTTGAACGCAAGTTGCGCCCGAGGCCTCGGCCGAGGGCACGTCTGCCTGGGCGTCGCACAACCTATCGCCCCCCGCC     
[17] SNJ1                GTCTTTGAACGCAAGTTGCGCCCGAGGCCTCGGCCGAGGGCACGTCTGCCTGGGCGTCGCACAACCTATCGCCCCCCGCC     
[18] SNJ6                GTCTTTGAACGCAAGTTGCGCCCGAGGCCTCGGCCGAGGGCACGTCTGCCTGGGCGTCGCACAACCTATCGCCCCCCGCC     
[19] SNJ7                GTCTTTGAACGCAAGTTGCGCCCGAGGCCTCGGCCGAGGGCACGTCTGCCTGGGCGTCGCACAACCTATCGCCCCCCGCC     
[20] TM110               GTCTTTGAACGCAAGTTGCGCCCGAGGCCTCGGCCGRGGGCACGTCTGCCTGGGCGTCGCACAACCTATCGCCCCCCGCC     
[21] TM111               GTCTTTGAACGCAAGTTGCGCCCGAGGCCTCGGCCGAGGGCACGTCTGCCTGGGCGTCGCACAACCTATCGCCCCCCGCC     
[22] TM12                GTCTTTGAACGCAAGTTGCGCCCGAGGCCTCGGCCGAGGGCACGTCTGCCTGGGCGTCGCACAACCTATCGCCCCCCGCC     
[23] TM127               GTCTTTGAACGCAAGTTGCGCCCGAGGCCTCGGCCGAGGGCACGTCTGCCTGGGCGTCGCACAACCTATCGCCCCCCGCC     
[24] TM128               GTCTTTGAACGCAAGTTGCGCCCGAGGCCTCGGCCGAGGGCACGTCTGCCTGGGCGTCGCACAACCTATCGCCCCCCGCC     
[25] TM130               GTCTTTGAACGCAAGTTGCGCCCGAGGCCTCGGCCGAGGGCACGTCTGCCTGGGCGTCGCACAACCTATCGCCCCCCGCC     
[26] TM139               GTCTTTGAACGCAAGTTGCGCCCGAGGCCTCGGCCGAGGGCACGTCTGCCTGGGCGTCGCACAACCTATCGCCCCCCGCC     
[27] TM14                GTCTTTGAACGCAAGTTGCGCCCGAGGCCTCGGCCGAGGGCACGTCTGCCTGGGCGTCGCACAACCTATCGCCCCCCGCC     
[28] TM143               GTCTTTGAACGCAAGTTGCGCCCGAGGCCTCGGCCGAGGGCACGTCTGCCTGGGCGTCGCACAACCTATCGCCCCCCGCC     
[29] TM150               GTCTTTGAACGCAAGTTGCGCCCGAGGCCTCGGCCGAGGGCACGTCTGCCTGGGCGTCGCACAACCTATCGCCCCCCGCC     
[30] TM157               GTCTTTGAACGCAAGTTGCGCCCGAGGCCTCGGCCGAGGGCACGTCTGCCTGGGCGTCGCACAACCTATCGCCCCCCGCC     
[31] TM178               GTCTTTGAACGCAAGTTGCGCCCGAGGCCTCGGCCGAGGGCACGTCTGCCTGGGCGTCGCACAACCTATCGCCCCCCGCC     
[32] TM18                GTCTTTGAACGCAAGTTGCGCCCGAGGCCTCGGCCGAGGGCACGTCTGCCTGGGCGTCGCACAACCTATCGCCCCCCGCC     
[33] TM197               GTCTTTGAACGCAAGTTGCGCCCGAGGCCTCGGCCGAGGGCACGTCTGCCTGGGCGTCGCACAACCTATCGCCCCCCGCC     
[34] TM20                GTCTTTGAACGCAAGTTGCGCCCGAGGCCTCGGCCGAGGGCACGTCTGCCTGGGCGTCGCACAACCTATCGCCCCCCGCC     
[35] TM22                GTCTTTGAACGCAAGTTGCGCCCGAGGCCTCGGCCGAGGGCACGTCTGCCTGGGCGTCGCACAACCTATCGCCCCCCGCC     
[36] TM228               GTCTTTGAACGCAAGTTGCGCCCGAGGCCTCGGCCGAGGGCACGTCTGCCTGGGCGTCGCACAACCTATCGCCCCCCGCC     
[37] TM229               GTCTTTGAACGCAAGTTGCGCCCGAGGCCTCGGCCGAGGGCACGTCTGCCTGGGCGTCGCACAACCTATCGCCCCCCGCC     
[38] TM234               GTCTTTGAACGCAAGTTGCGCCCGAGGCCTCGGCCGRGGGCACGTCTGCCTGGGCGTCGCACAACCTATCGCCCCCCGCC     
[39] TM240               GTCTTTGAACGCAAGTTGCGCCCGAGGCCTCGGCCGAGGGCACGTCTGCCTGGGCGTCGCACAACCTATCGCCCCCCGCC     
[40] TM263               GTCTTTGAACGCAAGTTGCGCCCGAGGCCTCGGCCGAGGGCACGTCTGCCTGGGCGTCGCACAACCTATCGCCCCCCGCC     
[41] TM270               GTCTTTGAACGCAAGTTGCGCCCGAGGCCTCGGCCGAGGGCACGTCTGCCTGGGCGTCGCACAACCTATCGCCCCCCGCC     
[42] TM27                GTCTTTGAACGCAAGTTGCGCCCGAGGCCTCGGCCGAGGGCACGTCTGCCTGGGCGTCGCACAACCTATCGCCCCCCGCC     
[43] TM284               GTCTTTGAACGCAAGTTGCGCCCGAGGCCTCGGCCGAGGGCACGTCTGCCTGGGCGTCGCACAACCTATCGCCCCCCGCC     
[44] TM286               GTCTTTGAACGCAAGTTGCGCCCGAGGCCTCGGCCGAGGGCACGTCTGCCTGGGCGTCGCACAACCTATCGCCCCCCGCC     
[45] TM32                GTCTTTGAACGCAAGTTGCGCCCGAGGCCTCGGCCGAGGGCACGTCTGCCTGGGCGTCGCACAACCTATCGCCCCCCGCC     
[46] TM33                GTCTTTGAACGCAAGTTGCGCCCGAGGCCTCGGCCGAGGGCACGTCTGCCTGGGCGTCGCACAACCTATCGCCCCCCGCC     
[47] TM36                GTCTTTGAACGCAAGTTGCGCCCGAGGCCTCGGCSGRGGGCACGTCTGCCTGGGCGTCGCACAACCTATCGCCCCCCGCC     
[48] TM52                GTCTTTGAACGCAAGTTGCGCCCGAGGCCTCGGCCGAGGGCACGTCTGCCTGGGCGTCGCACAACCTATCGCCCCCCGCC     
[49] TM54                GTCTTTGAACGCAAGTTGCGCCCGAGGCCTCGGCCGAGGGCACGTCTGCCTGGGCGTCGCACAACCTATCGCCCCCCGCC     
[50] WCNT25              GTCTTTGAACGCAAGTTGCGCCCGAGGCCTCGGCCGAGGGCACGTCTGCCTGGGCGTCGCACAACCTATCGCCCCCCGCC     
[51] WCNT52              GTCTTTGAACGCAAGTTGCGCCCGAGGCCTCGGCCGAGGGCACGTCTGCCTGGGCGTCGCACAACCTATCGCCCCCCGCC     
[52] WCNT53              GTCTTTGAACGCAAGTTGCGCCCGAGGCCTCGGCCGAGGGCACGTCTGCCTGGGCGTCGCACAACCTATCGCCCCCCGCC     
[53] WCNT81              GTCTTTGAACGCAAGTTGCGCCCGAGGCCTCGGCCGAGGGCACGTCTGCCTGGGCGTCGCACAACCTATCGCCCCCCGCC     
[54] WCQF5               GTCTTTGAACGCAAGTTGCGCCCGAGGCCTCGGCCGAGGGCACGTCTGCCTGGGCGTCGCACAACCTATCGCCCCCCGCC     
[55] WCSJ27              GTCTTTGAACGCAAGTTGCGCCCGAGGCCTCGGCCGAGGGCACGTCTGCCTGGGCGTCGCACAACCTATCGCCCCCCGCC     
[56] XX10                GTCTTTGAACGCAAGTTGCGCCCGAGGCCTCGGCCGAGGGCACGTCTGCCTGGGCGTCGCACAACCTATCGCCCCCCGCC     
[57] XX11                GTCTTTGAACGCAAGTTGCGCCCGAGGCCTCGGCCGAGGGCACGTCTGCCTGGGCGTCGCACAACCTATCGCCCCCCGCC     
[58] XX15                GTCTTTGAACGCAAGTTGCGCCCGAGGCCTCGGCCGRGGGCACGTCTGCCTGGGCGTCGCACAACCTATCGCCCCCCGCC     
[59] XX5                 GTCTTTGAACGCAAGTTGCGCCCGAGGCCTCGGCCGAGGGCACGTCTGCCTGGGCGTCGCACAACCTATCGCCCCCCGCC     
[                   2641          :         .         .         .         .         7         .         . 2720]
[    intragenomic        ..................................+.+...........................................     ]
[    intergenomic        ................................................................................     ]

[ 1] DHAL4               CTCCGGGTGCGGGGGCGCGGAGTTGGCCGTCCGTGCCCCCAGCGGCGCGGTCGGCTGAAAACCACGCGGTCGTCGTCTCT     
[ 2] DHAL6               CTCCGGGTGCGGGGGCGCGGAGTTGGCCGTCCGTGCCCCCAGCGGCGCGGTCGGCTGAAAACCACGCGGTCGTCGTCTCT     
[ 3] DHLY13              CTCCGGGTGCGGGGGCGCGGAGTTGGCCGTCCGTGCCCCCAGCGGCGCGGTCGGCTGAAAACCACGCGGTCGTCGTCTCT     
[ 4] DHLY4               CTCCGGGTGCGGGGGCGCGGAGTTGGCCGTCCGTGCCCCCAGCGGCGCGGTCGGCTGAAAACCACGCGGTCGTCGTCTCT     
[ 5] DHLY5               CTCCGGGTGCGGGGGCGCGGAGTTGGCCGTCCGTGCCCCCAGCGGCGCGGTCGGCTGAAAACCACGCGGTCGTCGTCTCT     
[ 6] DHLY7               CTCCGGGTGCGGGGGCGCGGAGTTGGCCGTCCGTGCCCCCAGCGGCGCGGTCGGCTGAAAACCACGCGGTCGTCGTCTCT     
[ 7] ES10                CTCCGGGTGCGGGGGCGCGGAGTTGGCCGTCCGTGCCCCCAGCGGCGCGGTCGGCTGAAAACCACGCGGTCGTCGTCTCT     
[ 8] ES13                CTCCGGGTGCGGGGGCGCGGAGTTGGCCGTCCGTGCCCCCAGCGGCGCGGTCGGCTGAAAACCACGCGGTCGTCGTCTCT     
[ 9] ES16                CTCCGGGTGCGGGGGCGCGGAGTTGGCCGTCCGTGCCCCCAGCGGCGCGGTCGGCTGAAAACCACGCGGTCGTCGTCTCT     
[10] ES6                 CTCCGGGTGCGGGGGCGCGGAGTTGGCCGTCCGTGCCCCCAGCGGCGCGGTCGGCTGAAAACCACGCGGTCGTCGTCTCT     
[11] HP10                CTCCGGGTGCGGGGGCGCGGAGTTGGCCGTCCGTGCCCCCAGCGGCGCGGTCGGCTGAAAACCACGCGGTCGTCGTCTCT     
[12] HP6                 CTCCGGGTGCGGGGGCGCGGAGTTGGCCGTCCGTGCCCCCAGCGGCGCGGTCGGCTGAAAACCACGCGGTCGTCGTCTCT     
[13] HX23                CTCCGGGTGCGGGGGCGCGGAGTTGGCCGTCCGTGCCCCCAGCGGCGCGGTCGGCTGAAAACCACGCGGTCGTCGTCTCT     
[14] HX4                 CTCCGGGTGCGGGGGCGCGGAGTTGGCCGTCCGTGCCCCCAGCGGCGCGGTCGGCTGAAAACCACGCGGTCGTCGTCTCT     
[15] JF006               CTCCGGGTGCGGGGGCGCGGAGTTGGCCGTCCGTGCCCCCAGCGGCGCGGTCGGCTGAAAACCACGCGGTCGTCGTCTCT     
[16] JF200               CTCCGGGTGCGGGGGCGCGGAGTTGGCCGTCCGTGCCCCCAGCGGCGCGGTCGGCTGAAAACCACGCGGTCGTCGTCTCT     
[17] SNJ1                CTCCGGGTGCGGGGGCGCGGAGTTGGCCGTCCGTGCCCCCAGCGGCGCGGTCGGCTGAAAACCACGCGGTCGTCGTCTCT     
[18] SNJ6                CTCCGGGTGCGGGGGCGCGGAGTTGGCCGTCCGTGCCCCCAGCGGCGCGGTCGGCTGAAAACCACGCGGTCGTCGTCTCT     
[19] SNJ7                CTCCGGGTGCGGGGGCGCGGAGTTGGCCGTCCGTGCCCCCAGCGGCGCGGTCGGCTGAAAACCACGCGGTCGTCGTCTCT     
[20] TM110               CTCCGGGTGCGGGGGCGCGGAGTTGGCCGTCCGTGCCCCCAGCGGCGCGGTCGGCTGAAAACCACGCGGTCGTCGTCTCT     
[21] TM111               CTCCGGGTGCGGGGGCGCGGAGTTGGCCGTCCGTGCCCCCAGCGGCGCGGTCGGCTGAAAACCACGCGGTCGTCGTCTCT     
[22] TM12                CTCCGGGTGCGGGGGCGCGGAGTTGGCCGTCCGTGCCCCCAGCGGCGCGGTCGGCTGAAAACCACGCGGTCGTCGTCTCT     
[23] TM127               CTCCGGGTGCGGGGGCGCGGAGTTGGCCGTCCGTGCCCCCAGCGGCGCGGTCGGCTGAAAACCACGCGGTCGTCGTCTCT     
[24] TM128               CTCCGGGTGCGGGGGCGCGGAGTTGGCCGTCCGTGCCCCCAGCGGCGCGGTCGGCTGAAAACCACGCGGTCGTCGTCTCT     
[25] TM130               CTCCGGGTGCGGGGGCGCGGAGTTGGCCGTCCGTGCCCCCAGCGGCGCGGTCGGCTGAAAACCACGCGGTCGTCGTCTCT     
[26] TM139               CTCCGGGTGCGGGGGCGCGGAGTTGGCCGTCCGTGCCCCCAGCGGCGCGGTCGGCTGAAAACCACGCGGTCGTCGTCTCT     
[27] TM14                CTCCGGGTGCGGGGGCGCGGAGTTGGCCGTCCGTGCCCCCAGCGGCGCGGTCGGCTGAAAACCACGCGGTCGTCGTCTCT     
[28] TM143               CTCCGGGTGCGGGGGCGCGGAGTTGGCCGTCCGTGCCCCCAGCGGCGCGGTCGGCTGAAAACCACGCGGTCGTCGTCTCT     
[29] TM150               CTCCGGGTGCGGGGGCGCGGAGTTGGCCGTCCGTGCCCCCAGCGGCGCGGTCGGCTGAAAACCACGCGGTCGTCGTCTCT     
[30] TM157               CTCCGGGTGCGGGGGCGCGGAGTTGGCCGTCCGTGCCCCCAGCGGCGCGGTCGGCTGAAAACCACGCGGTCGTCGTCTCT     
[31] TM178               CTCCGGGTGCGGGGGCGCGGAGTTGGCCGTCCGTGCCCCCAGCGGCGCGGTCGGCTGAAAACCACGCGGTCGTCGTCTCT     
[32] TM18                CTCCGGGTGCGGGGGCGCGGAGTTGGCCGTCCGTGCCCCCAGCGGCGCGGTCGGCTGAAAACCACGCGGTCGTCGTCTCT     
[33] TM197               CTCCGGGTGCGGGGGCGCGGAGTTGGCCGTCCGTGCCCCCAGCGGCGCGGTCGGCTGAAAACCACGCGGTCGTCGTCTCT     
[34] TM20                CTCCGGGTGCGGGGGCGCGGAGTTGGCCGTCCGTGCCCCCAGCGGCGCGGTCGGCTGAAAACCACGCGGTCGTCGTCTCT     
[35] TM22                CTCCGGGTGCGGGGGCGCGGAGTTGGCCGTCCGTGCCCCCAGCGGCGCGGTCGGCTGAAAACCACGCGGTCGTCGTCTCT     
[36] TM228               CTCCGGGTGCGGGGGCGCGGAGTTGGCCGTCCGTGCCCCCAGCGGCGCGGTCGGCTGAAAACCACGCGGTCGTCGTCTCT     
[37] TM229               CTCCGGGTGCGGGGGCGCGGAGTTGGCCGTCCGTGCCCCCAGCGGCGCGGTCGGCTGAAAACCACGCGGTCGTCGTCTCT     
[38] TM234               CTCCGGGTGCGGGGGCGCGGAGTTGGCCGTCCGTGCCCCCAGCGGCGCGGTCGGCTGAAAACCACGCGGTCGTCGTCTCT     
[39] TM240               CTCCGGGTGCGGGGGCGCGGAGTTGGCCGTCCGTGCCCCCAGCGGCGCGGTCGGCTGAAAACCACGCGGTCGTCGTCTCT     
[40] TM263               CTCCGGGTGCGGGGGCGCGGAGTTGGCCGTCCGTGCCCCCAGCGGYGCGGTCGGCTGAAAACCACGCGGTCGTCGTCTCT     
[41] TM270               CTCCGGGTGCGGGGGCGCGGAGTTGGCCGTCCGTGCCCCCAGCGGCGCGGTCGGCTGAAAACCACGCGGTCGTCGTCTCT     
[42] TM27                CTCCGGGTGCGGGGGCGCGGAGTTGGCCGTCCGTGCCCCCAGCGGCGCGGTCGGCTGAAAACCACGCGGTCGTCGTCTCT     
[43] TM284               CTCCGGGTGCGGGGGCGCGGAGTTGGCCGTCCGTGCCCCCAGCGGCGCGGTCGGCTGAAAACCACGCGGTCGTCGTCTCT     
[44] TM286               CTCCGGGTGCGGGGGCGCGGAGTTGGCCGTCCGTGCCCCCAGCGGCGCGGTCGGCTGAAAACCACGCGGTCGTCGTCTCT     
[45] TM32                CTCCGGGTGCGGGGGCGCGGAGTTGGCCGTCCGTGCCCCCAGCGGCGCGGTCGGCTGAAAACCACGCGGTCGTCGTCTCT     
[46] TM33                CTCCGGGTGCGGGGGCGCGGAGTTGGCCGTCCGTGCCCCCAGCGGCGCGGTCGGCTGAAAACCACGCGGTCGTCGTCTCT     
[47] TM36                CTCCGGGTGCGGGGGCGCGGAGTTGGCCGTCCGTGCCCCCAGCGGCGCGGTCGGCTGAAAACCACGCGGTCGTCGTCTCT     
[48] TM52                CTCCGGGTGCGGGGGCGCGGAGTTGGCCGTCCGTGCCCCCAGCGGCGCGGTCGGCTGAAAACCACGCGGTCGTCGTCTCT     
[49] TM54                CTCCGGGTGCGGGGGCGCGGAGTTGGCCGTCCGTGCCCCCAGCGGCGCGGTCGGCTGAAAACCACGCGGTCGTCGTCTCT     
[50] WCNT25              CTCCGGGTGCGGGGGCGCGGAGTTGGCCGTCCGTGCCCCCAGCGGCGCGGTCGGCTGAAAACCACGCGGTCGTCGTCTCT     
[51] WCNT52              CTCCGGGTGCGGGGGCGCGGAGTTGGCCGTCCGTGCCCCCAGCGGCGCGGTCGGCTGAAAACCACGCGGTCGTCGTCTCT     
[52] WCNT53              CTCCGGGTGCGGGGGCGCGGAGTTGGCCGTCCGTGCCCCCAGCGGCGCGGTCGGCTGAAAACCACGCGGTCGTCGTCTCT     
[53] WCNT81              CTCCGGGTGCGGGGGCGCGGAGTTGGCCGTCCGTGCCCCCAGCGGCGCGGTCGGCTGAAAACCACGCGGTCGTCGTCTCT     
[54] WCQF5               CTCCGGGTGCGGGGGCGCGGAGTTGGCCGTCCGTGCCCCCAGCGGCGCGGTCGGCTGAAAACCACGCGGTCGTCGTCTCT     
[55] WCSJ27              CTCCGGGTGCGGGGGCGCGGAGTTGGCCGTCCGTGCCCCCAGCGGCGCGGTCGGCTGAAAACCACGCGGTCGTCGTCTCT     
[56] XX10                CTCCGGGTGCGGGGGCGCGGAGTTGGCCGTCCGTGCCCCCAGCGGCGCGGTCGGCTGAAAACCACGCGGTCGTCGTCTCT     
[57] XX11                CTCCGGGTGCGGGGGCGCGGAGTTGGCCGTCCGTGCCCCCAGCGGCGCGGTCGGCTGAAAACCACGCGGTCGTCGTCTCT     
[58] XX15                CTCCGGGTGCGGGGGCGCGGAGTTGGCCGTCCGTGCCCCCAGCGGCGCGGTCGGCTGAAAACCACGCGGTCGTCGTCTCT     
[59] XX5                 CTCCGGGTGCGGGGGCGCGGAGTTGGCCGTCCGTGCCCCCAGCGGCGCGGTCGGCTGAAAACCACGCGGTCGTCGTCTCT     
[                   2721          .         .         :         .         .         .         .         8 2800]
[    intragenomic        .............................................+..................................     ]
[    intergenomic        ................................................................................     ]

[ 1] DHAL4               CTGCGCCGGCGAACGGTGTCCGGGCCGCGCGATGCGCGGTCGATCGGCGCCGGCGCGGAGCATCGGGCGAGCGTCTCCGC     
[ 2] DHAL6               CTGCGCCGGCGAACGGTGTCCGGGCCGCGCGATGCGCGGTCGATCGGCGCCGGCGCGGAGCATCGGGCGAGCGTCTCCGC     
[ 3] DHLY13              CTGCGCCGGCGAACGGTGTCCGGGCCGCGCGATGCGCGGTCGATCGGCGCCGGCGCGGAGCATCGGGCGAGCGTCTCCGC     
[ 4] DHLY4               CTGCGCCGGCGAACGGTGTCCGGGCCGCGCGATGCGCGGTCGATCGGCGCCGGCGCGGAGCATCGGGCGAGCGTCTCCGC     
[ 5] DHLY5               CTGCGCCGGCGAACGGTGTCCGGGCCGCGCGATGCGCGGTCGATCGGCGCCGGCGCGGAGCATCGGGCGAGCGTCTCCGC     
[ 6] DHLY7               CTGCGCCGGCGAACGGTGTCCGGGCCGCGCGATGCGCGGTCGATCGGCGCCGGCGCGGAGCATCGGGCGAGCGTCTCCGC     
[ 7] ES10                CTGCGCCGGCGAACGGTGTCCGGGCCGCGCGATGCGCGGTCGATCGGCGCCGGCGCGGAGCATCGGGCGAGCGTCTCCGC     
[ 8] ES13                CTGCGCCGGCGAACGGTGTCCGGGCCGCGCGATGCGCGGTCGATCGGCGCCGGCGCGGAGCATCGGGCGAGCGTCTCCGC     
[ 9] ES16                CTGCGCCGGCGAACGGTGTCCGGGCCGCGCGATGCGCGGTCGATCGGCGCCGGCGCGGAGCATCGGGCGAGCGTCTCCGC     
[10] ES6                 CTGCGCCGGCGAACGGTGTCCGGGCCGCGCGATGCGCGGTCGATCGGCGCCGGCGCGGAGCATCGGGCGAGCGTCTCCGC     
[11] HP10                CTGCGCCGGCGAACGGTGTCCGGGCCGCGCGATGCGCGGTCGATCGGCGCCGGCGCGGAGCATCGGGCGAGCGTCTCCGC     
[12] HP6                 CTGCGCCGGCGAACGGTGTCCGGGCCGCGCGATGCGCGGTCGATCGGCGCCGGCGCGGAGCATCGGGCGAGCGTCTCCGC     
[13] HX23                CTGCGCCGGCGAACGGTGTCCGGGCCGCGCGATGCGCGGTCGATCGGCGCCGGCGCGGAGCATCGGGCGAGCGTCTCCGC     
[14] HX4                 CTGCGCCGGCGAACGGTGTCCGGGCCGCGCGATGCGCGGTCGATCGGCGCCGGCGCGGAGCATCGGGCGAGCGTCTCCGC     
[15] JF006               CTGCGCCGGCGAACGGTGTCCGGGCCGCGCGATGCGCGGTCGATCGGCGCCGGCGCGGAGCATCGGGCGAGCGTCTCCGC     
[16] JF200               CTGCGCCGGCGAACGGTGTCCGGGCCGCGCGATGCGCGGTCGATCGGCGCCGGCGCGGAGCATCGGGCGAGCGTCTCCGC     
[17] SNJ1                CTGCGCCGGCGAACGGTGTCCGGGCCGCGCGATGCGCGGTCGATCGGCGCCGGCGCGGAGCATCGGGCGAGCGTCTCCGC     
[18] SNJ6                CTGCGCCGGCGAACGGTGTCCGGGCCGCGCGATGCGCGGTCGATCGGCGCCGGCGCGGAGCATCGGGCGAGCGTCTCCGC     
[19] SNJ7                CTGCGCCGGCGAACGGTGTCCGGGCCGCGCGATGCGCGGTCGATCGGCGCCGGCGCGGAGCATCGGGCGAGCGTCTCCGC     
[20] TM110               CTGCGCCGGCGAACGGTGTCCGGGCCGCGCGATGCGCGGTCGATCGGCGCCGGCGCGGAGCATCGGGCGAGCGTCTCCGC     
[21] TM111               CTGCGCCGGCGAACGGTGTCCGGGCCGCGCGATGCGCGGTCGATCGGCGCCGGCGCGGAGCATCGGGCGAGCGTCTCCGC     
[22] TM12                CTGCGCCGGCGAACGGTGTCCGGGCCGCGCGATGCGCGGTCGATCGGCGCCGGCGCGGAGCATCGGGCGAGCGTCTCCGC     
[23] TM127               CTGCGCCGGCGAACGGTGTCCGGGCCGCGCGATGCGCGGTCGATCGGCGCCGGCGCGGAGCATCGGGCGAGCGTCTCCGC     
[24] TM128               CTGCGCCGGCGAACGGTGTCCGGGCCGCGCGATGCGCGGTCGATCGGCGCCGGCGCGGAGCATCGGGCGAGCGTCTCCGC     
[25] TM130               CTGCGCCGGCGAACGGTGTCCGGGCCGCGCGATGCGCGGTCGATCGGCGCCGGCGCGGAGCATCGGGCGAGCGTCTCCGC     
[26] TM139               CTGCGCCGGCGAACGGTGTCCGGGCCGCGCGATGCGCGGTCGATCGGCGCCGGCGCGGAGCATCGGGCGAGCGTCTCCGC     
[27] TM14                CTGCGCCGGCGAACGGTGTCCGGGCCGCGCGATGCGCGGTCGATCGGCGCCGGCGCGGAGCATCGGGCGAGCGTCTCCGC     
[28] TM143               CTGCGCCGGCGAACGGTGTCCGGGCCGCGCGATGCGCGGTCGATCGGCGCCGGCGCGGAGCATCGGGCGAGCGTCTCCGC     
[29] TM150               CTGCGCCGGCGAACGGTGTCCGGGCCGCGCGATGCGCGGTCGATCGGCGCCGGCGCGGAGCATCGGGCGAGCGTCTCCGC     
[30] TM157               CTGCGCCGGCGAACGGTGTCCGGGCCGCGCGATGCGCGGTCGATCGGCGCCGGCGCGGAGCATCGGGCGAGCGTCTCCGC     
[31] TM178               CCGCACCGGCGARCGGTGTCCRGGCCGCGCGATGCGCGGTCGATCGGCGCCGGCGCGGAGCATCGGGCGAGCGTCTCCGC     
[32] TM18                CTGCGCCGGCGAACGGTGTCCGGGCCGCGCGATGCGCGGTCGATCGGCGCCGGCGCGGAGCATCGGGCGAGCGTCTCCGC     
[33] TM197               CTGCGCCGGCGAACGGTGTCCGGGCCGCGCGATGCGCGGTCGATCGGCGCCGGCGCGGAGCATCGGGCGAGCGTCTCCGC     
[34] TM20                CTGCGCCGGCGAACGGTGTCCGGGCCGCGCGATGCGCGGTCGATCGGCGCCGGCGCGGAGCATCGGGCGAGCGTCTCCGC     
[35] TM22                CTGCGCCGGCGAACGGTGTCCGGGCCGCGCGATGCGCGGTCGATCGGCGCCGGCGCGGAGCATCGGGCGAGCGTCTCCGC     
[36] TM228               CTGCGCCGGCGAACGGTGTCCGGGCCGCGCGATGCGCGGTCGATCGGCGCCGGCGCGGAGCATCGGGCGAGCGTCTCCGC     
[37] TM229               CTGCGCCGGCGAACGGTGTCCGGGCCGCGCGATGCGCGGTCGATCGGCGCCGGCGCGGAGCATCGGGCGAGCGTCTCCGC     
[38] TM234               CTGCGCCGGCGAACGGTGTCCGGGCCGCGCGATGCGCGGTCGATCGGCGCCGGCGCGGAGCATCGGGCGAGCGTCTCCGC     
[39] TM240               CTGCGCCGGCGAACGGTGTCCGGGCCGCGCGATGCGCGGTCGATCGGCGCCGGCGCGGAGCATCGGGCGAGCGTCTCCGC     
[40] TM263               CTGCGCCGGCGAACGGTGTCCGGGCCGCGCGATGCGCGGTCGATCGGCGCCGGCGCGGAGCATCGGGCGAGCGTCTCCGC     
[41] TM270               CTGCGCCGGCGAACGGTGTCCGGGCCGCGCGATGCGCGGTCGATCGGCGCCGGCGCGGAGCATCGGGCGAGCGTCTCCGC     
[42] TM27                CTGCGCCGGCGAACGGTGTCCGGGCCGCGCGATGCGCGGTCGATCGGCGCCGGCGCGGAGCATCGGGCGAGCGTCTCCGC     
[43] TM284               CTGCGCCGGCGAACGGTGTCCGGGCCGCGCGATGCGCGGTCGATCGGCGCCGGCGCGGAGCATCGGGCGAGCGTCTCCGC     
[44] TM286               CTGCGCCGGCGAACGGTGTCCGGGCCGCGCGATGCGCGGTCGATCGGCGCCGGCGCGGAGCATCGGGCGAGCGTCTCCGC     
[45] TM32                CTGCGCCGGCGAACGGTGTCCGGGCCGCGCGATGCGCGGTCGATCGGCGCCGGCGCGGAGCATCGGGCGAGCGTCTCCGC     
[46] TM33                CTGCGCCGGCGAACGGTGTCCGGGCCGCGCGATGCGCGGTCGATCGGCGCCGGCGCGGAGCATCGGGCGAGCGTCTCCGC     
[47] TM36                CTGCGCCGGCGAACGGTGTCCGGGCCGCGCGATGCGCGGTCGATCGGCGCCGGCGCGGAGCATCGGGCGAGCGTCTCCGC     
[48] TM52                CTGCGCCGGCGAACGGTGTCCGGGCCGCGCGATGCGCGGTCGATCGGCGCCGGCGCGGAGCATCGGGCGAGCGTCTCCGC     
[49] TM54                CTGCGCCGGCGAACGGTGTCCGGGCCGCGCGATGCGCGGTCGATCGGCGCCGGCGCGGAGCATCGGGCGAGCGTCTCCGC     
[50] WCNT25              CTGCGCCGGCGAACGGTGTCCGGGCCGCGCGATGCGCGGTCGATCGGCGCCGGCGCGGAGCATCGGGCGAGCGTCTCCGC     
[51] WCNT52              CTGCGCCGGCGAACGGTGTCCGGGCCGCGCGATGCGCGGTCGATCGGCGCCGGCGCGGAGCATCGGGCGAGCGTCTCCGC     
[52] WCNT53              CTGCGCCGGCGAACGGTGTCCGGGCCGCGCGATGCGCGGTCGATCGGCGCCGGCGCGGAGCATCGGGCGAGCGTCTCCGC     
[53] WCNT81              CTGCGCCGGCGAACGGTGTCCGGGCCGCGCGATGCGCGGTCGATCGGCGCCGGCGCGGAGCATCGGGCGAGCGTCTCCGC     
[54] WCQF5               CTGCGCCGGCGAACGGTGTCCGGGCCGCGCGATGCGCGGTCGATCGGCGCCGGCGCGGAGCATCGGGCGAGCGTCTCCGC     
[55] WCSJ27              CTGCGCCGGCGAACGGTGTCCGGGCCGCGCGATGCGCGGTCGATCGGCGCCGGCGCGGAGCATCGGGCGAGCGTCTCCGC     
[56] XX10                CTGYGCCGGCGAACGGTGTCCGGGCCGCGCGATGCGCGGTCGATCGGCGCCGGCGCGGAGCATCGGGCGAGCGTCTCCGC     
[57] XX11                CTGCGCCGGCGAACGGTGTCCGGGCCGCGCGATGCGCGGTCGATCGGCGCCGGCGCGGAGCATCGGGCGAGCGTCTCCGC     
[58] XX15                CTGCGCCGGCGAACGGTGTCCGGGCCGCGCGATGCGCGGTCGATCGGCGCCGGCGCGGAGCATCGGGCGAGCGTCTCCGC     
[59] XX5                 CTGCGCCGGCGAACGGTGTCCGGGCCGCGCGATGCGCGGTCGATCGGCGCCGGCGCGGAGCATCGGGCGAGCGTCTCCGC     
[                   2801          .         .         .         .         :         .         .         . 2880]
[    intragenomic        ...+........+........+..........................................................     ]
[    intergenomic        .+..+...........................................................................     ]

[ 1] DHAL4               GAACAACTTCGAACTCCGGCCTCGGCCGCACCGCGCACGCGGGGCGGCCGTCCGGACGCTGCGCGCGACCCCAGGTCAGG     
[ 2] DHAL6               GAACAACTTCGAACTCCGGCCTCGGCCGCACCGCGCACGCGGGGCGGCCGTCCGGACGCTGCGCGCGACCCCAGGTCAGG     
[ 3] DHLY13              GAACAACTTCGAACTCCGGCCTCGGCCGCACCGCGCACGCGGGGCGGCCGTCCGGACGCTGCGCGCGACCCCAGGTCAGG     
[ 4] DHLY4               GAACAACTTCGAACTCCGGCCTCGGCCGCACCGCGCACGCGGGGCGGCCGTCCGGACGCTGCGCGCGACCCCAGGTCAGG     
[ 5] DHLY5               GAACAACTTCGAACTCCGGCCTCGGCCGCACCGCGCACGCGGGGCGGCCGTCCGGACGCTGCGCGCGACCCCAGGTCAGG     
[ 6] DHLY7               GAACAACTTCGAACTCCGGCCTCGGCCGCACCGCGCACGCGGGGCGGCCGTCCGGACGCTGCGCGCGACCCCAGGTCAGG     
[ 7] ES10                GAACAACTTCGAACTCCGGCCTCGGCCGCACCGCGCACGCGGGGCGGCCGTCCGGACGCTGCGCGCGACCCCAGGTCAGG     
[ 8] ES13                GAACAACTTCGAACTCCGGCCTCGGCCGCACCGCGCACGCGGGGCGGCCGTCCGGACGCTGCGCGCGACCCCAGGTCAGG     
[ 9] ES16                GAACAACTTCGAACTCCGGCCTCGGCCGCACCGCGCACGCGGGGCGGCCGTCCGGACGCTGCGCGCGACCCCAGGTCAGG     
[10] ES6                 GAACAACTTCGAACTCCGGCCTCGGCCGCACCGCGCACGCGGGGCGGCCGTCCGGACGCTGCGCGCGACCCCAGGTCAGG     
[11] HP10                GAACAACTTCGAACTCCGGCCTCGGCCGCACCGCGCACGCGGGGCGGCCGTCCGGACGCTGCGCGCGACCCCAGGTCAGG     
[12] HP6                 GAACAACTTCGAACTCCGGCCTCGGCCGCACCGCGCACGCGGGGCGGCCGTCCGGACGCTGCGCGCGACCCCAGGTCAGG     
[13] HX23                GAACAACTTCGAACTCCGGCCTCGGCCGCACCGCGCACGCGGGGCGGCCGTCCGGACGCTGCGCGCGACCCCAGGTCAGG     
[14] HX4                 GAACAACTTCGAACTCCGGCCTCGGCCGCACCGCGCACGCGGGGCGGCCGTCCGGACGCTGCGCGCGACCCCAGGTCAGG     
[15] JF006               GAACAACTTCGAACTCCGGCCTCGGCCGCACCGCGCACGCGGGGCGGCCGTCCGGACGCTGCGCGCGACCCCAGGTCAGG     
[16] JF200               GAACAACTTCGAACTCCGGCCTCGGCCGCACCGCGCACGCGGGGCGGCCGTCCGGACGCTGCGCGCGACCCCAGGTCAGG     
[17] SNJ1                GAACAACTTCGAACTCCGGCCTCGGCCGCACCGCGCACGCGGGGCGGCCGTCCGGACGCTGCGCGCGACCCCAGGTCAGG     
[18] SNJ6                GAACAACTTCGAACTCCGGCCTCGGCCGCACCGCGCACGCGGGGCGGCCGTCCGGACGCTGCGCGCGACCCCAGGTCAGG     
[19] SNJ7                GAACAACTTCGAACTCCGGCCTCGGCCGCACCGCGCACGCGGGGCGGCCGTCCGGACGCTGCGCGCGACCCCAGGTCAGG     
[20] TM110               GAACAACTTCGAACTCCGGCCTCGGCCGCACCGCGCACGCGGGGCGGCCGTCCGGACGCTGCGCGCGACCCCAGGTCAGG     
[21] TM111               GAACAACTTCGAACTCCGGCCTCGGCCGCACCGCGCACGCGGGGCGGCCGTCCGGACGCTGCGCGCGACCCCAGGTCAGG     
[22] TM12                GAACAACTTCGAACTCCGGCCTCGGCCGCACCGCGCACGCGGGGCGGCCGTCCGGACGCTGCGCGCGACCCCAGGTCAGG     
[23] TM127               GAACAACTTCGAACTCCGGCCTCGGCCGCACCGCGCACGCGGGGCGGCCGTCCGGACGCTGCGCGCGACCCCAGGTCAGG     
[24] TM128               GAACAACTTCGAACTCCGGCCTCGGCCGCACCGCGCACGCGGGGCGGCCGTCCGGACGCTGCGCGCGACCCCAGGTCAGG     
[25] TM130               GAACAACTTCGAACTCCGGCCTCGGCCGCACCGCGCACGCGGGGCGGCCGTCCGGACGCTGCGCGCGACCCCAGGTCAGG     
[26] TM139               GAACAACTTCGAACTCCGGCCTCGGCCGCACCGCGCACGCGGGGCGGCCGTCCGGACGCTGCGCGCGACCCCAGGTCAGG     
[27] TM14                GAACAACTTCGAACTCCGGCCTCGGCCGCACCGCGCACGCGGGGCGGCCGTCCGGACGCTGCGCGCGACCCCAGGTCAGG     
[28] TM143               GAACAACTTCGAACTCCGGCCTCGGCCGCACCGCGCACGCGGGGCGGCCGTCCGGACGCTGCGCGCGACCCCAGGTCAGG     
[29] TM150               GAACAACTTCGAACTCCGGCCTCGGCCGCACCGCGCACGCGGGGCGGCCGTCCGGACGCTGCGCGCGACCCCAGGTCAGG     
[30] TM157               GAACAACTTCGAACTCCGGCCTCGGCCGCACCGCGCACGCGGGGCGGCCGTCCGGACGCTGCGCGCGACCCCAGGTCAGG     
[31] TM178               GAACAACTTCGAACTCCGGCCTCGGCCGCACCGCGCACGCGGGGCGGCCGTCCGGACGCTGCGCGCGACCCCAGGTCAGG     
[32] TM18                GAACAACTTCGAACTCCGGCCTCGGCCGCACCGCGCACGCGGGGCGGCCGTCCGGACGCTGCGCGCGACCCCAGGTCAGG     
[33] TM197               GAACAACTTCGAACTCCGGCCTCGGCCGCACCGCGCACGCGGGGCGGCCGTCCGGACGCTGCGCGCGACCCCAGGTCAGG     
[34] TM20                GAACAACTTCGAACTCCGGCCTCGGCCGCACCGCGCACGCGGGGCGGCCGTCCGGACGCTGCGCGCGACCCCAGGTCAGG     
[35] TM22                GAACAACTTCGAACTCCGGCCTCGGCCGCACCGCGCACGCGGGGCGGCCGTCCGGACGCTGCGCGCGACCCCAGGTCAGG     
[36] TM228               GAACAACTTCGAACTCCGGCCTCGGCCGCACCGCGCACGCGGGGCGGCCGTCCGGACGCTGCGCGCGACCCCAGGTCAGG     
[37] TM229               GAACAACTTCGAACTCCGGCCTCGGCCGCACCGCGCACGCGGGGCGGCCGTCCGGACGCTGCGCGCGACCCCAGGTCAGG     
[38] TM234               GAACAACTTCGAACTCCGGCCTCGGCCGCACCGCGCACGCGGGGCGGCCGTCCGGACGCTGCGCGCGACCCCAGGTCAGG     
[39] TM240               GAACAACTTCGAACTCCGGCCTCGGCCGCACCGCGCACGCGGGGCGGCCGTCCGGACGCTGCGCGCGACCCCAGGTCAGG     
[40] TM263               GAACAACTTCGAACTCCGGCCTCGGCCGCACCGCGCACGCGGGGCGGCCGTCCGGACGCTGCGCGCGACCCCAGGTCAGG     
[41] TM270               GAACAACTTCGAACTCCGGCCTCGGCCGCACCGCGCACGCGGGGCGGCCGTCCGGACGCTGCGCGCGACCCCAGGTCAGG     
[42] TM27                GAACAACTTCGAACTCCGGCCTCGGCCGCACCGCGCACGCGGGGCGGCCGTCCGGACGCTGCGCGCGACCCCAGGTCAGG     
[43] TM284               GAACAACTTCGAACTCCGGCCTCGGCCGCACCGCGCACGCGGGGCGGCCGTCCGGACGCTGCGCGCGACCCCAGGTCAGG     
[44] TM286               GAACAACTTCGAACTCCGGCCTCGGCCGCACCGCGCACGCGGGGCGGCCGTCCGGACGCTGCGCGCGACCCCAGGTCAGG     
[45] TM32                GAACAACTTCGAACTCCGGCCTCGGCCGCACCGCGCACGCGGGGCGGCCGTCCGGACGCTGCGCGCGACCCCAGGTCAGG     
[46] TM33                GAACAACTTCGAACTCCGGCCTCGGCCGCACCGCGCACGCGGGGCGGCCGTCCGGACGCTGCGCGCGACCCCAGGTCAGG     
[47] TM36                GAACAACTTCGAACTCCGGCCTCGGCCGCACCGCGCACGCGGGGCGGCCGTCCGGACGCTGCGCGCGACCCCAGGTCAGG     
[48] TM52                GAACAACTTCGAACTCCGGCCTCGGCCGCACCGCGCACGCGGGGCGGCCGTCCGGACGCTGCGCGCGACCCCAGGTCAGG     
[49] TM54                GAACAACTTCGAACTCCGGCCTCGGCCGCACCGCGCACGCGGGGCGGCCGTCCGGACGCTGCGCGCGACCCCAGGTCAGG     
[50] WCNT25              GAACAACTTCGAACTCCGGCCTCGGCCGCACCGCGCACGCGGGGCGGCCGTCCGGACGCTGCGCGCGACCCCAGGTCAGG     
[51] WCNT52              GAACAACTTCGAACTCCGGCCTCGGCCGCACCGCGCACGCGGGGCGGCCGTCCGGACGCTGCGCGCGACCCCAGGTCAGG     
[52] WCNT53              GAACAACTTCGAACTCCGGCCTCGGCCGCACCGCGCACGCGGGGCGGCCGTCCGGACGCTGCGCGCGACCCCAGGTCAGG     
[53] WCNT81              GAACAACTTCGAACTCCGGCCTCGGCCGCACCGCGCACGCGGGGCGGCCGTCCGGACGCTGCGCGCGACCCCAGGTCAGG     
[54] WCQF5               GAACAACTTCGAACTCCGGCCTCGGCCGCACCGCGCACGCGGGGCGGCCGTCCGGACGCTGCGCGCGACCCCAGGTCAGG     
[55] WCSJ27              GAACAACTTCGAACTCCGGCCTCGGCCGCACCGCGCACGCGGGGCGGCCGTCCGGACGCTGCGCGCGACCCCAGGTCAGG     
[56] XX10                GAACAACTTCGAACTCCGGCCTCGGCCGCACCGCGCACGCGGGGCGGCCGTCCGGACGCTGCGCGCGACCCCAGGTCAGG     
[57] XX11                GAACAACTTCGAACTCCGGCCTCGGCCGCACCGCGCACGCGGGGCGGCCGTCCGGACGCTGCGCGCGACCCCAGGTCAGG     
[58] XX15                GAACAACTTCGAACTCCGGCCTCGGCCGCACCGCGCACGCGGGGCGGCCGTCCGGACGCTGCGCGCGACCCCAGGTCAGG     
[59] XX5                 GAACAACTTCGAACTCCGGCCTCGGCCGCACCGCGCACGCGGGGCGGCCGTCCGGACGCTGCGCGCGACCCCAGGTCAGG     
[                   2881          .         9         .         .         .         .         :         . 2960]
[    intragenomic        ................................................................................     ]
[    intergenomic        ................................................................................     ]

[ 1] DHAL4               CGAGAACACCCGCTGAGTTTAAGCATATCACTAAGCGGAGGAAAAGAAACTTACAAGGATTCCCCTAGTAACGGCGAGCG     
[ 2] DHAL6               CGAGAACACCCGCTGAGTTTAAGCATATCACTAAGCGGAGGAAAAGAAACTTACAAGGATTCCCCTAGTAACGGCGAGCG     
[ 3] DHLY13              CGAGAACACCCGCTGAGTTTAAGCATATCACTAAGCGGAGGAAAAGAAACTTACAAGGATTCCCCTAGTAACGGCGAGCG     
[ 4] DHLY4               CGAGAACACCCGCTGAGTTTAAGCATATCACTAAGCGGAGGAAAAGAAACTTACAAGGATTCCCCTAGTAACGGCGAGCG     
[ 5] DHLY5               CGAGAACACCCGCTGAGTTTAAGCATATCACTAAGCGGAGGAAAAGAAACTTACAAGGATTCCCCTAGTAACGGCGAGCG     
[ 6] DHLY7               CGAGAACACCCGCTGAGTTTAAGCATATCACTAAGCGGAGGAAAAGAAACTTACAAGGATTCCCCTAGTAACGGCGAGCG     
[ 7] ES10                CGAGAACACCCGCTGAGTTTAAGCATATCACTAAGCGGAGGAAAAGAAACTTACAAGGATTCCCCTAGTAACGGCGAGCG     
[ 8] ES13                CGAGAACACCCGCTGAGTTTAAGCATATCACTAAGCGGAGGAAAAGAAACTTACAAGGATTCCCCTAGTAACGGCGAGCG     
[ 9] ES16                CGAGAACACCCGCTGAGTTTAAGCATATCACTAAGCGGAGGAAAAGAAACTTACAAGGATTCCCCTAGTAACGGCGAGCG     
[10] ES6                 CGAGAACACCCGCTGAGTTTAAGCATATCACTAAGCGGAGGAAAAGAAACTTACAAGGATTCCCCTAGTAACGGCGAGCG     
[11] HP10                CGAGAACACCCGCTGAGTTTAAGCATATCACTAAGCGGAGGAAAAGAAACTTACAAGGATTCCCCTAGTAACGGCGAGCG     
[12] HP6                 CGAGAACACCCGCTGAGTTTAAGCATATCACTAAGCGGAGGAAAAGAAACTTACAAGGATTCCCCTAGTAACGGCGAGCG     
[13] HX23                CGAGAACACCCGCTGAGTTTAAGCATATCACTAAGCGGAGGAAAAGAAACTTACAAGGATTCCCCTAGTAACGGCGAGCG     
[14] HX4                 CGAGAACACCCGCTGAGTTTAAGCATATCACTAAGCGGAGGAAAAGAAACTTACAAGGATTCCCCTAGTAACGGCGAGCG     
[15] JF006               CGAGAACACCCGCTGAGTTTAAGCATATCACTAAGCGGAGGAAAAGAAACTTACAAGGATTCCCCTAGTAACGGCGAGCG     
[16] JF200               CGAGAACACCCGCTGAGTTTAAGCATATCACTAAGCGGAGGAAAAGAAACTTACAAGGATTCCCCTAGTAACGGCGAGCG     
[17] SNJ1                CGAGAACACCCGCTGAGTTTAAGCATATCACTAAGCGGAGGAAAAGAAACTTACAAGGATTCCCCTAGTAACGGCGAGCG     
[18] SNJ6                CGAGAACACCCGCTGAGTTTAAGCATATCACTAAGCGGAGGAAAAGAAACTTACAAGGATTCCCCTAGTAACGGCGAGCG     
[19] SNJ7                CGAGAACACCCGCTGAGTTTAAGCATATCACTAAGCGGAGGAAAAGAAACTTACAAGGATTCCCCTAGTAACGGCGAGCG     
[20] TM110               CGAGAACACCCGCTGAGTTTAAGCATATCACTAAGCGGAGGAAAAGAAACTTACAAGGATTCCCCTAGTAACGGCGAGCG     
[21] TM111               CGAGAACACCCGCTGAGTTTAAGCATATCACTAAGCGGAGGAAAAGAAACTTACAAGGATTCCCCTAGTAACGGCGAGCG     
[22] TM12                CGAGAACACCCGCTGAGTTTAAGCATATCACTAAGCGGAGGAAAAGAAACTTACAAGGATTCCCCTAGTAACGGCGAGCG     
[23] TM127               CGAGAACACCCGCTGAGTTTAAGCATATCACTAAGCGGAGGAAAAGAAACTTACAAGGATTCCCCTAGTAACGGCGAGCG     
[24] TM128               CGAGAACACCCGCTGAGTTTAAGCATATCACTAAGCGGAGGAAAAGAAACTTACAAGGATTCCCCTAGTAACGGCGAGCG     
[25] TM130               CGAGAACACCCGCTGAGTTTAAGCATATCACTAAGCGGAGGAAAAGAAACTTACAAGGATTCCCCTAGTAACGGCGAGCG     
[26] TM139               CGAGAACACCCGCTGAGTTTAAGCATATCACTAAGCGGAGGAAAAGAAACTTACAAGGATTCCCCTAGTAACGGCGAGCG     
[27] TM14                CGAGAACACCCGCTGAGTTTAAGCATATCACTAAGCGGAGGAAAAGAAACTTACAAGGATTCCCCTAGTAACGGCGAGCG     
[28] TM143               CGAGAACACCCGCTGAGTTTAAGCATATCACTAAGCGGAGGAAAAGAAACTTACAAGGATTCCCCTAGTAACGGCGAGCG     
[29] TM150               CGAGAACACCCGCTGAGTTTAAGCATATCACTAAGCGGAGGAAAAGAAACTTACAAGGATTCCCCTAGTAACGGCGAGCG     
[30] TM157               CGAGAACACCCGCTGAGTTTAAGCATATCACTAAGCGGAGGAAAAGAAACTTACAAGGATTCCCCTAGTAACGGCGAGCG     
[31] TM178               CGAGAACACCCGCTGAGTTTAAGCATATCACTAAGCGGAGGAAAAGAAACTTACAAGGATTCCCCTAGTAACGGCGAGCG     
[32] TM18                CGAGAACACCCGCTGAGTTTAAGCATATCACTAAGCGGAGGAAAAGAAACTTACAAGGATTCCCCTAGTAACGGCGAGCG     
[33] TM197               CGAGAACACCCGCTGAGTTTAAGCATATCACTAAGCGGAGGAAAAGAAACTTACAAGGATTCCCCTAGTAACGGCGAGCG     
[34] TM20                CGAGAACACCCGCTGAGTTTAAGCATATCACTAAGCGGAGGAAAAGAAACTTACAAGGATTCCCCTAGTAACGGCGAGCG     
[35] TM22                CGAGAACACCCGCTGAGTTTAAGCATATCACTAAGCGGAGGAAAAGAAACTTACAAGGATTCCCCTAGTAACGGCGAGCG     
[36] TM228               CGAGAACACCCGCTGAGTTTAAGCATATCACTAAGCGGAGGAAAAGAAACTTACAAGGATTCCCCTAGTAACGGCGAGCG     
[37] TM229               CGAGAACACCCGCTGAGTTTAAGCATATCACTAAGCGGAGGAAAAGAAACTTACAAGGATTCCCCTAGTAACGGCGAGCG     
[38] TM234               CGAGAACACCCGCTGAGTTTAAGCATATCACTAAGCGGAGGAAAAGAAACTTACAAGGATTCCCCTAGTAACGGCGAGCG     
[39] TM240               CGAGAACACCCGCTGAGTTTAAGCATATCACTAAGCGGAGGAAAAGAAACTTACAAGGATTCCCCTAGTAACGGCGAGCG     
[40] TM263               CGAGAACACCCGCTGAGTTTAAGCATATCACTAAGCGGAGGAAAAGAAACTTACAAGGATTCCCCTAGTAACGGCGAGCG     
[41] TM270               CGAGAACACCCGCTGAGTTTAAGCATATCACTAAGCGGAGGAAAAGAAACTTACAAGGATTCCCCTAGTAACGGCGAGCG     
[42] TM27                CGAGAACACCCGCTGAGTTTAAGCATATCACTAAGCGGAGGAAAAGAAACTTACAAGGATTCCCCTAGTAACGGCGAGCG     
[43] TM284               CGAGAACACCCGCTGAGTTTAAGCATATCACTAAGCGGAGGAAAAGAAACTTACAAGGATTCCCCTAGTAACGGCGAGCG     
[44] TM286               CGAGAACACCCGCTGAGTTTAAGCATATCACTAAGCGGAGGAAAAGAAACTTACAAGGATTCCCCTAGTAACGGCGAGCG     
[45] TM32                CGAGAACACCCGCTGAGTTTAAGCATATCACTAAGCGGAGGAAAAGAAACTTACAAGGATTCCCCTAGTAACGGCGAGCG     
[46] TM33                CGAGAACACCCGCTGAGTTTAAGCATATCACTAAGCGGAGGAAAAGAAACTTACAAGGATTCCCCTAGTAACGGCGAGCG     
[47] TM36                CGAGAACACCCGCTGAGTTTAAGCATATCACTAAGCGGAGGAAAAGAAACTTACAAGGATTCCCCTAGTAACGGCGAGCG     
[48] TM52                CGAGAACACCCGCTGAGTTTAAGCATATCACTAAGCGGAGGAAAAGAAACTTACAAGGATTCCCCTAGTAACGGCGAGCG     
[49] TM54                CGAGAACACCCGCTGAGTTTAAGCATATCACTAAGCGGAGGAAAAGAAACTTACAAGGATTCCCCTAGTAACGGCGAGCG     
[50] WCNT25              CGAGAACACCCGCTGAGTTTAAGCATATCACTAAGCGGAGGAAAAGAAACTTACAAGGATTCCCCTAGTAACGGCGAGCG     
[51] WCNT52              CGAGAACACCCGCTGAGTTTAAGCATATCACTAAGCGGAGGAAAAGAAACTTACAAGGATTCCCCTAGTAACGGCGAGCG     
[52] WCNT53              CGAGAACACCCGCTGAGTTTAAGCATATCACTAAGCGGAGGAAAAGAAACTTACAAGGATTCCCCTAGTAACGGCGAGCG     
[53] WCNT81              CGAGAACACCCGCTGAGTTTAAGCATATCACTAAGCGGAGGAAAAGAAACTTACAAGGATTCCCCTAGTAACGGCGAGCG     
[54] WCQF5               CGAGAACACCCGCTGAGTTTAAGCATATCACTAAGCGGAGGAAAAGAAACTTACAAGGATTCCCCTAGTAACGGCGAGCG     
[55] WCSJ27              CGAGAACACCCGCTGAGTTTAAGCATATCACTAAGCGGAGGAAAAGAAACTTACAAGGATTCCCCTAGTAACGGCGAGCG     
[56] XX10                CGAGAACACCCGCTGAGTTTAAGCATATCACTAAGCGGAGGAAAAGAAACTTACAAGGATTCCCCTAGTAACGGCGAGCG     
[57] XX11                CGAGAACACCCGCTGAGTTTAAGCATATCACTAAGCGGAGGAAAAGAAACTTACAAGGATTCCCCTAGTAACGGCGAGCG     
[58] XX15                CGAGAACACCCGCTGAGTTTAAGCATATCACTAAGCGGAGGAAAAGAAACTTACAAGGATTCCCCTAGTAACGGCGAGCG     
[59] XX5                 CGAGAACACCCGCTGAGTTTAAGCATATCACTAAGCGGAGGAAAAGAAACTTACAAGGATTCCCCTAGTAACGGCGAGCG     
[                   2961          .         .         .         0         .         .         .         . 3040]
[    intragenomic        ................................................................................     ]
[    intergenomic        ................................................................................     ]

[ 1] DHAL4               AACCGGGAAGAGCCCAGCATGAAAATCGGGCGGCCGCGCCGYCCGAATTGTAGTCTGTAGAAGCGTCCTCAGCGGCGGAC     
[ 2] DHAL6               AACCGGGAAGAGCCCAGCATGAAAATCGGGCGGCCGCGCCGCCCGAATTGTAGTCTGTAGAAGCGTCCTCAGCGGCGGAC     
[ 3] DHLY13              AACCGGGAAGAGCCCAGCATGAAAATCGGGCGGCCGCGCCGYCCGAATTGTAGTCTGTAGAAGCGTCCTCAGCGGCGGAC     
[ 4] DHLY4               AACCGGGAAGAGCCCAGCATGAAAATCGGGCGGCCGCGCCGCCCGAATTGTAGTCTGTAGAAGCGTCCTCAGCGGCGGAC     
[ 5] DHLY5               AACCGGGAAGAGCCCAGCATGAAAATCGGGCGGCCGCGCCGCCCGAATTGTAGTCTGTAGAAGCGTCCTCAGCGGCGGAC     
[ 6] DHLY7               AACCGGGAAGAGCCCAGCATGAAAATCGGGCGGCCGCGCCGYCCGAATTGTAGTCTGTAGAAGCGTCCTCAGCGGCGGAC     
[ 7] ES10                AACCGGGAAGAGCCCAGCATGAAAATCGGGCGGCCGCGCCGYCCGAATTGTAGTCTGTAGAAGCGTCCTCAGCGGCGGAC     
[ 8] ES13                AACCGGGAAGAGCCCAGCATGAAAATCGGGCGGCCGCGCCGYCCGAATTGTAGTCTGTAGAAGCGTCCTCAGCGGCGGAC     
[ 9] ES16                AACCGGGAAGAGCCCAGCATGAAAATCGGGCGGCCGCGCCGYCCGAATTGTAGTCTGTAGAAGCGTCCTCAGCGGCGGAC     
[10] ES6                 AACCGGGAAGAGCCCAGCATGAAAATCGGGCGGCCGCGCCGYCCGAATTGTAGTCTGTAGAAGCGTCCTCAGCGGCGGAC     
[11] HP10                AACCGGGAAGAGCCCAGCATGAAAATCGGGCGGCCGCGCCGCCCGAATTGTAGTCTGTAGAAGCGTCCTCAGCGGCGGAC     
[12] HP6                 AACCGGGAAGAGCCCAGCATGAAAATCGGGCGGCCGCGCCGCCCGAATTGTAGTCTGTAGAAGCGTCCTCAGCGGCGGAC     
[13] HX23                AACCGGGAAGAGCCCAGCATGAAAATCGGGCGGCCGCGCCGCCCGAATTGTAGTCTGTAGAAGCGTCCTCAGCGGCGGAC     
[14] HX4                 AACCGGGAAGAGCCCAGCATGAAAATCGGGCGGCCGCGCCGYCCGAATTGTAGTCTGTAGAAGCGTCCTCAGCGGCGGAC     
[15] JF006               AACCGGGAAGAGCCCAGCATGAAAATCGGGCGGCCGCGCCGCCCGAATTGTAGTCTGTAGAAGCGTCCTCAGCGGCGGAC     
[16] JF200               AACCGGGAAGAGCCCAGCATGAAAATCGGGCGGCCGCGCCGYCCGAATTGTAGTCTGTAGAAGCGTCCTCAGCGGCGGAC     
[17] SNJ1                AACCGGGAAGAGCCCAGCATGAAAATCGGGCGGCCGCGCCGYCCGAATTGTAGTCTGTAGAAGCGTCCTCAGCGGCGGAC     
[18] SNJ6                AACCGGGAAGAGCCCAGCATGAAAATCGGGCGGCCGCGCCGCCCGAATTGTAGTCTGTAGAAGCGTCCTCAGCGGCGGAC     
[19] SNJ7                AACCGGGAAGAGCCCAGCATGAAAATCGGGCGGCCGCGCCGYCCGAATTGTAGTCTGTAGAAGCGTCCTCAGCGGCGGAC     
[20] TM110               AACCGGGAAGAGCCCAGCATGAAAATCGGGCGGCCGCGCCGYCCGAATTGTAGTCTGTAGAAGCGTCCTCAGCGGCGGAC     
[21] TM111               AACCGGGAAGAGCCCAGCATGAAAATCGGGCGGCCGCGCCGCCCGAATTGTAGTCTGTAGAAGCGTCCTCAGCGGCGGAC     
[22] TM12                AACCGGGAAGAGCCCAGCATGAAAATCGGGCGGCCGCGCCGYCCGAATTGTAGTCTGTAGAAGCGTCCTCAGCGGCGGAC     
[23] TM127               AACCGGGAAGAGCCCAGCATGAAAATCGGGCGGCCGCGCCGYCCGAATTGTAGTCTGTAGAAGCGTCCTCAGCGGCGGAC     
[24] TM128               AACCGGGAAGAGCCCAGCATGAAAATCGGGCGGCCGCGCCGYCCGAATTGTAGTCTGTAGAAGCGTCCTCAGCGGCGGAC     
[25] TM130               AACCGGGAAGAGCCCAGCATGAAAATCGGGCGGCCGCGCCGCCCGAATTGTAGTCTGTAGAAGCGTCCTCAGCGGCGGAC     
[26] TM139               AACCGGGAAGAGCCCAGCATGAAAATCGGGCGGCCGCGCCGYCCGAATTGTAGTCTGTAGAAGCGTCCTCAGCGGCGGAC     
[27] TM14                AACCGGGAAGAGCCCAGCATGAAAATCGGGCGGCCGCGCCGYCCGAATTGTAGTCTGTAGAAGCGTCCTCAGCGGCGGAC     
[28] TM143               AACCGGGAAGAGCCCAGCATGAAAATCGGGCGGCCGCGCCGCCCGAATTGTAGTCTGTAGAAGCGTCCTCAGCGGCGGAC     
[29] TM150               AACCGGGAAGAGCCCAGCATGAAAATCGGGCGGCCGCGCCGYCCGAATTGTAGTCTGTAGAAGCGTCCTCAGCGGCGGAC     
[30] TM157               AACCGGGAAGAGCCCAGCATGAAAATCGGGCGGCCGCGCCGYCCGAATTGTAGTCTGTAGAAGCGTCCTCAGCGGCGGAC     
[31] TM178               AACCGGGAAGAGCCCAGCATGAAAATCGGGCGGCCGCGCCGYCCGAATTGTAGTCTGTAGAAGCGTCCTCAGCGGCGGAC     
[32] TM18                AACCGGGAAGAGCCCAGCATGAAAATCGGGCGGCCGCGCCGYCCGAATTGTAGTCTGTAGAAGCGTCCTCAGCGGCGGAC     
[33] TM197               AACCGGGAAGAGCCCAGCATGAAAATCGGGCGGCCGCGCCGYCCGAATTGTAGTCTGTAGAAGCGTCCTCAGCGGCGGAC     
[34] TM20                AACCGGGAAGAGCCCAGCATGAAAATCGGGCGGCCGCGCCGCCCGAATTGTAGTCTGTAGAAGCGTCCTCAGCGGCGGAC     
[35] TM22                AACCGGGAAGAGCCCAGCATGAAAATCGGGCGGCCGCGCCGYCCGAATTGTAGTCTGTAGAAGCGTCCTCAGCGGCGGAC     
[36] TM228               AACCGGGAAGAGCCCAGCATGAAAATCGGGCGGCCGCGCCGCCCGAATTGTAGTCTGTAGAAGCGTCCTCAGCGGCGGAC     
[37] TM229               AACCGGGAAGAGCCCAGCATGAAAATCGGGCGGCCGCGCCGYCCGAATTGTAGTCTGTAGAAGCGTCCTCAGCGGCGGAC     
[38] TM234               AACCGGGAAGAGCCCAGCATGAAAATCGGGCGGCCGCGCCGYCCGAATTGTAGTCTGTAGAAGCGTCCTCAGCGGCGGAC     
[39] TM240               AACCGGGAAGAGCCCAGCATGAAAATCGGGCGGCCGCGCCGYCCGAATTGTAGTCTGTAGAAGCGTCCTCAGCGGCGGAC     
[40] TM263               AACCGGGAAGAGCCCAGCATGAAAATCGGGCGGCCGCGCCGCCCGAATTGTAGTCTGTAGAAGCGTCCTCAGCGGCGGAC     
[41] TM270               AACCGGGAAGAGCCCAGCATGAAAATCGGGCGGCCGCGCCGCCCGAATTGTAGTCTGTAGAAGCGTCCTCAGCGGCGGAC     
[42] TM27                AACCGGGAAGAGCCCAGCATGAAAATCGGGCGGCCGCGCCGYCCGAATTGTAGTCTGTAGAAGCGTCCTCAGCGGCGGAC     
[43] TM284               AACCGGGAAGAGCCCAGCATGAAAATCGGGCGGCCGCGCCGYCCGAATTGTAGTCTGTAGAAGCGTCCTCAGCGGCGGAC     
[44] TM286               AACCGGGAAGAGCCCAGCATGAAAATCGGGCGGCCGCGCCGCCCGAATTGTAGTCTGTAGAAGCGTCCTCAGCGGCGGAC     
[45] TM32                AACCGGGAAGAGCCCAGCATGAAAATCGGGCGGCCGCGCCGCCCGAATTGTAGTCTGTAGAAGCGTCCTCAGCGGCGGAC     
[46] TM33                AACCGGGAAGAGCCCAGCATGAAAATCGGGCGGCCGCGCCGYCCGAATTGTAGTCTGTAGAAGCGTCCTCAGCGGCGGAC     
[47] TM36                AACCGGGAAGAGCCCAGCATGAAAATCGGGCGGCCGCGCCGYCCGAATTGTAGTCTGTAGAAGCGTCCTCAGCGGCGGAC     
[48] TM52                AACCGGGAAGAGCCCAGCATGAAAATCGGGCGGCCGCGCCGYCCGAATTGTAGTCTGTAGAAGCGTCCTCAGCGGCGGAC     
[49] TM54                AACCGGGAAGAGCCCAGCATGAAAATCGGGCGGCCGCGCCGYCCGAATTGTAGTCTGTAGAAGCGTCCTCAGCGGCGGAC     
[50] WCNT25              AACCGGGAAGAGCCCAGCATGAAAATCGGGCGGCCGCGCCGCCCGAATTGTAGTCTGTAGAAGCGTCCTCAGCGGCGGAC     
[51] WCNT52              AACCGGGAAGAGCCCAGCATGAAAATCGGGCGGCCGCGCCGCCCGAATTGTAGTCTGTAGAAGCGTCCTCAGCGGCGGAC     
[52] WCNT53              AACCGGGAAGAGCCCAGCATGAAAATCGGGCGGCCGCGCCGCCCGAATTGTAGTCTGTAGAAGCGTCCTCAGCGGCGGAC     
[53] WCNT81              AACCGGGAAGAGCCCAGCATGAAAATCGGGCGGCCGCGCCGYCCGAATTGTAGTCTGTAGAAGCGTCCTCAGCGGCGGAC     
[54] WCQF5               AACCGGGAAGAGCCCAGCATGAAAATCGGGCGGCCGCGCCGYCCGAATTGTAGTCTGTAGAAGCGTCCTCAGCGGCGGAC     
[55] WCSJ27              AACCGGGAAGAGCCCAGCATGAAAATCGGGCGGCCGCGCCGYCCGAATTGTAGTCTGTAGAAGCGTCCTCAGCGGCGGAC     
[56] XX10                AACCGGGAAGAGCCCAGCATGAAAATCGGGCGGCCGCGCCGYCCGAATTGTAGTCTGTAGAAGCGTCCTCAGCGGCGGAC     
[57] XX11                AACCGGGAAGAGCCCAGCATGAAAATCGGGCGGCCGCGCCGYCCGAATTGTAGTCTGTAGAAGCGTCCTCAGCGGCGGAC     
[58] XX15                AACCGGGAAGAGCCCAGCATGAAAATCGGGCGGCCGCGCCGYCCGAATTGTAGTCTGTAGAAGCGTCCTCAGCGGCGGAC     
[59] XX5                 AACCGGGAAGAGCCCAGCATGAAAATCGGGCGGCCGCGCCGYCCGAATTGTAGTCTGTAGAAGCGTCCTCAGCGGCGGAC     
[                   3041          :         .         .         .         .         1         .         . 3120]
[    intragenomic        .........................................+......................................     ]
[    intergenomic        ................................................................................     ]

[ 1] DHAL4               CGGGCCCAAGTCCCCTGGAAGGGGGCGCCCGAGAGGGTGAGAGCCCCGTCGGGCCCGGACCCTGTTGCACCACGAGGCGC     
[ 2] DHAL6               CGGGCCCAAGTCCCCTGGAAGGGGGCGCCCGAGAGGGTGAGAGCCCCGTCGGGCCCGGACCCTGTTGCACCACGAGGCGC     
[ 3] DHLY13              CGGGCCCAAGTCCCCTGGAAGGGGGCGCCCGAGAGGGTGAGAGCCCCGTCGGGCCCGGACCCTGTTGCACCACGAGGCGC     
[ 4] DHLY4               CGGGCCCAAGTCCCCTGGAAGGGGGCGCCCGAGAGGGTGAGAGCCCCGTCGGGCCCGGACCCTGTTGCACCACGAGGCGC     
[ 5] DHLY5               CGGGCCCAAGTCCCCTGGAAGGGGGCGCCCGAGAGGGTGAGAGCCCCGTCGGGCCCGGACCCTGTTGCACCACGAGGCGC     
[ 6] DHLY7               CGGGCCCAAGTCCCCTGGAAGGGGGCGCCCGAGAGGGTGAGAGCCCCGTCGGGCCCGGACCCTGTTGCACCACGAGGCGC     
[ 7] ES10                CGGGCCCAAGTCCCCTGGAAGGGGGCGCCCGAGAGGGTGAGAGCCCCGTCGGGCCCGGACCCTGTTGCACCACGAGGCGC     
[ 8] ES13                CGGGCCCAAGTCCCCTGGAAGGGGGCGCCCGAGAGGGTGAGAGCCCCGTCGGGCCCGGACCCTGTTGCACCACGAGGCGC     
[ 9] ES16                CGGGCCCAAGTCCCCTGGAAGGGGGCGCCCGAGAGGGTGAGAGCCCCGTCGGGCCCGGACCCTGTTGCACCACGAGGCGC     
[10] ES6                 CGGGCCCAAGTCCCCTGGAAGGGGGCGCCCGAGAGGGTGAGAGCCCCGTCGGGCCCGGACCCTGTTGCACCACGAGGCGC     
[11] HP10                CGGGCCCAAGTCCCCTGGAAGGGGGCGCCCGAGAGGGTGAGAGCCCCGTCGGGCCCGGACCCTGTTGCACCACGAGGCGC     
[12] HP6                 CGGGCCCAAGTCCCCTGGAAGGGGGCGCCCGAGAGGGTGAGAGCCCCGTCGGGCCCGGACCCTGTTGCACCACGAGGCGC     
[13] HX23                CGGGCCCAAGTCCCCTGGAAGGGGGCGCCCGAGAGGGTGAGAGCCCCGTCGGGCCCGGACCCTGTTGCACCACGAGGCGC     
[14] HX4                 CGGGCCCAAGTCCCCTGGAAGGGGGCGCCCGAGAGGGTGAGAGCCCCGTCGGGCCCGGACCCTGTTGCACCACGAGGCGC     
[15] JF006               CGGGCCCAAGTCCCCTGGAAGGGGGCGCCCGAGAGGGTGAGAGCCCCGTCGGGCCCGGACCCTGTTGCACCACGAGGCGC     
[16] JF200               CGGGCCCAAGTCCCCTGGAAGGGGGCGCCCGAGAGGGTGAGAGCCCCGTCGGGCCCGGACCCTGTTGCACCACGAGGCGC     
[17] SNJ1                CGGGCCCAAGTCCCCTGGAAGGGGGCGCCCGAGAGGGTGAGAGCCCCGTCGGGCCCGGACCCTGTTGCACCACGAGGCGC     
[18] SNJ6                CGGGCCCAAGTCCCCTGGAAGGGGGCGCCCGAGAGGGTGAGAGCCCCGTCGGGCCCGGACCCTGTTGCACCACGAGGCGC     
[19] SNJ7                CGGGCCCAAGTCCCCTGGAAGGGGGCGCCCGAGAGGGTGAGAGCCCCGTCGGGCCCGGACCCTGTTGCACCACGAGGCGC     
[20] TM110               CGGGCCCAAGTCCCCTGGAAGGGGGCGCCCGAGAGGGTGAGAGCCCCGTCGGGCCCGGACCCTGTTGCACCACGAGGCGC     
[21] TM111               CGGGCCCAAGTCCCCTGGAAGGGGGCGCCCGAGAGGGTGAGAGCCCCGTCGGGCCCGGACCCTGTTGCACCACGAGGCGC     
[22] TM12                CGGGCCCAAGTCCCCTGGAAGGGGGCGCCCGAGAGGGTGAGAGCCCCGTCGGGCCCGGACCCTGTTGCACCACGAGGCGC     
[23] TM127               CGGGCCCAAGTCCCCTGGAAGGGGGCGCCCGAGAGGGTGAGAGCCCCGTCGGGCCCGGACCCTGTTGCACCACGAGGCGC     
[24] TM128               CGGGCCCAAGTCCCCTGGAAGGGGGCGCCCGAGAGGGTGAGAGCCCCGTCGGGCCCGGACCCTGTTGCACCACGAGGCGC     
[25] TM130               CGGGCCCAAGTCCCCTGGAAGGGGGCGCCCGAGAGGGTGAGAGCCCCGTCGGGCCCGGACCCTGTTGCACCACGAGGCGC     
[26] TM139               CGGGCCCAAGTCCCCTGGAAGGGGGCGCCCGAGAGGGTGAGAGCCCCGTCGGGCCCGGACCCTGTTGCACCACGAGGCGC     
[27] TM14                CGGGCCCAAGTCCCCTGGAAGGGGGCGCCCGAGAGGGTGAGAGCCCCGTCGGGCCCGGACCCTGTTGCACCACGAGGCGC     
[28] TM143               CGGGCCCAAGTCCCCTGGAAGGGGGCGCCCGAGAGGGTGAGAGCCCCGTCGGGCCCGGACCCTGTTGCACCACGAGGCGC     
[29] TM150               CGGGCCCAAGTCCCCTGGAAGGGGGCGCCCGAGAGGGTGAGAGCCCCGTCGGGCCCGGACCCTGTTGCACCACGAGGCGC     
[30] TM157               CGGGCCCAAGTCCCCTGGAAGGGGGCGCCCGAGAGGGTGAGAGCCCCGTCGGGCCCGGACCCTGTTGCACCACGAGGCGC     
[31] TM178               CGGGCCCAAGTCCCCTGGAAGGGGGCGCCCGAGAGGGTGAGAGCCCCGTCGGGCCCGGACCCTGTTGCACCACGAGGCGC     
[32] TM18                CGGGCCCAAGTCCCCTGGAAGGGGGCGCCCGAGAGGGTGAGAGCCCCGTCGGGCCCGGACCCTGTTGCACCACGAGGCGC     
[33] TM197               CGGGCCCAAGTCCCCTGGAAGGGGGCGCCCGAGAGGGTGAGAGCCCCGTCGGGCCCGGACCCTGTTGCACCACGAGGCGC     
[34] TM20                CGGGCCCAAGTCCCCTGGAAGGGGGCGCCCGAGAGGGTGAGAGCCCCGTCGGGCCCGGACCCTGTTGCACCACGAGGCGC     
[35] TM22                CGGGCCCAAGTCCCCTGGAAGGGGGCGCCCGAGAGGGTGAGAGCCCCGTCGGGCCCGGACCCTGTTGCACCACGAGGCGC     
[36] TM228               CGGGCCCAAGTCCCCTGGAAGGGGGCGCCCGAGAGGGTGAGAGCCCCGTCGGGCCCGGACCCTGTTGCACCACGAGGCGC     
[37] TM229               CGGGCCCAAGTCCCCTGGAAGGGGGCGCCCGAGAGGGTGAGAGCCCCGTCGGGCCCGGACCCTGTTGCACCACGAGGCGC     
[38] TM234               CGGGCCCAAGTCCCCTGGAAGGGGGCGCCCGAGAGGGTGAGAGCCCCGTCGGGCCCGGACCCTGTTGCACCACGAGGCGC     
[39] TM240               CGGGCCCAAGTCCCCTGGAAGGGGGCGCCCGAGAGGGTGAGAGCCCCGTCGGGCCCGGACCCTGTTGCACCACGAGGCGC     
[40] TM263               CGGGCCCAAGTCCCCTGGAAGGGGGCGCCCGAGAGGGTGAGAGCCCCGTCGGGCCCGGACCCTGTTGCACCACGAGGCGC     
[41] TM270               CGGGCCCAAGTCCCCTGGAAGGGGGCGCCCGAGAGGGTGAGAGCCCCGTCGGGCCCGGACCCTGTTGCACCACGAGGCGC     
[42] TM27                CGGGCCCAAGTCCCCTGGAAGGGGGCGCCCGAGAGGGTGAGAGCCCCGTCGGGCCCGGACCCTGTTGCACCACGAGGCGC     
[43] TM284               CGGGCCCAAGTCCCCTGGAAGGGGGCGCCCGAGAGGGTGAGAGCCCCGTCGGGCCCGGACCCTGTTGCACCACGAGGCGC     
[44] TM286               CGGGCCCAAGTCCCCTGGAAGGGGGCGCCCGAGAGGGTGAGAGCCCCGTCGGGCCCGGACCCTGTTGCACCACGAGGCGC     
[45] TM32                CGGGCCCAAGTCCCCTGGAAGGGGGCGCCCGAGAGGGTGAGAGCCCCGTCGGGCCCGGACCCTGTTGCACCACGAGGCGC     
[46] TM33                CGGGCCCAAGTCCCCTGGAAGGGGGCGCCCGAGAGGGTGAGAGCCCCGTCGGGCCCGGACCCTGTTGCACCACGAGGCGC     
[47] TM36                CGGGCCCAAGTCCCCTGGAAGGGGGCGCCCGAGAGGGTGAGAGCCCCGTCGGGCCCGGACCCTGTTGCACCACGAGGCGC     
[48] TM52                CGGGCCCAAGTCCCCTGGAAGGGGGCGCCCGAGAGGGTGAGAGCCCCGTCGGGCCCGGACCCTGTTGCACCACGAGGCGC     
[49] TM54                CGGGCCCAAGTCCCCTGGAAGGGGGCGCCCGAGAGGGTGAGAGCCCCGTCGGGCCCGGACCCTGTTGCACCACGAGGCGC     
[50] WCNT25              CGGGCCCAAGTCCCCTGGAAGGGGGCGCCCGAGAGGGTGAGAGCCCCGTCGGGCCCGGACCCTGTTGCACCACGAGGCGC     
[51] WCNT52              CGGGCCCAAGTCCCCTGGAAGGGGGCGCCCGAGAGGGTGAGAGCCCCGTCGGGCCCGGACCCTGTTGCACCACGAGGCGC     
[52] WCNT53              CGGGCCCAAGTCCCCTGGAAGGGGGCGCCCGAGAGGGTGAGAGCCCCGTCGGGCCCGGACCCTGTTGCACCACGAGGCGC     
[53] WCNT81              CGGGCCCAAGTCCCCTGGAAGGGGGCGCCCGAGAGGGTGAGAGCCCCGTCGGGCCCGGACCCTGTTGCACCACGAGGCGC     
[54] WCQF5               CGGGCCCAAGTCCCCTGGAAGGGGGCGCCCGAGAGGGTGAGAGCCCCGTCGGGCCCGGACCCTGTTGCACCACGAGGCGC     
[55] WCSJ27              CGGGCCCAAGTCCCCTGGAAGGGGGCGCCCGAGAGGGTGAGAGCCCCGTCGGGCCCGGACCCTGTTGCACCACGAGGCGC     
[56] XX10                CGGGCCCAAGTCCCCTGGAAGGGGGCGCCCGAGAGGGTGAGAGCCCCGTCGGGCCCGGACCCTGTTGCACCACGAGGCGC     
[57] XX11                CGGGCCCAAGTCCCCTGGAAGGGGGCGCCCGAGAGGGTGAGAGCCCCGTCGGGCCCGGACCCTGTTGCACCACGAGGCGC     
[58] XX15                CGGGCCCAAGTCCCCTGGAAGGGGGCGCCCGAGAGGGTGAGAGCCCCGTCGGGCCCGGACCCTGTTGCACCACGAGGCGC     
[59] XX5                 CGGGCCCAAGTCCCCTGGAAGGGGGCGCCCGAGAGGGTGAGAGCCCCGTCGGGCCCGGACCCTGTTGCACCACGAGGCGC     
[                   3121          .         .         :         .         .         .         .         2 3200]
[    intragenomic        ................................................................................     ]
[    intergenomic        ................................................................................     ]

[ 1] DHAL4               TGTCGGCGAGTCGGGTTGTTTGGGAATGCAGCCCTAATCGGGTGGTAAATTCCGTCCAAGGCTAAATACGGGCGAGAGAC     
[ 2] DHAL6               TGTCGGCGAGTCGGGTTGTTTGGGAATGCAGCCCTAATCGGGTGGTAAATTCCGTCCAAGGCTAAATACGGGCGAGAGAC     
[ 3] DHLY13              TGTCGGCGAGTCGGGTTGTTTGGGAATGCAGCCCTAATCGGGTGGTAAATTCCGTCCAAGGCTAAATACGGGCGAGAGAC     
[ 4] DHLY4               TGTCGGCGAGTCGGGTTGTTTGGGAATGCAGCCCTAATCGGGTGGTAAATTCCGTCCAAGGCTAAATACGGGCGAGAGAC     
[ 5] DHLY5               TGTCGGCGAGTCGGGTTGTTTGGGAATGCAGCCCTAATCGGGTGGTAAATTCCGTCCAAGGCTAAATACGGGCGAGAGAC     
[ 6] DHLY7               TGTCGGCGAGTCGGGTTGTTTGGGAATGCAGCCCTAATCGGGTGGTAAATTCCGTCCAAGGCTAAATACGGGCGAGAGAC     
[ 7] ES10                TGTCGGCGAGTCGGGTTGTTTGGGAATGCAGCCCTAATCGGGTGGTAAATTCCGTCCAAGGCTAAATACGGGCGAGAGAC     
[ 8] ES13                TGTCGGCGAGTCGGGTTGTTTGGGAATGCAGCCCTAATCGGGTGGTAAATTCCGTCCAAGGCTAAATACGGGCGAGAGAC     
[ 9] ES16                TGTCGGCGAGTCGGGTTGTTTGGGAATGCAGCCCTAATCGGGTGGTAAATTCCGTCCAAGGCTAAATACGGGCGAGAGAC     
[10] ES6                 TGTCGGCGAGTCGGGTTGTTTGGGAATGCAGCCCTAATCGGGTGGTAAATTCCGTCCAAGGCTAAATACGGGCGAGAGAC     
[11] HP10                TGTCGGCGAGTCGGGTTGTTTGGGAATGCAGCCCTAATCGGGTGGTAAATTCCGTCCAAGGCTAAATACGGGCGAGAGAC     
[12] HP6                 TGTCGGCGAGTCGGGTTGTTTGGGAATGCAGCCCTAATCGGGTGGTAAATTCCGTCCAAGGCTAAATACGGGCGAGAGAC     
[13] HX23                TGTCGGCGAGTCGGGTTGTTTGGGAATGCAGCCCTAATCGGGTGGTAAATTCCGTCCAAGGCTAAATACGGGCGAGAGAC     
[14] HX4                 TGTCGGCGAGTCGGGTTGTTTGGGAATGCAGCCCTAATCGGGTGGTAAATTCCGTCCAAGGCTAAATACGGGCGAGAGAC     
[15] JF006               TGTCGGCGAGTCGGGTTGTTTGGGAATGCAGCCCTAATCGGGTGGTAAATTCCGTCCAAGGCTAAATACGGGCGAGAGAC     
[16] JF200               TGTCGGCGAGTCGGGTTGTTTGGGAATGCAGCCCTAATCGGGTGGTAAATTCCGTCCAAGGCTAAATACGGGCGAGAGAC     
[17] SNJ1                TGTCGGCGAGTCGGGTTGTTTGGGAATGCAGCCCTAATCGGGTGGTAAATTCCGTCCAAGGCTAAATACGGGCGAGAGAC     
[18] SNJ6                TGTCGGCGAGTCGGGTTGTTTGGGAATGCAGCCCTAATCGGGTGGTAAATTCCGTCCAAGGCTAAATACGGGCGAGAGAC     
[19] SNJ7                TGTCGGCGAGTCGGGTTGTTTGGGAATGCAGCCCTAATCGGGTGGTAAATTCCGTCCAAGGCTAAATACGGGCGAGAGAC     
[20] TM110               TGTCGGCGAGTCGGGTTGTTTGGGAATGCAGCCCTAATCGGGTGGTAAATTCCGTCCAAGGCTAAATACGGGCGAGAGAC     
[21] TM111               TGTCGGCGAGTCGGGTTGTTTGGGAATGCAGCCCTAATCGGGTGGTAAATTCCGTCCAAGGCTAAATACGGGCGAGAGAC     
[22] TM12                TGTCGGCGAGTCGGGTTGTTTGGGAATGCAGCCCTAATCGGGTGGTAAATTCCGTCCAAGGCTAAATACGGGCGAGAGAC     
[23] TM127               TGTCGGCGAGTCGGGTTGTTTGGGAATGCAGCCCTAATCGGGTGGTAAATTCCGTCCAAGGCTAAATACGGGCGAGAGAC     
[24] TM128               TGTCGGCGAGTCGGGTTGTTTGGGAATGCAGCCCTAATCGGGTGGTAAATTCCGTCCAAGGCTAAATACGGGCGAGAGAC     
[25] TM130               TGTCGGCGAGTCGGGTTGTTTGGGAATGCAGCCCTAATCGGGTGGTAAATTCCGTCCAAGGCTAAATACGGGCGAGAGAC     
[26] TM139               TGTCGGCGAGTCGGGTTGTTTGGGAATGCAGCCCTAATCGGGTGGTAAATTCCGTCCAAGGCTAAATACGGGCGAGAGAC     
[27] TM14                TGTCGGCGAGTCGGGTTGTTTGGGAATGCAGCCCTAATCGGGTGGTAAATTCCGTCCAAGGCTAAATACGGGCGAGAGAC     
[28] TM143               TGTCGGCGAGTCGGGTTGTTTGGGAATGCAGCCCTAATCGGGTGGTAAATTCCGTCCAAGGCTAAATACGGGCGAGAGAC     
[29] TM150               TGTCGGCGAGTCGGGTTGTTTGGGAATGCAGCCCTAATCGGGTGGTAAATTCCGTCCAAGGCTAAATACGGGCGAGAGAC     
[30] TM157               TGTCGGCGAGTCGGGTTGTTTGGGAATGCAGCCCTAATCGGGTGGTAAATTCCGTCCAAGGCTAAATACGGGCGAGAGAC     
[31] TM178               TGTCGGCGAGTCGGGTTGTTTGGGAATGCAGCCCTAATCGGGTGGTAAATTCCGTCCAAGGCTAAATACGGGCGAGAGAC     
[32] TM18                TGTCGGCGAGTCGGGTTGTTTGGGAATGCAGCCCTAATCGGGTGGTAAATTCCGTCCAAGGCTAAATACGGGCGAGAGAC     
[33] TM197               TGTCGGCGAGTCGGGTTGTTTGGGAATGCAGCCCTAATCGGGTGGTAAATTCCGTCCAAGGCTAAATACGGGCGAGAGAC     
[34] TM20                TGTCGGCGAGTCGGGTTGTTTGGGAATGCAGCCCTAATCGGGTGGTAAATTCCGTCCAAGGCTAAATACGGGCGAGAGAC     
[35] TM22                TGTCGGCGAGTCGGGTTGTTTGGGAATGCAGCCCTAATCGGGTGGTAAATTCCGTCCAAGGCTAAATACGGGCGAGAGAC     
[36] TM228               TGTCGGCGAGTCGGGTTGTTTGGGAATGCAGCCCTAATCGGGTGGTAAATTCCGTCCAAGGCTAAATACGGGCGAGAGAC     
[37] TM229               TGTCGGCGAGTCGGGTTGTTTGGGAATGCAGCCCTAATCGGGTGGTAAATTCCGTCCAAGGCTAAATACGGGCGAGAGAC     
[38] TM234               TGTCGGCGAGTCGGGTTGTTTGGGAATGCAGCCCTAATCGGGTGGTAAATTCCGTCCAAGGCTAAATACGGGCGAGAGAC     
[39] TM240               TGTCGGCGAGTCGGGTTGTTTGGGAATGCAGCCCTAATCGGGTGGTAAATTCCGTCCAAGGCTAAATACGGGCGAGAGAC     
[40] TM263               TGTCGGCGAGTCGGGTTGTTTGGGAATGCAGCCCTAATCGGGTGGTAAATTCCGTCCAAGGCTAAATACGGGCGAGAGAC     
[41] TM270               TGTCGGCGAGTCGGGTTGTTTGGGAATGCAGCCCTAATCGGGTGGTAAATTCCGTCCAAGGCTAAATACGGGCGAGAGAC     
[42] TM27                TGTCGGCGAGTCGGGTTGTTTGGGAATGCAGCCCTAATCGGGTGGTAAATTCCGTCCAAGGCTAAATACGGGCGAGAGAC     
[43] TM284               TGTCGGCGAGTCGGGTTGTTTGGGAATGCAGCCCTAATCGGGTGGTAAATTCCGTCCAAGGCTAAATACGGGCGAGAGAC     
[44] TM286               TGTCGGCGAGTCGGGTTGTTTGGGAATGCAGCCCTAATCGGGTGGTAAATTCCGTCCAAGGCTAAATACGGGCGAGAGAC     
[45] TM32                TGTCGGCGAGTCGGGTTGTTTGGGAATGCAGCCCTAATCGGGTGGTAAATTCCGTCCAAGGCTAAATACGGGCGAGAGAC     
[46] TM33                TGTCGGCGAGTCGGGTTGTTTGGGAATGCAGCCCTAATCGGGTGGTAAATTCCGTCCAAGGCTAAATACGGGCGAGAGAC     
[47] TM36                TGTCGGCGAGTCGGGTTGTTTGGGAATGCAGCCCTAATCGGGTGGTAAATTCCGTCCAAGGCTAAATACGGGCGAGAGAC     
[48] TM52                TGTCGGCGAGTCGGGTTGTTTGGGAATGCAGCCCTAATCGGGTGGTAAATTCCGTCCAAGGCTAAATACGGGCGAGAGAC     
[49] TM54                TGTCGGCGAGTCGGGTTGTTTGGGAATGCAGCCCTAATCGGGTGGTAAATTCCGTCCAAGGCTAAATACGGGCGAGAGAC     
[50] WCNT25              TGTCGGCGAGTCGGGTTGTTTGGGAATGCAGCCCTAATCGGGTGGTAAATTCCGTCCAAGGCTAAATACGGGCGAGAGAC     
[51] WCNT52              TGTCGGCGAGTCGGGTTGTTTGGGAATGCAGCCCTAATCGGGTGGTAAATTCCGTCCAAGGCTAAATACGGGCGAGAGAC     
[52] WCNT53              TGTCGGCGAGTCGGGTTGTTTGGGAATGCAGCCCTAATCGGGTGGTAAATTCCGTCCAAGGCTAAATACGGGCGAGAGAC     
[53] WCNT81              TGTCGGCGAGTCGGGTTGTTTGGGAATGCAGCCCTAATCGGGTGGTAAATTCCGTCCAAGGCTAAATACGGGCGAGAGAC     
[54] WCQF5               TGTCGGCGAGTCGGGTTGTTTGGGAATGCAGCCCTAATCGGGTGGTAAATTCCGTCCAAGGCTAAATACGGGCGAGAGAC     
[55] WCSJ27              TGTCGGCGAGTCGGGTTGTTTGGGAATGCAGCCCTAATCGGGTGGTAAATTCCGTCCAAGGCTAAATACGGGCGAGAGAC     
[56] XX10                TGTCGGCGAGTCGGGTTGTTTGGGAATGCAGCCCTAATCGGGTGGTAAATTCCGTCCAAGGCTAAATACGGGCGAGAGAC     
[57] XX11                TGTCGGCGAGTCGGGTTGTTTGGGAATGCAGCCCTAATCGGGTGGTAAATTCCGTCCAAGGCTAAATACGGGCGAGAGAC     
[58] XX15                TGTCGGCGAGTCGGGTTGTTTGGGAATGCAGCCCTAATCGGGTGGTAAATTCCGTCCAAGGCTAAATACGGGCGAGAGAC     
[59] XX5                 TGTCGGCGAGTCGGGTTGTTTGGGAATGCAGCCCTAATCGGGTGGTAAATTCCGTCCAAGGCTAAATACGGGCGAGAGAC     
[                   3201          .         .         .         .         :         .         .         . 3280]
[    intragenomic        ................................................................................     ]
[    intergenomic        ................................................................................     ]

[ 1] DHAL4               CGATAGCGAACAAGTACCGCGAGGGAAAGATGAAAAGGACTTTGAAAAGAGAGTTAAAGAGTGCTTGAAATTGCCGGGAG     
[ 2] DHAL6               CGATAGCGAACAAGTACCGCGAGGGAAAGATGAAAAGGACTTTGAAAAGAGAGTTAAAGAGTGCTTGAAATTGCCGGGAG     
[ 3] DHLY13              CGATAGCGAACAAGTACCGCGAGGGAAAGATGAAAAGGACTTTGAAAAGAGAGTTAAAGAGTGCTTGAAATTGCCGGGAG     
[ 4] DHLY4               CGATAGCGAACAAGTACCGCGAGGGAAAGATGAAAAGGACTTTGAAAAGAGAGTTAAAGAGTGCTTGAAATTGCCGGGAG     
[ 5] DHLY5               CGATAGCGAACAAGTACCGCGAGGGAAAGATGAAAAGGACTTTGAAAAGAGAGTTAAAGAGTGCTTGAAATTGCCGGGAG     
[ 6] DHLY7               CGATAGCGAACAAGTACCGCGAGGGAAAGATGAAAAGGACTTTGAAAAGAGAGTTAAAGAGTGCTTGAAATTGCCGGGAG     
[ 7] ES10                CGATAGCGAACAAGTACCGCGAGGGAAAGATGAAAAGGACTTTGAAAAGAGAGTTAAAGAGTGCTTGAAATTGCCGGGAG     
[ 8] ES13                CGATAGCGAACAAGTACCGCGAGGGAAAGATGAAAAGGACTTTGAAAAGAGAGTTAAAGAGTGCTTGAAATTGCCGGGAG     
[ 9] ES16                CGATAGCGAACAAGTACCGCGAGGGAAAGATGAAAAGGACTTTGAAAAGAGAGTTAAAGAGTGCTTGAAATTGCCGGGAG     
[10] ES6                 CGATAGCGAACAAGTACCGCGAGGGAAAGATGAAAAGGACTTTGAAAAGAGAGTTAAAGAGTGCTTGAAATTGCCGGGAG     
[11] HP10                CGATAGCGAACAAGTACCGCGAGGGAAAGATGAAAAGGACTTTGAAAAGAGAGTTAAAGAGTGCTTGAAATTGCCGGGAG     
[12] HP6                 CGATAGCGAACAAGTACCGCGAGGGAAAGATGAAAAGGACTTTGAAAAGAGAGTTAAAGAGTGCTTGAAATTGCCGGGAG     
[13] HX23                CGATAGCGAACAAGTACCGCGAGGGAAAGATGAAAAGGACTTTGAAAAGAGAGTTAAAGAGTGCTTGAAATTGCCGGGAG     
[14] HX4                 CGATAGCGAACAAGTACCGCGAGGGAAAGATGAAAAGGACTTTGAAAAGAGAGTTAAAGAGTGCTTGAAATTGCCGGGAG     
[15] JF006               CGATAGCGAACAAGTACCGCGAGGGAAAGATGAAAAGGACTTTGAAAAGAGAGTTAAAGAGTGCTTGAAATTGCCGGGAG     
[16] JF200               CGATAGCGAACAAGTACCGCGAGGGAAAGATGAAAAGGACTTTGAAAAGAGAGTTAAAGAGTGCTTGAAATTGCCGGGAG     
[17] SNJ1                CGATAGCGAACAAGTACCGCGAGGGAAAGATGAAAAGGACTTTGAAAAGAGAGTTAAAGAGTGCTTGAAATTGCCGGGAG     
[18] SNJ6                CGATAGCGAACAAGTACCGCGAGGGAAAGATGAAAAGGACTTTGAAAAGAGAGTTAAAGAGTGCTTGAAATTGCCGGGAG     
[19] SNJ7                CGATAGCGAACAAGTACCGCGAGGGAAAGATGAAAAGGACTTTGAAAAGAGAGTTAAAGAGTGCTTGAAATTGCCGGGAG     
[20] TM110               CGATAGCGAACAAGTACCGCGAGGGAAAGATGAAAAGGACTTTGAAAAGAGAGTTAAAGAGTGCTTGAAATTGCCGGGAG     
[21] TM111               CGATAGCGAACAAGTACCGCGAGGGAAAGATGAAAAGGACTTTGAAAAGAGAGTTAAAGAGTGCTTGAAATTGCCGGGAG     
[22] TM12                CGATAGCGAACAAGTACCGCGAGGGAAAGATGAAAAGGACTTTGAAAAGAGAGTTAAAGAGTGCTTGAAATTGCCGGGAG     
[23] TM127               CGATAGCGAACAAGTACCGCGAGGGAAAGATGAAAAGGACTTTGAAAAGAGAGTTAAAGAGTGCTTGAAATTGCCGGGAG     
[24] TM128               CGATAGCGAACAAGTACCGCGAGGGAAAGATGAAAAGGACTTTGAAAAGAGAGTTAAAGAGTGCTTGAAATTGCCGGGAG     
[25] TM130               CGATAGCGAACAAGTACCGCGAGGGAAAGATGAAAAGGACTTTGAAAAGAGAGTTAAAGAGTGCTTGAAATTGCCGGGAG     
[26] TM139               CGATAGCGAACAAGTACCGCGAGGGAAAGATGAAAAGGACTTTGAAAAGAGAGTTAAAGAGTGCTTGAAATTGCCGGGAG     
[27] TM14                CGATAGCGAACAAGTACCGCGAGGGAAAGATGAAAAGGACTTTGAAAAGAGAGTTAAAGAGTGCTTGAAATTGCCGGGAG     
[28] TM143               CGATAGCGAACAAGTACCGCGAGGGAAAGATGAAAAGGACTTTGAAAAGAGAGTTAAAGAGTGCTTGAAATTGCCGGGAG     
[29] TM150               CGATAGCGAACAAGTACCGCGAGGGAAAGATGAAAAGGACTTTGAAAAGAGAGTTAAAGAGTGCTTGAAATTGCCGGGAG     
[30] TM157               CGATAGCGAACAAGTACCGCGAGGGAAAGATGAAAAGGACTTTGAAAAGAGAGTTAAAGAGTGCTTGAAATTGCCGGGAG     
[31] TM178               CGATAGCGAACAAGTACCGCGAGGGAAAGATGAAAAGGACTTTGAAAAGAGAGTTAAAGAGTGCTTGAAATTGCCGGGAG     
[32] TM18                CGATAGCGAACAAGTACCGCGAGGGAAAGATGAAAAGGACTTTGAAAAGAGAGTTAAAGAGTGCTTGAAATTGCCGGGAG     
[33] TM197               CGATAGCGAACAAGTACCGCGAGGGAAAGATGAAAAGGACTTTGAAAAGAGAGTTAAAGAGTGCTTGAAATTGCCGGGAG     
[34] TM20                CGATAGCGAACAAGTACCGCGAGGGAAAGATGAAAAGGACTTTGAAAAGAGAGTTAAAGAGTGCTTGAAATTGCCGGGAG     
[35] TM22                CGATAGCGAACAAGTACCGCGAGGGAAAGATGAAAAGGACTTTGAAAAGAGAGTTAAAGAGTGCTTGAAATTGCCGGGAG     
[36] TM228               CGATAGCGAACAAGTACCGCGAGGGAAAGATGAAAAGGACTTTGAAAAGAGAGTTAAAGAGTGCTTGAAATTGCCGGGAG     
[37] TM229               CGATAGCGAACAAGTACCGCGAGGGAAAGATGAAAAGGACTTTGAAAAGAGAGTTAAAGAGTGCTTGAAATTGCCGGGAG     
[38] TM234               CGATAGCGAACAAGTACCGCGAGGGAAAGATGAAAAGGACTTTGAAAAGAGAGTTAAAGAGTGCTTGAAATTGCCGGGAG     
[39] TM240               CGATAGCGAACAAGTACCGCGAGGGAAAGATGAAAAGGACTTTGAAAAGAGAGTTAAAGAGTGCTTGAAATTGCCGGGAG     
[40] TM263               CGATAGCGAACAAGTACCGCGAGGGAAAGATGAAAAGGACTTTGAAAAGAGAGTTAAAGAGTGCTTGAAATTGCCGGGAG     
[41] TM270               CGATAGCGAACAAGTACCGCGAGGGAAAGATGAAAAGGACTTTGAAAAGAGAGTTAAAGAGTGCTTGAAATTGCCGGGAG     
[42] TM27                CGATAGCGAACAAGTACCGCGAGGGAAAGATGAAAAGGACTTTGAAAAGAGAGTTAAAGAGTGCTTGAAATTGCCGGGAG     
[43] TM284               CGATAGCGAACAAGTACCGCGAGGGAAAGATGAAAAGGACTTTGAAAAGAGAGTTAAAGAGTGCTTGAAATTGCCGGGAG     
[44] TM286               CGATAGCGAACAAGTACCGCGAGGGAAAGATGAAAAGGACTTTGAAAAGAGAGTTAAAGAGTGCTTGAAATTGCCGGGAG     
[45] TM32                CGATAGCGAACAAGTACCGCGAGGGAAAGATGAAAAGGACTTTGAAAAGAGAGTTAAAGAGTGCTTGAAATTGCCGGGAG     
[46] TM33                CGATAGCGAACAAGTACCGCGAGGGAAAGATGAAAAGGACTTTGAAAAGAGAGTTAAAGAGTGCTTGAAATTGCCGGGAG     
[47] TM36                CGATAGCGAACAAGTACCGCGAGGGAAAGATGAAAAGGACTTTGAAAAGAGAGTTAAAGAGTGCTTGAAATTGCCGGGAG     
[48] TM52                CGATAGCGAACAAGTACCGCGAGGGAAAGATGAAAAGGACTTTGAAAAGAGAGTTAAAGAGTGCTTGAAATTGCCGGGAG     
[49] TM54                CGATAGCGAACAAGTACCGCGAGGGAAAGATGAAAAGGACTTTGAAAAGAGAGTTAAAGAGTGCTTGAAATTGCCGGGAG     
[50] WCNT25              CGATAGCGAACAAGTACCGCGAGGGAAAGATGAAAAGGACTTTGAAAAGAGAGTTAAAGAGTGCTTGAAATTGCCGGGAG     
[51] WCNT52              CGATAGCGAACAAGTACCGCGAGGGAAAGATGAAAAGGACTTTGAAAAGAGAGTTAAAGAGTGCTTGAAATTGCCGGGAG     
[52] WCNT53              CGATAGCGAACAAGTACCGCGAGGGAAAGATGAAAAGGACTTTGAAAAGAGAGTTAAAGAGTGCTTGAAATTGCCGGGAG     
[53] WCNT81              CGATAGCGAACAAGTACCGCGAGGGAAAGATGAAAAGGACTTTGAAAAGAGAGTTAAAGAGTGCTTGAAATTGCCGGGAG     
[54] WCQF5               CGATAGCGAACAAGTACCGCGAGGGAAAGATGAAAAGGACTTTGAAAAGAGAGTTAAAGAGTGCTTGAAATTGCCGGGAG     
[55] WCSJ27              CGATAGCGAACAAGTACCGCGAGGGAAAGATGAAAAGGACTTTGAAAAGAGAGTTAAAGAGTGCTTGAAATTGCCGGGAG     
[56] XX10                CGATAGCGAACAAGTACCGCGAGGGAAAGATGAAAAGGACTTTGAAAAGAGAGTTAAAGAGTGCTTGAAATTGCCGGGAG     
[57] XX11                CGATAGCGAACAAGTACCGCGAGGGAAAGATGAAAAGGACTTTGAAAAGAGAGTTAAAGAGTGCTTGAAATTGCCGGGAG     
[58] XX15                CGATAGCGAACAAGTACCGCGAGGGAAAGATGAAAAGGACTTTGAAAAGAGAGTTAAAGAGTGCTTGAAATTGCCGGGAG     
[59] XX5                 CGATAGCGAACAAGTACCGCGAGGGAAAGATGAAAAGGACTTTGAAAAGAGAGTTAAAGAGTGCTTGAAATTGCCGGGAG     
[                   3281          .         3         .         .         .         .         :         . 3360]
[    intragenomic        ................................................................................     ]
[    intergenomic        ................................................................................     ]

[ 1] DHAL4               GGAAGCGGATGGAGGCCAGCGGTGCGGTCCGGTCGGATGCGGAACGGCGAGAGCCGGTCCGCCGCTCGACTCGGGGCGCT     
[ 2] DHAL6               GGAAGCGGATGGAGGCCAGCGGTGCGGTCCGGTCGGATGCGGAACGGCGAGAGCCGGTCCGCCGCTCGACTCGGGGCGCT     
[ 3] DHLY13              GGAAGCGGATGGAGGCCAGCGGTGCGGTCCGGTCGGATGCGGAACGGCGAGAGCCGGTCCGCCGCTCGACTCGGGGCGCT     
[ 4] DHLY4               GGAAGCGGATGGAGGCCAGCGGTGCGGTCCGGTCGGATGCGGAACGGCGAGAGCCGGTCCGCCGCTCGACTCGGGGCGCT     
[ 5] DHLY5               GGAAGCGGATGGAGGCCAGCGGTGCGGTCCGGTCGGATGCGGAACGGCGAGAGCCGGTCCGCCGCTCGACTCGGGGCGCT     
[ 6] DHLY7               GGAAGCGGATGGAGGCCAGCGGTGCGGTCCGGTCGGATGCGGAACGGCGAGAGCCGGTCCGCCGCTCGACTCGGGGCGCT     
[ 7] ES10                GGAAGCGGATGGAGGCCAGCGGTGCGGTCCGGTCGGATGCGGAACGGCGAGAGCCGGTCCGCCGCTCGACTCGGGGCGCT     
[ 8] ES13                GGAAGCGGATGGAGGCCAGCGGTGCGGTCCGGTCGGATGCGGAACGGCGAGAGCCGGTCCGCCGCTCGACTCGGGGCGCT     
[ 9] ES16                GGAAGCGGATGGAGGCCAGCGGTGCGGTCCGGTCGGATGCGGAACGGCGAGAGCCGGTCCGCCGCTCGACTCGGGGCGCT     
[10] ES6                 GGAAGCGGATGGAGGCCAGCGGTGCGGTCCGGTCGGATGCGGAACGGCGAGAGCCGGTCCGCCGCTCGACTCGGGGCGCT     
[11] HP10                GGAAGCGGATGGAGGCCAGCGGTGCGGTCCGGTCGGATGCGGAACGGCGAGAGCCGGTCCGCCGCTCGACTCGGGGCGCT     
[12] HP6                 GGAAGCGGATGGAGGCCAGCGGTGCGGTCCGGTCGGATGCGGAACGGCGAGAGCCGGTCCGCCGCTCGACTCGGGGCGCT     
[13] HX23                GGAAGCGGATGGAGGCCAGCGGTGCGGTCCGGTCGGATGCGGAACGGCGAGAGCCGGTCCGCCGCTCGACTCGGGGCGCT     
[14] HX4                 GGAAGCGGATGGAGGCCAGCGGTGCGGTCCGGTCGGATGCGGAACGGCGAGAGCCGGTCCGCCGCTCGACTCGGGGCGCT     
[15] JF006               GGAAGCGGATGGAGGCCAGCGGTGCGGTCCGGTCGGATGCGGAACGGCGAGAGCCGGTCCGCCGCTCGACTCGGGGCGCT     
[16] JF200               GGAAGCGGATGGAGGCCAGCGGTGCGGTCCGGTCGGATGCGGAACGGCGAGAGCCGGTCCGCCGCTCGACTCGGGGCGCT     
[17] SNJ1                GGAAGCGGATGGAGGCCAGCGGTGCGGTCCGGTCGGATGCGGAACGGCGAGAGCCGGTCCGCCGCTCGACTCGGGGCGCT     
[18] SNJ6                GGAAGCGGATGGAGGCCAGCGGTGCGGTCCGGTCGGATGCGGAACGGCGAGAGCCGGTCCGCCGCTCGACTCGGGGCGCT     
[19] SNJ7                GGAAGCGGATGGAGGCCAGCGGTGCGGTCCGGTCGGATGCGGAACGGCGAGAGCCGGTCCGCCGCTCGACTCGGGGCGCT     
[20] TM110               GGAAGCGGATGGAGGCCAGCGGTGCGGTCCGGTCGGATGCGGAACGGCGAGAGCCGGTCCGCCGCTCGACTCGGGGCGCT     
[21] TM111               GGAAGCGGATGGAGGCCAGCGGTGCGGTCCGGTCGGATGCGGAACGGCGAGAGCCGGTCCGCCGCTCGACTCGGGGCGCT     
[22] TM12                GGAAGCGGATGGAGGCCAGCGGTGCGGTCCGGTCGGATGCGGAACGGCGAGAGCCGGTCCGCCGCTCGACTCGGGGCGCT     
[23] TM127               GGAAGCGGATGGAGGCCAGCGGTGCGGTCCGGTCGGATGCGGAACGGCGAGAGCCGGTCCGCCGCTCGACTCGGGGCGCT     
[24] TM128               GGAAGCGGATGGAGGCCAGCGGTGCGGTCCGGTCGGATGCGGAACGGCGAGAGCCGGTCCGCCGCTCGACTCGGGGCGCT     
[25] TM130               GGAAGCGGATGGAGGCCAGCGGTGCGGTCCGGTCGGATGCGGAACGGCGAGAGCCGGTCCGCCGCTCGACTCGGGGCGCT     
[26] TM139               GGAAGCGGATGGAGGCCAGCGGTGCGGTCCGGTCGGATGCGGAACGGCGAGAGCCGGTCCGCCGCTCGACTCGGGGCGCT     
[27] TM14                GGAAGCGGATGGAGGCCAGCGGTGCGGTCCGGTCGGATGCGGAACGGCGAGAGCCGGTCCGCCGCTCGACTCGGGGCGCT     
[28] TM143               GGAAGCGGATGGAGGCCAGCGGTGCGGTCCGGTCGGATGCGGAACGGCGAGAGCCGGTCCGCCGCTCGACTCGGGGCGCT     
[29] TM150               GGAAGCGGATGGAGGCCAGCGGTGCGGTCCGGTCGGATGCGGAACGGCGAGAGCCGGTCCGCCGCTCGACTCGGGGCGCT     
[30] TM157               GGAAGCGGATGGAGGCCAGCGGTGCGGTCCGGTCGGATGCGGAACGGCGAGAGCCGGTCCGCCGCTCGACTCGGGGCGCT     
[31] TM178               GGAAGCGGATGGAGGCCAGCGGTGCGGTCCGGTCGGATGCGGAACGGCGAGAGCCGGTCCGCCGCTCGACTCGGGGCGCT     
[32] TM18                GGAAGCGGATGGAGGCCAGCGGTGCGGTCCGGTCGGATGCGGAACGGCGAGAGCCGGTCCGCCGCTCGACTCGGGGCGCT     
[33] TM197               GGAAGCGGATGGAGGCCAGCGGTGCGGTCCGGTCGGATGCGGAACGGCGAGAGCCGGTCCGCCGCTCGACTCGGGGCGCT     
[34] TM20                GGAAGCGGATGGAGGCCAGCGGTGCGGTCCGGTCGGATGCGGAACGGCGAGAGCCGGTCCGCCGCTCGACTCGGGGCGCT     
[35] TM22                GGAAGCGGATGGAGGCCAGCGGTGCGGTCCGGTCGGATGCGGAACGGCGAGAGCCGGTCCGCCGCTCGACTCGGGGCGCT     
[36] TM228               GGAAGCGGATGGAGGCCAGCGGTGCGGTCCGGTCGGATGCGGAACGGCGAGAGCCGGTCCGCCGCTCGACTCGGGGCGCT     
[37] TM229               GGAAGCGGATGGAGGCCAGCGGTGCGGTCCGGTCGGATGCGGAACGGCGAGAGCCGGTCCGCCGCTCGACTCGGGGCGCT     
[38] TM234               GGAAGCGGATGGAGGCCAGCGGTGCGGTCCGGTCGGATGCGGAACGGCGAGAGCCGGTCCGCCGCTCGACTCGGGGCGCT     
[39] TM240               GGAAGCGGATGGAGGCCAGCGGTGCGGTCCGGTCGGATGCGGAACGGCGAGAGCCGGTCCGCCGCTCGACTCGGGGCGCT     
[40] TM263               GGAAGCGGATGGAGGCCAGCGGTGCGGTCCGGTCGGATGCGGAACGGCGAGAGCCGGTCCGCCGCTCGACTCGGGGCGCT     
[41] TM270               GGAAGCGGATGGAGGCCAGCGGTGCGGTCCGGTCGGATGCGGAACGGCGAGAGCCGGTCCGCCGCTCGACTCGGGGCGCT     
[42] TM27                GGAAGCGGATGGAGGCCAGCGGTGCGGTCCGGTCGGATGCGGAACGGCGAGAGCCGGTCCGCCGCTCGACTCGGGGCGCT     
[43] TM284               GGAAGCGGATGGAGGCCAGCGGTGCGGTCCGGTCGGATGCGGAACGGCGAGAGCCGGTCCGCCGCTCGACTCGGGGCGCT     
[44] TM286               GGAAGCGGATGGAGGCCAGCGGTGCGGTCCGGTCGGATGCGGAACGGCGAGAGCCGGTCCGCCGCTCGACTCGGGGCGCT     
[45] TM32                GGAAGCGGATGGAGGCCAGCGGTGCGGTCCGGTCGGATGCGGAACGGCGAGAGCCGGTCCGCCGCTCGACTCGGGGCGCT     
[46] TM33                GGAAGCGGATGGAGGCCAGCGGTGCGGTCCGGTCGGATGCGGAACGGCGAGAGCCGGTCCGCCGCTCGACTCGGGGCGCT     
[47] TM36                GGAAGCGGATGGAGGCCAGCGGTGCGGTCCGGTCGGATGCGGAACGGCGAGAGCCGGTCCGCCGCTCGACTCGGGGCGCT     
[48] TM52                GGAAGCGGATGGAGGCCAGCGGTGCGGTCCGGTCGGATGCGGAACGGCGAGAGCCGGTCCGCCGCTCGACTCGGGGCGCT     
[49] TM54                GGAAGCGGATGGAGGCCAGCGGTGCGGTCCGGTCGGATGCGGAACGGCGAGAGCCGGTCCGCCGCTCGACTCGGGGCGCT     
[50] WCNT25              GGAAGCGGATGGAGGCCAGCGGTGCGGTCCGGTCGGATGCGGAACGGCGAGAGCCGGTCCGCCGCTCGACTCGGGGCGCT     
[51] WCNT52              GGAAGCGGATGGAGGCCAGCGGTGCGGTCCGGTCGGATGCGGAACGGCGAGAGCCGGTCCGCCGCTCGACTCGGGGCGCT     
[52] WCNT53              GGAAGCGGATGGAGGCCAGCGGTGCGGTCCGGTCGGATGCGGAACGGCGAGAGCCGGTCCGCCGCTCGACTCGGGGCGCT     
[53] WCNT81              GGAAGCGGATGGAGGCCAGCGGTGCGGTCCGGTCGGATGCGGAACGGCGAGAGCCGGTCCGCCGCTCGACTCGGGGCGCT     
[54] WCQF5               GGAAGCGGATGGAGGCCAGCGGTGCGGTCCGGTCGGATGCGGAACGGCGAGAGCCGGTCCGCCGCTCGACTCGGGGCGCT     
[55] WCSJ27              GGAAGCGGATGGAGGCCAGCGGTGCGGTCCGGTCGGATGCGGAACGGCGAGAGCCGGTCCGCCGCTCGACTCGGGGCGCT     
[56] XX10                GGAAGCGGATGGAGGCCAGCGGTGCGGTCCGGTCGGATGCGGAACGGCGAGAGCCGGTCCGCCGCTCGACTCGGGGCGCT     
[57] XX11                GGAAGCGGATGGAGGCCAGCGGTGCGGTCCGGTCGGATGCGGAACGGCGAGAGCCGGTCCGCCGCTCGACTCGGGGCGCT     
[58] XX15                GGAAGCGGATGGAGGCCAGCGGTGCGGTCCGGTCGGATGCGGAACGGCGAGAGCCGGTCCGCCGCTCGACTCGGGGCGCT     
[59] XX5                 GGAAGCGGATGGAGGCCAGCGGTGCGGTCCGGTCGGATGCGGAACGGCGAGAGCCGGTCCGCCGCTCGACTCGGGGCGCT     
[                   3361          .         .         .         4         .         .         .         . 3440]
[    intragenomic        ................................................................................     ]
[    intergenomic        ................................................................................     ]

[ 1] DHAL4               GACCAGCGCGGGCCGGCGCGGCGGCACAAGCGCGGGCGGGAGACCGCCCGTCGTTTCGCCGTCGCGCGGGCCGGGGAACG     
[ 2] DHAL6               GACCAGCGCGGGCCGGCGCGGCGGCACAAGCGCGGGCGGGAGACCGCCCGTCGTTTCGCCGTCGCGCGGGCCGGGGAACG     
[ 3] DHLY13              GACCAGCGCGGGCCGGCGCGGCGGCACAAGCGCGGGCGGGAGACCGCCCGTCGTTTCGCCGTCGCGCGGGCCGGGGAACG     
[ 4] DHLY4               GACCAGCGCGGGCCGGCGCGGCGGCACAAGCGCGGGCGGGAGACCGCCCGTCGTTTCGCCGTCGCGCGGGCCGGGGAACG     
[ 5] DHLY5               GACCAGCGCGGGCCGGCGCGGCGGCACAAGCGCGGGCGGGAGACCGCCCGTCGTTTCGCCGTCGCGCGGGCCGGGGAACG     
[ 6] DHLY7               GACCAGCGCGGGCCGGCGCGGCGGCACAAGCGCGGGCGGGAGACCGCCCGTCGTTTCGCCGTCGCGCGGGCCGGGGAACG     
[ 7] ES10                GACCAGCGCGGGCCGGCGCGGCGGCACAAGCGCGGGCGGGAGACCGCCCGTCGTTTCGCCGTCGCGCGGGCCGGGGAACG     
[ 8] ES13                GACCAGCGCGGGCCGGCGCGGCGGCACAAGCGCGGGCGGGAGACCGCCCGTCGTTTCGCCGTCGCGCGGGCCGGGGAACG     
[ 9] ES16                GACCAGCGCGGGCCGGCGCGGCGGCACAAGCGCGGGCGGGAGACCGCCCGTCGTTTCGCCGTCGCGCGGGCCGGGGAACG     
[10] ES6                 GACCAGCGCGGGCCGGCGCGGCGGCACAAGCGCGGGCGGGAGACCGCCCGTCGTTTCGCCGTCGCGCGGGCCGGGGAACG     
[11] HP10                GACCAGCGCGGGCCGGCGCGGCGGCACAAGCGCGGGCGGGAGACCGCCCGTCGTTTCGCCGTCGCGCGGGCCGGGGAACG     
[12] HP6                 GACCAGCGCGGGCCGGCGCGGCGGCACAAGCGCGGGCGGGAGACCGCCCGTCGTTTCGCCGTCGCGCGGGCCGGGGAACG     
[13] HX23                GACCAGCGCGGGCCGGCGCGGCGGCACAAGCGCGGGCGGGAGACCGCCCGTCGTTTCGCCGTCGCGCGGGCCGGGGAACG     
[14] HX4                 GMCCAGCGCGGGCCGGCGCGGCGGCACAAGCGCGGGCGGGAGACCGCCCGTCGTTTCGCCGTCGCGCGGGCCGGGGAACG     
[15] JF006               GACCAGCGCGGGCCGGCGCGGCGGCACAAGCGCGGGCGGGAGACCGCCCGTCGTTTCGCCGTCGCGCGGGCCGGGGAACG     
[16] JF200               GACCAGCGCGGGCCGGCGCGGCGGCACAAGCGCGGGCGGGAGACCGCCCGTCGTTTCGCCGTCGCGCGGGCCGGGGAACG     
[17] SNJ1                GACCAGCGCGGGCCGGCGCGGCGGCACAAGCGCGGGCGGGAGACCGCCCGTCGTTTCGCCGTCGCGCGGGCCGGGGAACG     
[18] SNJ6                GACCAGCGCGGGCCGGCGCGGCGGCACAAGCGCGGGCGGGAGACCGCCCGTCGTTTCGCCGTCGCGCGGGCCGGGGAACG     
[19] SNJ7                GACCAGCGCGGGCCGGCGCGGCGGCACAAGCGCGGGCGGGAGACCGCCCGTCGTTTCGCCGTCGCGCGGGCCGGGGAACG     
[20] TM110               GACCAGCGCGGGCCGGCGCGGCGGCACAAGCGCGGGCGGGAGACCGCCCGTCGTTTCGCCGTCGCGCGGGCCGGGGAACG     
[21] TM111               GACCAGCGCGGGCCGGCGCGGCGGCACAAGCGCGGGCGGGAGACCGCCCGTCGTTTCGCCGTCGCGCGGGCCGGGGAACG     
[22] TM12                GACCAGCGCGGGCCGGCGCGGCGGCACAAGCGCGGGCGGGAGACCGCCCGTCGTTTCGCCGTCGCGCGGGCCGGGGAACG     
[23] TM127               GACCAGCGCGGGCCGGCGCGGCGGCACAAGCGCGGGCGGGAGACCGCCCGTCGTTTCGCCGTCGCGCGGGCCGGGGAACG     
[24] TM128               GACCAGCGCGGGCCGGCGCGGCGGCACAAGCGCGGGCGGGAGACCGCCCGTCGTTTCGCCGTCGCGCGGGCCGGGGAACG     
[25] TM130               GACCAGCGCGGGCCGGCGCGGCGGCACAAGCGCGGGCGGGAGACCGCCCGTCGTTTCGCCGTCGCGCGGGCCGGGGAACG     
[26] TM139               GACCAGCGCGGGCCGGCGCGGCGGCACAAGCGCGGGCGGGAGACCGCCCGTCGTTTCGCCGTCGCGCGGGCCGGGGAACG     
[27] TM14                GACCAGCGCGGGCCGGCGCGGCGGCACAAGCGCGGGCGGGAGACCGCCCGTCGTTTCGCCGTCGCGCGGGCCGGGGAACG     
[28] TM143               GACCAGCGCGGGCCGGCGCGGCGGCACAAGCGCGGGCGGGAGACCGCCCGTCGTTTCGCCGTCGCGCGGGCCGGGGAACG     
[29] TM150               GACCAGCGCGGGCCGGCGCGGCGGCACAAGCGCGGGCGGGAGMCCGCCCGTCGTTTCGCCGTCGCGCGGGCCGGGGAACG     
[30] TM157               GACCAGCGCGGGCCGGCGCGGCGGCACAAGCGCGGGCGGGAGACCGCCCGTCGTTTCGCCGTCGCGCGGGCCGGGGAACG     
[31] TM178               GACCAGCGCGGGCCGGCGCGGCGGCACAAGCGCGGGCGGGAGMCCGCCCGTCGTTTCGCCGTCGCGCGGGCCGGGGAACG     
[32] TM18                GACCAGCGCGGGCCGGCGCGGCGGCACAAGCGCGGGCGGGAGACCGCCCGTCGTTTCGCCGTCGCGCGGGCCGGGGAACG     
[33] TM197               GACCAGCGCGGGCCGGCGCGGCGGCACAAGCGCGGGCGGGAGACCGCCCGTCGTTTCGCCGTCGCGCGGGCCGGGGAACG     
[34] TM20                GACCAGCGCGGGCCGGCGCGGCGGCACAAGCGCGGGCGGGAGACCGCCCGTCGTTTCGCYGTCGCGCGGGCCGGGGAACG     
[35] TM22                GACCAGCGCGGGCCGGCGCGGCGGCACAAGCGCGGGCGGGAGACCGCCCGTCGTTTCGCCGTCGCGCGGGCCGGGGAACG     
[36] TM228               GACCAGCGCGGGCCGGCGCGGCGGCACAAGCGCGGGCGGGAGACCGCCCGTCGTTTCGCCGTCGCGCGGGCCGGGGAACG     
[37] TM229               GACCAGCGCGGGCCGGCGCGGCGGCACAAGCGCGGGCGGGAGMCCGCCCGTCGTTTCGCCGTCGCGCGGGCCGGGGAACG     
[38] TM234               GACCAGCGCGGGCCGGCGCGGCGGCACAAGCGCGGGCGGGAGACCGCCCGTCGTTTCGCCGTCGCGCGGGCCGGGGAACG     
[39] TM240               GACCAGCGCGGGCCGGCGCGGCGGCACAAGCGCGGGCGGGAGACCGCCCGTCGTTTCGCCGTCGCGCGGGCCGGGGAACG     
[40] TM263               GACCAGCGCGGGCCGGCGCGGCGGCACAAGCGCGGGCGGGAGACCGCCCGTCGTTTCGCCGTCGCGCGGGCCGGGGAACG     
[41] TM270               GACCAGCGCGGGCCGGCGCGGCGGCACAAGCGCGGGCGGGAGACCGCCCGTCGTTTCGCCGTCGCGCGGGCCGGGGAACG     
[42] TM27                GACCAGCGCGGGCCGGCGCGGCGGCACAAGCGCGGGCGGGAGACCGCCCGTCGTTTCGCCGTCGCGCGGGCCGGGGAACG     
[43] TM284               GACCAGCGCGGGCCGGCGCGGCGGCACAAGCGCGGGCGGGAGACCGCCCGTCGTTTCGCCGTCGCGCGGGCCGGGGAACG     
[44] TM286               GACCAGCGCGGGCCGGCGCGGCGGCACAAGCGCGGGCGGGAGACCGCCCGTCGTTTCGCCGTCGCGCGGGCCGGGGAACG     
[45] TM32                GACCAGCGCGGGCCGGCGCGGCGGCACAAGCGCGGGCGGGAGACCGCCCGTCGTTTCGCCGTCGCGCGGGCCGGGGAACG     
[46] TM33                GACCAGCGCGGGCCGGCGCGGCGGCACAAGCGCGGGCGGGAGACCGCCCGTCGTTTCGCCGTCGCGCGGGCCGGGGAACG     
[47] TM36                GACCAGCGCGGGCCGGCGCGGCGGCACAAGCGCGGGCGGGAGMCCGCCCGTCGTTTCGCCGTCGCGCGGGCCGGGGAACG     
[48] TM52                GACCAGCGCGGGCCGGCGCGGCGGCACAAGCGCGGGCGGGAGACCGCCCGTCGTTTCGCCGTCGCGCGGGCCGGGGAACG     
[49] TM54                GACCAGCGCGGGCCGGCGCGGCGGCACAAGCGCGGGCGGGAGACCGCCCGTCGTTTCGCCGTCGCGCGGGCCGGGGAACG     
[50] WCNT25              GACCAGCGCGGGCCGGCGCGGCGGCACAAGCGCGGGCGGGAGACCGCCCGTCGTTTCGCCGTCGCGCGGGCCGGGGAACG     
[51] WCNT52              GACCAGCGCGGGCCGGCGCGGCGGCACAAGCGCGGGCGGGAGACCGCCCGTCGTTTCGCCGTCGCGCGGGCCGGGGAACG     
[52] WCNT53              GACCAGCGCGGGCCGGCGCGGCGGCACAAGCGCGGGCGGGAGACCGCCCGTCGTTTCGCCGTCGCGCGGGCCGGGGAACG     
[53] WCNT81              GACCAGCGCGGGCCGGCGCGGCGGCACAAGCGCGGGCGGGAGACCGCCCGTCGTTTCGCCGTCGCGCGGGCCGGGGAACG     
[54] WCQF5               GACCAGCGCGGGCCGGCGCGGCGGCACAAGCGCGGGCGGGAGACCGCCCGTCGTTTCGCCGTCGCGCGGGCCGGGGAACG     
[55] WCSJ27              GACCAGCGCGGGCCGGCGCGGCGGCACAAGCGCGGGCGGGAGACCGCCCGTCGTTTCGCCGTCGCGCGGGCCGGGGAACG     
[56] XX10                GACCAGCGCGGGCCGGCGCGGCGGCACAAGCGCGGGCGGGAGACCGCCCGTCGTTTCGCCGTCGCGCGGGCCGGGGAACG     
[57] XX11                GACCAGCGCGGGCCGGCGCGGCGGCACAAGCGCGGGCGGGAGACCGCCCGTCGTTTCGCCGTCGCGCGGGCCGGGGAACG     
[58] XX15                GACCAGCGCGGGCCGGCGCGGCGGCACAAGCGCGGGCGGGAGACCGCCCGTCGTTTCGCCGTCGCGCGGGCCGGGGAACG     
[59] XX5                 GACCAGCGCGGGCCGGCGCGGCGGCACAAGCGCGGGCGGGAGACCGCCCGTCGTTTCGCCGTCGCGCGGGCCGGGGAACG     
[                   3441          :         .         .         .         .         5         .         . 3520]
[    intragenomic        .+........................................+................+....................     ]
[    intergenomic        ................................................................................     ]

[ 1] DHAL4               AAGCGTGCGCCCTCGCGGCGGGCCCTCGGGCACCTGCGCGCTCGCGGCGTTGGTCTGCGGGCTTTCCATCCGACCCGTCT     
[ 2] DHAL6               AAGCGTGCGCCCTCGCGGCGGGCCCTCGGGCACCTGCGCGCTCGCGGCGTTGGTCTGCGGGCTTTCCATCCGACCCGTCT     
[ 3] DHLY13              AAGCGTGCGCCCTCGCGGCGGGCCCTCGGGCACCTGCGCGCTCGCGGCGTTGGTCTGCGGGCTTTCCATCCGACCCGTCT     
[ 4] DHLY4               AAGCGTGCGCCCTCGCGGCGGGCCCTCGGGCACCTGCGCGCTCGCGGCGTTGGTCTGCGGGCTTTCCATCCGACCCGTCT     
[ 5] DHLY5               AAGCGTGCGCCCTCGCGGCGGGCCCTCGGGCACCTGCGCGCTCGCGGCGTTGGTCTGCGGGCTTTCCATCCGACCCGTCT     
[ 6] DHLY7               AAGCGTGCGCCCTCGCGGCGGGCCCTCGGGCACCTGCGCGCTCGCGGCGTTGGTCTGCGGGCTTTCCATCCGACCCGTCT     
[ 7] ES10                AAGCGTGCGCCCTCGCGGCGGGCCCTCGGGCACCTGCGCGCTCGCGGCGTTGGTCTGCGGGCTTTCCATCCGACCCGTCT     
[ 8] ES13                AAGCGTGCGCCCTCGCGGCGGGCCCTCGGGCACCTGCGCGCTCGCGGCGTTGGTCTGCGGGCTTTCCATCCGACCCGTCT     
[ 9] ES16                AAGCGTGCGCCCTCGCGGCGGGCCCTCGGGCACCTGCGCGCTCGCGGCGTTGGTCTGCGGGCTTTCCATCCGACCCGTCT     
[10] ES6                 AAGCGTGCGCCCTCGCGGCGGGCCCTCGGGCACCTGCGCGCTCGCGGCGTTGGTCTGCGGGCTTTCCATCCGACCCGTCT     
[11] HP10                AAGCGTGCGCCCTCGCGGCGGGCCCTCGGGCACCTGCGCGCTCGCGGCGTTGGTCTGCGGGCTTTCCATCCGACCCGTCT     
[12] HP6                 AAGCGTGCGCCCTCGCGGCGGGCCCTCGGGCACCTGCGCGCTCGCGGCGTTGGTCTGCGGGCTTTCCATCCGACCCGTCT     
[13] HX23                AAGCGTGCGCCCTCGCGGCGGGCCCTCGGGCACCTGCGCGCTCGCGGCGTTGGTCTGCGGGCTTTCCATCCGACCCGTCT     
[14] HX4                 AAGCGTGCGCCCTCGCGGCGGGCCCTCGGGCACCTGCGCGCTCGCGGCGTTGGTCTGCGGGCTTTCCATCCGACCCGTCT     
[15] JF006               AAGCGTGCGCCCTCGCGGCGGGCCCTCGGGCACCTGCGCGCTCGCGGCGTTGGTCTGCGGGCTTTCCATCCGACCCGTCT     
[16] JF200               AAGCGTGCGCCCTCGCGGCGGGCCCTCGGGCACCTGCGCGCTCGCGGCGTTGGTCTGCGGGCTTTCCATCCGACCCGTCT     
[17] SNJ1                AAGCGTGCGCCCTCGCGGCGGGCCCTCGGGCACCTGCGCGCTCGCGGCGTTGGTCTGCGGGCTTTCCATCCGACCCGTCT     
[18] SNJ6                AAGCGTGCGCCCTCGCGGCGGGCCCTCGGGCACCTGCGCGCTCGCGGCGTTGGTCTGCGGGCTTTCCATCCGACCCGTCT     
[19] SNJ7                AAGCGTGCGCCCTCGCGGCGGGCCCTCGGGCACCTGCGCGCTCGCGGCGTTGGTCTGCGGGCTTTCCATCCGACCCGTCT     
[20] TM110               AAGCGTGCGCCCTCGCGGCGGGCCCTCGGGCACCTGCGCGCTCGCGGCGTTGGTCTGCGGGCTTTCCATCCGACCCGTCT     
[21] TM111               AAGCGTGCGCCCTCGCGGCGGGCCCTCGGGCACCTGCGCGCTCGCGGCGTTGGTCTGCGGGCTTTCCATCCGACCCGTCT     
[22] TM12                AAGCGTGCGCCCTCGCGGCGGGCCCTCGGGCACCTGCGCGCTCGCGGCGTTGGTCTGCGGGCTTTCCATCCGACCCGTCT     
[23] TM127               AAGCGTGCGCCCTCGCGGCGGGCCCTCGGGCACCTGCGCGCTCGCGGCGTTGGTCTGCGGGCTTTCCATCCGACCCGTCT     
[24] TM128               AAGCGTGCGCCCTCGCGGCGGGCCCTCGGGCACCTGCGCGCTCGCGGCGTTGGTCTGCGGGCTTTCCATCCGACCCGTCT     
[25] TM130               AAGCGTGCGCCCTCGCGGCGGGCCCTCGGGCACCTGCGCGCTCGCGGCGTTGGTCTGCGGGCTTTCCATCCGACCCGTCT     
[26] TM139               AAGCGTGCGCCCTCGCGGCGGGCCCTCGGGCACCTGCGCGCTCGCGGCGTTGGTCTGCGGGCTTTCCATCCGACCCGTCT     
[27] TM14                AAGCGTGCGCCCTCGCGGCGGGCCCTCGGGCACCTGCGCGCTCGCGGCGTTGGTCTGCGGGCTTTCCATCCGACCCGTCT     
[28] TM143               AAGCGTGCGCCCTCGCGGCGGGCCCTCGGGCACCTGCGCGCTCGCGGCGTTGGTCTGCGGGCTTTCCATCCGACCCGTCT     
[29] TM150               AAGCGTGCGCCCTCGCGGCGGGCCCTCGGGCACCTGCGCGCTCGCGGCGTTGGTCTGCGGGCTTTCCATCCGACCCGTCT     
[30] TM157               AAGCGTGCGCCCTCGCGGCGGGCCCTCGGGCACCTGCGCGCTCGCGGCGTTGGTCTGCGGGCTTTCCATCCGACCCGTCT     
[31] TM178               AAGCGTGCGCCCTCGCGGCGGGCCCTCGGGCACCTGCGCGCTCGCGGCGTTGGTCTGCGGGCTTTCCATCCGACCCGTCT     
[32] TM18                AAGCGTGCGCCCTCGCGGCGGGCCCTCGGGCACCTGCGCGCTCGCGGCGTTGGTCTGCGGGCTTTCCATCCGACCCGTCT     
[33] TM197               AAGCGTGCGCCCTCGCGGCGGGCCCTCGGGCACCTGCGCGCTCGCGGCGTTGGTCTGCGGGCTTTCCATCCGACCCGTCT     
[34] TM20                AAGCGTGCGCCCTCGCGGCGGGCCCTCGGGCACCTGCGCGCTCGCGGCGTTGGTCTGCGGGCTTTCCATCCGACCCGTCT     
[35] TM22                AAGCGTGCGCCCTCGCGGCGGGCCCTCGGGCACCTGCGCGCTCGCGGCGTTGGTCTGCGGGCTTTCCATCCGACCCGTCT     
[36] TM228               AAGCGTGCGCCCTCGCGGCGGGCCCTCGGGCACCTGCGCGCTCGCGGCGTTGGTCTGCGGGCTTTCCATCCGACCCGTCT     
[37] TM229               AAGCGTGCGCCCTCGCGGCGGGCCCTCGGGCACCTGCGCGCTCGCGGCGTTGGTCTGCGGGCTTTCCATCCGACCCGTCT     
[38] TM234               AAGCGTGCGCCCTCGCGGCGGGCCCTCGGGCACCTGCGCGCTCGCGGCGTTGGTCTGCGGGCTTTCCATCCGACCCGTCT     
[39] TM240               AAGCGTGCGCCCTCGCGGCGGGCCCTCGGGCACCTGCGCGCTCGCGGCGTTGGTCTGCGGGCTTTCCATCCGACCCGTCT     
[40] TM263               AAGCGTGCGCCCTCGCGGCGGGCCCTCGGGCACCTGCGCGCTCGCGGCGTTGGTCTGCGGGCTTTCCATCCGACCCGTCT     
[41] TM270               AAGCGTGCGCCCTCGCGGCGGGCCCTCGGGCACCTGCGCGCTCGCGGCGTTGGTCTGCGGGCTTTCCATCCGACCCGTCT     
[42] TM27                AAGCGTGCGCCCTCGCGGCGGGCCCTCGGGCACCTGCGCGCTCGCGGCGTTGGTCTGCGGGCTTTCCATCCGACCCGTCT     
[43] TM284               AAGCGTGCGCCCTCGCGGCGGGCCCTCGGGCACCTGCGCGCTCGCGGCGTTGGTCTGCGGGCTTTCCATCCGACCCGTCT     
[44] TM286               AAGCGTGCGCCCTCGCGGCGGGCCCTCGGGCACCTGCGCGCTCGCGGCGTTGGTCTGCGGGCTTTCCATCCGACCCGTCT     
[45] TM32                AAGCGTGCGCCCTCGCGGCGGGCCCTCGGGCACCTGCGCGCTCGCGGCGTTGGTCTGCGGGCTTTCCATCCGACCCGTCT     
[46] TM33                AAGCGTGCGCCCTCGCGGCGGGCCCTCGGGCACCTGCGCGCTCGCGGCGTTGGTCTGCGGGCTTTCCATCCGACCCGTCT     
[47] TM36                AAGCGTGCGCCCTCGCGGCGGGCCCTCGGGCACCTGCGCGCTCGCGGCGTTGGTCTGCGGGCTTTCCATCCGACCCGTCT     
[48] TM52                AAGCGTGCGCCCTCGCGGCGGGCCCTCGGGCACCTGCGCGCTCGCGGCGTTGGTCTGCGGGCTTTCCATCCGACCCGTCT     
[49] TM54                AAGCGTGCGCCCTCGCGGCGGGCCCTCGGGCACCTGCGCGCTCGCGGCGTTGGTCTGCGGGCTTTCCATCCGACCCGTCT     
[50] WCNT25              AAGCGTGCGCCCTCGCGGCGGGCCCTCGGGCACCTGCGCGCTCGCGGCGTTGGTCTGCGGGCTTTCCATCCGACCCGTCT     
[51] WCNT52              AAGCGTGCGCCCTCGCGGCGGGCCCTCGGGCACCTGCGCGCTCGCGGCGTTGGTCTGCGGGCTTTCCATCCGACCCGTCT     
[52] WCNT53              AAGCGTGCGCCCTCGCGGCGGGCCCTCGGGCACCTGCGCGCTCGCGGCGTTGGTCTGCGGGCTTTCCATCCGACCCGTCT     
[53] WCNT81              AAGCGTGCGCCCTCGCGGCGGGCCCTCGGGCACCTGCGCGCTCGCGGCGTTGGTCTGCGGGCTTTCCATCCGACCCGTCT     
[54] WCQF5               AAGCGTGCGCCCTCGCGGCGGGCCCTCGGGCACCTGCGCGCTCGCGGCGTTGGTCTGCGGGCTTTCCATCCGACCCGTCT     
[55] WCSJ27              AAGCGTGCGCCCTCGCGGCGGGCCCTCGGGCACCTGCGCGCTCGCGGCGTTGGTCTGCGGGCTTTCCATCCGACCCGTCT     
[56] XX10                AAGCGTGCGCCCTCGCGGCGGGCCCTCGGGCACCTGCGCGCTCGCGGCGTTGGTCTGCGGGCTTTCCATCCGACCCGTCT     
[57] XX11                AAGCGTGCGCCCTCGCGGCGGGCCCTCGGGCACCTGCGCGCTCGCGGCGTTGGTCTGCGGGCTTTCCATCCGACCCGTCT     
[58] XX15                AAGCGTGCGCCCTCGCGGCGGGCCCTCGGGCACCTGCGCGCTCGCGGCGTTGGTCTGCGGGCTTTCCATCCGACCCGTCT     
[59] XX5                 AAGCGTGCGCCCTCGCGGCGGGCCCTCGGGCACCTGCGCGCTCGCGGCGTTGGTCTGCGGGCTTTCCATCCGACCCGTCT     
[                   3521          .         .         :         .         .         .         .         6 3600]
[    intragenomic        ................................................................................     ]
[    intergenomic        ................................................................................     ]

[ 1] DHAL4               TGAAACACGGACCAAGGAGTCTAACATGTGTGCGAGTCGGCGGGTTGGAAAACCCGCGAGGCGTAAGGAAGCTGACTGGC     
[ 2] DHAL6               TGAAACACGGACCAAGGAGTCTAACATGTGTGCGAGTCGGCGGGTTGGAAAACCCGCGAGGCGTAAGGAAGCTGACTGGC     
[ 3] DHLY13              TGAAACACGGACCAAGGAGTCTAACATGTGTGCGAGTCGGCGGGTTGGAAAACCCGCGAGGCGTAAGGAAGCTGACTGGC     
[ 4] DHLY4               TGAAACACGGACCAAGGAGTCTAACATGTGTGCGAGTCGGCGGGTTGGAAAACCCGCGAGGCGTAAGGAAGCTGACTGGC     
[ 5] DHLY5               TGAAACACGGACCAAGGAGTCTAACATGTGTGCGAGTCGGCGGGTTGGAAAACCCGCGAGGCGTAAGGAAGCTGACTGGC     
[ 6] DHLY7               TGAAACACGGACCAAGGAGTCTAACATGTGTGCGAGTCGGCGGGTTGGAAAACCCGCGAGGCGTAAGGAAGCTGACTGGC     
[ 7] ES10                TGAAACACGGACCAAGGAGTCTAACATGTGTGCGAGTCGGCGGGTTGGAAAACCCGCGAGGCGTAAGGAAGCTGACTGGC     
[ 8] ES13                TGAAACACGGACCAAGGAGTCTAACATGTGTGCGAGTCGGCGGGTTGGAAAACCCGCGAGGCGTAAGGAAGCTGACTGGC     
[ 9] ES16                TGAAACACGGACCAAGGAGTCTAACATGTGTGCGAGTCGGCGGGTTGGAAAACCCGCGAGGCGTAAGGAAGCTGACTGGC     
[10] ES6                 TGAAACACGGACCAAGGAGTCTAACATGTGTGCGAGTCGGCGGGTTGGAAAACCCGCGAGGCGTAAGGAAGCTGACTGGC     
[11] HP10                TGAAACACGGACCAAGGAGTCTAACATGTGTGCGAGTCGGCGGGTTGGAAAACCCGCGAGGCGTAAGGAAGCTGACTGGC     
[12] HP6                 TGAAACACGGACCAAGGAGTCTAACATGTGTGCGAGTCGGCGGGTTGGAAAACCCGCGAGGCGTAAGGAAGCTGACTGGC     
[13] HX23                TGAAACACGGACCAAGGAGTCTAACATGTGTGCGAGTCGGCGGGTTGGAAAACCCGCGAGGCGTAAGGAAGCTGACTGGC     
[14] HX4                 TGAAACACGGACCAAGGAGTCTAACATGTGTGCGAGTCGGCGGGTTGGAAAACCCGCGAGGCGTAAGGAAGCTGACTGGC     
[15] JF006               TGAAACACGGACCAAGGAGTCTAACATGTGTGCGAGTCGGCGGGTTGGAAAACCCGCGAGGCGTAAGGAAGCTGACTGGC     
[16] JF200               TGAAACACGGACCAAGGAGTCTAACATGTGTGCGAGTCGGCGGGTTGGAAAACCCGCGAGGCGTAAGGAAGCTGACTGGC     
[17] SNJ1                TGAAACACGGACCAAGGAGTCTAACATGTGTGCGAGTCGGCGGGTTGGAAAACCCGCGAGGCGTAAGGAAGCTGACTGGC     
[18] SNJ6                TGAAACACGGACCAAGGAGTCTAACATGTGTGCGAGTCGGCGGGTTGGAAAACCCGCGAGGCGTAAGGAAGCTGACTGGC     
[19] SNJ7                TGAAACACGGACCAAGGAGTCTAACATGTGTGCGAGTCGGCGGGTTGGAAAACCCGCGAGGCGTAAGGAAGCTGACTGGC     
[20] TM110               TGAAACACGGACCAAGGAGTCTAACATGTGTGCGAGTCGGCGGGTTGGAAAACCCGCGAGGCGTAAGGAAGCTGACTGGC     
[21] TM111               TGAAACACGGACCAAGGAGTCTAACATGTGTGCGAGTCGGCGGGTTGGAAAACCCGCGAGGCGTAAGGAAGCTGACTGGC     
[22] TM12                TGAAACACGGACCAAGGAGTCTAACATGTGTGCGAGTCGGCGGGTTGGAAAACCCGCGAGGCGTAAGGAAGCTGACTGGC     
[23] TM127               TGAAACACGGACCAAGGAGTCTAACATGTGTGCGAGTCGGCGGGTTGGAAAACCCGCGAGGCGTAAGGAAGCTGACTGGC     
[24] TM128               TGAAACACGGACCAAGGAGTCTAACATGTGTGCGAGTCGGCGGGTTGGAAAACCCGCGAGGCGTAAGGAAGCTGACTGGC     
[25] TM130               TGAAACACGGACCAAGGAGTCTAACATGTGTGCGAGTCGGCGGGTTGGAAAACCCGCGAGGCGTAAGGAAGCTGACTGGC     
[26] TM139               TGAAACACGGACCAAGGAGTCTAACATGTGTGCGAGTCGGCGGGTTGGAAAACCCGCGAGGCGTAAGGAAGCTGACTGGC     
[27] TM14                TGAAACACGGACCAAGGAGTCTAACATGTGTGCGAGTCGGCGGGTTGGAAAACCCGCGAGGCGTAAGGAAGCTGACTGGC     
[28] TM143               TGAAACACGGACCAAGGAGTCTAACATGTGTGCGAGTCGGCGGGTTGGAAAACCCGCGAGGCGTAAGGAAGCTGACTGGC     
[29] TM150               TGAAACACGGACCAAGGAGTCTAACATGTGTGCGAGTCGGCGGGTTGGAAAACCCGCGAGGCGTAAGGAAGCTGACTGGC     
[30] TM157               TGAAACACGGACCAAGGAGTCTAACATGTGTGCGAGTCGGCGGGTTGGAAAACCCGCGAGGCGTAAGGAAGCTGACTGGC     
[31] TM178               TGAAACACGGACCAAGGAGTCTAACATGTGTGCGAGTCGGCGGGTTGGAAAACCCGCGAGGCGTAAGGAAGCTGACTGGC     
[32] TM18                TGAAACACGGACCAAGGAGTCTAACATGTGTGCGAGTCGGCGGGTTGGAAAACCCGCGAGGCGTAAGGAAGCTGACTGGC     
[33] TM197               TGAAACACGGACCAAGGAGTCTAACATGTGTGCGAGTCGGCGGGTTGGAAAACCCGCGAGGCGTAAGGAAGCTGACTGGC     
[34] TM20                TGAAACACGGACCAAGGAGTCTAACATGTGTGCGAGTCGGCGGGTTGGAAAACCCGCGAGGCGTAAGGAAGCTGACTGGC     
[35] TM22                TGAAACACGGACCAAGGAGTCTAACATGTGTGCGAGTCGGCGGGTTGGAAAACCCGCGAGGCGTAAGGAAGCTGACTGGC     
[36] TM228               TGAAACACGGACCAAGGAGTCTAACATGTGTGCGAGTCGGCGGGTTGGAAAACCCGCGAGGCGTAAGGAAGCTGACTGGC     
[37] TM229               TGAAACACGGACCAAGGAGTCTAACATGTGTGCGAGTCGGCGGGTTGGAAAACCCGCGAGGCGTAAGGAAGCTGACTGGC     
[38] TM234               TGAAACACGGACCAAGGAGTCTAACATGTGTGCGAGTCGGCGGGTTGGAAAACCCGCGAGGCGTAAGGAAGCTGACTGGC     
[39] TM240               TGAAACACGGACCAAGGAGTCTAACATGTGTGCGAGTCGGCGGGTTGGAAAACCCGCGAGGCGTAAGGAAGCTGACTGGC     
[40] TM263               TGAAACACGGACCAAGGAGTCTAACATGTGTGCGAGTCGGCGGGTTGGAAAACCCGCGAGGCGTAAGGAAGCTGACTGGC     
[41] TM270               TGAAACACGGACCAAGGAGTCTAACATGTGTGCGAGTCGGCGGGTTGGAAAACCCGCGAGGCGTAAGGAAGCTGACTGGC     
[42] TM27                TGAAACACGGACCAAGGAGTCTAACATGTGTGCGAGTCGGCGGGTTGGAAAACCCGCGAGGCGTAAGGAAGCTGACTGGC     
[43] TM284               TGAAACACGGACCAAGGAGTCTAACATGTGTGCGAGTCGGCGGGTTGGAAAACCCGCGAGGCGTAAGGAAGCTGACTGGC     
[44] TM286               TGAAACACGGACCAAGGAGTCTAAYATGTGTGCGAGTCGGCGGGTTGGAAAACCCGCGAGGCGTAAGGAAGCTGACTGGC     
[45] TM32                TGAAACACGGACCAAGGAGTCTAAYATGTGTGCGAGTCGGCGGGTTGGAAAACCCGCGAGGCGTAAGGAAGCTGACTGGC     
[46] TM33                TGAAACACGGACCAAGGAGTCTAACATGTGTGCGAGTCGGCGGGTTGGAAAACCCGCGAGGCGTAAGGAAGCTGACTGGC     
[47] TM36                TGAAACACGGACCAAGGAGTCTAACATGTGTGCGAGTCGGCGGGTTGGAAAACCCGCGAGGCGTAAGGAAGCTGACTGGC     
[48] TM52                TGAAACACGGACCAAGGAGTCTAAYATGTGTGCGAGTCGGCGGGTTGGAAAACCCGCGAGGCGTAAGGAAGCTGACTGGC     
[49] TM54                TGAAACACGGACCAAGGAGTCTAACATGTGTGCGAGTCGGCGGGTTGGAAAACCCGCGAGGCGTAAGGAAGCTGACTGGC     
[50] WCNT25              TGAAACACGGACCAAGGAGTCTAACATGTGTGCGAGTCGGCGGGTTGGAAAACCCGCGAGGCGTAAGGAAGCTGACTGGC     
[51] WCNT52              TGAAACACGGACCAAGGAGTCTAACATGTGTGCGAGTCGGCGGGTTGGAAAACCCGCGAGGCGTAAGGAAGCTGACTGGC     
[52] WCNT53              TGAAACACGGACCAAGGAGTCTAACATGTGTGCGAGTCGGCGGGTTGGAAAACCCGCGAGGCGTAAGGAAGCTGACTGGC     
[53] WCNT81              TGAAACACGGACCAAGGAGTCTAACATGTGTGCGAGTCGGCGGGTTGGAAAACCCGCGAGGCGTAAGGAAGCTGACTGGC     
[54] WCQF5               TGAAACACGGACCAAGGAGTCTAACATGTGTGCGAGTCGGCGGGTTGGAAAACCCGCGAGGCGTAAGGAAGCTGACTGGC     
[55] WCSJ27              TGAAACACGGACCAAGGAGTCTAACATGTGTGCGAGTCGGCGGGTTGGAAAACCCGCGAGGCGTAAGGAAGCTGACTGGC     
[56] XX10                TGAAACACGGACCAAGGAGTCTAACATGTGTGCGAGTCGGCGGGTTGGAAAACCCGCGAGGCGTAAGGAAGCTGACTGGC     
[57] XX11                TGAAACACGGACCAAGGAGTCTAACATGTGTGCGAGTCGGCGGGTTGGAAAACCCGCGAGGCGTAAGGAAGCTGACTGGC     
[58] XX15                TGAAACACGGACCAAGGAGTCTAACATGTGTGCGAGTCGGCGGGTTGGAAAACCCGCGAGGCGTAAGGAAGCTGACTGGC     
[59] XX5                 TGAAACACGGACCAAGGAGTCTAACATGTGTGCGAGTCGGCGGGTTGGAAAACCCGCGAGGCGTAAGGAAGCTGACTGGC     
[                   3601          .         .         .         .         :         .         .         . 3680]
[    intragenomic        ........................+.......................................................     ]
[    intergenomic        ................................................................................     ]

[ 1] DHAL4               GAGATCCCCCTCTCGGGGGGGTGCACCGCCGACCGACCCCGATCTTCTGTGAAGGGTTCAATTGCGAGCATACCTRTTGG     
[ 2] DHAL6               GAGATCCCCCTCTCGGGGGGGTGCACCGCCGACCGACCCCGATCTTCTGTGAAGGGTTCAATTGCGAGCATACCTRTTGG     
[ 3] DHLY13              GAGATCCCCCTCTCGGGGGGGTGCACCGCCGACCGACCCCGATCTTCTGTGAAGGGTTCAATTGCGAGCATACCTRTTGG     
[ 4] DHLY4               GAGATCCCCCTCTCGGGGGGGTGCACCGCCGACCGACCCCGATCTTCTGTGAAGGGTTCAATTGCGAGCATACCTRTTGG     
[ 5] DHLY5               GAGATCCCCCTCTCGGGGGGGTGCACCGCCGACCGACCCCGATCTTCTGTGAAGGGTTCAATTGCGAGCATACCTRTTGG     
[ 6] DHLY7               GAGATCCCCCTCTCGGGGGGGTGCACCGCCGACCGACCCCGATCTTCTGTGAAGGGTTCAATTGCGAGCATACCTRTTGG     
[ 7] ES10                GAGATCCCCCTCTCGGGGGGGTGCACCGCCGACCGACCCCGATCTTCTGTGAAGGGTTCAATTGCGAGCATACCTRTTGG     
[ 8] ES13                GAGATCCCCCTCTCGGGGGGGTGCACCGCCGACCGACCCCGATCTTCTGTGAAGGGTTCAATTGCGAGCATACCTRTTGG     
[ 9] ES16                GAGATCCCCCTCTCGGGGGGGTGCACCGCCGACCGACCCCGATCTTCTGTGAAGGGTTCAATTGCGAGCATACCTRTTGG     
[10] ES6                 GAGATCCCCCTCTCGGGGGGGTGCACCGCCGACCGACCCCGATCTTCTGTGAAGGGTTCAATTGCGAGCATACCTRTTGG     
[11] HP10                GAGATCCCCCTCTCGGGGGGGTGCACCGCCGACCGACCCCGATCTTCTGTGAAGGGTTCRAGTGCGAGCATACCTRTTGG     
[12] HP6                 GAGATCCCCCTCTCGGGGGGGTGCACCGCCGACCGACCCCGATCTTCTGTGAAGGGTTCAATTGCGAGCATACCTRTTGG     
[13] HX23                GAGATCCCCCTCTCGGGGGGGTGCACCGCCGACCGACCCCGATCTTCTGTGAAGGGTTCAATTGCGAGCATACCTRTTGG     
[14] HX4                 GAGATCCCCCTCTCGGGGGGGTGCACCGCCGACCGACCCCGATCTTCTGTGAAGGGTTCAATTGCGAGCATACCTRTTGG     
[15] JF006               GAGATCCCCCTCTCGGGGGGGTGCACCGCCGACCGACCCCGATCTTCTGTGAAGGGTTCAATTGCGAGCATACCTRTTGG     
[16] JF200               GAGATCCCCCTCTCGGGGGGGTGCACCGCCGACCGACCCCGATCTTCTGTGAAGGGTTCAATTGCGAGCATACCTRTTGG     
[17] SNJ1                GAGATCCCCCTCTCGGGGGGGTGCACCGCCGACCGACCCCGATCTTCTGTGAAGGGTTCAATTGCGAGCATACCTRTTGG     
[18] SNJ6                GAGATCCCCCTCTCGGGGGGGTGCACCGCCGACCGACCCCGATCTTCTGTGAAGGGTTCAATTGCGAGCATACCTRTTGG     
[19] SNJ7                GAGATCCCCCTCTCGGGGGGGTGCACCGCCGACCGACCCCGATCTTCTGTGAAGGGTTCAATTGCGAGCATACCTRTTGG     
[20] TM110               GAGATCCCCCTCTCGGGGGGGTGCACCGCCGACCGACCCCGATCTTCTGTGAAGGGTTCAATTGCGAGCATACCTRTTGG     
[21] TM111               GAGATCCCCCTCTCGGGGGGGTGCACCGCCGACCGACCCCGATCTTCTGTGAAGGGTTCAATTGCGAGCATACCTRTTGG     
[22] TM12                GAGATCCCCCTCTCGGGGGGGTGCACCGCCGACCGACCCCGATCTTCTGTGAAGGGTTCRATTGCGAGCATACCTRTTGG     
[23] TM127               GAGATCCCCCTCTCGGGGGGGTGCACCGCCGACCGACCCCGATCTTCTGTGAAGGGTTCAATTGCGAGCATACCTRTTGG     
[24] TM128               GAGATCCCCCTCTCGGGGGGGTGCACCGCCGACCGACCCCGATCTTCTGTGAAGGGTTCAATTGCGAGCATACCTRTTGG     
[25] TM130               GAGATCCCCCTCTCGGGGGGGTGCACCGCCGACCGACCCCGATCTTCTGTGAAGGGTTCAATTGCGAGCATACCTRTTGG     
[26] TM139               GAGATCCCCCTCTCGGGGGGGTGCACCGCCGACCGACCCCGATCTTCTGTGAAGGGTTCAATTGCGAGCATACCTRTTGG     
[27] TM14                GAGATCCCCCTCTCGGGGGGGTGCACCGCCGACCGACCCCGATCTTCTGTGAAGGGTTCAATTGCGAGCATACCTRTTGG     
[28] TM143               GAGATCCCCCTCTCGGGGGGGTGCACCGCCGACCGACCCCGATCTTCTGTGAAGGGTTCRAGTGCGAGCATACCTRTTGG     
[29] TM150               GAGATCCCCCTCTCGGGGGGGTGCACCGCCGACCGACCCCGATCTTCTGTGAAGGGTTCAATTGCGAGCATACCTRTTGG     
[30] TM157               GAGATCCCCCTCTCGGGGGGGTGCACCGCCGACCGACCCCGATCTTCTGTGAAGGGTTCAATTGCGAGCATACCTRTTGG     
[31] TM178               GAGATCCCCCTCTCGGGGGGGTGCACCGCCGACCGACCCCGATCTTCTGTGAAGGGTTCRAGTGYGAGCATACCTRTTGG     
[32] TM18                GAGATCCCCCTCTCGGGGGGGTGCACCGCCGACCGACCCCGATCTTCTGTGAAGGGTTCAATTGCGAGCATACCTRTTGG     
[33] TM197               GAGATCCCCCTCTCGGGGGGGTGCACCGCCGACCGACCCCGATCTTCTGTGAAGGGTTCAATTGCGAGCATACCTRTTGG     
[34] TM20                GAGATCCCCCTCTCGGGGGGGTGCACCGCCGACCGACCCCGATCTTCTGTGAAGGGTTCAATTGCGAGCATACCTRTTGG     
[35] TM22                GAGATCCCCCTCTCGGGGGGGTGCACCGCCGACCGACCCCGATCTTCTGTGAAGGGTTCAATTGCGAGCATACCTRTTGG     
[36] TM228               GAGATCCCCCTCTCGGGGGGGTGCACCGCCGACCGACCCCGATCTTCTGTGAAGGGTTCAATTGCGAGCATACCTRTTGG     
[37] TM229               GAGATCCCCCTCTCGGGGGGGTGCACCGCCGACCGACCCCGATCTTCTGTGAAGGGTTCRATTGCGAGCATACCTRTTGG     
[38] TM234               GAGATCCCCCTCTCGGGGGGGTGCACCGCCGACCGACCCCGATCTTCTGTGAAGGGTTCAATTGCGAGCATACCTRTTGG     
[39] TM240               GAGATCCCCCTCTCGGGGGGGTGCACCGCCGACCGACCCCGATCTTCTGTGAAGGGTTCAATTGCGAGCATACCTRTTGG     
[40] TM263               GAGATCCCCCTCTCGGGGGGGTGCACCGCCGACCGACCCCGATCTTCTGTGAAGGGTTCRAGTGCGAGCATACCTRTTGG     
[41] TM270               GAGATCCCCCTCTCGGGGGGGTGCACCGCCGACCGACCCCGATCTTCTGTGAAGGGTTCAATTGCGAGCATACCTRTTGG     
[42] TM27                GAGATCCCCCTCTCGGGGGGGTGCACCGCCGACCGACCCCGATCTTCTGTGAAGGGTTCRAGTGCGAGCATACCTRTTGG     
[43] TM284               GAGATCCCCCTCTCGGGGGGGTGCACCGCCGACCGACCCCGATCTTCTGTGAAGGGTTCAATTGCGAGCATACCTRTTGG     
[44] TM286               GAGATCCCCCTCTCGGGGGGGTGCACCGCCGACCGACCCCGATCTTCTGTGAAGGGTTCAATTGCGAGCATACCTRTTGG     
[45] TM32                GAGATCCCCCTCTCGGGGGGGTGCACCGCCGACCGACCCCGATCTTCTGTGAAGGGTTCAATTGCGAGCATACCTRTTGG     
[46] TM33                GAGATCCCCCTCTCGGGGGGGTGCACCGCCGACCGACCCCGATCTTCTGTGAAGGGTTCAATTGCGAGCATACCTRTTGG     
[47] TM36                GAGATCCCCCTCTCGGGGGGGTGCACCGCCGACCGACCCCGATCTTCTGTGAAGGGTTCAATTGCGAGCATACCTRTTGG     
[48] TM52                GAGATCCCCCTCTCGGGGGGGTGCACCGCCGACCGACCCCGATCTTCTGTGAAGGGTTCAATTGCGAGCATACCTRTTGG     
[49] TM54                GAGATCCCCCTCTCGGGGGGGTGCACCGCCGACCGACCCCGATCTTCTGTGAAGGGTTCAATTGCGAGCATACCTRTTGG     
[50] WCNT25              GAGATCCCCCTCTCGGGGGGGTGCACCGCCGACCGACCCCGATCTTCTGTGAAGGGTTCAATTGCGAGCATACCTRTTGG     
[51] WCNT52              GAGATCCCCCTCTCGGGGGGGTGCACCGCCGACCGACCCCGATCTTCTGTGAAGGGTTCAATTGCGAGCATACCTRTTGG     
[52] WCNT53              GAGATCCCCCTCTCGGGGGGGTGCACCGCCGACCGACCCCGATCTTCTGTGAAGGGTTCAATTGCGAGCATACCTRTTGG     
[53] WCNT81              GAGATCCCCCTCTCGGGGGGGTGCACCGCCGACCGACCCCGATCTTCTGTGAAGGGTTCAATTGCGAGCATACCTRTTGG     
[54] WCQF5               GAGATCCCCCTCTCGGGGGGGTGCACCGCCGACCGACCCCGATCTTCTGTGAAGGGTTCAATTGCGAGCATACCTRTTGG     
[55] WCSJ27              GAGATCCCCCTCTCGGGGGGGTGCACCGCCGACCGACCCCGATCTTCTGTGAAGGGTTCAATTGCGAGCATACCTRTTGG     
[56] XX10                GAGATCCCCCTCTCGGGGGGGTGCACCGCCGACCGACCCCGATCTTCTGTGAAGGGTTCAATTGCGAGCATACCTRTTGG     
[57] XX11                GAGATCCCCCTCTCGGGGGGGTGCACCGCCGACCGACCCCGATCTTCTGTGAAGGGTTCAATTGCGAGCATACCTRTTGG     
[58] XX15                GAGATCCCCCTCTCGGGGGGGTGCACCGCCGACCGACCCCGATCTTCTGTGAAGGGTTCAATTGCGAGCATACCTRTTGG     
[59] XX5                 GAGATCCCCCTCTCGGGGGGGTGCACCGCCGACCGACCCCGATCTTCTGTGAAGGGTTCAATTGCGAGCATACCTRTTGG     
[                   3681          .         7         .         .         .         .         :         . 3760]
[    intragenomic        ...........................................................+....+..........+....     ]
[    intergenomic        .............................................................+..................     ]

[ 1] DHAL4               GACCCGAAAGATGGTGAACTATGCCTGAGCAGGGCGAAGCCAGAGGAAACTCTGGTGGAGGCCCGCAGCGATACTGACGT     
[ 2] DHAL6               GACCCGAAAGATGGTGAACTATGCCTGAGCAGGGCGAAGCCAGAGGAAACTCTGGTGGAGGCCCGCAGCGATACTGACGT     
[ 3] DHLY13              GACCCGAAAGATGGTGAACTATGCCTGAGCAGGGCGAAGCCAGAGGAAACTCTGGTGGAGGCCCGCAGCGATACTGACGT     
[ 4] DHLY4               GACCCGAAAGATGGTGAACTATGCCTGAGCAGGGCGAAGCCAGAGGAAACTCTGGTGGAGGCCCGCAGCGATACTGACGT     
[ 5] DHLY5               GACCCGAAAGATGGTGAACTATGCCTGAGCAGGGCGAAGCCAGAGGAAACTCTGGTGGAGGCCCGCAGCGATACTGACGT     
[ 6] DHLY7               GACCCGAAAGATGGTGAACTATGCCTGAGCAGGGCGAAGCCAGAGGAAACTCTGGTGGAGGCCCGCAGCGATACTGACGT     
[ 7] ES10                GACCCGAAAGATGGTGAACTATGCCTGAGCAGGGCGAAGCCAGAGGAAACTCTGGTGGAGGCCCGCAGCGATACTGACGT     
[ 8] ES13                GACCCGAAAGATGGTGAACTATGCCTGAGCAGGGCGAAGCCAGAGGAAACTCTGGTGGAGGCCCGCAGCGATACTGACGT     
[ 9] ES16                GACCCGAAAGATGGTGAACTATGCCTGAGCAGGGCGAAGCCAGAGGAAACTCTGGTGGAGGCCCGCAGCGATACTGACGT     
[10] ES6                 GACCCGAAAGATGGTGAACTATGCCTGAGCAGGGCGAAGCCAGAGGAAACTCTGGTGGAGGCCCGCAGCGATACTGACGT     
[11] HP10                GACCCGAAAGATGGTGAACTATGCCTGAGCAGGGCGAAGCCAGAGGAAACTCTGGTGGAGGCCCGCAGCGATACTGACGT     
[12] HP6                 GACCCGAAAGATGGTGAACTATGCCTGAGCAGGGCGAAGCCAGAGGAAACTCTGGTGGAGGCCCGCAGCGATACTGACGT     
[13] HX23                GACCCGAAAGATGGTGAACTATGCCTGAGCAGGGCGAAGCCAGAGGAAACTCTGGTGGAGGCCCGCAGCGATACTGACGT     
[14] HX4                 GACCCGAAAGATGGTGAACTATGCCTGAGCAGGGCGAAGCCAGAGGAAACTCTGGTGGAGGCCCGCAGCGATACTGACGT     
[15] JF006               GACCCGAAAGATGGTGAACTATGCCTGAGCAGGGCGAAGCCAGAGGAAACTCTGGTGGAGGCCCGCAGCGATACTGACGT     
[16] JF200               GACCCGAAAGATGGTGAACTATGCCTGAGCAGGGCGAAGCCAGAGGAAACTCTGGTGGAGGCCCGCAGCGATACTGACGT     
[17] SNJ1                GACCCGAAAGATGGTGAACTATGCCTGAGCAGGGCGAAGCCAGAGGAAACTCTGGTGGAGGCCCGCAGCGATACTGACGT     
[18] SNJ6                GACCCGAAAGATGGTGAACTATGCCTGAGCAGGGCGAAGCCAGAGGAAACTCTGGTGGAGGCCCGCAGCGATACTGACGT     
[19] SNJ7                GACCCGAAAGATGGTGAACTATGCCTGAGCAGGGCGAAGCCAGAGGAAACTCTGGTGGAGGCCCGCAGCGATACTGACGT     
[20] TM110               GACCCGAAAGATGGTGAACTATGCCTGAGCAGGGCGAAGCCAGAGGAAACTCTGGTGGAGGCCCGCAGCGATACTGACGT     
[21] TM111               GACCCGAAAGATGGTGAACTATGCCTGAGCAGGGCGAAGCCAGAGGAAACTCTGGTGGAGGCCCGCAGCGATACTGACGT     
[22] TM12                GACCCGAAAGATGGTGAACTATGCCTGAGCAGGGCGAAGCCAGAGGAAACTCTGGTGGAGGCCCGCAGCGATACTGACGT     
[23] TM127               GACCCGAAAGATGGTGAACTATGCCTGAGCAGGGCGAAGCCAGAGGAAACTCTGGTGGAGGCCCGCAGCGATACTGACGT     
[24] TM128               GACCCGAAAGATGGTGAACTATGCCTGAGCAGGGCGAAGCCAGAGGAAACTCTGGTGGAGGCCCGCAGCGATACTGACGT     
[25] TM130               GACCCGAAAGATGGTGAACTATGCCTGAGCAGGGCGAAGCCAGAGGAAACTCTGGTGGAGGCCCGCAGCGATACTGACGT     
[26] TM139               GACCCGAAAGATGGTGAACTATGCCTGAGCAGGGCGAAGCCAGAGGAAACTCTGGTGGAGGCCCGCAGCGATACTGACGT     
[27] TM14                GACCCGAAAGATGGTGAACTATGCCTGAGCAGGGCGAAGCCAGAGGAAACTCTGGTGGAGGCCCGCAGCGATACTGACGT     
[28] TM143               GACCCGAAAGATGGTGAACTATGCCTGAGCAGGGCGAAGCCAGAGGAAACTCTGGTGGAGGCCCGCAGCGATACTGACGT     
[29] TM150               GACCCGAAAGATGGTGAACTATGCCTGAGCAGGGCGAAGCCAGAGGAAACTCTGGTGGAGGCCCGCAGCGATACTGACGT     
[30] TM157               GACCCGAAAGATGGTGAACTATGCCTGAGCAGGGCGAAGCCAGAGGAAACTCTGGTGGAGGCCCGCAGCGATACTGACGT     
[31] TM178               GACCCGAAAGATGGTGAACTATGCCTGAGCAGGGCGAAGCCAGAGGAAACTCTGGTGGAGGCCCGCAGCGATACTGACGT     
[32] TM18                GACCCGAAAGATGGTGAACTATGCCTGAGCAGGGCGAAGCCAGAGGAAACTCTGGTGGAGGCCCGCAGCGATACTGACGT     
[33] TM197               GACCCGAAAGATGGTGAACTATGCCTGAGCAGGGCGAAGCCAGAGGAAACTCTGGTGGAGGCCCGCAGCGATACTGACGT     
[34] TM20                GACCCGAAAGATGGTGAACTATGCCTGAGCAGGGCGAAGCCAGAGGAAACTCTGGTGGAGGCCCGCAGCGATACTGACGT     
[35] TM22                GACCCGAAAGATGGTGAACTATGCCTGAGCAGGGCGAAGCCAGAGGAAACTCTGGTGGAGGCCCGCAGCGATACTGACGT     
[36] TM228               GACCCGAAAGATGGTGAACTATGCCTGAGCAGGGCGAAGCCAGAGGAAACTCTGGTGGAGGCCCGCAGCGATACTGACGT     
[37] TM229               GACCCGAAAGATGGTGAACTATGCCTGAGCAGGGCGAAGCCAGAGGAAACTCTGGTGGAGGCCCGCAGCGATACTGACGT     
[38] TM234               GACCCGAAAGATGGTGAACTATGCCTGAGCAGGGCGAAGCCAGAGGAAACTCTGGTGGAGGCCCGCAGCGATACTGACGT     
[39] TM240               GACCCGAAAGATGGTGAACTATGCCTGAGCAGGGCGAAGCCAGAGGAAACTCTGGTGGAGGCCCGCAGCGATACTGACGT     
[40] TM263               GACCCGAAAGATGGTGAACTATGCCTGAGCAGGGCGAAGCCAGAGGAAACTCTGGTGGAGGCCCGCAGCGATACTGACGT     
[41] TM270               GACCCGAAAGATGGTGAACTATGCCTGAGCAGGGCGAAGCCAGAGGAAACTCTGGTGGAGGCCCGCAGCGATACTGACGT     
[42] TM27                GACCCGAAAGATGGTGAACTATGCCTGAGCAGGGCGAAGCCAGAGGAAACTCTGGTGGAGGCCCGCAGCGATACTGACGT     
[43] TM284               GACCCGAAAGATGGTGAACTATGCCTGAGCAGGGCGAAGCCAGAGGAAACTCTGGTGGAGGCCCGCAGCGATACTGACGT     
[44] TM286               GACCCGAAAGATGGTGAACTATGCCTGAGCAGGGCGAAGCCAGAGGAAACTCTGGTGGAGGCCCGCAGCGATACTGACGT     
[45] TM32                GACCCGAAAGATGGTGAACTATGCCTGAGCAGGGCGAAGCCAGAGGAAACTCTGGTGGAGGCCCGCAGCGATACTGACGT     
[46] TM33                GACCCGAAAGATGGTGAACTATGCCTGAGCAGGGCGAAGCCAGAGGAAACTCTGGTGGAGGCCCGCAGCGATACTGACGT     
[47] TM36                GACCCGAAAGATGGTGAACTATGCCTGAGCAGGGCGAAGCCAGAGGAAACTCTGGTGGAGGCCCGCAGCGATACTGACGT     
[48] TM52                GACCCGAAAGATGGTGAACTATGCCTGAGCAGGGCGAAGCCAGAGGAAACTCTGGTGGAGGCCCGCAGCGATACTGACGT     
[49] TM54                GACCCGAAAGATGGTGAACTATGCCTGAGCAGGGCGAAGCCAGAGGAAACTCTGGTGGAGGCCCGCAGCGATACTGACGT     
[50] WCNT25              GACCCGAAAGATGGTGAACTATGCCTGAGCAGGGCGAAGCCAGAGGAAACTCTGGTGGAGGCCCGCAGCGATACTGACGT     
[51] WCNT52              GACCCGAAAGATGGTGAACTATGCCTGAGCAGGGCGAAGCCAGAGGAAACTCTGGTGGAGGCCCGCAGCGATACTGACGT     
[52] WCNT53              GACCCGAAAGATGGTGAACTATGCCTGAGCAGGGCGAAGCCAGAGGAAACTCTGGTGGAGGCCCGCAGCGATACTGACGT     
[53] WCNT81              GACCCGAAAGATGGTGAACTATGCCTGAGCAGGGCGAAGCCAGAGGAAACTCTGGTGGAGGCCCGCAGCGATACTGACGT     
[54] WCQF5               GACCCGAAAGATGGTGAACTATGCCTGAGCAGGGCGAAGCCAGAGGAAACTCTGGTGGAGGCCCGCAGCGATACTGACGT     
[55] WCSJ27              GACCCGAAAGATGGTGAACTATGCCTGAGCAGGGCGAAGCCAGAGGAAACTCTGGTGGAGGCCCGCAGCGATACTGACGT     
[56] XX10                GACCCGAAAGATGGTGAACTATGCCTGAGCAGGGCGAAGCCAGAGGAAACTCTGGTGGAGGCCCGCAGCGATACTGACGT     
[57] XX11                GACCCGAAAGATGGTGAACTATGCCTGAGCAGGGCGAAGCCAGAGGAAACTCTGGTGGAGGCCCGCAGCGATACTGACGT     
[58] XX15                GACCCGAAAGATGGTGAACTATGCCTGAGCAGGGCGAAGCCAGAGGAAACTCTGGTGGAGGCCCGCAGCGATACTGACGT     
[59] XX5                 GACCCGAAAGATGGTGAACTATGCCTGAGCAGGGCGAAGCCAGAGGAAACTCTGGTGGAGGCCCGCAGCGATACTGACGT     
[                   3761          .         .         .         8         .         .         .         . 3840]
[    intragenomic        ................................................................................     ]
[    intergenomic        ................................................................................     ]

[ 1] DHAL4               GCAAATCGTTCGTCTGACTTGGGTATAGGGGCGAAAGACTAATCGAACCGTCTAGTAGCTGGTTTCCTCCGAAGTTTCCC     
[ 2] DHAL6               GCAAATCGTTCGTCTGACTTGGGTATAGGGGCGAAAGACTAATCGAACCGTCTAGTAGCTGGTTTCCTCCGAAGTTTCCC     
[ 3] DHLY13              GCAAATCGTTCGTCTGACTTGGGTATAGGGGCGAAAGACTAATCGAACCGTCTAGTAGCTGGTTTCCTCCGAAGTTTCCC     
[ 4] DHLY4               GCAAATCGTTCGTCTGACTTGGGTATAGGGGCGAAAGACTAATCGAACCGTCTAGTAGCTGGTTTCCTCCGAAGTTTCCC     
[ 5] DHLY5               GCAAATCGTTCGTCTGACTTGGGTATAGGGGCGAAAGACTAATCGAACCGTCTAGTAGCTGGTTTCCTCCGAAGTTTCCC     
[ 6] DHLY7               GCAAATCGTTCGTCTGACTTGGGTATAGGGGCGAAAGACTAATCGAACCGTCTAGTAGCTGGTTTCCTCCGAAGTTTCCC     
[ 7] ES10                GCAAATCGTTCGTCTGACTTGGGTATAGGGGCGAAAGACTAATCGAACCGTCTAGTAGCTGGTTTCCTCCGAAGTTTCCC     
[ 8] ES13                GCAAATCGTTCGTCTGACTTGGGTATAGGGGCGAAAGACTAATCGAACCGTCTAGTAGCTGGTTTCCTCCGAAGTTTCCC     
[ 9] ES16                GCAAATCGTTCGTCTGACTTGGGTATAGGGGCGAAAGACTAATCGAACCGTCTAGTAGCTGGTTTCCTCCGAAGTTTCCC     
[10] ES6                 GCAAATCGTTCGTCTGACTTGGGTATAGGGGCGAAAGACTAATCGAACCGTCTAGTAGCTGGTTTCCTCCGAAGTTTCCC     
[11] HP10                GCAAATCGTTCGTCTGACTTGGGTATAGGGGCGAAAGACTAATCGAACCGTCTAGTAGCTGGTTTCCTCCGAAGTTTCCC     
[12] HP6                 GCAAATCGTTCGTCTGACTTGGGTATAGGGGCGAAAGACTAATCGAACCGTCTAGTAGCTGGTTTCCTCCGAAGTTTCCC     
[13] HX23                GCAAATCGTTCGTCTGACTTGGGTATAGGGGCGAAAGACTAATCGAACCGTCTAGTAGCTGGTTTCCTCCGAAGTTTCCC     
[14] HX4                 GCAAATCGTTCGTCTGACTTGGGTATAGGGGCGAAAGACTAATCGAACCGTCTAGTAGCTGGTTTCCTCCGAAGTTTCCC     
[15] JF006               GCAAATCGTTCGTCTGACTTGGGTATAGGGGCGAAAGACTAATCGAACCGTCTAGTAGCTGGTTTCCTCCGAAGTTTCCC     
[16] JF200               GCAAATCGTTCGTCTGACTTGGGTATAGGGGCGAAAGACTAATCGAACCGTCTAGTAGCTGGTTTCCTCCGAAGTTTCCC     
[17] SNJ1                GCAAATCGTTCGTCTGACTTGGGTATAGGGGCGAAAGACTAATCGAACCGTCTAGTAGCTGGTTTCCTCCGAAGTTTCCC     
[18] SNJ6                GCAAATCGTTCGTCTGACTTGGGTATAGGGGCGAAAGACTAATCGAACCGTCTAGTAGCTGGTTTCCTCCGAAGTTTCCC     
[19] SNJ7                GCAAATCGTTCGTCTGACTTGGGTATAGGGGCGAAAGACTAATCGAACCGTCTAGTAGCTGGTTTCCTCCGAAGTTTCCC     
[20] TM110               GCAAATCGTTCGTCTGACTTGGGTATAGGGGCGAAAGACTAATCGAACCGTCTAGTAGCTGGTTTCCTCCGAAGTTTCCC     
[21] TM111               GCAAATCGTTCGTCTGACTTGGGTATAGGGGCGAAAGACTAATCGAACCGTCTAGTAGCTGGTTTCCTCCGAAGTTTCCC     
[22] TM12                GCAAATCGTTCGTCTGACTTGGGTATAGGGGCGAAAGACTAATCGAACCGTCTAGTAGCTGGTTTCCTCCGAAGTTTCCC     
[23] TM127               GCAAATCGTTCGTCTGACTTGGGTATAGGGGCGAAAGACTAATCGAACCGTCTAGTAGCTGGTTTCCTCCGAAGTTTCCC     
[24] TM128               GCAAATCGTTCGTCTGACTTGGGTATAGGGGCGAAAGACTAATCGAACCGTCTAGTAGCTGGTTTCCTCCGAAGTTTCCC     
[25] TM130               GCAAATCGTTCGTCTGACTTGGGTATAGGGGCGAAAGACTAATCGAACCGTCTAGTAGCTGGTTTCCTCCGAAGTTTCCC     
[26] TM139               GCAAATCGTTCGTCTGACTTGGGTATAGGGGCGAAAGACTAATCGAACCGTCTAGTAGCTGGTTTCCTCCGAAGTTTCCC     
[27] TM14                GCAAATCGTTCGTCTGACTTGGGTATAGGGGCGAAAGACTAATCGAACCGTCTAGTAGCTGGTTTCCTCCGAAGTTTCCC     
[28] TM143               GCAAATCGTTCGTCTGACTTGGGTATAGGGGCGAAAGACTAATCGAACCGTCTAGTAGCTGGTTTCCTCCGAAGTTTCCC     
[29] TM150               GCAAATCGTTCGTCTGACTTGGGTATAGGGGCGAAAGACTAATCGAACCGTCTAGTAGCTGGTTTCCTCCGAAGTTTCCC     
[30] TM157               GCAAATCGTTCGTCTGACTTGGGTATAGGGGCGAAAGACTAATCGAACCGTCTAGTAGCTGGTTTCCTCCGAAGTTTCCC     
[31] TM178               GCAAATCGTTCGTCTGACTTGGGTATAGGGGCGAAAGACTAATCGAACCGTCTAGTAGCTGGTTTCCTCCGAAGTTTCCC     
[32] TM18                GCAAATCGTTCGTCTGACTTGGGTATAGGGGCGAAAGACTAATCGAACCGTCTAGTAGCTGGTTTCCTCCGAAGTTTCCC     
[33] TM197               GCAAATCGTTCGTCTGACTTGGGTATAGGGGCGAAAGACTAATCGAACCGTCTAGTAGCTGGTTTCCTCCGAAGTTTCCC     
[34] TM20                GCAAATCGTTCGTCTGACTTGGGTATAGGGGCGAAAGACTAATCGAACCGTCTAGTAGCTGGTTTCCTCCGAAGTTTCCC     
[35] TM22                GCAAATCGTTCGTCTGACTTGGGTATAGGGGCGAAAGACTAATCGAACCGTCTAGTAGCTGGTTTCCTCCGAAGTTTCCC     
[36] TM228               GCAAATCGTTCGTCTGACTTGGGTATAGGGGCGAAAGACTAATCGAACCGTCTAGTAGCTGGTTTCCTCCGAAGTTTCCC     
[37] TM229               GCAAATCGTTCGTCTGACTTGGGTATAGGGGCGAAAGACTAATCGAACCGTCTAGTAGCTGGTTTCCTCCGAAGTTTCCC     
[38] TM234               GCAAATCGTTCGTCTGACTTGGGTATAGGGGCGAAAGACTAATCGAACCGTCTAGTAGCTGGTTTCCTCCGAAGTTTCCC     
[39] TM240               GCAAATCGTTCGTCTGACTTGGGTATAGGGGCGAAAGACTAATCGAACCGTCTAGTAGCTGGTTTCCTCCGAAGTTTCCC     
[40] TM263               GCAAATCGTTCGTCTGACTTGGGTATAGGGGCGAAAGACTAATCGAACCGTCTAGTAGCTGGTTTCCTCCGAAGTTTCCC     
[41] TM270               GCAAATCGTTCGTCTGACTTGGGTATAGGGGCGAAAGACTAATCGAACCGTCTAGTAGCTGGTTTCCTCCGAAGTTTCCC     
[42] TM27                GCAAATCGTTCGTCTGACTTGGGTATAGGGGCGAAAGACTAATCGAACCGTCTAGTAGCTGGTTTCCTCCGAAGTTTCCC     
[43] TM284               GCAAATCGTTCGTCTGACTTGGGTATAGGGGCGAAAGACTAATCGAACCGTCTAGTAGCTGGTTTCCTCCGAAGTTTCCC     
[44] TM286               GCAAATCGTTCGTCTGACTTGGGTATAGGGGCGAAAGACTAATCGAACCGTCTAGTAGCTGGTTTCCTCCGAAGTTTCCC     
[45] TM32                GCAAATCGTTCGTCTGACTTGGGTATAGGGGCGAAAGACTAATCGAACCGTCTAGTAGCTGGTTTCCTCCGAAGTTTCCC     
[46] TM33                GCAAATCGTTCGTCTGACTTGGGTATAGGGGCGAAAGACTAATCGAACCGTCTAGTAGCTGGTTTCCTCCGAAGTTTCCC     
[47] TM36                GCAAATCGTTCGTCTGACTTGGGTATAGGGGCGAAAGACTAATCGAACCGTCTAGTAGCTGGTTTCCTCCGAAGTTTCCC     
[48] TM52                GCAAATCGTTCGTCTGACTTGGGTATAGGGGCGAAAGACTAATCGAACCGTCTAGTAGCTGGTTTCCTCCGAAGTTTCCC     
[49] TM54                GCAAATCGTTCGTCTGACTTGGGTATAGGGGCGAAAGACTAATCGAACCGTCTAGTAGCTGGTTTCCTCCGAAGTTTCCC     
[50] WCNT25              GCAAATCGTTCGTCTGACTTGGGTATAGGGGCGAAAGACTAATCGAACCGTCTAGTAGCTGGTTTCCTCCGAAGTTTCCC     
[51] WCNT52              GCAAATCGTTCGTCTGACTTGGGTATAGGGGCGAAAGACTAATCGAACCGTCTAGTAGCTGGTTTCCTCCGAAGTTTCCC     
[52] WCNT53              GCAAATCGTTCGTCTGACTTGGGTATAGGGGCGAAAGACTAATCGAACCGTCTAGTAGCTGGTTTCCTCCGAAGTTTCCC     
[53] WCNT81              GCAAATCGTTCGTCTGACTTGGGTATAGGGGCGAAAGACTAATCGAACCGTCTAGTAGCTGGTTTCCTCCGAAGTTTCCC     
[54] WCQF5               GCAAATCGTTCGTCTGACTTGGGTATAGGGGCGAAAGACTAATCGAACCGTCTAGTAGCTGGTTTCCTCCGAAGTTTCCC     
[55] WCSJ27              GCAAATCGTTCGTCTGACTTGGGTATAGGGGCGAAAGACTAATCGAACCGTCTAGTAGCTGGTTTCCTCCGAAGTTTCCC     
[56] XX10                GCAAATCGTTCGTCTGACTTGGGTATAGGGGCGAAAGACTAATCGAACCGTCTAGTAGCTGGTTTCCTCCGAAGTTTCCC     
[57] XX11                GCAAATCGTTCGTCTGACTTGGGTATAGGGGCGAAAGACTAATCGAACCGTCTAGTAGCTGGTTTCCTCCGAAGTTTCCC     
[58] XX15                GCAAATCGTTCGTCTGACTTGGGTATAGGGGCGAAAGACTAATCGAACCGTCTAGTAGCTGGTTTCCTCCGAAGTTTCCC     
[59] XX5                 GCAAATCGTTCGTCTGACTTGGGTATAGGGGCGAAAGACTAATCGAACCGTCTAGTAGCTGGTTTCCTCCGAAGTTTCCC     
[                   3841          :         .         .         .         .         9         .         . 3920]
[    intragenomic        ................................................................................     ]
[    intergenomic        ................................................................................     ]

[ 1] DHAL4               TCAGGATAGCTGGAGCTCACGTGCGAGTTTTATCGGGTAAAGCAAATGATTAGAGGCATCGGGGGCGTAACGCCCTCGAC     
[ 2] DHAL6               TCAGGATAGCTGGAGCTCACGTGCGAGTTTTATCGGGTAAAGCAAATGATTAGAGGCATCGGGGGCGTAACGCCCTCGAC     
[ 3] DHLY13              TCAGGATAGCTGGAGCTCACGTGCGAGTTTTATCGGGTAAAGCAAATGATTAGAGGCATCGGGGGCGTAACGCCCTCGAC     
[ 4] DHLY4               TCAGGATAGCTGGAGCTCACGTGCGAGTTTTATCGGGTAAAGCAAATGATTAGAGGCATCGGGGGCGTAACGCCCTCGAC     
[ 5] DHLY5               TCAGGATAGCTGGAGCTCACGTGCGAGTTTTATCGGGTAAAGCAAATGATTAGAGGCATCGGGGGCGTAACGCCCTCGAC     
[ 6] DHLY7               TCAGGATAGCTGGAGCTCACGTGCGAGTTTTATCGGGTAAAGCAAATGATTAGAGGCATCGGGGGCGTAACGCCCTCGAC     
[ 7] ES10                TCAGGATAGCTGGAGCTCACGTGCGAGTTTTATCGGGTAAAGCAAATGATTAGAGGCATCGGGGGCGTAACGCCCTCGAC     
[ 8] ES13                TCAGGATAGCTGGAGCTCACGTGCGAGTTTTATCGGGTAAAGCAAATGATTAGAGGCATCGGGGGCGTAACGCCCTCGAC     
[ 9] ES16                TCAGGATAGCTGGAGCTCACGTGCGAGTTTTATCGGGTAAAGCAAATGATTAGAGGCATCGGGGGCGTAACGCCCTCGAC     
[10] ES6                 TCAGGATAGCTGGAGCTCACGTGCGAGTTTTATCGGGTAAAGCAAATGATTAGAGGCATCGGGGGCGTAACGCCCTCGAC     
[11] HP10                TCAGGATAGCTGGAGCTCACGTGCGAGTTTTATCGGGTAAAGCAAATGATTAGAGGCATCGGGGGCGTAACGCCCTCGAC     
[12] HP6                 TCAGGATAGCTGGAGCTCACGTGCGAGTTTTATCGGGTAAAGCAAATGATTAGAGGCATCGGGGGCGTAACGCCCTCGAC     
[13] HX23                TCAGGATAGCTGGAGCTCACGTGCGAGTTTTATCGGGTAAAGCAAATGATTAGAGGCATCGGGGGCGTAACGCCCTCGAC     
[14] HX4                 TCAGGATAGCTGGAGCTCACGTGCGAGTTTTATCGGGTAAAGCAAATGATTAGAGGCATCGGGGGCGTAACGCCCTCGAC     
[15] JF006               TCAGGATAGCTGGAGCTCACGTGCGAGTTTTATCGGGTAAAGCAAATGATTAGAGGCATCGGGGGCGTAACGCCCTCGAC     
[16] JF200               TCAGGATAGCTGGAGCTCACGTGCGAGTTTTATCGGGTAAAGCAAATGATTAGAGGCATCGGGGGCGTAACGCCCTCGAC     
[17] SNJ1                TCAGGATAGCTGGAGCTCACGTGCGAGTTTTATCGGGTAAAGCAAATGATTAGAGGCATCGGGGGCGTAACGCCCTCGAC     
[18] SNJ6                TCAGGATAGCTGGAGCTCACGTGCGAGTTTTATCGGGTAAAGCAAATGATTAGAGGCATCGGGGGCGTAACGCCCTCGAC     
[19] SNJ7                TCAGGATAGCTGGAGCTCACGTGCGAGTTTTATCGGGTAAAGCAAATGATTAGAGGCATCGGGGGCGTAACGCCCTCGAC     
[20] TM110               TCAGGATAGCTGGAGCTCACGTGCGAGTTTTATCGGGTAAAGCAAATGATTAGAGGCATCGGGGGCGTAACGCCCTCGAC     
[21] TM111               TCAGGATAGCTGGAGCTCACGTGCGAGTTTTATCGGGTAAAGCAAATGATTAGAGGCATCGGGGGCGTAACGCCCTCGAC     
[22] TM12                TCAGGATAGCTGGAGCTCACGTGCGAGTTTTATCGGGTAAAGCAAATGATTAGAGGCATCGGGGGCGTAACGCCCTCGAC     
[23] TM127               TCAGGATAGCTGGAGCTCACGTGCGAGTTTTATCGGGTAAAGCAAATGATTAGAGGCATCGGGGGCGTAACGCCCTCGAC     
[24] TM128               TCAGGATAGCTGGAGCTCACGTGCGAGTTTTATCGGGTAAAGCAAATGATTAGAGGCATCGGGGGCGTAACGCCCTCGAC     
[25] TM130               TCAGGATAGCTGGAGCTCACGTGCGAGTTTTATCGGGTAAAGCAAATGATTAGAGGCATCGGGGGCGTAACGCCCTCGAC     
[26] TM139               TCAGGATAGCTGGAGCTCACGTGCGAGTTTTATCGGGTAAAGCAAATGATTAGAGGCATCGGGGGCGTAACGCCCTCGAC     
[27] TM14                TCAGGATAGCTGGAGCTCACGTGCGAGTTTTATCGGGTAAAGCAAATGATTAGAGGCATCGGGGGCGTAACGCCCTCGAC     
[28] TM143               TCAGGATAGCTGGAGCTCACGTGCGAGTTTTATCGGGTAAAGCAAATGATTAGAGGCATCGGGGGCGTAACGCCCTCGAC     
[29] TM150               TCAGGATAGCTGGAGCTCACGTGCGAGTTTTATCGGGTAAAGCAAATGATTAGAGGCATCGGGGGCGTAACGCCCTCGAC     
[30] TM157               TCAGGATAGCTGGAGCTCACGTGCGAGTTTTATCGGGTAAAGCAAATGATTAGAGGCATCGGGGGCGTAACGCCCTCGAC     
[31] TM178               TCAGGATAGCTGGAGCTCACGTGCGAGTTTTATCGGGTAAAGCAAATGATTAGAGGCATCGGGGGCGTAACGCCCTCGAC     
[32] TM18                TCAGGATAGCTGGAGCTCACGTGCGAGTTTTATCGGGTAAAGCAAATGATTAGAGGCATCGGGGGCGTAACGCCCTCGAC     
[33] TM197               TCAGGATAGCTGGAGCTCACGTGCGAGTTTTATCGGGTAAAGCAAATGATTAGAGGCATCGGGGGCGTAACGCCCTCGAC     
[34] TM20                TCAGGATAGCTGGAGCTCACGTGCGAGTTTTATCGGGTAAAGCAAATGATTAGAGGCATCGGGGGCGTAACGCCCTCGAC     
[35] TM22                TCAGGATAGCTGGAGCTCACGTGCGAGTTTTATCGGGTAAAGCAAATGATTAGAGGCATCGGGGGCGTAACGCCCTCGAC     
[36] TM228               TCAGGATAGCTGGAGCTCACGTGCGAGTTTTATCGGGTAAAGCAAATGATTAGAGGCATCGGGGGCGTAACGCCCTCGAC     
[37] TM229               TCAGGATAGCTGGAGCTCACGTGCGAGTTTTATCGGGTAAAGCAAATGATTAGAGGCATCGGGGGCGTAACGCCCTCGAC     
[38] TM234               TCAGGATAGCTGGAGCTCACGTGCGAGTTTTATCGGGTAAAGCAAATGATTAGAGGCATCGGGGGCGTAACGCCCTCGAC     
[39] TM240               TCAGGATAGCTGGAGCTCACGTGCGAGTTTTATCGGGTAAAGCAAATGATTAGAGGCATCGGGGGCGTAACGCCCTCGAC     
[40] TM263               TCAGGATAGCTGGAGCTCACGTGCGAGTTTTATCGGGTAAAGCAAATGATTAGAGGCATCGGGGGCGTAACGCCCTCGAC     
[41] TM270               TCAGGATAGCTGGAGCTCACGTGCGAGTTTTATCGGGTAAAGCAAATGATTAGAGGCATCGGGGGCGTAACGCCCTCGAC     
[42] TM27                TCAGGATAGCTGGAGCTCACGTGCGAGTTTTATCGGGTAAAGCAAATGATTAGAGGCATCGGGGGCGTAACGCCCTCGAC     
[43] TM284               TCAGGATAGCTGGAGCTCACGTGCGAGTTTTATCGGGTAAAGCAAATGATTAGAGGCATCGGGGGCGTAACGCCCTCGAC     
[44] TM286               TCAGGATAGCTGGAGCTCACGTGCGAGTTTTATCGGGTAAAGCAAATGATTAGAGGCATCGGGGGCGTAACGCCCTCGAC     
[45] TM32                TCAGGATAGCTGGAGCTCACGTGCGAGTTTTATCGGGTAAAGCAAATGATTAGAGGCATCGGGGGCGTAACGCCCTCGAC     
[46] TM33                TCAGGATAGCTGGAGCTCACGTGCGAGTTTTATCGGGTAAAGCAAATGATTAGAGGCATCGGGGGCGTAACGCCCTCGAC     
[47] TM36                TCAGGATAGCTGGAGCTCACGTGCGAGTTTTATCGGGTAAAGCAAATGATTAGAGGCATCGGGGGCGTAACGCCCTCGAC     
[48] TM52                TCAGGATAGCTGGAGCTCACGTGCGAGTTTTATCGGGTAAAGCAAATGATTAGAGGCATCGGGGGCGTAACGCCCTCGAC     
[49] TM54                TCAGGATAGCTGGAGCTCACGTGCGAGTTTTATCGGGTAAAGCAAATGATTAGAGGCATCGGGGGCGTAACGCCCTCGAC     
[50] WCNT25              TCAGGATAGCTGGAGCTCACGTGCGAGTTTTATCGGGTAAAGCAAATGATTAGAGGCATCGGGGGCGTAACGCCCTCGAC     
[51] WCNT52              TCAGGATAGCTGGAGCTCACGTGCGAGTTTTATCGGGTAAAGCAAATGATTAGAGGCATCGGGGGCGTAACGCCCTCGAC     
[52] WCNT53              TCAGGATAGCTGGAGCTCACGTGCGAGTTTTATCGGGTAAAGCAAATGATTAGAGGCATCGGGGGCGTAACGCCCTCGAC     
[53] WCNT81              TCAGGATAGCTGGAGCTCACGTGCGAGTTTTATCGGGTAAAGCAAATGATTAGAGGCATCGGGGGCGTAACGCCCTCGAC     
[54] WCQF5               TCAGGATAGCTGGAGCTCACGTGCGAGTTTTATCGGGTAAAGCAAATGATTAGAGGCATCGGGGGCGTAACGCCCTCGAC     
[55] WCSJ27              TCAGGATAGCTGGAGCTCACGTGCGAGTTTTATCGGGTAAAGCAAATGATTAGAGGCATCGGGGGCGTAACGCCCTCGAC     
[56] XX10                TCAGGATAGCTGGAGCTCACGTGCGAGTTTTATCGGGTAAAGCAAATGATTAGAGGCATCGGGGGCGTAACGCCCTCGAC     
[57] XX11                TCAGGATAGCTGGAGCTCACGTGCGAGTTTTATCGGGTAAAGCAAATGATTAGAGGCATCGGGGGCGTAACGCCCTCGAC     
[58] XX15                TCAGGATAGCTGGAGCTCACGTGCGAGTTTTATCGGGTAAAGCAAATGATTAGAGGCATCGGGGGCGTAACGCCCTCGAC     
[59] XX5                 TCAGGATAGCTGGAGCTCACGTGCGAGTTTTATCGGGTAAAGCAAATGATTAGAGGCATCGGGGGCGTAACGCCCTCGAC     
[                   3921          .         .         :         .         .         .         .         0 4000]
[    intragenomic        ................................................................................     ]
[    intergenomic        ................................................................................     ]

[ 1] DHAL4               CTATTCTCAAACTTTAAATAGGTAAGACGGYGCGGCTGCTCCGGTGAGCCGCGCCACGGAATCGCGAGCTCCAAGTGGGC     
[ 2] DHAL6               CTATTCTCAAACTTTAAATAGGTAAGACGGCGCGGCTGCTCCGGTGAGCCGCGCCACGGAATCGCGAGCTCCAAGTGGGC     
[ 3] DHLY13              CTATTCTCAAACTTTAAATAGGTAAGACGGYGCGGCTGCTCCGGTGAGCCGCGCCACGGAATCGCGAGCTCCAAGTGGGC     
[ 4] DHLY4               CTATTCTCAAACTTTAAATAGGTAAGACGGCGCGGCTGCTCCGGTGAGCCGCGCCACGGAATCGCGAGCTCCAAGTGGGC     
[ 5] DHLY5               CTATTCTCAAACTTTAAATAGGTAAGACGGCGCGGCTGCTCCGGTGAGCCGCGCCACGGAATCGCGAGCTCCAAGTGGGC     
[ 6] DHLY7               CTATTCTCAAACTTTAAATAGGTAAGACGGYGCGGCTGCTCCGGTGAGCCGCGCCACGGAATCGCGAGCTCCAAGTGGGC     
[ 7] ES10                CTATTCTCAAACTTTAAATAGGTAAGACGGYGCGGCTGCTCCGGTGAGCCGCGCCACGGAATCGCGAGCTCCAAGTGGGC     
[ 8] ES13                CTATTCTCAAACTTTAAATAGGTAAGACGGYGCGGCTGCTCCGGTGAGCCGCGCCACGGAATCGCGAGCTCCAAGTGGGC     
[ 9] ES16                CTATTCTCAAACTTTAAATAGGTAAGACGGYGCGGCTGCTCCGGTGAGCCGCGCCACGGAATCGCGAGCTCCAAGTGGGC     
[10] ES6                 CTATTCTCAAACTTTAAATAGGTAAGACGGYGCGGCTGCTCCGGTGAGCCGCGCCACGGAATCGCGAGCTCCAAGTGGGC     
[11] HP10                CTATTCTCAAACTTTAAATAGGTAAGACGGYGCGGCTGCTCCGGTGAGCCGCGCCACGGAATCGCGAGCTCCAAGTGGGC     
[12] HP6                 CTATTCTCAAACTTTAAATAGGTAAGACGGCGCGGCTGCTCCGGTGAGCCGCGCCACGGAATCGCGAGCTCCAAGTGGGC     
[13] HX23                CTATTCTCAAACTTTAAATAGGTAAGACGGCGCGGCTGCTCCGGTGAGCCGCGCCACGGAATCGCGAGCTCCAAGTGGGC     
[14] HX4                 CTATTCTCAAACTTTAAATAGGTAAGACGGYGCGGCTGCTCCGGTGAGCCGCGCCACGGAATCGCGAGCTCCAAGTGGGC     
[15] JF006               CTATTCTCAAACTTTAAATAGGTAAGACGGCGCGGCTGCTCCGGTGAGCCGCGCCACGGAATCGCGAGCTCCAAGTGGGC     
[16] JF200               CTATTCTCAAACTTTAAATAGGTAAGACGGYGCGGCTGCTCCGGTGAGCCGCGCCACGGAATCGCGAGCTCCAAGTGGGC     
[17] SNJ1                CTATTCTCAAACTTTAAATAGGTAAGACGGYGCGGCTGCTCCGGTGAGCCGCGCCACGGAATCGCGAGCTCCAAGTGGGC     
[18] SNJ6                CTATTCTCAAACTTTAAATAGGTAAGACGGCGCGGCTGCTCCGGTGAGCCGCGCCACGGAATCGCGAGCTCCAAGTGGGC     
[19] SNJ7                CTATTCTCAAACTTTAAATAGGTAAGACGGYGCGGCTGCTCCGGTGAGCCGCGCCACGGAATCGCGAGCTCCAAGTGGGC     
[20] TM110               CTATTCTCAAACTTTAAATAGGTAAGACGGYGCGGCTGCTCCGGTGAGCCGCGCCACGGAATCGCGAGCTCCAAGTGGGC     
[21] TM111               CTATTCTCAAACTTTAAATAGGTAAGACGGCGCGGCTGCTCCGGTGAGCCGCGCCACGGAATCGCGAGCTCCAAGTGGGC     
[22] TM12                CTATTCTCAAACTTTAAATAGGTAAGACGGYGCGGCTGCTCCGGTGAGCCGCGCCACGGAATCGCGAGCTCCAAGTGGGC     
[23] TM127               CTATTCTCAAACTTTAAATAGGTAAGACGGYGCGGCTGCTCCGGTGAGCCGCGCCACGGAATCGCGAGCTCCAAGTGGGC     
[24] TM128               CTATTCTCAAACTTTAAATAGGTAAGACGGYGCGGCTGCTCCGGTGAGCCGCGCCACGGAATCGCGAGCTCCAAGTGGGC     
[25] TM130               CTATTCTCAAACTTTAAATAGGTAAGACGGCGCGGCTGCTCCGGTGAGCCGCGCCACGGAATCGCGAGCTCCAAGTGGGC     
[26] TM139               CTATTCTCAAACTTTAAATAGGTAAGACGGYGCGGCTGCTCCGGTGAGCCGCGCCACGGAATCGCGAGCTCCAAGTGGGC     
[27] TM14                CTATTCTCAAACTTTAAATAGGTAAGACGGYGCGGCTGCTCCGGTGAGCCGCGCCACGGAATCGCGAGCTCCAAGTGGGC     
[28] TM143               CTATTCTCAAACTTTAAATAGGTAAGACGGCGCGGCTGCTCCGGTGAGCCGCGCCACGGAATCGCGAGCTCCAAGTGGGC     
[29] TM150               CTATTCTCAAACTTTAAATAGGTAAGACGGYGCGGCTGCTCCGGTGAGCCGCGCCACGGAATCGCGAGCTCCAAGTGGGC     
[30] TM157               CTATTCTCAAACTTTAAATAGGTAAGACGGYGCGGCTGCTCCGGTGAGCCGCGCCACGGAATCGCGAGCTCCAAGTGGGC     
[31] TM178               CTATTCTCAAACTTTAAATAGGTAAGACGGYGCGGCTGCTCCGGTGAGCCGCGCCACGGAATCGCGAGCTCCAAGTGGGC     
[32] TM18                CTATTCTCAAACTTTAAATAGGTAAGACGGYGCGGCTGCTCCGGTGAGCCGCGCCACGGAATCGCGAGCTCCAAGTGGGC     
[33] TM197               CTATTCTCAAACTTTAAATAGGTAAGACGGYGCGGCTGCTCCGGTGAGCCGCGCCACGGAATCGCGAGCTCCAAGTGGGC     
[34] TM20                CTATTCTCAAACTTTAAATAGGTAAGACGGYGCGGCTGCTCCGGTGAGCCGCGCCACGGAATCGCGAGCTCCAAGTGGGC     
[35] TM22                CTATTCTCAAACTTTAAATAGGTAAGACGGYGCGGCTGCTCCGGTGAGCCGCGCCACGGAATCGCGAGCTCCAAGTGGGC     
[36] TM228               CTATTCTCAAACTTTAAATAGGTAAGACGGCGCGGCTGCTCCGGTGAGCCGCGCCACGGAATCGCGAGCTCCAAGTGGGC     
[37] TM229               CTATTCTCAAACTTTAAATAGGTAAGACGGYGCGGCTGCTCCGGTGAGCCGCGCCACGGAATCGCGAGCTCCAAGTGGGC     
[38] TM234               CTATTCTCAAACTTTAAATAGGTAAGACGGYGCGGCTGCTCCGGTGAGCCGCGCCACGGAATCGCGAGCTCCAAGTGGGC     
[39] TM240               CTATTCTCAAACTTTAAATAGGTAAGACGGYGCGGCTGCTCCGGTGAGCCGCGCCACGGAATCGCGAGCTCCAAGTGGGC     
[40] TM263               CTATTCTCAAACTTTAAATAGGTAAGACGGCGCGGCTGCTCCGGTGAGCCGCGCCACGGAATCGCGAGCTCCAAGTGGGC     
[41] TM270               CTATTCTCAAACTTTAAATAGGTAAGACGGCGCGGCTGCTCCGGTGAGCCGCGCCACGGAATCGCGAGCTCCAAGTGGGC     
[42] TM27                CTATTCTCAAACTTTAAATAGGTAAGACGGYGCGGCTGCTCCGGTGAGCCGCGCCACGGAATCGCGAGCTCCAAGTGGGC     
[43] TM284               CTATTCTCAAACTTTAAATAGGTAAGACGGYGCGGCTGCTCCGGTGAGCCGCGCCACGGAATCGCGAGCTCCAAGTGGGC     
[44] TM286               CTATTCTCAAACTTTAAATAGGTAAGACGGCGCGGCTGCTCCGGTGAGCCGCGCCACGGAATCGCGAGCTCCAAGTGGGC     
[45] TM32                CTATTCTCAAACTTTAAATAGGTAAGACGGCGCGGCTGCTCCGGTGAGCCGCGCCACGGAATCGCGAGCTCCAAGTGGGC     
[46] TM33                CTATTCTCAAACTTTAAATAGGTAAGACGGYGCGGCTGCTCCGGTGAGCCGCGCCACGGAATCGCGAGCTCCAAGTGGGC     
[47] TM36                CTATTCTCAAACTTTAAATAGGTAAGACGGYGCGGCTGCTCCGGTGAGCCGCGCCACGGAATCGCGAGCTCCAAGTGGGC     
[48] TM52                CTATTCTCAAACTTTAAATAGGTAAGACGGYGCGGCTGCTCCGGTGAGCCGCGCCACGGAATCGCGAGCTCCAAGTGGGC     
[49] TM54                CTATTCTCAAACTTTAAATAGGTAAGACGGYGCGGCTGCTCCGGTGAGCCGCGCCACGGAATCGCGAGCTCCAAGTGGGC     
[50] WCNT25              CTATTCTCAAACTTTAAATAGGTAAGACGGCGCGGCTGCTCCGGTGAGCCGCGCCACGGAATCGCGAGCTCCAAGTGGGC     
[51] WCNT52              CTATTCTCAAACTTTAAATAGGTAAGACGGCGCGGCTGCTCCGGTGAGCCGCGCCACGGAATCGCGAGCTCCAAGTGGGC     
[52] WCNT53              CTATTCTCAAACTTTAAATAGGTAAGACGGCGCGGCTGCTCCGGTGAGCCGCGCCACGGAATCGCGAGCTCCAAGTGGGC     
[53] WCNT81              CTATTCTCAAACTTTAAATAGGTAAGACGGYGCGGCTGCTCCGGTGAGCCGCGCCACGGAATCGCGAGCTCCAAGTGGGC     
[54] WCQF5               CTATTCTCAAACTTTAAATAGGTAAGACGGYGCGGCTGCTCCGGTGAGCCGCGCCACGGAATCGCGAGCTCCAAGTGGGC     
[55] WCSJ27              CTATTCTCAAACTTTAAATAGGTAAGACGGYGCGGCTGCTCCGGTGAGCCGCGCCACGGAATCGCGAGCTCCAAGTGGGC     
[56] XX10                CTATTCTCAAACTTTAAATAGGTAAGACGGYGCGGCTGCTCCGGTGAGCCGCGCCACGGAATCGCGAGCTCCAAGTGGGC     
[57] XX11                CTATTCTCAAACTTTAAATAGGTAAGACGGYGCGGCTGCTCCGGTGAGCCGCGCCACGGAATCGCGAGCTCCAAGTGGGC     
[58] XX15                CTATTCTCAAACTTTAAATAGGTAAGACGGYGCGGCTGCTCCGGTGAGCCGCGCCACGGAATCGCGAGCTCCAAGTGGGC     
[59] XX5                 CTATTCTCAAACTTTAAATAGGTAAGACGGYGCGGCTGCTCCGGTGAGCCGCGCCACGGAATCGCGAGCTCCAAGTGGGC     
[                   4001          .         .         .         .         :         .         .         . 4080]
[    intragenomic        ..............................+.................................................     ]
[    intergenomic        ................................................................................     ]

[ 1] DHAL4               CATTTTTGGTAAGCAGAACTGGCGATGCGGGATGAACCGAAAGTCGAGTTACGGTGCCGAACTGCGCGCTAACCCAGATC     
[ 2] DHAL6               CATTTTTGGTAAGCAGAACTGGCGATGCGGGATGAACCGAAAGTCGAGTTACGGTGCCGAACTGCGCGCTAACCCAGATC     
[ 3] DHLY13              CATTTTTGGTAAGCAGAACTGGCGATGCGGGATGAACCGAAAGTCGAGTTACGGTGCCGAACTGCGCGCTAACCCAGATC     
[ 4] DHLY4               CATTTTTGGTAAGCAGAACTGGCGATGCGGGATGAACCGAAAGTCGAGTTACGGTGCCGAACTGCGCGCTAACCCAGATC     
[ 5] DHLY5               CATTTTTGGTAAGCAGAACTGGCGATGCGGGATGAACCGAAAGTCGAGTTACGGTGCCGAACTGCGCGCTAACCCAGATC     
[ 6] DHLY7               CATTTTTGGTAAGCAGAACTGGCGATGCGGGATGAACCGAAAGTCGAGTTACGGTGCCGAACTGCGCGCTAACCCAGATC     
[ 7] ES10                CATTTTTGGTAAGCAGAACTGGCGATGCGGGATGAACCGAAAGTCGAGTTACGGTGCCGAACTGCGCGCTAACCCAGATC     
[ 8] ES13                CATTTTTGGTAAGCAGAACTGGCGATGCGGGATGAACCGAAAGTCGAGTTACGGTGCCGAACTGCGCGCTAACCCAGATC     
[ 9] ES16                CATTTTTGGTAAGCAGAACTGGCGATGCGGGATGAACCGAAAGTCGAGTTACGGTGCCGAACTGCGCGCTAACCCAGATC     
[10] ES6                 CATTTTTGGTAAGCAGAACTGGCGATGCGGGATGAACCGAAAGTCGAGTTACGGTGCCGAACTGCGCGCTAACCCAGATC     
[11] HP10                CATTTTTGGTAAGCAGAACTGGCGATGCGGGATGAACCGAAAGTCGAGTTACGGTGCCGAACTGCGCGCTAACCCAGATC     
[12] HP6                 CATTTTTGGTAAGCAGAACTGGCGATGCGGGATGAACCGAAAGTCGAGTTACGGTGCCGAACTGCGCGCTAACCCAGATC     
[13] HX23                CATTTTTGGTAAGCAGAACTGGCGATGCGGGATGAACCGAAAGTCGAGTTACGGTGCCGAACTGCGCGCTAACCCAGATC     
[14] HX4                 CATTTTTGGTAAGCAGAACTGGCGATGCGGGATGAACCGAAAGTCGAGTTACGGTGCCGAACTGCGCGCTAACCCAGATC     
[15] JF006               CATTTTTGGTAAGCAGAACTGGCGATGCGGGATGAACCGAAAGTCGAGTTACGGTGCCGAACTGCGCGCTAACCCAGATC     
[16] JF200               CATTTTTGGTAAGCAGAACTGGCGATGCGGGATGAACCGAAAGTCGAGTTACGGTGCCGAACTGCGCGCTAACCCAGATC     
[17] SNJ1                CATTTTTGGTAAGCAGAACTGGCGATGCGGGATGAACCGAAAGTCGAGTTACGGTGCCGAACTGCGCGCTAACCCAGATC     
[18] SNJ6                CATTTTTGGTAAGCAGAACTGGCGATGCGGGATGAACCGAAAGTCGAGTTACGGTGCCGAACTGCGCGCTAACCCAGATC     
[19] SNJ7                CATTTTTGGTAAGCAGAACTGGCGATGCGGGATGAACCGAAAGTCGAGTTACGGTGCCGAACTGCGCGCTAACCCAGATC     
[20] TM110               CATTTTTGGTAAGCAGAACTGGCGATGCGGGATGAACCGAAAGTCGAGTTACGGTGCCGAACTGCGCGCTAACCCAGATC     
[21] TM111               CATTTTTGGTAAGCAGAACTGGCGATGCGGGATGAACCGAAAGTCGAGTTACGGTGCCGAACTGCGCGCTAACCCAGATC     
[22] TM12                CATTTTTGGTAAGCAGAACTGGCGATGCGGGATGAACCGAAAGTCGAGTTACGGTGCCGAACTGCGCGCTAACCCAGATC     
[23] TM127               CATTTTTGGTAAGCAGAACTGGCGATGCGGGATGAACCGAAAGTCGAGTTACGGTGCCGAACTGCGCGCTAACCCAGATC     
[24] TM128               CATTTTTGGTAAGCAGAACTGGCGATGCGGGATGAACCGAAAGTCGAGTTACGGTGCCGAACTGCGCGCTAACCCAGATC     
[25] TM130               CATTTTTGGTAAGCAGAACTGGCGATGCGGGATGAACCGAAAGTCGAGTTACGGTGCCGAACTGCGCGCTAACCCAGATC     
[26] TM139               CATTTTTGGTAAGCAGAACTGGCGATGCGGGATGAACCGAAAGTCGAGTTACGGTGCCGAACTGCGCGCTAACCCAGATC     
[27] TM14                CATTTTTGGTAAGCAGAACTGGCGATGCGGGATGAACCGAAAGTCGAGTTACGGTGCCGAACTGCGCGCTAACCCAGATC     
[28] TM143               CATTTTTGGTAAGCAGAACTGGCGATGCGGGATGAACCGAAAGTCGAGTTACGGTGCCGAACTGCGCGCTAACCCAGATC     
[29] TM150               CATTTTTGGTAAGCAGAACTGGCGATGCGGGATGAACCGAAAGTCGAGTTACGGTGCCGAACTGCGCGCTAACCCAGATC     
[30] TM157               CATTTTTGGTAAGCAGAACTGGCGATGCGGGATGAACCGAAAGTCGAGTTACGGTGCCGAACTGCGCGCTAACCCAGATC     
[31] TM178               CATTTTTGGTAAGCAGAACTGGCGATGCGGGATGAACCGAAAGTCGAGTTACGGTGCCGAACTGCGCGCTAACCCAGATC     
[32] TM18                CATTTTTGGTAAGCAGAACTGGCGATGCGGGATGAACCGAAAGTCGAGTTACGGTGCCGAACTGCGCGCTAACCCAGATC     
[33] TM197               CATTTTTGGTAAGCAGAACTGGCGATGCGGGATGAACCGAAAGTCGAGTTACGGTGCCGAACTGCGCGCTAACCCAGATC     
[34] TM20                CATTTTTGGTAAGCAGAACTGGCGATGCGGGATGAACCGAAAGTCGAGTTACGGTGCCGAACTGCGCGCTAACCCAGATC     
[35] TM22                CATTTTTGGTAAGCAGAACTGGCGATGCGGGATGAACCGAAAGTCGAGTTACGGTGCCGAACTGCGCGCTAACCCAGATC     
[36] TM228               CATTTTTGGTAAGCAGAACTGGCGATGCGGGATGAACCGAAAGTCGAGTTACGGTGCCGAACTGCGCGCTAACCCAGATC     
[37] TM229               CATTTTTGGTAAGCAGAACTGGCGATGCGGGATGAACCGAAAGTCGAGTTACGGTGCCGAACTGCGCGCTAACCCAGATC     
[38] TM234               CATTTTTGGTAAGCAGAACTGGCGATGCGGGATGAACCGAAAGTCGAGTTACGGTGCCGAACTGCGCGCTAACCCAGATC     
[39] TM240               CATTTTTGGTAAGCAGAACTGGCGATGCGGGATGAACCGAAAGTCGAGTTACGGTGCCGAACTGCGCGCTAACCCAGATC     
[40] TM263               CATTTTTGGTAAGCAGAACTGGCGATGCGGGATGAACCGAAAGTCGAGTTACGGTGCCGAACTGCGCGCTAACCCAGATC     
[41] TM270               CATTTTTGGTAAGCAGAACTGGCGATGCGGGATGAACCGAAAGTCGAGTTACGGTGCCGAACTGCGCGCTAACCCAGATC     
[42] TM27                CATTTTTGGTAAGCAGAACTGGCGATGCGGGATGAACCGAAAGTCGAGTTACGGTGCCGAACTGCGCGCTAACCCAGATC     
[43] TM284               CATTTTTGGTAAGCAGAACTGGCGATGCGGGATGAACCGAAAGTCGAGTTACGGTGCCGAACTGCGCGCTAACCCAGATC     
[44] TM286               CATTTTTGGTAAGCAGAACTGGCGATGCGGGATGAACCGAAAGTCGAGTTACGGTGCCGAACTGCGCGCTAACCCAGATC     
[45] TM32                CATTTTTGGTAAGCAGAACTGGCGATGCGGGATGAACCGAAAGTCGAGTTACGGTGCCGAACTGCGCGCTAACCCAGATC     
[46] TM33                CATTTTTGGTAAGCAGAACTGGCGATGCGGGATGAACCGAAAGTCGAGTTACGGTGCCGAACTGCGCGCTAACCCAGATC     
[47] TM36                CATTTTTGGTAAGCAGAACTGGCGATGCGGGATGAACCGAAAGTCGAGTTACGGTGCCGAACTGCGCGCTAACCCAGATC     
[48] TM52                CATTTTTGGTAAGCAGAACTGGCGATGCGGGATGAACCGAAAGTCGAGTTACGGTGCCGAACTGCGCGCTAACCCAGATC     
[49] TM54                CATTTTTGGTAAGCAGAACTGGCGATGCGGGATGAACCGAAAGTCGAGTTACGGTGCCGAACTGCGCGCTAACCCAGATC     
[50] WCNT25              CATTTTTGGTAAGCAGAACTGGCGATGCGGGATGAACCGAAAGTCGAGTTACGGTGCCGAACTGCGCGCTAACCCAGATC     
[51] WCNT52              CATTTTTGGTAAGCAGAACTGGCGATGCGGGATGAACCGAAAGTCGAGTTACGGTGCCGAACTGCGCGCTAACCCAGATC     
[52] WCNT53              CATTTTTGGTAAGCAGAACTGGCGATGCGGGATGAACCGAAAGTCGAGTTACGGTGCCGAACTGCGCGCTAACCCAGATC     
[53] WCNT81              CATTTTTGGTAAGCAGAACTGGCGATGCGGGATGAACCGAAAGTCGAGTTACGGTGCCGAACTGCGCGCTAACCCAGATC     
[54] WCQF5               CATTTTTGGTAAGCAGAACTGGCGATGCGGGATGAACCGAAAGTCGAGTTACGGTGCCGAACTGCGCGCTAACCCAGATC     
[55] WCSJ27              CATTTTTGGTAAGCAGAACTGGCGATGCGGGATGAACCGAAAGTCGAGTTACGGTGCCGAACTGCGCGCTAACCCAGATC     
[56] XX10                CATTTTTGGTAAGCAGAACTGGCGATGCGGGATGAACCGAAAGTCGAGTTACGGTGCCGAACTGCGCGCTAACCCAGATC     
[57] XX11                CATTTTTGGTAAGCAGAACTGGCGATGCGGGATGAACCGAAAGTCGAGTTACGGTGCCGAACTGCGCGCTAACCCAGATC     
[58] XX15                CATTTTTGGTAAGCAGAACTGGCGATGCGGGATGAACCGAAAGTCGAGTTACGGTGCCGAACTGCGCGCTAACCCAGATC     
[59] XX5                 CATTTTTGGTAAGCAGAACTGGCGATGCGGGATGAACCGAAAGTCGAGTTACGGTGCCGAACTGCGCGCTAACCCAGATC     
[                   4081          .         1         .         .         .         .         :         . 4160]
[    intragenomic        ................................................................................     ]
[    intergenomic        ................................................................................     ]

[ 1] DHAL4               CCACAAAGGGTGTTGGTTGATTAAGACAGCAGGACGGTGGTCATGGAAGTCGAAATCCGCTAAGGAGTGTGTAACAACTC     
[ 2] DHAL6               CCACAAAGGGTGTTGGTTGATTAAGACAGCAGGACGGTGGTCATGGAAGTCGAAATCCGCTAAGGAGTGTGTAACAACTC     
[ 3] DHLY13              CCACAAAGGGTGTTGGTTGATTAAGACAGCAGGACGGTGGTCATGGAAGTCGAAATCCGCTAAGGAGTGTGTAACAACTC     
[ 4] DHLY4               CCACAAAGGGTGTTGGTTGATTAAGACAGCAGGACGGTGGTCATGGAAGTCGAAATCCGCTAAGGAGTGTGTAACAACTC     
[ 5] DHLY5               CCACAAAGGGTGTTGGTTGATTAAGACAGCAGGACGGTGGTCATGGAAGTCGAAATCCGCTAAGGAGTGTGTAACAACTC     
[ 6] DHLY7               CCACAAAGGGTGTTGGTTGATTAAGACAGCAGGACGGTGGTCATGGAAGTCGAAATCCGCTAAGGAGTGTGTAACAACTC     
[ 7] ES10                CCACAAAGGGTGTTGGTTGATTAAGACAGCAGGACGGTGGTCATGGAAGTCGAAATCCGCTAAGGAGTGTGTAACAACTC     
[ 8] ES13                CCACAAAGGGTGTTGGTTGATTAAGACAGCAGGACGGTGGTCATGGAAGTCGAAATCCGCTAAGGAGTGTGTAACAACTC     
[ 9] ES16                CCACAAAGGGTGTTGGTTGATTAAGACAGCAGGACGGTGGTCATGGAAGTCGAAATCCGCTAAGGAGTGTGTAACAACTC     
[10] ES6                 CCACAAAGGGTGTTGGTTGATTAAGACAGCAGGACGGTGGTCATGGAAGTCGAAATCCGCTAAGGAGTGTGTAACAACTC     
[11] HP10                CCACAAAGGGTGTTGGTTGATTAAGACAGCAGGACGGTGGTCATGGAAGTCGAAATCCGCTAAGGAGTGTGTAACAACTC     
[12] HP6                 CCACAAAGGGTGTTGGTTGATTAAGACAGCAGGACGGTGGTCATGGAAGTCGAAATCCGCTAAGGAGTGTGTAACAACTC     
[13] HX23                CCACAAAGGGTGTTGGTTGATTAAGACAGCAGGACGGTGGTCATGGAAGTCGAAATCCGCTAAGGAGTGTGTAACAACTC     
[14] HX4                 CCACAAAGGGTGTTGGTTGATTAAGACAGCAGGACGGTGGTCATGGAAGTCGAAATCCGCTAAGGAGTGTGTAACAACTC     
[15] JF006               CCACAAAGGGTGTTGGTTGATTAAGACAGCAGGACGGTGGTCATGGAAGTCGAAATCCGCTAAGGAGTGTGTAACAACTC     
[16] JF200               CCACAAAGGGTGTTGGTTGATTAAGACAGCAGGACGGTGGTCATGGAAGTCGAAATCCGCTAAGGAGTGTGTAACAACTC     
[17] SNJ1                CCACAAAGGGTGTTGGTTGATTAAGACAGCAGGACGGTGGTCATGGAAGTCGAAATCCGCTAAGGAGTGTGTAACAACTC     
[18] SNJ6                CCACAAAGGGTGTTGGTTGATTAAGACAGCAGGACGGTGGTCATGGAAGTCGAAATCCGCTAAGGAGTGTGTAACAACTC     
[19] SNJ7                CCACAAAGGGTGTTGGTTGATTAAGACAGCAGGACGGTGGTCATGGAAGTCGAAATCCGCTAAGGAGTGTGTAACAACTC     
[20] TM110               CCACAAAGGGTGTTGGTTGATTAAGACAGCAGGACGGTGGTCATGGAAGTCGAAATCCGCTAAGGAGTGTGTAACAACTC     
[21] TM111               CCACAAAGGGTGTTGGTTGATTAAGACAGCAGGACGGTGGTCATGGAAGTCGAAATCCGCTAAGGAGTGTGTAACAACTC     
[22] TM12                CCACAAAGGGTGTTGGTTGATTAAGACAGCAGGACGGTGGTCATGGAAGTCGAAATCCGCTAAGGAGTGTGTAACAACTC     
[23] TM127               CCACAAAGGGTGTTGGTTGATTAAGACAGCAGGACGGTGGTCATGGAAGTCGAAATCCGCTAAGGAGTGTGTAACAACTC     
[24] TM128               CCACAAAGGGTGTTGGTTGATTAAGACAGCAGGACGGTGGTCATGGAAGTCGAAATCCGCTAAGGAGTGTGTAACAACTC     
[25] TM130               CCACAAAGGGTGTTGGTTGATTAAGACAGCAGGACGGTGGTCATGGAAGTCGAAATCCGCTAAGGAGTGTGTAACAACTC     
[26] TM139               CCACAAAGGGTGTTGGTTGATTAAGACAGCAGGACGGTGGTCATGGAAGTCGAAATCCGCTAAGGAGTGTGTAACAACTC     
[27] TM14                CCACAAAGGGTGTTGGTTGATTAAGACAGCAGGACGGTGGTCATGGAAGTCGAAATCCGCTAAGGAGTGTGTAACAACTC     
[28] TM143               CCACAAAGGGTGTTGGTTGATTAAGACAGCAGGACGGTGGTCATGGAAGTCGAAATCCGCTAAGGAGTGTGTAACAACTC     
[29] TM150               CCACAAAGGGTGTTGGTTGATTAAGACAGCAGGACGGTGGTCATGGAAGTCGAAATCCGCTAAGGAGTGTGTAACAACTC     
[30] TM157               CCACAAAGGGTGTTGGTTGATTAAGACAGCAGGACGGTGGTCATGGAAGTCGAAATCCGCTAAGGAGTGTGTAACAACTC     
[31] TM178               CCACAAAGGGTGTTGGTTGATTAAGACAGCAGGACGGTGGTCATGGAAGTCGAAATCCGCTAAGGAGTGTGTAACAACTC     
[32] TM18                CCACAAAGGGTGTTGGTTGATTAAGACAGCAGGACGGTGGTCATGGAAGTCGAAATCCGCTAAGGAGTGTGTAACAACTC     
[33] TM197               CCACAAAGGGTGTTGGTTGATTAAGACAGCAGGACGGTGGTCATGGAAGTCGAAATCCGCTAAGGAGTGTGTAACAACTC     
[34] TM20                CCACAAAGGGTGTTGGTTGATTAAGACAGCAGGACGGTGGTCATGGAAGTCGAAATCCGCTAAGGAGTGTGTAACAACTC     
[35] TM22                CCACAAAGGGTGTTGGTTGATTAAGACAGCAGGACGGTGGTCATGGAAGTCGAAATCCGCTAAGGAGTGTGTAACAACTC     
[36] TM228               CCACAAAGGGTGTTGGTTGATTAAGACAGCAGGACGGTGGTCATGGAAGTCGAAATCCGCTAAGGAGTGTGTAACAACTC     
[37] TM229               CCACAAAGGGTGTTGGTTGATTAAGACAGCAGGACGGTGGTCATGGAAGTCGAAATCCGCTAAGGAGTGTGTAACAACTC     
[38] TM234               CCACAAAGGGTGTTGGTTGATTAAGACAGCAGGACGGTGGTCATGGAAGTCGAAATCCGCTAAGGAGTGTGTAACAACTC     
[39] TM240               CCACAAAGGGTGTTGGTTGATTAAGACAGCAGGACGGTGGTCATGGAAGTCGAAATCCGCTAAGGAGTGTGTAACAACTC     
[40] TM263               CCACAAAGGGTGTTGGTTGATTAAGACAGCAGGACGGTGGTCATGGAAGTCGAAATCCGCTAAGGAGTGTGTAACAACTC     
[41] TM270               CCACAAAGGGTGTTGGTTGATTAAGACAGCAGGACGGTGGTCATGGAAGTCGAAATCCGCTAAGGAGTGTGTAACAACTC     
[42] TM27                CCACAAAGGGTGTTGGTTGATTAAGACAGCAGGACGGTGGTCATGGAAGTCGAAATCCGCTAAGGAGTGTGTAACAACTC     
[43] TM284               CCACAAAGGGTGTTGGTTGATTAAGACAGCAGGACGGTGGTCATGGAAGTCGAAATCCGCTAAGGAGTGTGTAACAACTC     
[44] TM286               CCACAAAGGGTGTTGGTTGATTAAGACAGCAGGACGGTGGTCATGGAAGTCGAAATCCGCTAAGGAGTGTGTAACAACTC     
[45] TM32                CCACAAAGGGTGTTGGTTGATTAAGACAGCAGGACGGTGGTCATGGAAGTCGAAATCCGCTAAGGAGTGTGTAACAACTC     
[46] TM33                CCACAAAGGGTGTTGGTTGATTAAGACAGCAGGACGGTGGTCATGGAAGTCGAAATCCGCTAAGGAGTGTGTAACAACTC     
[47] TM36                CCACAAAGGGTGTTGGTTGATTAAGACAGCAGGACGGTGGTCATGGAAGTCGAAATCCGCTAAGGAGTGTGTAACAACTC     
[48] TM52                CCACAAAGGGTGTTGGTTGATTAAGACAGCAGGACGGTGGTCATGGAAGTCGAAATCCGCTAAGGAGTGTGTAACAACTC     
[49] TM54                CCACAAAGGGTGTTGGTTGATTAAGACAGCAGGACGGTGGTCATGGAAGTCGAAATCCGCTAAGGAGTGTGTAACAACTC     
[50] WCNT25              CCACAAAGGGTGTTGGTTGATTAAGACAGCAGGACGGTGGTCATGGAAGTCGAAATCCGCTAAGGAGTGTGTAACAACTC     
[51] WCNT52              CCACAAAGGGTGTTGGTTGATTAAGACAGCAGGACGGTGGTCATGGAAGTCGAAATCCGCTAAGGAGTGTGTAACAACTC     
[52] WCNT53              CCACAAAGGGTGTTGGTTGATTAAGACAGCAGGACGGTGGTCATGGAAGTCGAAATCCGCTAAGGAGTGTGTAACAACTC     
[53] WCNT81              CCACAAAGGGTGTTGGTTGATTAAGACAGCAGGACGGTGGTCATGGAAGTCGAAATCCGCTAAGGAGTGTGTAACAACTC     
[54] WCQF5               CCACAAAGGGTGTTGGTTGATTAAGACAGCAGGACGGTGGTCATGGAAGTCGAAATCCGCTAAGGAGTGTGTAACAACTC     
[55] WCSJ27              CCACAAAGGGTGTTGGTTGATTAAGACAGCAGGACGGTGGTCATGGAAGTCGAAATCCGCTAAGGAGTGTGTAACAACTC     
[56] XX10                CCACAAAGGGTGTTGGTTGATTAAGACAGCAGGACGGTGGTCATGGAAGTCGAAATCCGCTAAGGAGTGTGTAACAACTC     
[57] XX11                CCACAAAGGGTGTTGGTTGATTAAGACAGCAGGACGGTGGTCATGGAAGTCGAAATCCGCTAAGGAGTGTGTAACAACTC     
[58] XX15                CCACAAAGGGTGTTGGTTGATTAAGACAGCAGGACGGTGGTCATGGAAGTCGAAATCCGCTAAGGAGTGTGTAACAACTC     
[59] XX5                 CCACAAAGGGTGTTGGTTGATTAAGACAGCAGGACGGTGGTCATGGAAGTCGAAATCCGCTAAGGAGTGTGTAACAACTC     
[                   4161          .         .         .         2         .         .         .         . 4240]
[    intragenomic        ................................................................................     ]
[    intergenomic        ................................................................................     ]

[ 1] DHAL4               ACCTGCCGAATCAACTAGCCCCGAAAATGGATGGCGCTGAAGCGCGCGACCTATACTCGGCCGTCGGGGCAAGTTCCAGG     
[ 2] DHAL6               ACCTGCCGAATCAACTAGCCCCGAAAATGGATGGCGCTGAAGCGCGCGACCTATACTCGGCCGTCGGGGCAAGTTCCAGG     
[ 3] DHLY13              ACCTGCCGAATCAACTAGCCCCGAAAATGGATGGCGCTGAAGCGCGCGACCTATACTCGGCCGTCGGGGCAAGTTCCAGG     
[ 4] DHLY4               ACCTGCCGAATCAACTAGCCCCGAAAATGGATGGCGCTGAAGCGCGCGACCTATACTCGGCCGTCGGGGCAAGTTCCAGG     
[ 5] DHLY5               ACCTGCCGAATCAACTAGCCCCGAAAATGGATGGCGCTGAAGCGCGCGACCTATACTCGGCCGTCGGGGCAAGTTCCAGG     
[ 6] DHLY7               ACCTGCCGAATCAACTAGCCCCGAAAATGGATGGCGCTGAAGCGCGCGACCTATACTCGGCCGTCGGGGCAAGTTCCAGG     
[ 7] ES10                ACCTGCCGAATCAACTAGCCCCGAAAATGGATGGCGCTGAAGCGCGCGACCTATACTCGGCCGTCGGGGCAAGTTCCAGG     
[ 8] ES13                ACCTGCCGAATCAACTAGCCCCGAAAATGGATGGCGCTGAAGCGCGCGACCTATACTCGGCCGTCGGGGCAAGTTCCAGG     
[ 9] ES16                ACCTGCCGAATCAACTAGCCCCGAAAATGGATGGCGCTGAAGCGCGCGACCTATACTCGGCCGTCGGGGCAAGTTCCAGG     
[10] ES6                 ACCTGCCGAATCAACTAGCCCCGAAAATGGATGGCGCTGAAGCGCGCGACCTATACTCGGCCGTCGGGGCAAGTTCCAGG     
[11] HP10                ACCTGCCGAATCAACTAGCCCCGAAAATGGATGGCGCTGAAGCGCGCGACCTATACTCGGCCGTCGGGGCAAGTTCCAGG     
[12] HP6                 ACCTGCCGAATCAACTAGCCCCGAAAATGGATGGCGCTGAAGCGCGCGACCTATACTCGGCCGTCGGGGCAAGTTCCAGG     
[13] HX23                ACCTGCCGAATCAACTAGCCCCGAAAATGGATGGCGCTGAAGCGCGCGACCTATACTCGGCCGTCGGGGCAAGTTCCAGG     
[14] HX4                 ACCTGCCGAATCAACTAGCCCCGAAAATGGATGGCGCTGAAGCGCGCGACCTATACTCGGCCGTCGGGGCAAGTTCCAGG     
[15] JF006               ACCTGCCGAATCAACTAGCCCCGAAAATGGATGGCGCTGAAGCGCGCGACCTATACTCGGCCGTCGGGGCAAGTTCCAGG     
[16] JF200               ACCTGCCGAATCAACTAGCCCCGAAAATGGATGGCGCTGAAGCGCGCGACCTATACTCGGCCGTCGGGGCAAGTTCCAGG     
[17] SNJ1                ACCTGCCGAATCAACTAGCCCCGAAAATGGATGGCGCTGAAGCGCGCGACCTATACTCGGCCGTCGGGGCAAGTTCCAGG     
[18] SNJ6                ACCTGCCGAATCAACTAGCCCCGAAAATGGATGGCGCTGAAGCGCGCGACCTATACTCGGCCGTCGGGGCAAGTTCCAGG     
[19] SNJ7                ACCTGCCGAATCAACTAGCCCCGAAAATGGATGGCGCTGAAGCGCGCGACCTATACTCGGCCGTCGGGGCAAGTTCCAGG     
[20] TM110               ACCTGCCGAATCAACTAGCCCCGAAAATGGATGGCGCTGAAGCGCGCGACCTATACTCGGCCGTCGGGGCAAGTTCCAGG     
[21] TM111               ACCTGCCGAATCAACTAGCCCCGAAAATGGATGGCGCTGAAGCGCGCGACCTATACTCGGCCGTCGGGGCAAGTTCCAGG     
[22] TM12                ACCTGCCGAATCAACTAGCCCYGAAAATGGATGGCGCTGAAGCGCGCGACCTATACTCGGCCGTCGGGGCAAGTTCCAGG     
[23] TM127               ACCTGCCGAATCAACTAGCCCCGAAAATGGATGGCGCTGAAGCGCGCGACCTATACTCGGCCGTCGGGGCAAGTTCCAGG     
[24] TM128               ACCTGCCGAATCAACTAGCCCCGAAAATGGATGGCGCTGAAGCGCGCGACCTATACTCGGCCGTCGGGGCAAGTTCCAGG     
[25] TM130               ACCTGCCGAATCAACTAGCCCCGAAAATGGATGGCGCTGAAGCGCGCGACCTATACTCGGCCGTCGGGGCAAGTTCCAGG     
[26] TM139               ACCTGCCGAATCAACTAGCCCCGAAAATGGATGGCGCTGAAGCGCGCGACCTATACTCGGCCGTCGGGGCAAGTTCCAGG     
[27] TM14                ACCTGCCGAATCAACTAGCCCCGAAAATGGATGGCGCTGAAGCGCGCGACCTATACTCGGCCGTCGGGGCAAGTTCCAGG     
[28] TM143               ACCTGCCGAATCAACTAGCCCCGAAAATGGATGGCGCTGAAGCGCGCGACCTATACTCGGCCGTCGGGGCAAGTTCCAGG     
[29] TM150               ACCTGCCGAATCAACTAGCCCCGAAAATGGATGGCGCTGAAGCGCGCGACCTATACTCGGCCGTCGGGGCAAGTTCCAGG     
[30] TM157               ACCTGCCGAATCAACTAGCCCCGAAAATGGATGGCGCTGAAGCGCGCGACCTATACTCGGCCGTCGGGGCAAGTTCCAGG     
[31] TM178               ACCTGCCGAATCAACTAGCCCCGAAAATGGATGGCGCTGAAGCGCGCGACCTATACTCGGCCGTCGGGGCAAGTTCCAGG     
[32] TM18                ACCTGCCGAATCAACTAGCCCCGAAAATGGATGGCGCTGAAGCGCGCGACCTATACTCGGCCGTCGGGGCAAGTTCCAGG     
[33] TM197               ACCTGCCGAATCAACTAGCCCCGAAAATGGATGGCGCTGAAGCGCGCGACCTATACTCGGCCGTCGGGGCAAGTTCCAGG     
[34] TM20                ACCTGCCGAATCAACTAGCCCCGAAAATGGATGGCGCTGAAGCGCGCGACCTATACTCGGCCGTCGGGGCAAGTTCCAGG     
[35] TM22                ACCTGCCGAATCAACTAGCCCCGAAAATGGATGGCGCTGAAGCGCGCGACCTATACTCGGCCGTCGGGGCAAGTTCCAGG     
[36] TM228               ACCTGCCGAATCAACTAGCCCCGAAAATGGATGGCGCTGAAGCGCGCGACCTATACTCGGCCGTCGGGGCAAGTTCCAGG     
[37] TM229               ACCTGCCGAATCAACTAGCCCCGAAAATGGATGGCGCTGAAGCGCGCGACCTATACTCGGCCGTCGGGGCAAGTTCCAGG     
[38] TM234               ACCTGCCGAATCAACTAGCCCCGAAAATGGATGGCGCTGAAGCGCGCGACCTATACTCGGCCGTCGGGGCAAGTTCCAGG     
[39] TM240               ACCTGCCGAATCAACTAGCCCCGAAAATGGATGGCGCTGAAGCGCGCGACCTATACTCGGCCGTCGGGGCAAGTTCCAGG     
[40] TM263               ACCTGCCGAATCAACTAGCCCCGAAAATGGATGGCGCTGAAGCGCGCGACCTATACTCGGCCGTCGGGGCAAGTTCCAGG     
[41] TM270               ACCTGCCGAATCAACTAGCCCCGAAAATGGATGGCGCTGAAGCGCGCGACCTATACTCGGCCGTCGGGGCAAGTTCCAGG     
[42] TM27                ACCTGCCGAATCAACTAGCCCCGAAAATGGATGGCGCTGAAGCGCGCGACCTATACTCGGCCGTCGGGGCAAGTTCCAGG     
[43] TM284               ACCTGCCGAATCAACTAGCCCCGAAAATGGATGGCGCTGAAGCGCGCGACCTATACTCGGCCGTCGGGGCAAGTTCCAGG     
[44] TM286               ACCTGCCGAATCAACTAGCCCCGAAAATGGATGGCGCTGAAGCGCGCGACCTATACTCGGCCGTCGGGGCAAGTTCCAGG     
[45] TM32                ACCTGCCGAATCAACTAGCCCCGAAAATGGATGGCGCTGAAGCGCGCGACCTATACTCGGCCGTCGGGGCAAGTTCCAGG     
[46] TM33                ACCTGCCGAATCAACTAGCCCCGAAAATGGATGGCGCTGAAGCGCGCGACCTATACTCGGCCGTCGGGGCAAGTTCCAGG     
[47] TM36                ACCTGCCGAATCAACTAGCCCCGAAAATGGATGGCGCTGAAGCGCGCGACCTATACTCGGCCGTCGGGGCAAGTTCCAGG     
[48] TM52                ACCTGCCGAATCAACTAGCCCCGAAAATGGATGGCGCTGAAGCGCGCGACCTATACTCGGCCGTCGGGGCAAGTTCCAGG     
[49] TM54                ACCTGCCGAATCAACTAGCCCCGAAAATGGATGGCGCTGAAGCGCGCGACCTATACTCGGCCGTCGGGGCAAGTTCCAGG     
[50] WCNT25              ACCTGCCGAATCAACTAGCCCCGAAAATGGATGGCGCTGAAGCGCGCGACCTATACTCGGCCGTCGGGGCAAGTTCCAGG     
[51] WCNT52              ACCTGCCGAATCAACTAGCCCCGAAAATGGATGGCGCTGAAGCGCGCGACCTATACTCGGCCGTCGGGGCAAGTTCCAGG     
[52] WCNT53              ACCTGCCGAATCAACTAGCCCCGAAAATGGATGGCGCTGAAGCGCGCGACCTATACTCGGCCGTCGGGGCAAGTTCCAGG     
[53] WCNT81              ACCTGCCGAATCAACTAGCCCCGAAAATGGATGGCGCTGAAGCGCGCGACCTATACTCGGCCGTCGGGGCAAGTTCCAGG     
[54] WCQF5               ACCTGCCGAATCAACTAGCCCCGAAAATGGATGGCGCTGAAGCGCGCGACCTATACTCGGCCGTCGGGGCAAGTTCCAGG     
[55] WCSJ27              ACCTGCCGAATCAACTAGCCCCGAAAATGGATGGCGCTGAAGCGCGCGACCTATACTCGGCCGTCGGGGCAAGTTCCAGG     
[56] XX10                ACCTGCCGAATCAACTAGCCCCGAAAATGGATGGCGCTGAAGCGCGCGACCTATACTCGGCCGTCGGGGCAAGTTCCAGG     
[57] XX11                ACCTGCCGAATCAACTAGCCCCGAAAATGGATGGCGCTGAAGCGCGCGACCTATACTCGGCCGTCGGGGCAAGTTCCAGG     
[58] XX15                ACCTGCCGAATCAACTAGCCCCGAAAATGGATGGCGCTGAAGCGCGCGACCTATACTCGGCCGTCGGGGCAAGTTCCAGG     
[59] XX5                 ACCTGCCGAATCAACTAGCCCCGAAAATGGATGGCGCTGAAGCGCGCGACCTATACTCGGCCGTCGGGGCAAGTTCCAGG     
[                   4241          :         .         .         .         .         3         .         . 4320]
[    intragenomic        .....................+..........................................................     ]
[    intergenomic        ................................................................................     ]

[ 1] DHAL4               CTCCGATGAGTAGGAGGACGCGGGGGTCGTTGAGAAACCTTGGGCGCGAGCCCGGGCGGACCGGCCCCCGGTGCAGATCT     
[ 2] DHAL6               CTCCGATGAGTAGGAGGACGCGGGGGTCGTTGAGAAACCTTGGGCGCGAGCCCGGGCGGACCGGCCCCCGGTGCAGATCT     
[ 3] DHLY13              CTCCGATGAGTAGGAGGACGCGGGGGTCGTTGAGAAACCTTGGGCGCGAGCCCGGGCGGACCGGCCCCCGGTGCAGATCT     
[ 4] DHLY4               CTCCGATGAGTAGGAGGACGCGGGGGTCGTTGAGAAACCTTGGGCGCGAGCCCGGGCGGACCGGCCCCCGGTGCAGATCT     
[ 5] DHLY5               CTCCGATGAGTAGGAGGACGCGGGGGTCGTTGAGAAACCTTGGGCGCGAGCCCGGGCGGACCGGCCCCCGGTGCAGATCT     
[ 6] DHLY7               CTCCGATGAGTAGGAGGACGCGGGGGTCGTTGAGAAACCTTGGGCGCGAGCCCGGGCGGACCGGCCCCCGGTGCAGATCT     
[ 7] ES10                CTCCGATGAGTAGGAGGACGCGGGGGTCGTTGAGAAACCTTGGGCGCGAGCCCGGGCGGACCGGCCCCCGGTGCAGATCT     
[ 8] ES13                CTCCGATGAGTAGGAGGACGCGGGGGTCGTTGAGAAACCTTGGGCGCGAGCCCGGGCGGACCGGCCCCCGGTGCAGATCT     
[ 9] ES16                CTCCGATGAGTAGGAGGACGCGGGGGTCGTTGAGAAACCTTGGGCGCGAGCCCGGGCGGACCGGCCCCCGGTGCAGATCT     
[10] ES6                 CTCCGATGAGTAGGAGGACGCGGGGGTCGTTGAGAAACCTTGGGCGCGAGCCCGGGCGGACCGGCCCCCGGTGCAGATCT     
[11] HP10                CTCCGATGAGTAGGAGGACGCGGGGGTCGTTGAGAAACCTTGGGCGCGAGCCCGGGCGGACCGGCCCCCGGTGCAGATCT     
[12] HP6                 CTCCGATGAGTAGGAGGACGCGGGGGTCGTTGAGAAACCTTGGGCGCGAGCCCGGGCGGACCGGCCCCCGGTGCAGATCT     
[13] HX23                CTCCGATGAGTAGGAGGACGCGGGGGTCGTTGAGAAACCTTGGGCGCGAGCCCGGGCGGACCGGCCCCCGGTGCAGATCT     
[14] HX4                 CTCCGATGAGTAGGAGGACGCGGGGGTCGTTGAGAAACCTTGGGCGCGAGCCCGGGCGGACCGGCCCCCGGTGCAGATCT     
[15] JF006               CTCCGATGAGTAGGAGGACGCGGGGGTCGTTGAGAAACCTTGGGCGCGAGCCCGGGCGGACCGGCCCCCGGTGCAGATCT     
[16] JF200               CTCCGATGAGTAGGAGGACGCGGGGGTCGTTGAGAAACCTTGGGCGCGAGCCCGGGCGGACCGGCCCCCGGTGCAGATCT     
[17] SNJ1                CTCCGATGAGTAGGAGGACGCGGGGGTCGTTGAGAAACCTTGGGCGCGAGCCCGGGCGGACCGGCCCCCGGTGCAGATCT     
[18] SNJ6                CTCCGATGAGTAGGAGGACGCGGGGGTCGTTGAGAAACCTTGGGCGCGAGCCCGGGCGGACCGGCCCCCGGTGCAGATCT     
[19] SNJ7                CTCCGATGAGTAGGAGGACGCGGGGGTCGTTGAGAAACCTTGGGCGCGAGCCCGGGCGGACCGGCCCCCGGTGCAGATCT     
[20] TM110               CTCCGATGAGTAGGAGGACGCGGGGGTCGTTGAGAAACCTTGGGCGCGAGCCCGGGCGGACCGGCCCCCGGTGCAGATCT     
[21] TM111               CTCCGATGAGTAGGAGGACGCGGGGGTCGTTGAGAAACCTTGGGCGCGAGCCCGGGCGGACCGGCCCCCGGTGCAGATCT     
[22] TM12                CTCCGATGAGTAGGAGGACGCGGGGGTCGTTGAGAAACCTTGGGCGCGAGCCCGGGCGGACCGGCCCCCGGTGCAGATCT     
[23] TM127               CTCCGATGAGTAGGAGGACGCGGGGGTCGTTGAGAAACCTTGGGCGCGAGCCCGGGCGGACCGGCCCCCGGTGCAGATCT     
[24] TM128               CTCCGATGAGTAGGAGGACGCGGGGGTCGTTGAGAAACCTTGGGCGCGAGCCCGGGCGGACCGGCCCCCGGTGCAGATCT     
[25] TM130               CTCCGATGAGTAGGAGGACGCGGGGGTCGTTGAGAAACCTTGGGCGCGAGCCCGGGCGGACCGGCCCCCGGTGCAGATCT     
[26] TM139               CTCCGATGAGTAGGAGGACGCGGGGGTCGTTGAGAAACCTTGGGCGCGAGCCCGGGCGGACCGGCCCCCGGTGCAGATCT     
[27] TM14                CTCCGATGAGTAGGAGGACGCGGGGGTCGTTGAGAAACCTTGGGCGCGAGCCCGGGCGGACCGGCCCCCGGTGCAGATCT     
[28] TM143               CTCCGATGAGTAGGAGGACGCGGGGGTCGTTGAGAAACCTTGGGCGCGAGCCCGGGCGGACCGGCCCCCGGTGCAGATCT     
[29] TM150               CTCCGATGAGTAGGAGGACGCGGGGGTCGTTGAGAAACCTTGGGCGCGAGCCCGGGCGGACCGGCCCCCGGTGCAGATCT     
[30] TM157               CTCCGATGAGTAGGAGGACGCGGGGGTCGTTGAGAAACCTTGGGCGCGAGCCCGGGCGGACCGGCCCCCGGTGCAGATCT     
[31] TM178               CTCCGATGAGTAGGAGGACGCGGGGGTCGTTGAGAAACCTTGGGCGCGAGCCCGGGCGGACCGGCCCCCGGTGCAGATCT     
[32] TM18                CTCCGATGAGTAGGAGGACGCGGGGGTCGTTGAGAAACCTTGGGCGCGAGCCCGGGCGGACCGGCCCCCGGTGCAGATCT     
[33] TM197               CTCCGATGAGTAGGAGGACGCGGGGGTCGTTGAGAAACCTTGGGCGCGAGCCCGGGCGGACCGGCCCCCGGTGCAGATCT     
[34] TM20                CTCCGATGAGTAGGAGGACGCGGGGGTCGTTGAGAAACCTTGGGCGCGAGCCCGGGCGGACCGGCCCCCGGTGCAGATCT     
[35] TM22                CTCCGATGAGTAGGAGGACGCGGGGGTCGTTGAGAAACCTTGGGCGCGAGCCCGGGCGGACCGGCCCCCGGTGCAGATCT     
[36] TM228               CTCCGATGAGTAGGAGGACGCGGGGGTCGTTGAGAAACCTTGGGCGCGAGCCCGGGCGGACCGGCCCCCGGTGCAGATCT     
[37] TM229               CTCCGATGAGTAGGAGGACGCGGGGGTCGTTGAGAAACCTTGGGCGCGAGCCCGGGCGGACCGGCCCCCGGTGCAGATCT     
[38] TM234               CTCCGATGAGTAGGAGGACGCGGGGGTCGTTGAGAAACCTTGGGCGCGAGCCCGGGCGGACCGGCCCCCGGTGCAGATCT     
[39] TM240               CTCCGATGAGTAGGAGGACGCGGGGGTCGTTGAGAAACCTTGGGCGCGAGCCCGGGCGGACCGGCCCCCGGTGCAGATCT     
[40] TM263               CTCCGATGAGTAGGAGGACGCGGGGGTCGTTGAGAAACCTTGGGCGCGAGCCCGGGCGGACCGGCCCCCGGTGCAGATCT     
[41] TM270               CTCCGATGAGTAGGAGGACGCGGGGGTCGTTGAGAAACCTTGGGCGCGAGCCCGGGCGGACCGGCCCCCGGTGCAGATCT     
[42] TM27                CTCCGATGAGTAGGAGGACGCGGGGGTCGTTGAGAAACCTTGGGCGCGAGCCCGGGCGGACCGGCCCCCGGTGCAGATCT     
[43] TM284               CTCCGATGAGTAGGAGGACGCGGGGGTCGTTGAGAAACCTTGGGCGCGAGCCCGGGCGGACCGGCCCCCGGTGCAGATCT     
[44] TM286               CTCCGATGAGTAGGAGGACGCGGGGGTCGTTGAGAAACCTTGGGCGCGAGCCCGGGCGGACCGGCCCCCGGTGCAGATCT     
[45] TM32                CTCCGATGAGTAGGAGGACGCGGGGGTCGTTGAGAAACCTTGGGCGCGAGCCCGGGCGGACCGGCCCCCGGTGCAGATCT     
[46] TM33                CTCCGATGAGTAGGAGGACGCGGGGGTCGTTGAGAAACCTTGGGCGCGAGCCCGGGCGGACCGGCCCCCGGTGCAGATCT     
[47] TM36                CTCCGATGAGTAGGAGGACGCGGGGGTCGTTGAGAAACCTTGGGCGCGAGCCCGGGCGGACCGGCCCCCGGTGCAGATCT     
[48] TM52                CTCCGATGAGTAGGAGGACGCGGGGGTCGTTGAGAAACCTTGGGCGCGAGCCCGGGCGGACCGGCCCCCGGTGCAGATCT     
[49] TM54                CTCCGATGAGTAGGAGGACGCGGGGGTCGTTGAGAAACCTTGGGCGCGAGCCCGGGCGGACCGGCCCCCGGTGCAGATCT     
[50] WCNT25              CTCCGATGAGTAGGAGGACGCGGGGGTCGTTGAGAAACCTTGGGCGCGAGCCCGGGCGGACCGGCCCCCGGTGCAGATCT     
[51] WCNT52              CTCCGATGAGTAGGAGGACGCGGGGGTCGTTGAGAAACCTTGGGCGCGAGCCCGGGCGGACCGGCCCCCGGTGCAGATCT     
[52] WCNT53              CTCCGATGAGTAGGAGGACGCGGGGGTCGTTGAGAAACCTTGGGCGCGAGCCCGGGCGGACCGGCCCCCGGTGCAGATCT     
[53] WCNT81              CTCCGATGAGTAGGAGGACGCGGGGGTCGTTGAGAAACCTTGGGCGCGAGCCCGGGCGGACCGGCCCCCGGTGCAGATCT     
[54] WCQF5               CTCCGATGAGTAGGAGGACGCGGGGGTCGTTGAGAAACCTTGGGCGCGAGCCCGGGCGGACCGGCCCCCGGTGCAGATCT     
[55] WCSJ27              CTCCGATGAGTAGGAGGACGCGGGGGTCGTTGAGAAACCTTGGGCGCGAGCCCGGGCGGACCGGCCCCCGGTGCAGATCT     
[56] XX10                CTCCGATGAGTAGGAGGACGCGGGGGTCGTTGAGAAACCTTGGGCGCGAGCCCGGGCGGACCGGCCCCCGGTGCAGATCT     
[57] XX11                CTYCGATGAGTAGGAGGACGCGGGGGTCGTTGAGAAACCTTGGGCGCGAGCCCGGGCGGACCGGCCCCCGGTGCAGATCT     
[58] XX15                CTCCGATGAGTAGGAGGACGCGGGGGTCGTTGAGAAACCTTGGGCGCGAGCCCGGGCGGACCGGCCCCCGGTGCAGATCT     
[59] XX5                 CTCCGATGAGTAGGAGGACGCGGGGGTCGTTGAGAAACCTTGGGCGCGAGCCCGGGCGGACCGGCCCCCGGTGCAGATCT     
[                   4321          .         .         :         .         .         .         .         4 4400]
[    intragenomic        ..+.............................................................................     ]
[    intergenomic        ................................................................................     ]

[ 1] DHAL4               TGGTGGTAGTAGCAAATATTCAAATGAGAACTTTGAAGACTGAAGTGGGGAAAGGTTCCATGTGAACAGCACTTGGACAT     
[ 2] DHAL6               TGGTGGTAGTAGCAAATATTCAAATGAGAACTTTGAAGACTGAAGTGGGGAAAGGTTCCATGTGAACAGCACTTGGACAT     
[ 3] DHLY13              TGGTGGTAGTAGCAAATATTCAAATGAGAACTTTGAAGACTGAAGTGGGGAAAGGTTCCATGTGAACAGCACTTGGACAT     
[ 4] DHLY4               TGGTGGTAGTAGCAAATATTCAAATGAGAACTTTGAAGACTGAAGTGGGGAAAGGTTCCATGTGAACAGCACTTGGACAT     
[ 5] DHLY5               TGGTGGTAGTAGCAAATATTCAAATGAGAACTTTGAAGACTGAAGTGGGGAAAGGTTCCATGTGAACAGCACTTGGACAT     
[ 6] DHLY7               TGGTGGTAGTAGCAAATATTCAAATGAGAACTTTGAAGACTGAAGTGGGGAAAGGTTCCATGTGAACAGCACTTGGACAT     
[ 7] ES10                TGGTGGTAGTAGCAAATATTCAAATGAGAACTTTGAAGACTGAAGTGGGGAAAGGTTCCATGTGAACAGCACTTGGACAT     
[ 8] ES13                TGGTGGTAGTAGCAAATATTCAAATGAGAACTTTGAAGACTGAAGTGGGGAAAGGTTCCATGTGAACAGCACTTGGACAT     
[ 9] ES16                TGGTGGTAGTAGCAAATATTCAAATGAGAACTTTGAAGACTGAAGTGGGGAAAGGTTCCATGTGAACAGCACTTGGACAT     
[10] ES6                 TGGTGGTAGTAGCAAATATTCAAATGAGAACTTTGAAGACTGAAGTGGGGAAAGGTTCCATGTGAACAGCACTTGGACAT     
[11] HP10                TGGTGGTAGTAGCAAATATTCAAATGAGAACTTTGAAGACTGAAGTGGGGAAAGGTTCCATGTGAACAGCACTTGGACAT     
[12] HP6                 TGGTGGTAGTAGCAAATATTCAAATGAGAACTTTGAAGACTGAAGTGGGGAAAGGTTCCATGTGAACAGCACTTGGACAT     
[13] HX23                TGGTGGTAGTAGCAAATATTCAAATGAGAACTTTGAAGACTGAAGTGGGGAAAGGTTCCATGTGAACAGCACTTGGACAT     
[14] HX4                 TGGTGGTAGTAGCAAATATTCAAATGAGAACTTTGAAGACTGAAGTGGGGAAAGGTTCCATGTGAACAGCACTTGGACAT     
[15] JF006               TGGTGGTAGTAGCAAATATTCAAATGAGAACTTTGAAGACTGAAGTGGGGAAAGGTTCCATGTGAACAGCACTTGGACAT     
[16] JF200               TGGTGGTAGTAGCAAATATTCAAATGAGAACTTTGAAGACTGAAGTGGGGAAAGGTTCCATGTGAACAGCACTTGGACAT     
[17] SNJ1                TGGTGGTAGTAGCAAATATTCAAATGAGAACTTTGAAGACTGAAGTGGGGAAAGGTTCCATGTGAACAGCACTTGGACAT     
[18] SNJ6                TGGTGGTAGTAGCAAATATTCAAATGAGAACTTTGAAGACTGAAGTGGGGAAAGGTTCCATGTGAACAGCACTTGGACAT     
[19] SNJ7                TGGTGGTAGTAGCAAATATTCAAATGAGAACTTTGAAGACTGAAGTGGGGAAAGGTTCCATGTGAACAGCACTTGGACAT     
[20] TM110               TGGTGGTAGTAGCAAATATTCAAATGAGAACTTTGAAGACTGAAGTGGGGAAAGGTTCCATGTGAACAGCACTTGGACAT     
[21] TM111               TGGTGGTAGTAGCAAATATTCAAATGAGAACTTTGAAGACTGAAGTGGGGAAAGGTTCCATGTGAACAGCACTTGGACAT     
[22] TM12                TGGTGGTAGTAGCAAATATTCAAATGAGAACTTTGAAGACTGAAGTGGGGAAAGGTTCCATGTGAACAGCACTTGGACAT     
[23] TM127               TGGTGGTAGTAGCAAATATTCAAATGAGAACTTTGAAGACTGAAGTGGGGAAAGGTTCCATGTGAACAGCACTTGGACAT     
[24] TM128               TGGTGGTAGTAGCAAATATTCAAATGAGAACTTTGAAGACTGAAGTGGGGAAAGGTTCCATGTGAACAGCACTTGGACAT     
[25] TM130               TGGTGGTAGTAGCAAATATTCAAATGAGAACTTTGAAGACTGAAGTGGGGAAAGGTTCCATGTGAACAGCACTTGGACAT     
[26] TM139               TGGTGGTAGTAGCAAATATTCAAATGAGAACTTTGAAGACTGAAGTGGGGAAAGGTTCCATGTGAACAGCACTTGGACAT     
[27] TM14                TGGTGGTAGTAGCAAATATTCAAATGAGAACTTTGAAGACTGAAGTGGGGAAAGGTTCCATGTGAACAGCACTTGGACAT     
[28] TM143               TGGTGGTAGTAGCAAATATTCAAATGAGAACTTTGAAGACTGAAGTGGGGAAAGGTTCCATGTGAACAGCACTTGGACAT     
[29] TM150               TGGTGGTAGTAGCAAATATTCAAATGAGAACTTTGAAGACTGAAGTGGGGAAAGGTTCCATGTGAACAGCACTTGGACAT     
[30] TM157               TGGTGGTAGTAGCAAATATTCAAATGAGAACTTTGAAGACTGAAGTGGGGAAAGGTTCCATGTGAACAGCACTTGGACAT     
[31] TM178               TGGTGGTAGTAGCAAATATTCAAATGAGAACTTTGAAGACTGAAGTGGGGAAAGGTTCCATGTGAACAGCACTTGGACAT     
[32] TM18                TGGTGGTAGTAGCAAATATTCAAATGAGAACTTTGAAGACTGAAGTGGGGAAAGGTTCCATGTGAACAGCACTTGGACAT     
[33] TM197               TGGTGGTAGTAGCAAATATTCAAATGAGAACTTTGAAGACTGAAGTGGGGAAAGGTTCCATGTGAACAGCACTTGGACAT     
[34] TM20                TGGTGGTAGTAGCAAATATTCAAATGAGAACTTTGAAGACTGAAGTGGGGAAAGGTTCCATGTGAACAGCACTTGGACAT     
[35] TM22                TGGTGGTAGTAGCAAATATTCAAATGAGAACTTTGAAGACTGAAGTGGGGAAAGGTTCCATGTGAACAGCACTTGGACAT     
[36] TM228               TGGTGGTAGTAGCAAATATTCAAATGAGAACTTTGAAGACTGAAGTGGGGAAAGGTTCCATGTGAACAGCACTTGGACAT     
[37] TM229               TGGTGGTAGTAGCAAATATTCAAATGAGAACTTTGAAGACTGAAGTGGGGAAAGGTTCCATGTGAACAGCACTTGGACAT     
[38] TM234               TGGTGGTAGTAGCAAATATTCAAATGAGAACTTTGAAGACTGAAGTGGGGAAAGGTTCCATGTGAACAGCACTTGGACAT     
[39] TM240               TGGTGGTAGTAGCAAATATTCAAATGAGAACTTTGAAGACTGAAGTGGGGAAAGGTTCCATGTGAACAGCACTTGGACAT     
[40] TM263               TGGTGGTAGTAGCAAATATTCAAATGAGAACTTTGAAGACTGAAGTGGGGAAAGGTTCCATGTGAACAGCACTTGGACAT     
[41] TM270               TGGTGGTAGTAGCAAATATTCAAATGAGAACTTTGAAGACTGAAGTGGGGAAAGGTTCCATGTGAACAGCACTTGGACAT     
[42] TM27                TGGTGGTAGTAGCAAATATTCAAATGAGAACTTTGAAGACTGAAGTGGGGAAAGGTTCCATGTGAACAGCACTTGGACAT     
[43] TM284               TGGTGGTAGTAGCAAATATTCAAATGAGAACTTTGAAGACTGAAGTGGGGAAAGGTTCCATGTGAACAGCACTTGGACAT     
[44] TM286               TGGTGGTAGTAGCAAATATTCAAATGAGAACTTTGAAGACTGAAGTGGGGAAAGGTTCCATGTGAACAGCACTTGGACAT     
[45] TM32                TGGTGGTAGTAGCAAATATTCAAATGAGAACTTTGAAGACTGAAGTGGGGAAAGGTTCCATGTGAACAGCACTTGGACAT     
[46] TM33                TGGTGGTAGTAGCAAATATTCAAATGAGAACTTTGAAGACTGAAGTGGGGAAAGGTTCCATGTGAACAGCACTTGGACAT     
[47] TM36                TGGTGGTAGTAGCAAATATTCAAATGAGAACTTTGAAGACTGAAGTGGGGAAAGGTTCCATGTGAACAGCACTTGGACAT     
[48] TM52                TGGTGGTAGTAGCAAATATTCAAATGAGAACTTTGAAGACTGAAGTGGGGAAAGGTTCCATGTGAACAGCACTTGGACAT     
[49] TM54                TGGTGGTAGTAGCAAATATTCAAATGAGAACTTTGAAGACTGAAGTGGGGAAAGGTTCCATGTGAACAGCACTTGGACAT     
[50] WCNT25              TGGTGGTAGTAGCAAATATTCAAATGAGAACTTTGAAGACTGAAGTGGGGAAAGGTTCCATGTGAACAGCACTTGGACAT     
[51] WCNT52              TGGTGGTAGTAGCAAATATTCAAATGAGAACTTTGAAGACTGAAGTGGGGAAAGGTTCCATGTGAACAGCACTTGGACAT     
[52] WCNT53              TGGTGGTAGTAGCAAATATTCAAATGAGAACTTTGAAGACTGAAGTGGGGAAAGGTTCCATGTGAACAGCACTTGGACAT     
[53] WCNT81              TGGTGGTAGTAGCAAATATTCAAATGAGAACTTTGAAGACTGAAGTGGGGAAAGGTTCCATGTGAACAGCACTTGGACAT     
[54] WCQF5               TGGTGGTAGTAGCAAATATTCAAATGAGAACTTTGAAGACTGAAGTGGGGAAAGGTTCCATGTGAACAGCACTTGGACAT     
[55] WCSJ27              TGGTGGTAGTAGCAAATATTCAAATGAGAACTTTGAAGACTGAAGTGGGGAAAGGTTCCATGTGAACAGCACTTGGACAT     
[56] XX10                TGGTGGTAGTAGCAAATATTCAAATGAGAACTTTGAAGACTGAAGTGGGGAAAGGTTCCATGTGAACAGCACTTGGACAT     
[57] XX11                TGGTGGTAGTAGCAAATATTCAAATGAGAACTTTGAAGACTGAAGTGGGGAAAGGTTCCATGTGAACAGCACTTGGACAT     
[58] XX15                TGGTGGTAGTAGCAAATATTCAAATGAGAACTTTGAAGACTGAAGTGGGGAAAGGTTCCATGTGAACAGCACTTGGACAT     
[59] XX5                 TGGTGGTAGTAGCAAATATTCAAATGAGAACTTTGAAGACTGAAGTGGGGAAAGGTTCCATGTGAACAGCACTTGGACAT     
[                   4401          .         .         .         .         :         .         .         . 4480]
[    intragenomic        ................................................................................     ]
[    intergenomic        ................................................................................     ]

[ 1] DHAL4               GGGTTAGTCGATCCTAAGAGATGGGGAAGCCCTGTTTCAAGGGCGCACTGCGCGCGAACATCGAAAGGGAATCGGGTTAA     
[ 2] DHAL6               GGGTTAGTCGATCCTAAGAGATGGGGAAGCCCTGTTTCAAGGGCGCACTGCGCGCGAACATCGAAAGGGAATCGGGTTAA     
[ 3] DHLY13              GGGTTAGTCGATCCTAAGAGATGGGGAAGCCCTGTTTCAAGGGCGCACTGCGCGCGAACATCGAAAGGGAATCGGGTTAA     
[ 4] DHLY4               GGGTTAGTCGATCCTAAGAGATGGGGAAGCCCTGTTTCAAGGGCGCACTGCGCGCGAACATCGAAAGGGAATCGGGTTAA     
[ 5] DHLY5               GGGTTAGTCGATCCTAAGAGATGGGGAAGCCCTGTTTCAAGGGCGCACTGCGCGCGAACATCGAAAGGGAATCGGGTTAA     
[ 6] DHLY7               GGGTTAGTCGATCCTAAGAGATGGGGAAGCCCTGTTTCAAGGGCGCACTGCGCGCGAACATCGAAAGGGAATCGGGTTAA     
[ 7] ES10                GGGTTAGTCGATCCTAAGAGATGGGGAAGCCCTGTTTCAAGGGCGCACTGCGCGCGAACATCGAAAGGGAATCGGGTTAA     
[ 8] ES13                GGGTTAGTCGATCCTAAGAGATGGGGAAGCCCTGTTTCAAGGGCGCACTGCGCGCGAACATCGAAAGGGAATCGGGTTAA     
[ 9] ES16                GGGTTAGTCGATCCTAAGAGATGGGGAAGCCCTGTTTCAAGGGCGCACTGCGCGCGAACATCGAAAGGGAATCGGGTTAA     
[10] ES6                 GGGTTAGTCGATCCTAAGAGATGGGGAAGCCCTGTTTCAAGGGCGCACTGYGCGCGAACATCGAAAGGGAATCGGGTTAA     
[11] HP10                GGGTTAGTCGATCCTAAGAGATGGGGAAGCCCTGTTTCAAGGGCGCACTGCGCGCGAACATCGAAAGGGAATCGGGTTAA     
[12] HP6                 GGGTTAGTCGATCCTAAGAGATGGGGAAGCCCTGTTTCAAGGGCGCACTGCGCGCGAACATCGAAAGGGAATCGGGTTAA     
[13] HX23                GGGTTAGTCGATCCTAAGAGATGGGGAAGCCCTGTTTCAAGGGCGCACTGCGCGCGAACATCGAAAGGGAATCGGGTTAA     
[14] HX4                 GGGTTAGTCGATCCTAAGAGATGGGGAAGCCCTGTTTCAAGGGCGCACTGCGCGCGAACATCGAAAGGGAATCGGGTTAA     
[15] JF006               GGGTTAGTCGATCCTAAGAGATGGGGAAGCCCTGTTTCAAGGGCGCACTGCGCGCGAACATCGAAAGGGAATCGGGTTAA     
[16] JF200               GGGTTAGTCGATCCTAAGAGATGGGGAAGCCCTGTTTCAAGGGCGCACTGCGCGCGAACATCGAAAGGGAATCGGGTTAA     
[17] SNJ1                GGGTTAGTCGATCCTAAGAGATGGGGAAGCCCTGTTTCAAGGGCGCACTGYGCGCGAACATCGAAAGGGAATCGGGTTAA     
[18] SNJ6                GGGTTAGTCGATCCTAAGAGATGGGGAAGCCCTGTTTCAAGGGCGCACTGCGCGCGAACATCGAAAGGGAATCGGGTTAA     
[19] SNJ7                GGGTTAGTCGATCCTAAGAGATGGGGAAGCCCTGTTTCAAGGGCGCACTGCGCGCGAACATCGAAAGGGAATCGGGTTAA     
[20] TM110               GGGTTAGTCGATCCTAAGAGATGGGGAAGCCCTGTTTCAAGGGCGCACTGCGCGCGAACATCGAAAGGGAATCGGGTTAA     
[21] TM111               GGGTTAGTCGATCCTAAGAGATGGGGAAGCCCTGTTTCAAGGGCGCACTGCGCGCGAACATCGAAAGGGAATCGGGTTAA     
[22] TM12                GGGTTAGTCGATCCTAAGAGATGGGGAAGCCCTGTTTCAAGGGCGCACTGCGCGCGAACATCGAAAGGGAATCGGGTTAA     
[23] TM127               GGGTTAGTCGATCCTAAGAGATGGGGAAGCCCTGTTTCAAGGGCGCACTGCGCGCGAACATCGAAAGGGAATCGGGTTAA     
[24] TM128               GGGTTAGTCGATCCTAAGAGATGGGGAAGCCCTGTTTCAAGGGCGCACTGCGCGCGAACATCGAAAGGGAATCGGGTTAA     
[25] TM130               GGGTTAGTCGATCCTAAGAGATGGGGAAGCCCTGTTTCAAGGGCGCACTGCGCGCGAACATCGAAAGGGAATCGGGTTAA     
[26] TM139               GGGTTAGTCGATCCTAAGAGATGGGGAAGCCCTGTTTCAAGGGCGCACTGCGCGCGAACATCGAAAGGGAATCGGGTTAA     
[27] TM14                GGGTTAGTCGATCCTAAGAGATGGGGAAGCCCTGTTTCAAGGGCGCACTGCGCGCGAACATCGAAAGGGAATCGGGTTAA     
[28] TM143               GGGTTAGTCGATCCTAAGAGATGGGGAAGCCCTGTTTCAAGGGCGCACTGCGCGCGAACATCGAAAGGGAATCGGGTTAA     
[29] TM150               GGGTTAGTCGATCCTAAGAGATGGGGAAGCCCTGTTTCAAGGGCGCACTGCGCGCGAACATCGAAAGGGAATCGGGTTAA     
[30] TM157               GGGTTAGTCGATCCTAAGAGATGGGGAAGCCCTGTTTCAAGGGCGCACTGCGCGCGAACATCGAAAGGGAATCGGGTTAA     
[31] TM178               GGGTTAGTCGATCCTAAGAGATGGGGAAGCCCTGTTTCAAGGGCGCACTGCGCGCGAACATCGAAAGGGAATCGGGTTAA     
[32] TM18                GGGTTAGTCGATCCTAAGAGATGGGGAAGCCCTGTTTCAAGGGCGCACTGCGCGCGAACATCGAAAGGGAATCGGGTTAA     
[33] TM197               GGGTTAGTCGATCCTAAGAGATGGGGAAGCCCTGTTTCAAGGGCGCACTGCGCGCGAACATCGAAAGGGAATCGGGTTAA     
[34] TM20                GGGTTAGTCGATCCTAAGAGATGGGGAAGCCCTGTTTCAAGGGCGCACTGCGCGCGAACATCGAAAGGGAATCGGGTTAA     
[35] TM22                GGGTTAGTCGATCCTAAGAGATGGGGAAGCCCTGTTTCAAGGGCGCACTGCGCGCGAACATCGAAAGGGAATCGGGTTAA     
[36] TM228               GGGTTAGTCGATCCTAAGAGATGGGGAAGCCCTGTTTCAAGGGCGCACTGCGCGCGAACATCGAAAGGGAATCGGGTTAA     
[37] TM229               GGGTTAGTCGATCCTAAGAGATGGGGAAGCCCTGTTTCAAGGGCGCACTGCGCGCGAACATCGAAAGGGAATCGGGTTAA     
[38] TM234               GGGTTAGTCGATCCTAAGAGATGGGGAAGCCCTGTTTCAAGGGCGCACTGCGCGCGAACATCGAAAGGGAATCGGGTTAA     
[39] TM240               GGGTTAGTCGATCCTAAGAGATGGGGAAGCCCTGTTTCAAGGGCGCACTGCGCGCGAACATCGAAAGGGAATCGGGTTAA     
[40] TM263               GGGTTAGTCGATCCTAAGAGATGGGGAAGCCCTGTTTCAAGGGCGCACTGCGCGCGAACATCGAAAGGGAATCGGGTTAA     
[41] TM270               GGGTTAGTCGATCCTAAGAGATGGGGAAGCCCTGTTTCAAGGGCGCACTGCGCGCGAACATCGAAAGGGAATCGGGTTAA     
[42] TM27                GGGTTAGTCGATCCTAAGAGATGGGGAAGCCCTGTTTCAAGGGCGCACTGCGCGCGAACATCGAAAGGGAATCGGGTTAA     
[43] TM284               GGGTTAGTCGATCCTAAGAGATGGGGAAGCCCTGTTTCAAGGGCGCACTGCGCGCGAACATCGAAAGGGAATCGGGTTAA     
[44] TM286               GGGTTAGTCGATCCTAAGAGATGGGGAAGCCCTGTTTCAAGGGCGCACTGCGCGCGAACATCGAAAGGGAATCGGGTTAA     
[45] TM32                GGGTTAGTCGATCCTAAGAGATGGGGAAGCCCTGTTTCAAGGGCGCACTGCGCGCGAACATCGAAAGGGAATCGGGTTAA     
[46] TM33                GGGTTAGTCGATCCTAAGAGATGGGGAAGCCCTGTTTCAAGGGCGCACTGCGCGCGAACATCGAAAGGGAATCGGGTTAA     
[47] TM36                GGGTTAGTCGATCCTAAGAGATGGGGAAGCCCTGTTTCAAGGGCGCACTGCGCGCGAACATCGAAAGGGAATCGGGTTAA     
[48] TM52                GGGTTAGTCGATCCTAAGAGATGGGGAAGCCCTGTTTCAAGGGCGCACTGCGCGCGAACATCGAAAGGGAATCGGGTTAA     
[49] TM54                GGGTTAGTCGATCCTAAGAGATGGGGAAGCCCTGTTTCAAGGGCGCACTGCGCGCGAACATCGAAAGGGAATCGGGTTAA     
[50] WCNT25              GGGTTAGTCGATCCTAAGAGATGGGGAAGCCCTGTTTCAAGGGCGCACTGCGCGCGAACATCGAAAGGGAATCGGGTTAA     
[51] WCNT52              GGGTTAGTCGATCCTAAGAGATGGGGAAGCCCTGTTTCAAGGGCGCACTGCGCGCGAACATCGAAAGGGAATCGGGTTAA     
[52] WCNT53              GGGTTAGTCGATCCTAAGAGATGGGGAAGCCCTGTTTCAAGGGCGCACTGCGCGCGAACATCGAAAGGGAATCGGGTTAA     
[53] WCNT81              GGGTTAGTCGATCCTAAGAGATGGGGAAGCCCTGTTTCAAGGGCGCACTGCGCGCGAACATCGAAAGGGAATCGGGTTAA     
[54] WCQF5               GGGTTAGTCGATCCTAAGAGATGGGGAAGCCCTGTTTCAAGGGCGCACTGCGCGCGAACATCGAAAGGGAATCGGGTTAA     
[55] WCSJ27              GGGTTAGTCGATCCTAAGAGATGGGGAAGCCCTGTTTCAAGGGCGCACTGCGCGCGAACATCGAAAGGGAATCGGGTTAA     
[56] XX10                GGGTTAGTCGATCCTAAGAGATGGGGAAGCCCTGTTTCAAGGGCGCACTGCGCGCGAACATCGAAAGGGAATCGGGTTAA     
[57] XX11                GGGTTAGTCGATCCTAAGAGATGGGGAAGCCCTGTTTCAAGGGCGCACTGCGCGCGAACATCGAAAGGGAATCGGGTTAA     
[58] XX15                GGGTTAGTCGATCCTAAGAGATGGGGAAGCCCTGTTTCAAGGGCGCACTGCGCGCGAACATCGAAAGGGAATCGGGTTAA     
[59] XX5                 GGGTTAGTCGATCCTAAGAGATGGGGAAGCCCTGTTTCAAGGGCGCACTGCGCGCGAACATCGAAAGGGAATCGGGTTAA     
[                   4481          .         5         .         .         .         .         :         . 4560]
[    intragenomic        ..................................................+.............................     ]
[    intergenomic        ................................................................................     ]

[ 1] DHAL4               TATTCCCGAACCGGGACGTGGCGGCGGACGGCAACGTTAGGAAATCCGGAGACGTCGGCGGGGGCCCCGGGAAGAGTTAT     
[ 2] DHAL6               TATTCCCGAACCGGGACGTGGCGGCGGACGGCAACGTTAGGAAATCCGGAGACGTCGGCGGGGGCCCCGGGAAGAGTTAT     
[ 3] DHLY13              TATTCCCGAACCGGGACGTGGCGGCGGACGGCAACGTTAGGAAATCCGGAGACGTCGGCGGGGGCCCCGGGAAGAGTTAT     
[ 4] DHLY4               TATTCCCGAACCGGGACGTGGCGGCGGACGGCAACGTTAGGAAATCCGGAGACGTCGGCGGGGGCCCCGGGAAGAGTTAT     
[ 5] DHLY5               TATTCCCGAACCGGGACGTGGCGGCGGACGGCAACGTTAGGAAATCCGGAGACGTCGGCGGGGGCCCCGGGAAGAGTTAT     
[ 6] DHLY7               TATTCCCGAACCGGGACGTGGCGGCGGACGGCAACGTTAGGAAATCCGGAGACGTCGGCGGGGGCCCCGGGAAGAGTTAT     
[ 7] ES10                TATTCCCGAACCGGGACGTGGCGGCGGACGGCAACGTTAGGAAATCCGGAGACGTCGGCGGGGGCCCCGGGAAGAGTTAT     
[ 8] ES13                TATTCCCGAACCGGGACGTGGCGGCGGACGGCAACGTTAGGAAATCCGGAGACGTCGGCGGGGGCCCCGGGAAGAGTTAT     
[ 9] ES16                TATTCCCGAACCGGGACGTGGCGGCGGACGGCAACGTTAGGAAATCCGGAGACGTCGGCGGGGGCCCCGGGAAGAGTTAT     
[10] ES6                 TATTCCCGAACCGGGACGTGGCGGCGGACGGCAACGTTAGGAAATCCGGAGACGTCGGCGGGGGCCCCGGGAAGAGTTAT     
[11] HP10                TATTCCCGAACCGGGACGTGGCGGCGGACGGCAACGTTAGGAAATCCGGAGACGTCGGCGGGGGCCCCGGGAAGAGTTAT     
[12] HP6                 TATTCCCGAACCGGGACGTGGCGGCGGACGGCAACGTTAGGAAATCCGGAGACGTCGGCGGGGGCCCCGGGAAGAGTTAT     
[13] HX23                TATTCCCGAACCGGGACGTGGCGGCGGACGGCAACGTTAGGAAATCCGGAGACGTCGGCGGGGGCCCCGGGAAGAGTTAT     
[14] HX4                 TATTCCCGAACCGGGACGTGGCGGCGGACGGCAACGTTAGGAAATCCGGAGACGTCGGCGGGGGCCCCGGGAAGAGTTAT     
[15] JF006               TATTCCCGAACCGGGACGTGGCGGCGGACGGCAACGTTAGGAAATCCGGAGACGTCGGCGGGGGCCCCGGGAAGAGTTAT     
[16] JF200               TATTCCCGAACCGGGACGTGGCGGCGGACGGCAACGTTAGGAAATCCGGAGACGTCGGCGGGGGCCCCGGGAAGAGTTAT     
[17] SNJ1                TATTCCCGAACCGGGACGTGGCGGCGGACGGCAACGTTAGGAAATCCGGAGACGTCGGCGGGGGCCCCGGGAAGAGTTAT     
[18] SNJ6                TATTCCCGAACCGGGACGTGGCGGCGGACGGCAACGTTAGGAAATCCGGAGACGTCGGCGGGGGCCCCGGGAAGAGTTAT     
[19] SNJ7                TATTCCCGAACCGGGACGTGGCGGCGGACGGCAACGTTAGGAAATCCGGAGACGTCGGCGGGGGCCCCGGGAAGAGTTAT     
[20] TM110               TATTCCCGAACCGGGACGTGGCGGCGGACGGCAACGTTAGGAAATCCGGAGACGTCGGCGGGGGCCCCGGGAAGAGTTAT     
[21] TM111               TATTCCCGAACCGGGACGTGGCGGCGGACGGCAACGTTAGGAAATCCGGAGACGTCGGCGGGGGCCCCGGGAAGAGTTAT     
[22] TM12                TATTCCCGAACCGGGACGTGGCGGCGGACGGCAACGTTAGGAAATCCGGAGACGTCGGCGGGGGCCCCGGGAAGAGTTAT     
[23] TM127               TATTCCCGAACCGGGACGTGGCGGCGGACGGCAACGTTAGGAAATCCGGAGACGTCGGCGGGGGCCCCGGGAAGAGTTAT     
[24] TM128               TATTCCCGAACCGGGACGTGGCGGCGGACGGCAACGTTAGGAAATCCGGAGACGTCGGCGGGGGCCCCGGGAAGAGTTAT     
[25] TM130               TATTCCCGAACCGGGACGTGGCGGCGGACGGCAACGTTAGGAAATCCGGAGACGTCGGCGGGGGCCCCGGGAAGAGTTAT     
[26] TM139               TATTCCCGAACCGGGACGTGGCGGCGGACGGCAACGTTAGGAAATCCGGAGACGTCGGCGGGGGCCCCGGGAAGAGTTAT     
[27] TM14                TATTCCCGAACCGGGACGTGGCGGCGGACGGCAACGTTAGGAAATCCGGAGACGTCGGCGGGGGCCCCGGGAAGAGTTAT     
[28] TM143               TATTCCCGAACCGGGACGTGGCGGCGGACGGCAACGTTAGGAAATCCGGAGACGTCGGCGGGGGCCCCGGGAAGAGTTAT     
[29] TM150               TATTCCCGAACCGGGACGTGGCGGCGGACGGCAACGTTAGGAAATCCGGAGACGTCGGCGGGGGCCCCGGGAAGAGTTAT     
[30] TM157               TATTCCCGAACCGGGACGTGGCGGCGGACGGCAACGTTAGGAAATCCGGAGACGTCGGCGGGGGCCCCGGGAAGAGTTAT     
[31] TM178               TATTCCCGAACCGGGACGTGGCGGCGGACGGCAACGTTAGGAAATCCGGAGACGTCGGCGGGGGCCCCGGGAAGAGTTAT     
[32] TM18                TATTCCCGAACCGGGACGTGGCGGCGGACGGCAACGTTAGGAAATCCGGAGACGTCGGCGGGGGCCCCGGGAAGAGTTAT     
[33] TM197               TATTCCCGAACCGGGACGTGGCGGCGGACGGCAACGTTAGGAAATCCGGAGACGTCGGCGGGGGCCCCGGGAAGAGTTAT     
[34] TM20                TATTCCCGAACCGGGACGTGGCGGCGGACGGCAACGTTAGGAAATCCGGAGACGTCGGCGGGGGCCCCGGGAAGAGTTAT     
[35] TM22                TATTCCCGAACCGGGACGTGGCGGCGGACGGCAACGTTAGGAAATCCGGAGACGTCGGCGGGGGCCCCGGGAAGAGTTAT     
[36] TM228               TATTCCCGAACCGGGACGTGGCGGCGGACGGCAACGTTAGGAAATCCGGAGACGTCGGCGGGGGCCCCGGGAAGAGTTAT     
[37] TM229               TATTCCCGAACCGGGACGTGGCGGCGGACGGCAACGTTAGGAAATCCGGAGACGTCGGCGGGGGCCCCGGGAAGAGTTAT     
[38] TM234               TATTCCCGAACCGGGACGTGGCGGCGGACGGCAACGTTAGGAAATCCGGAGACGTCGGCGGGGGCCCCGGGAAGAGTTAT     
[39] TM240               TATTCCCGAACCGGGACGTGGCGGCGGACGGCAACGTTAGGAAATCCGGAGACGTCGGCGGGGGCCCCGGGAAGAGTTAT     
[40] TM263               TATTCCCGAACCGGGACGTGGCGGCGGACGGCAACGTTAGGAAATCCGGAGACGTCGGCGGGGGCCCCGGGAAGAGTTAT     
[41] TM270               TATTCCCGAACCGGGACGTGGCGGCGGACGGCAACGTTAGGAAATCCGGAGACGTCGGCGGGGGCCCCGGGAAGAGTTAT     
[42] TM27                TATTCCCGAACCGGGACGTGGCGGCGGACGGCAACGTTAGGAAATCCGGAGACGTCGGCGGGGGCCCCGGGAAGAGTTAT     
[43] TM284               TATTCCCGAACCGGGACGTGGCGGCGGACGGCAACGTTAGGAAATCCGGAGACGTCGGCGGGGGCCCCGGGAAGAGTTAT     
[44] TM286               TATTCCCGAACCGGGACGTGGCGGCGGACGGCAACGTTAGGAAATCCGGAGACGTCGGCGGGGGCCCCGGGAAGAGTTAT     
[45] TM32                TATTCCCGAACCGGGACGTGGCGGCGGACGGCAACGTTAGGAAATCCGGAGACGTCGGCGGGGGCCCCGGGAAGAGTTAT     
[46] TM33                TATTCCCGAACCGGGACGTGGCGGCGGACGGCAACGTTAGGAAATCCGGAGACGTCGGCGGGGGCCCCGGGAAGAGTTAT     
[47] TM36                TATTCCCGAACCGGGACGTGGCGGCGGACGGCAACGTTAGGAAATCCGGAGACGTCGGCGGGGGCCCCGGGAAGAGTTAT     
[48] TM52                TATTCCCGAACCGGGACGTGGCGGCGGACGGCAACGTTAGGAAATCCGGAGACGTCGGCGGGGGCCCCGGGAAGAGTTAT     
[49] TM54                TATTCCCGAACCGGGACGTGGCGGCGGACGGCAACGTTAGGAAATCCGGAGACGTCGGCGGGGGCCCCGGGAAGAGTTAT     
[50] WCNT25              TATTCCCGAACCGGGACGTGGCGGCGGACGGCAACGTTAGGAAATCCGGAGACGTCGGCGGGGGCCCCGGGAAGAGTTAT     
[51] WCNT52              TATTCCCGAACCGGGACGTGGCGGCGGACGGCAACGTTAGGAAATCCGGAGACGTCGGCGGGGGCCCCGGGAAGAGTTAT     
[52] WCNT53              TATTCCCGAACCGGGACGTGGCGGCGGACGGCAACGTTAGGAAATCCGGAGACGTCGGCGGGGGCCCCGGGAAGAGTTAT     
[53] WCNT81              TATTCCCGAACCGGGACGTGGCGGCGGACGGCAACGTTAGGAAATCCGGAGACGTCGGCGGGGGCCCCGGGAAGAGTTAT     
[54] WCQF5               TATTCCCGAACCGGGACGTGGCGGCGGACGGCAACGTTAGGAAATCCGGAGACGTCGGCGGGGGCCCCGGGAAGAGTTAT     
[55] WCSJ27              TATTCCCGAACCGGGACGTGGCGGCGGACGGCAACGTTAGGAAATCCGGAGACGTCGGCGGGGGCCCCGGGAAGAGTTAT     
[56] XX10                TATTCCCGAACCGGGACGTGGCGGCGGACGGCAACGTTAGGAAATCCGGAGACGTCGGCGGGGGCCCCGGGAAGAGTTAT     
[57] XX11                TATTCCCGAACCGGGACGTGGCGGCGGACGGCAACGTTAGGAAATCCGGAGACGTCGGCGGGGGCCCCGGGAAGAGTTAT     
[58] XX15                TATTCCCGAACCGGGACGTGGCGGCGGACGGCAACGTTAGGAAATCCGGAGACGTCGGCGGGGGCCCCGGGAAGAGTTAT     
[59] XX5                 TATTCCCGAACCGGGACGTGGCGGCGGACGGCAACGTTAGGAAATCCGGAGACGTCGGCGGGGGCCCCGGGAAGAGTTAT     
[                   4561          .         .         .         6         .         .         .         . 4640]
[    intragenomic        ................................................................................     ]
[    intergenomic        ................................................................................     ]

[ 1] DHAL4               CTTTTCTTTTTAACAGCCTGCCCACCCTGAAATCGGTTCAACCGGAGATAGGGTCCAGCGGCTGGAAGAGCACCGCACGT
[truncated: 148,592 more chars]
