# Supplementary material for: Ginkgo biloba’s footprint of dynamic Pleistocene history dates back only 390,000 years ago
Source: BMC Genomics. 2018 Apr 27;19:299. doi: 10.1186/s12864-018-4673-2 (PMC5921299; doi:10.1186/s12864-018-4673-2)
Supplement: Supplementary file 4 — Gymnosperms accession table. (XLSX 11 kb) [file 12864_2018_4673_MOESM4_ESM.xlsx]

## Sheet: gymnosperms
Genbank/ENA accession	Species	Major group	Further taxonomic classification
NC027235	Wollemia nobilis	Cupressophytes	Araucariales, Araucariaceae
NC023120	Nageia nagi	Cupressophytes	Araucariales, Podocarpaceae
NC023805	Podocarpus lambertii	Cupressophytes	Araucariales, Podocarpaceae
NC024827	Retrophyllum piresii	Cupressophytes	Araucariales, Podocarpaceae
NC026298	Callitropsis vietnamensis	Cupressophytes	Cupressales, Cupressaceae
NC023121	Calocedrus formosana	Cupressophytes	Cupressales, Cupressaceae
NC010548	Cryptomeria japonica	Cupressophytes	Cupressales, Cupressaceae
NC021437	Cunninghamia lanceolata	Cupressophytes	Cupressales, Cupressaceae
NC026296	Cupressus sempervirens	Cupressophytes	Cupressales, Cupressaceae
NC026297	Hesperocyparis glabra	Cupressophytes	Cupressales, Cupressaceae
NC024022	Juniperus monosperma	Cupressophytes	Cupressales, Cupressaceae
NC027423	Metasequoia glyptostroboides	Cupressophytes	Cupressales, Cupressaceae
NC016065	Taiwania cryptomerioides	Cupressophytes	Cupressales, Cupressaceae
NC027581	Amentotaxus argotaenia	Cupressophytes	Cupressales, Taxaceae
NC021110	Cephalotaxus oliveri	Cupressophytes	Cupressales, Taxaceae
NC020321	Taxus mairei	Cupressophytes	Cupressales, Taxaceae
NC011954	Ephedra equisetina	Gnetophytes	Ephedrales, Ephedraceae
KT934791	Ephedra foeminea	Gnetophytes	Ephedrales, Ephedraceae
NC026301	Gnetum gnemon	Gnetophytes	Gnetales, Gnetaceae
NC021438	Gnetum montanum	Gnetophytes	Gnetales, Gnetaceae
NC011942	Gnetum parvifolium	Gnetophytes	Gnetales, Gnetaceae
NC010654	Welwitschia mirabilis	Gnetophytes	Welwitschiales, Welwitschiaceae
NC026892	Abies koreana	Pinaceae	Pinales, Pinaceae
NC014589	Cathaya argyrophylla	Pinaceae	Pinales, Pinaceae
NC014575	Cedrus deodara	Pinaceae	Pinales, Pinaceae
NC011930	Keteleeria davidiana	Pinaceae	Pinales, Pinaceae
NC016058	Larix decidua	Pinaceae	Pinales, Pinaceae
NC021456	Picea abies	Pinaceae	Pinales, Pinaceae
NC021439	Pinus massoniana	Pinaceae	Pinales, Pinaceae
NC026302	Pinus strobus	Pinaceae	Pinales, Pinaceae
NC001631	Pinus thunbergii	Pinaceae	Pinales, Pinaceae
NC016064	Pseudotsuga sinensis var. wilsoniana	Pinaceae	Pinales, Pinaceae
NC026036	Bowenia serrulata	Cycads	Cycadales, Cycadaceae
NC020319	Cycas revoluta	Cycads	Cycadales, Cycadaceae
NC009618	Cycas taitungensis	Cycads	Cycadales, Cycadaceae
NC026037	Ceratozamia hildae	Cycads	Cycadales, Zamiaceae
NC027512	Dioon spinulosum	Cycads	Cycadales, Zamiaceae
NC027514	Encephalartos lehmannii	Cycads	Cycadales, Zamiaceae
NC027513	Lepidozamia peroffskyana	Cycads	Cycadales, Zamiaceae
NC027511	Macrozamia mountperriensis	Cycads	Cycadales, Zamiaceae
NC026041	Stangeria eriopus	Cycads	Cycadales, Zamiaceae
NC026040	Zamia furfuracea	Cycads	Cycadales, Zamiaceae
NC005086	Amborella trichopoda	Angioperms	Amborellales, Amborellaceae
