# Supplementary material for: Ginkgo biloba’s footprint of dynamic Pleistocene history dates back only 390,000 years ago
Source: BMC Genomics. 2018 Apr 27;19:299. doi: 10.1186/s12864-018-4673-2 (PMC5921299; doi:10.1186/s12864-018-4673-2)
Supplement: Supplementary file 5 — Partition finder file, partitioning scheme and alignment for gymnosperm dataset as text file. (TXT 2902 kb) [file 12864_2018_4673_MOESM5_ESM.txt]

### Hohmann et al., 2018
### Ginkgo biloba´s footprint of dynamic Pleistocene history dates back only 400,000 years ago and indicates multiple range expansions and retractions.

## Additional file 5

## Part 1: PartitionFinder configuration file

# ALIGNMENT FILE #
alignment = ginkgo_finalset.phy;

# BRANCHLENGTHS #
branchlengths = unlinked;

# MODELS OF EVOLUTION #
models = beast;
model_selection = bic;

# DATA BLOCKS #
[data_blocks]
accD = 1-846;
atpA = 847-2364;
atpB = 2365-3833;
atpE = 3834-4230;
atpF = 4231-4779;
atpH = 4780-5019;
atpI = 5020-5759;
ccsA = 5760-6710;
cemA = 6711-7485;
chlB = 7486-9021;
chlL = 9022-9888;
chlN = 9889-11251;
clpP = 11252-11807;
matK = 11808-13310;
ndhA = 13311-14410;
ndhB = 14411-15882;
ndhC = 15883-16118;
ndhD = 16119-17607;
ndhE = 17608-17904;
ndhF = 17905-19999;
ndhG = 20000-20535;
ndhH = 20536-21704;
ndhI = 21705-22171;
ndhJ = 22172-22641;
ndhK = 22642-23311;
petA = 23312-24268;
petB = 24269-24910;
petD = 24911-25401;
petG = 25402-25509;
petL = 25510-25599;
petN = 25600-25682;
psaA = 25683-27928;
psaB = 27929-30127;
psaC = 30128-30367;
psaI = 30368-30472;
psaJ = 30473-30596;
psbA = 30597-31653;
psbB = 31654-33174;
psbC = 33175-34540;
psbD = 34541-35546;
psbE = 35547-35789;
psbF = 35790-35903;
psbH = 35904-36125;
psbI = 36126-36230;
psbJ = 36231-36347;
psbK = 36348-36516;
psbL = 36517-36627;
psbM = 36628-36726;
psbN = 36727-36852;
rbcL = 36853-38274;
rpl2 = 38275-39097;
rpl14 = 39098-39460;
rpl16 = 39461-39861;
rpl20 = 39862-40187;
rpl22 = 40188-40544;
rpl23 = 40545-40810;
rpl32 = 40811-40979;
rpl33 = 40980-41174;
rpoA = 41175-42152;
rpoB = 42153-45324;
rpoC1 = 45325-47333;
rpoC2 = 47334-50881;
rps2 = 50882-51578;
rps3 = 51579-52182;
rps4 = 52183-52764;
rps7 = 52765-53217;
rps8 = 53218-53610;
rps11 = 53611-53990;
rps14 = 53991-54287;
rps15 = 54288-54548;
rps18 = 54549-54758;
rps19 = 54759-55015;
rrn4-5 = 55016-55118;
rrn5 = 55119-55238;
rrn16 = 55239-56716;
rrn23 = 56717-59467;
ycf3 = 59468-59971;
ycf4 = 59972-60520;


# SCHEMES #
[schemes]
search = greedy;


## Part 2: PartitionFinder best scheme

Settings used

alignment         : ./ginkgo_finalset.phy
branchlengths     : unlinked
models            : GTR+I, GTR+G, TrNef+G, TrN+G, TrN+I, TrNef+I, HKY, K80, HKY+I+G, K80+I, SYM+G, SYM+I, K80+G, TrNef, GTR, TrNef+I+G, HKY+G, SYM+I+G, TrN, HKY+I, SYM, GTR+I+G, K80+I+G, TrN+I+G
model_selection   : bic
search            : greedy


Best partitioning scheme

Scheme Name       : step_73
Scheme lnL        : -429326.06085
Scheme BIC        : 864432.754513
Number of params  : 525
Number of sites   : 60520
Number of subsets : 5

Subset | Best Model | Subset Partitions              | Subset Sites                   | Alignment                               
1      | GTR+I+G    | accD, atpF, ccsA, matK, rpl16, rpl2, rpl20, rpl23, rpl33, rpoA, rpoB, rpoC1, rpoC2, rps11, rps14, rps15, rps18, rps19, rps2, rps3, rps4, rps7, rps8, rrn4-5 | 1-846, 4231-4779, 5760-6710, 11808-13310, 38275-39097, 39461-39861, 39862-40187, 40545-40810, 40980-41174, 41175-42152, 42153-45324, 45325-47333, 47334-50881, 50882-51578, 51579-52182, 52183-52764, 52765-53217, 53218-53610, 53611-53990, 53991-54287, 54288-54548, 54549-54758, 54759-55015, 55016-55118 | ./analysis/phylofiles/b8c4611282b507c606ec1b11912e132d.phy
2      | GTR+I+G    | atpA, atpB, atpE, atpI, cemA, chlB, chlL, chlN, ndhA, ndhB, ndhC, ndhD, ndhE, ndhF, ndhG, ndhH, ndhI, ndhJ, ndhK, petA, petD, petG, petL, psaC, psaI, psaJ, psbF, psbH, psbJ, psbK, psbL, psbM, psbN, rpl14, ycf3, ycf4 | 847-2364, 2365-3833, 3834-4230, 5020-5759, 6711-7485, 7486-9021, 9022-9888, 9889-11251, 13311-14410, 14411-15882, 15883-16118, 16119-17607, 17608-17904, 17905-19999, 20000-20535, 20536-21704, 21705-22171, 22172-22641, 22642-23311, 23312-24268, 24911-25401, 25402-25509, 25510-25599, 30128-30367, 30368-30472, 30473-30596, 35790-35903, 35904-36125, 36231-36347, 36348-36516, 36517-36627, 36628-36726, 36727-36852, 39098-39460, 59468-59971, 59972-60520 | ./analysis/phylofiles/0507b594beeda5967fa2e40566b45240.phy
3      | GTR+I+G    | atpH, petB, petN, psaA, psaB, psbA, psbB, psbC, psbD, psbE, psbI, rbcL, rrn5 | 4780-5019, 24269-24910, 25600-25682, 25683-27928, 27929-30127, 30597-31653, 31654-33174, 33175-34540, 34541-35546, 35547-35789, 36126-36230, 36853-38274, 55119-55238 | ./analysis/phylofiles/23b8214ea0322c5e69f182ecaaab2dad.phy
4      | GTR+I+G    | clpP, rpl22, rpl32             | 11252-11807, 40188-40544, 40811-40979 | ./analysis/phylofiles/3a0d484fa70428efa25642badafc6edb.phy
5      | GTR+I+G    | rrn16, rrn23                   | 55239-56716, 56717-59467       | ./analysis/phylofiles/891d2442c8c81932464de7af38fe948b.phy


Scheme Description in PartitionFinder format
Scheme_step_73 = (accD, atpF, ccsA, matK, rpl16, rpl2, rpl20, rpl23, rpl33, rpoA, rpoB, rpoC1, rpoC2, rps11, rps14, rps15, rps18, rps19, rps2, rps3, rps4, rps7, rps8, rrn4-5) (atpA, atpB, atpE, atpI, cemA, chlB, chlL, chlN, ndhA, ndhB, ndhC, ndhD, ndhE, ndhF, ndhG, ndhH, ndhI, ndhJ, ndhK, petA, petD, petG, petL, psaC, psaI, psaJ, psbF, psbH, psbJ, psbK, psbL, psbM, psbN, rpl14, ycf3, ycf4) (atpH, petB, petN, psaA, psaB, psbA, psbB, psbC, psbD, psbE, psbI, rbcL, rrn5) (clpP, rpl22, rpl32) (rrn16, rrn23);

RaxML-style partition definitions
DNA, p1 = 1-846, 4231-4779, 5760-6710, 11808-13310, 38275-39097, 39461-39861, 39862-40187, 40545-40810, 40980-41174, 41175-42152, 42153-45324, 45325-47333, 47334-50881, 50882-51578, 51579-52182, 52183-52764, 52765-53217, 53218-53610, 53611-53990, 53991-54287, 54288-54548, 54549-54758, 54759-55015, 55016-55118
DNA, p2 = 847-2364, 2365-3833, 3834-4230, 5020-5759, 6711-7485, 7486-9021, 9022-9888, 9889-11251, 13311-14410, 14411-15882, 15883-16118, 16119-17607, 17608-17904, 17905-19999, 20000-20535, 20536-21704, 21705-22171, 22172-22641, 22642-23311, 23312-24268, 24911-25401, 25402-25509, 25510-25599, 30128-30367, 30368-30472, 30473-30596, 35790-35903, 35904-36125, 36231-36347, 36348-36516, 36517-36627, 36628-36726, 36727-36852, 39098-39460, 59468-59971, 59972-60520
DNA, p3 = 4780-5019, 24269-24910, 25600-25682, 25683-27928, 27929-30127, 30597-31653, 31654-33174, 33175-34540, 34541-35546, 35547-35789, 36126-36230, 36853-38274, 55119-55238
DNA, p4 = 11252-11807, 40188-40544, 40811-40979
DNA, p5 = 55239-56716, 56717-59467


## Part 3: Alignment in phylip format

 49 60520
NC005086 TCTGTAGTGAGGGGGAGTTATAGTGACAATATATAAGAGGAAGATCTAATAATTTCGAGA--AAAATAAAAAATTAAAAAAATTATGGGTTCAATGCGAGAATTGTTATGCATTGAATTATAATAAATTATTTAGTCTAAAATGAATGTTTGTGAACAATGTGGATATCACTTGAAAATGAGTAGTTCAGATAGAATCGAACTCTCGATTGATCCAGGCACTTGGCATCCTATGGATGAAGATATGGTCTCCACGGATCCTATATTCGGAGGAGGAACCTTATAGAGATCGCATCGATTCTTATCAAAGACAAGCAGGTTTAACCGATGCTGTTCAAACAGGCATAGGTCAACTAGAAGGTATTCCGATAGCAATTGGAGTTATGGATTTTCAGTTCATGGGAGGTAGTATGGGATCCGTAGTAGGCGAGAAAATAACTCGTTTGATCGAGTATGCTATTGATAGATCTCTCCCAGTTGTTATTGTGTGTGCTTCTGGAGGAGCACGCATGCAAGAAGGAGGTTTGAGCTTGATGCAAATGGCTAAAATATCTTCCGCTTCATATAATTATCAATCCAATAAAAAGTTATTCTATGTATCAATCCTTACATCTCCTACAACCGGTGGAGTGACTGCGAGTTTCGGTATGTTGGGAGATATCATTATTGCCGAACCCAATGCCTACGTAGCATTTGCAGGCAAAAGAGTAATTGAAGAAACATTAAATAAGAAAATATGATGGTTTGCAAGTAGCTGAGTATTCATTCCATAAGGGCTTATTCGATTCAATCGTACCACGTAATCCTTTAAAAGGTGTTCCAAGTGAGTTATTTCAGCTCCACGGTTGTAACCATTCGAGCTGACGAAATTAGTAATATTATCCGTGAACGGATTGAGCAATATAATAGAGAAGTAAAGATTGTCAATACTGGCACTGTACTTCAAGTGGGCGACGGCATTGCTCGTATTCATGGTCTTGATGAAGTAATGGCGGGCGAATTAGTAGAATTTGAAGAGAGTACAATAGGCATTGCTCCAAATTTGGAATCCAATAATGTTGGTGTTGTATTAATGGGTGATGGTTTAATGATACAAGAGGGCAGTTCTGTAAAAGCAACAGGAAGAATTGCTCAGATACCAGTGAGTGAGGCTTATTTAGGTCGTGTTATAAATGCTCTGGCTAAACCTATTGATGGGAGAGGTGAAATTTCATCTTCCGAATCTCGGTTAATTGAATCCCCCGCACCAGGTATTATTTCGAGACGTTCCGTATATGAACCTCTTCAAACAGGTCTTATTGCTATTGATTCCATGATTCCTATAGGACGCGGTCAGCGAGAATTAATTATTGGGGACAGACAGACCGGTAAAACAGCCGTAGCTACAGATACTATTCTGAATCAAAAGGGGCAAAATGTAATATGTGTTTATGTAGCTATTGGTCAAAAAGCATCTTCCGTGGCTCAGGTAGTGACTACTTTCCAGGAACAAGGAGCAATGGAATACACTATTGTGGTAGCTGAAACGGCGGATTCACCTGCTACATTACAATACCTCGCTCCTTATACAGGAGCAGCCTTGGCTGAATATTTTATGTACCGTGAACGACATACTTTAATAATTCATGATGATCCCTCTAAACAAGCACAAGCTTATCGCCAAATGTCTCTTCTATTAAGAAGACCGCCTGGTCGCGAAGCTTATCCAGGAGATGTTTTTTATTTGCATTCCCGACTTTTGGAAAGAGCCGCTAAATCAAGTTCTCGTTTAGGCGAAGGAAGTATGACTGCTTTACCAATAGTTGAGACTCAATCTGGGGACGTTTCGGCTTATATTCCCACTAATGTAATTTCCATTACAGATGGACAAATCTTCTTATCTGCCGATCTATTCAATGCTGGAATCCGGCCTGCTATTAATGTGGGTATTTCCGTTTCCAGAGTAGGATCCGCAGCTCAAATTAAAGCTATGAAACAAGTAGCTGGCAAATCAAAATTGGAACTGGCTCAATTTGCAGAGTTAGAAGCCTTTGCACAATTCGCTTCTGATCTCGATAAAGCTACTCAGAATCAATTGGCAAGAGGTCAACGATTGCGCGAGTTGCTCAAACAATCCCAAGCAGCCCCTCTCGCGGTGGAAGAACAGGTAGTTACTATTTATACAGGAGCGAATGGGTATCTTGATCCATTAGAAATTGGACAGGTGAAGAAATTTCTCGTTCAGTTACGTACTTATTTAAGAACAAATAAGCCTCAGTTCCAAGAAATCATATCTTCTACCCGGACGTTCACCGAGGAAGCAGAAGCCATTCTGAAAGAAGCTATTCAGGAACAGATAGAACTGTTTCTATTTCAGGAACAAACAAGAATCAATCCTGGTTCCGGGGCTTCTACACTTGCGAAAAAAGCGTGGGACGTATCGCTCAAATCATTGGTCCGGTACTGGATGTAGCTTTTCCCCCGGGCAAGATGCCCAATATTTACAACTCTTTGGTAGTTAAGGGTCGAGATACTGCCGGTCAGCAAATTAATGTGACTTGTGAGGTACAACAATTATTAGGAAATAATCGAGTTAGAACGGTAGCTATGAGTGCTACAGATGGTCTAATGAGAGGAATGGAAGTGATTGACACGGGAGCTCCTCTAAGTGTTCCGGTTGGCGAAGCTACTCTCGGACGAATTTTCAACGTTCTTGGAGAACCAGTTGATAATTTAGGTCCTGTAGATACTCGCACAACATCTCCTATTCATAGATCTGCGCCTGCCTTTATACAGTTAGATACCAAATTATCAATCTTTGAAACAGGCATTAAAGTGGTGGATCTTTTAGCTCCTTATCGTCGTGGAGGAAAAATCGGGCTATTCGGGGGAGCCGGAGTGGGTAAAACAGTACTCATCATGGAATTGATCAATAACATTGCCAAAGCTCACGGAGGTGTATCTGTATTTGGCGGAGTAGGAGAACGTACTCGTGAAGGAAATGATCTTTACATGGAAATGAAAGAATCCGGAGTGATTAATGAACAAAATATTGCAGAATCAAAAGTCGCTCTAGTCTATGGTCAGATGAATGAACCGCCGGGAGCTCGGATGAGAGTTGGTTTAACTGCCCTAACAATGGCGGAATATTTCCGTGATGTTAATGAGCAAGACGTACTTCTATTTATTGACAATATCTCTCGCTTCGTTCAAGCAGGATCAGAAGTCTCTGCCTTATTAGGCAGAATGCCTTCTGCCGTGGGTTATCAACCTACCCTTAGTACAGAAATGGGTTCTTTGCAAGAAAGAATTACTTCTACTAAAGAGGGATCCATAACTTCCATTCAAGCAGTTTATGTACCTGCAGACGATTTGACCGACCCTGCTCCTGCCACGACATTTGCACATTTAGATGCTACTACCGTACTATCAAGAGGATTAGCCGCCAAAGGTATCTATCCAGCAGTAGATCCTTTAGATTCAACGTCAACTATGCTCCAACCTCGGATCGTTGGCGAGGAACATTACGAAACTGCGCAAAGAGTTAAGCAAACTTTACAACGTTACAAAGAACTTCAAGACATTATAGCTATTCTTGGACCAGATGAATTATCCGAAGAGGATCGTTTAACCGTAGCAAGAGCACGAAAAATTGAGCGTTTCTTATCACAACCCTTCTTCGTAGCAGAGGTATTTACTGGTTCTCCAGGAAAATATGTTGGTCTCGCAGAAACAATTAGGGGGTTTCAACTGATCCTTTCCGGAGAATTAGATGGTCTTCCCGAACAGGCTTTTTATCTGGTAGGTAACATCGATGAAGCTACCGCGAAGGCTATTAACTTAGAAGTAGAGAGCCCCTAAATCTTTGTGTACTGACTCCTAATCGAATCATTTGGGATTCAGAAGTGAAAGAAATTATTTTATCCACTAATAGTGGCCAAATTGGTGTATTACCAAATCACGCACCTATTGCAACGGCTGTAGATATAGGTATTCTCAAAATACGCCTCCAGGAGCAATGGTTAACAATGGCTCTGATGGGTGGTTTCGCCAGAATAGGCAATAATGAAATAACCATATTAGTAAATGATGCGGAGAAGGGTAGTGACATTGATCCGCAAGAAGCTCAGCAAACTCTTGAAATAGCTGAAGCTAACCTGAGTAGAGCTGAGGGCAAGAGACAAACAATTGAGGCGAATTTAGCTCTTAGACGAGCTAGGACACGAGTAGAGGCTATCAATGCTATTTCGTCAAAAATGTAACCGACTCTTTCGTTTCCTTGGGCCACTGGCCATCTGCCGGAAGTTTCGGATTTAATACCGATATTTTTGCAACAAATCCAATAAATCTAAGTGTGGTGCTTGGTGTGTTGATTTTTTTCGGAAAGGGAGTGTTAAGTGATTTATTAGATAATCGAAAACAGAGAATCTTGAGTACGATTCGCAATTCAGAAGAACTACGTGGGGGAGCCATTGAGCAGCTTGAAAAAGCCCGGGCTCGCTTACGGAAAGTGGAAATTGAAGCAGATGAGTTTCGAGTGAATGGATACTCTGAGATAGAACGAGAAAAAAGTAATTTGATTAATGCTGCTTATGAAAATTTAGAACGATTAGAAAATTACAAAAATGAAAGCATTCATTTTGAACAACAAAGAGCGATGAATCAGGTCCGACAGCGAGTTTTCCAACAAGCCTTGCAAGGAGCTCTAGAAACTCTGAATAGTTATTTGAACAGCGAGTTACATTTACGCACCATCAGTGCTAATATTGGCATGCTCGGGACCATGAAAAATATAACTGATAATCCCCTGATTTCTGCTGCTTCCGTTATTGCTGCTGGATTGGCCGTAGGACTTGCTTCTATTGGACCCGGAGTCGGTCAAGGTACTGCTGCGGGTCAAGCCGTAGAGGGTATCGCGAGACAACCAGAAGCAGAGGGTAAAATACGAGGTACTTTATTGCTTAGCCTGGCTTTTATGGAAGCTTTAACAATTTACGGACTGGTCGTGGCATTAGCGCTTTTATTTGCGAATCCCTTTGTTAGTGTTCTACCATGTCCATCAACACACTAAAAGGGATATACGATCTATCCGGTGTGGAAGTAGGCCAACATTTCTATTGGCAAATTGGGGGTTTCCAAGTCCATGCCCAAGTACTTATAACTTCTTGGGTCGTAATTGCTATCTTATTAGGTTCAGCCACTATAGTTGTTCGGAATCCACAAACCATTCCGACCGACGGTCAGAATTTCTTCGAATATGTGCTTGAATTCATTCGAGACTTGACCAAAACTCAGATTGGAGAAGAAGAATATGGTCCCTGGGTTCCCTTTATTGGAACTATGTTCCTATTTATTTTTGTTTCTAACTGGTCCGGCGCTCTTTTACCTCGGAAAATCATAGAGTTACCTCAGGGGGAGTTAGCTGCACCTACAAATGATATAAATACTACTGTTGCTTTAGCTTTACCCACGTCAGTGGCATATTTCTATGCAGGTATTAGCAAGAAAGGATTGGGTTATTTCGGTAAATATATTCAACCAACTCCCATACTTTTACCAATTAATATCTTAGAAGATTTCACAAAACCTTTATCACTTAGTTTTCGACTTTTTGGGAATATATTGGCTGATGAATTAGTAGTTGTTGTTCTTGTTTCTTTAGTCCCTTCATTGGTTCCTATACCTGTCATGTTCCTCGGATTATTCACAAGCGGTATTCAAGCTTTGATTTTTGCAACTTTAGCCGCGGCTTATATAGGCGAATCCATGGAGGGTCATCATATATTCGCGACTTTAGAACATATATTAACTCACATCTCTTTTTCAATAATTTCAATTGTCATTACGACTCATTTGATGACCTTCGCCCGTGAAATCGCAGGACTATCTGATTTGTCAGAAAAAGGCATGATAGCTGTTTTTTTGCGTATAACAGGATTATTAGTCACTCGTTGGATTTATTCAGGACATTTACCATTAAGTAATTTATATGAATCATTAATTTTTCTTTCATGGGGTTTCTCTCTTATTCATATGATTTCTAAAATACAGAACCATAAGAAT---TTTTTAAGTTCAATAACCGCGCCAAGTGCTATTTTAACCCAAGGCTTTGTCACTTCGGGTCTTTTAACTGAAATGCATCAATCCGCAATACTAGTACCTGCTCTACAATCCCATTGGTTAATAATGCACGTAAGTATGATGTTGTTGAGCTATGCAGCTCTCTTATGTGGATCCTTATTATCAATAGCTCTTCTAGTCATTACATTTAGAAAAAAGCTAGATATTATTTT-------------CTTATTAATTAGGTTATTCTCTTTTGGTGAGATCCAATATTTGAAG---AAAAAAGAAGTATTTTGCAAAACACTTC---TTTTTCATTTAGAAATTACCACAAATATCAACTTACTCAGCAATTAGATCATTGGAGTTATCGTGTTATTGGTATAGGATTTACCCTTTTAACTTTAGGTATTCTTTCAGGGGCGGTATGGGCTAATGAGGCATGGGGATCCTATTGGAATTGGGACCCCAAGGAGACTTGGGCTTTTATTACTTGGACTATATCTGCGATTTATTTACATACTAGAACAAATAAAAACTTGCAAAGTGCGAATTCAGCAATTGTGGCTTCGATAGGATTTCTTATCATTTGGATATGCTATTTTGGGGTCAATCTATTAGGAATAGGCCTACATAGCTATGGTTCATTCGCA----------------------------------------------------------------------------------------------TCCAAAAAGAAAGCATTGACTTCCCTGCCATATCTTGCATCTATAGTTTTTCTGCCCTGGGGAATTTCTCTATCATTTAATAAAAGTCTGGAACCTTGGGTTACAAATTGGTGGAATACCAGCCAATACGAAACTCTTTTGAATGAAATTCAAGAAAATAACGTTCTTGAAAGATTCAAATTAGAAGAACTATTCTTGTTGGACGAAATGATAAGGGATTATCCGGAGACACATATACAAAAGCTTCGTATAGGAATCCACAAAGAAACGATAGAATTGGTGAAAATGTACAATCAAGATTATATCCATATAATTTCGCATTTCTCGACAAATATAATGAGTTTCGCTATTCTAAGTGCTTATTCTATTCTGGGTAATGAAGAACTTGTCACTCTTAATTCTTGGGTTCAGGAATTCTTCTATAACTTAAGTGACACAATAAAAGCTTTTTCTATTCTTTTACTAACCGATTCATGTATCGGATTTCATTCGCCCCATGGTTGGGAACTCATGATTGGTTCGGTCTACAAAGATTTTGGATTTAGTCATAACGATCAAATTATATCCGGTCTCGTTTCCACTTTTCCGGTTATTCTAGATACTATTTTGAAATATTGGATCTTCCATCATTTAAATCGTATATCTCCTTCACTTGTAGTTATTTATCATTCAATGAATGAA----------------------------------------------------------------------------------------------------------------------------------------------------------------------------------------------------------------------------------------------------------------------------------------------------------------------------------------------------------------------------------------------------------------------------------------------------------------------------------------------------------------------------------------------------------------------------------------------------------------------------------------------------------------------------------------------------------------------------------------------------------------------------------------------------------------------------------------------------------------------------------------------------------------------------------------------------------------------------------------------------------------------------------------------------------------------------------------------------------------------------------------------------------------------------------------------------------------------------------------------------------------------------------------------------------------------------------------------------------------------------------------------------------------------------------------------------------------------------------------------------------------------------------------------------------------------------------------------------------------------------------------------------------------------------------------------------------------------------------------------------------------------------------------------------------------------------------------------------------------------------------------------------------------------------------------------------------------------------------------------------------------------------------------------------------------------------------------------------------------------------------------------------------------------------------------------------------------------------------------------------------------------------------------------------------------------------------------------------------------------------------------------------------------------------------------------------------------------------------------------------------------------------------------------------------------------------------------------------------------------------------------------------------------------------------------------------------------------------------------------------------------------------------------------------------------------------------------------------------------------------------------------------------------------------------------------------------------------------------------------------------------------------------------------------------------------------------------------------------------------------------------------------------------------------------------------------------------------------------------------------------------------------------------------------------------------------------------------------------------------------------------------------------------------------------------------------------------------------------------------------------------------------------------------------------------------------------------------------------------------------------------------------------------------------------------------------------------------------------------------------------------------------------------------------------------------------------------------------------------------------------------------------------------------TGTTCCAAAAGTACCTTTTCGGAGAGGAAGACGCAACTTGGGTTGACATATACAACCGACTTCATCGAGAAAGATTACTTTTTTTAGGCCAAGAGGTTGAAGGTGAGATATCGAATCAAATTGTTGGTCTCATGGTATATCTCAGTATAGAGGATGATACCAGGGATTCTATTTGTTTATAAACTCTCCCGGCGGATGGGTAATACCAGGAATAGCTATTTATGACGCTATGCAATTTGTACCGCCAGACGTACATACGATATGCATGGGATTAGCCGCTTCAATGGGATCTTTCGTCCTGGCCGGAGGAGAAATTACCAAACGTCTAGCATTCCCTCACGCTAGGGTTATGATCCACCAACCCGCTAGTTCTTTTTATGAGGCACGCAGGAGAATTTATCCTGGAAGCGGGGGAGCTACTGAAACTTCGCGAAACCATCACAAGCGTTTATGTACAAAGAACAGGCAACCCTTTATGGGTTGTATCCGAAGACATGGAAAGGGATGTTTTTATGTCAGCAACAGAAGCCCAAGCTCATGGCATTGTTGATCTTATGAGGAATTACGAGGATATTTAGAAATAGATAGACCCCATCAACAACGCTTCCTATATCCGCTTCTATTCCAGGAGTCTATCTATGCACTTGCTCATAATCATGGTTTAAATGGATCAATTCTTTACGAACCCATGGAAGATTTAGGTCATGACAAGAAATCCAGTTCACTAAATGTAAAACGTTTAATTATTCAAATGTATCAACAGAATATTTCATCATTTCATTTAATGATTCTAACCAAATAGATTTCTTGGGCATAGCAGGAATTCTTATTTTCAAATGGTATCAGAGGGTTTTGCAGTAATTGTGGAAATTCCATTCTCGATGCGATTAGTATCTTCCTAGAAAAAGGATCTGAATCTCATAATTTCCAATCTATCCATTCAATATTTCCGTTTCTAGAGGACAAACTTTCATATTTAAATTATGTGTTAGATATACTAATACCCCACCCAATCCATCTGGAAATCTTGGTTCAAAGCCTTCGCCAATGGATACGAGACCTTCCTTCTTTGCATTTATTGCGGTTTTTTCTCCACGAACATCAGAACATTACTACAAATACAAAGAAATGCAGTTCTTTTTTTTCAAGAGAGAATCAAAGATTGTTTTTGTTCCTGTACAATTTTCATGTATATCAATTTGAATCCCTTTTCGTTTTCCTAAAACAATTTTTTCATTTACGGTCGATATCTTTTGGATCTTTTCTTGAACGAACACATTTCTATGGAAAAATAGAAAATTTTGTAGTATCCATGCGTTCATTCTCAGAATATTTATGGTTGTTCAAGGACCTTTTCATGCATTATGTTAGATATAAAGGAAAATCAATTATGGCTTCAAGGGGTACTTATCTCCTTATGAATAAATGGAAATCTCACCTTGTCAATTTCTGGCAATTCCGTTTTTACTTCTGGTCTCAACCGGGCAGAATCCATATAAATGAATTATCCAATCATTCCTTCTATTTCCCGGGCTATCTTTCAGGTCTACGATTAAATCCCTCGATGGTAAGGAGTGAAATGCTAGAGAATTCATTTATGATAGATGCTGTTATCAAGAGATTCGATACAGTAGTCCCAACTATTTTTCTTATTGGATCCTTGGCTAAAGTAAAATTATGTAACGTATCAGGGCATCCTATTAGTAAGTCGGTCTGGGCCGATTCGTCAGATTCTGATATTCTCGATCAATTTGGGCGGATATGCAGAAATCTCTCTCATTATCACAGTGGGTCCTACAAAAAACACAGTTTGTGTCGAATAAAATATATACTTCGACTTTCGTGTGCTAGAACTTTGGCTCGTAAACATAAAAGCACGGTACGCGCAATTTTGAAAAGATTAGGTTCGGAATTCTTGGACGAATTCCTTACGGAGGAACAAGAGATTCTTTCCTTGATTTTTCCAAAAACCCCTTTCCATAGTGGACGAATTTGGTATTTGGATATTATCCGTATTCATAGTCTGGCCAATCATT-----------------------ATAATTGATACGACA------GAAGTACAAGCTATCAATTCTTTTTCCAGATTGGAATCGTCAAAAGAGGTCTATGGTCTGATATGGCTATTTATCCCTATTTTTACTCCTGTATCAGGGATCACAATAGGGGTATTGGTTATTGTGTGGCTAGAAAGAGAAATATCTGCAGGGATACAACAACGCATTGGACCTGAATACGCTGGTCCTTTGGGGATTCTTCAAGCTATAGCAGATGGGACCAAATTACTTTTCAAAGAGGATCTTCTCCCATCTAGAGGAGATATTCGTTTATTCAGTATCGGGCCTTCTGTAGTGGTCATATCAATTTTACTAAGTCATTTGGTAATTCCTTTCGGTTATCGCCTTGTTCTCGCCGATCTAAGTATAGGTGTTTCTCTATGGATCGCAATTTCCAGTATTGCTCCTATTGGACTTCTTATGTCAGGATATGCATCAAATAATAAATATTCTTTTTCAGGTGGTCTACGAGCTGCTGCTCAATCTATTAGTTATGAAATACCGTTAACTCTGTGTGTGTTATCAATATCTCTACTATCTAACAGTTCAAGTACGGTTGATATAGTGGAGGCACAGTATAAATATGGTTTTTGGGGGTGGAATCTGTGGCGTCAACCTATAGGGTTTCTAGCTTTTCTAATTTCTTCCTTAGCGGAATGTGAGAGGTTGCCCTTTGATTTACCAGAAGCGGAGGAAGAATTAGTAGCGGGTTATCAAACCGAATATTCAGGTATTAAATTTGGTTTATTTTATCTTGCTTCTTACCTAAATCTACTAGTTTCTTCATTATTTGTAACGGTTCTTTATTTGGGTGGGTGGAATCTTTCTATTCCATACATAGCAATTCCTGAGCTTTTCAGA---------ATAAATAGAATTGGTGGAGTTTTTGGAACAACAATTAGTATCTTTTTTACATTAGCTAAAGCTTATTTGTTCCTGTTCATTCCTATCACAACAAGATGGACTTTACCTAGGATGAGAATGGACCAACTATTAAATCTTGGTTGGAAATTTCTTTTACCTATTGCTCTAGGTAATCTATTACTGACAACTTCTTCCCAACTTTTTTCGCTAAAGCCTTTCATTTGCTTCTCTTCCATGGAAGTTTCATTTTCCCAGAATGTATCCTAATTTTTGGCCTAATTCTTCTTCTAATGATCGATTCAACCTCTGATCAAAAAGATAGACCTTGGTTCTATTTCATCTCTTCAACAAGTTTAGTAATGAGCATAACGGCCCTATTGTTCCGATGGAGAGAAGAACCTATGATTAGCTTTTCGGGGAATTTCCAAACGAACAATTTCAACGAAATCTTTCAATTTCTTATTTTACTATGTTCAACTCTATGTATTCCTCTATCAGTAGAGTACATTGAATGTACAGAAATGGCTATAACAGAGTTTCTGTTATTCGTATTAACAGCTACTCTAGGAGGAATGTTTTTATGTGGTGCTAACGATTTAATAACTATCTTTGTAGCTCCAGAATGTTTCAGTTTATGCTCCTACCTATTATCTGGATATACCAAGAGAGATGTACGGTCTAATGAGGCTACTACGAAATATTTACTCATGGGTGGGGCAAGCTCTTCTATTCTGGTTCATGGTTTCTCTTGGCTATACGGCTCATCCGGGGGAGAGATCGAGCTTCAAGAAATAGTGAATGGTCTTATCAATACACAAATGTATAACTCCCCGGGAATTTCGATTGCGCTTCTATCCATCACTGTAGGAATTGGGTTCAAGCTTTCCCCAGCCCCTTTTCATCAATGGACTCCTGACGTATACGAAGGATCTCCCACTCCAGTCGTTGCTTTTCTTTCTGTTACTTCGAAAGTAGCTGCTTCAGCTTTAGCCACTCGAATTTTCGATATTCCTTTCTATTTCTCATCGAACGAATGGCATCTTCTTCTTGAAATCCTAGCTATTCTTAGCATGATATTGGGGAATCTCATTGCTATTACTCAAACAAGCATGAAACGTATGCTTGCATATTCGTCCATAGGTCAAATCGGATATGTAATTATTGGAATAATTGTTGGAGACTCAAATGATGGATATGCAAGCATGATAACTTATATGCTGTTCTATATCTCCATGAATCTAGGAACTTTTGCTCGCATTGTATCATTTGGTCCACGTACCGGAACTGATAACATTCGGGATTATGCAGGATTATACACGAAAGATCCTTTTTTGGCTCTCTCTTCAGCCCTATGTCTCCTATCCCTAGGAGGTATTCCTCCATTAGCAGGTTTTTTCGGAAAACTCCATCTATTCTGGTGTGGATGGCAGGCGGGCCTATATTTCTTGGTTTCGATAGGACTCCTTACGAGCGTTGTTTCTATCTACTATTATCTAAAAATAATCAAGTTATTAATGACTGGACGAAACAAAGAAATAACCCCTCACGTGCGAAATTATAGAAGATCTCTTTAAGATCAAACAATTCCATCGAATTGAGTATGATTGTATGTGTAATAGCATCTACTATACCAGGAATATCAATGAACCCAATTATTGCAATTGCTCAGGATACCTTCTTTTTTCTGCTTCACGAATATGATATTTTCTGGGCATTTCTAATGATATCAAGTGTTATTCCTATTTTGGCATTTCTAATTTCTGGAGTTTTAGCCCCGATTAGTCAAGGACCAGAAAAGGTCTCTAGTTATGAATCAGGTATAGAACCAATGGGGGATGCTTGGATACAATTCCGAATCCGCTATTACATGTTTGCCCTAGTTTTTGTTGTTTTTGATGTCGAAACCGTTTTTCTTTAAATAATTTTCCTTGGCTAACAGCGATTCTTCTTTTGCCCATATCCGCGGGTTCTTCAATTCTGTTTATACCTCAGAGAGGAAATAAAGCGGTTCGGTGGTATACTATATGTATATGCTTATTAGAACTTCTCCTAATGACCTATGTATTTTATTATAATTTCCAATTGGACGATCCATTAATCCAATTGGAAGAGGATTGTAACTGGATAAATCTTTTTGATTTTCACTGGAGACTAGGAATTGATGGACTTTCCATAGGTCCCATTTTATTGACGGGATTCATCACTACTTTAGCTACTTCAGCGGCTTGGCCAGTTACTCGAAATTCGCGATTATTTCATTTCCTGATGTTAGCAATGTATAGCGGTCAAATAGGATCATTTTCTTCTCGGGACCTTTTACTTTTTTTCATCATGTGGGAGTTAGAATTAATTCCTGTTTACCTACTTTTATCGATGTGGGGAGGAAAAAAACGTCTGTATTCAGCTACAAAATTCATTTTGTACACCGCAGGAGGTTCCATTTTTCTCTTAATAGGAGTTCTGGGTATGGGCCTATATAGTCCAATCAACCCATGTTGAATTTTGAAACATCAGCCAATCAATCGTATCCCGTGGGATTGGAAATCCTATTCTATTTCGGCTTCCTTATTGCTTATGCTGCCAAACCACCGATTATACCCCTACATACATGGTTACCAGATACTCATGGAGAGGCGCATTACAGTACATGTATGCTTCTGGCTGGAATCTTATTAAAAATGGGAGCATATGGGTTGGTTCGAATCAATATGGAATTATTACCCCATGCTCATTCTCTATTTTCTCCTTGGTTGGTAATAGTGGGAACCCTTCAAATAATCTATGCAGCTTCAACTTCTCTTGGCCAACGCAATTTAAAAAAGAGAATAGCCTATTCCTCCGTATCTCATATGGGTTCCACAATCATAGGAATTGGTTCCATGACCGATACGGCACTCAATGGAGCCATTTTACAAATAATTTCTCATGGATTTATTGGTGCTGCACTTTTTTTCTTGGCAGGAACAAGTTACGATAGAATACGGTTTCTTTATCTCGACGAAATGGGAGGAATAGCTATACCAATGCCAAAAATATTTACTATGTTCAGTATCTTTTCGATGGCCTCTCTCGCATCGCCAGGAATGAGTGGTTTTGTTGCAGAATTTTTGGTCTTTTTGGGAATAATTACCAGCCCAAAATATCTTTTCATCCCCAAAATACTAATTACTGTTGTAATGGCAATTGGAATGATATTAACTCCCATTTATTTATTATCTATGTCACGCCAGATGTTCTATGGATACAAACTATTCAATGTTCCAAATTCTTACTTTGTAGATTCTGGACCGCGAGAAATATTTATTTTAATCTCTATCCTTCTACCTGTAATGGGTATTGGTATTTATCCTGATTTCGTTCTTTCACTATCAGTTGATAAGGTAGAAGCTATTTTAGCAAATTACTTTTCGAGTATGCACTTGTTTTAAGTAGTTATTTATTTTCTATGGGTATCTATGGATTAATCACAAGTCGAAACATGGTTAGAGCACTTATGTGTCTTGAGCTTATACTGAATGCTGTTAATATGAATCTCGTAACATTTTCTGATTTATTTGATAGTCGACAATTAAAGGGAGACATTTTCTCGATCTTCGTTATAGCTATTGCAGCCGCTGAAGCAGCTATTGGCCCAGCTATTGTTTCATCAATCCATCGTAACAGAAAATCCACTCGTATCAATCAATCAAATTTGTTGAAGAAAGAACGTACATATCAATATGCATGGATCATACCCTTCCTTACGCTTGCAGTTCCTATTTTGATAGGATTGGGACTCCTGCTTGTTCCCCCGGCAACAAAAAGTATTCGTCGGATATGGGCTTTTCCCAGTGTTTTATTGTTAAGTATAGTTATGGTTTTTTCTACCAATTTGTCTATTCAGCAAATAAATGGTAATTCGATTTATCAATATCTATGGTCCTGGACCATCAATAGTGATTCTTCCTTAGAGTTCGGCTATTTGATCGATTCACTTACTTCTATTATGTCAATATTAATTGCTACTGTTGGAATGATGGTTCTTATCTATAGTGATAATTATATGTCTCATGATAAGGGATATTTAAGATTTTTTGCTTATATGAGTTTTTTCAATACTTCAATGTTGGGGTTAGTTATTAGTCCCAATTTGATACAAATCTATATTTTCTGGGAACTTGTGGGAATGTGTTCGTATCTATCAATAGGTTTTTGGTTTACTCGACCAAGTGCAGCAAATGCTTGTCAAAAAGCGTTTGTAACTAATCGTGTAGGGGATTTTGGTTTATTATTAGGAATCTTAGGTCTTTATTGGATAGCGGGTAGTTTCGAATTTCGGGATTTGTTTGATATATTCAATGATTATCGATAATAATGTGTTGAATTCCTCTTTTGCTATTCTGTGCGCCTCCTTATTATTCCTGGGTGCAGTTGCTAAATCCGCACAATTCCCCCTTCATGTATGGTTACCTGATGCCATGGAGGGACCAACTCCTATTTCGGCTCTTATACATGCTGCTACTATGGTAGCAGCAGGAATTTTTCTTGTAGCTCGGCTTCTTCCTCTTTTGACAGTTATACCCTACATAATGAATCTTATTTCTTTGATAGGTGTAATAACAGTACTATTAGGAGCCACTTTGGCTCTTGCTCAAAAGGACATTAAAAGAAGTTTAGCTTATTCTACGATGTCTCAACTGGGTTATATTATGTTGGCTTCAGGTATAGGTTCTTATCGAGCCGCTTTATTCCATTCAATCACTCATGCCTATTCGAAAGCATTATTGTTTTTAGGATCTGGATCAATTATTCATTCTATGGAACCTATTCTTGGGTATTCTCCAGATAAAAGCCAGAACATGGTTTTTATGGGTGGTTTAAGTAAATATGTGCCGATAACAAAGGCTACTTTTTTGTTAGGTACGCTCTCCCTTTGTGGTATTCCACCCCTTGCTTGTTTCTGGTCCAAAGATGAAATTCTTAATAATAGTTGGTTGTATTCGCCAATTTTCGCGATAATAGCTTCTTCTACAACAGGATTAACTGCATTTTATATGTTTCGTATGTATTTACTTACTTTTGAAGGGCATTTACGCGTTCATTTGGTGATACAAATAGTTCCTTGTATTCAATATCTATATGGGGGAAAGAAGGACCAGAAGTTTTTATAATAATCAAAATGAAAAAGTTCTTTTTTGAATAAGAAT--------------AAGATATATCAGATAATAAAAATGTTAGCACTCATTTGAAACCTTTCCCTATCCCCACGAATCGGACAATACTATGTTATTCCCCTTACTTTTATTGGCCATATTGACTTTGTTCGTTGGGTCCGTAGGAATTCGTTTCGGTCAAGGAGTAACGGACTTTGACGTGTTATCAAAATGGTTAATTCCATCAATGGACCTTTTTCATAATCCTTCGGCGGATTGGTATGAATTTGCACAAAATGCAATTTATTCAGTCAGTATAGCCTTTTTTGGAATATTAATAGCCAATCTTTTATATGGGTCTGTTCATTCATCTTTCCAGAATTTAAAGATATATACTAAGATAAGAATCTTGACCAAGCACTAAATGTCATATACAATTGGTCATATAATCGCGGTTACATAGATCTTTATTATGCAACAATCTTAACTAGAGGTATACGAGGATTAGCTGAATCCACTCATTTTTTTGATCAACGGATAATTGATGGAGTCACGAATGCAGTTGGTATTACAAATTTCTTTGTAGGAGAAGCGATCAAATATATGGCGGGTGGAAGAATCTCTTCTTACCTCTTTCGTTATCCTCTTTATCAATATTTACTTGGACCAATACATGATATTCTTTTGGTATCTTTGGGCTCAGGTATTATATTAGGAAGTTTAGGAGTAGTATTACTTACCAATCCTATTTATTCTGCCTTTTCATCGGGATTGGTTCTTGTTCGTATATCCTTATTCCATATTCTATCAAACTCCTATTTTGTAGCTGCTGCACAGCTCCTTATTTACGTAGGAGCCATAAATGTCTTAATCATATTTGCTGTGATGTTCATGAATGGTTCAGAATATTACAATAATTTCCATCTTTGGACCGTTGGAGATGGGATCTCTTCAGTAGTTTGTACAAGTATTCTTTTTTCACTAATTGCTACTATTCTAGATACGTCATGGTACGGGATTATTTGGACTACAAGATCAAATCAGATCATAGAGCAGGACCTTACAAGTAACGTACAACAAATTGGGATTCATTTATCAACTGATTTTTTTCTTCCATTTGAACTCATTTCTATAATTCTTTTAGTTGCCTTGGTAGGGGCAATTGCTATGGCTCGTGCGGAA---------CAGCTACAAGAAACGACCTCATGATAGTCAATATGGGTCCTCACCATCCATCAATGCATGGTGTTCTTCGACTCATAGTTACTCTAGACGGTGAAGACGTTATTGACTGTGAACCCATATTAGGTTATTTACACAGAGGGATGGAAAAAATTGCAGAAAATCGAACAATCATACAATATCTTCCTTATGTAACACGTTGGGATTATTTAGCTACTATGTTCACAGAGGCAATAACAGTGAATGCACCGGAAGAGTTGGGAAATATTCAAGTACCTAGAAGAGCCAGCTATATCAGAGTAATTATGTTGGAGCTCAGTCGTATAGCTTCTCATTTGTTATGGCTTGGACCTTTTATGGCTGATATCGGTGCACAGACTCCTTTCTTCTATATTTTCAGAGAGAGAGAATTGCTATATGATCTATTTGAAACTGCCACAGGAATGCGAATGATGCATAATTTTTTCCGTATCGGAGGAGTAGCTGCTGATTTACCTCATGGCTGGATAGATAAATGTTTGGATTTCTGTGATTATTTCTTACCAGAAGTTGCTGAATATCAAAAACTTATTACACGTAATCCCATCTTTTTGGAACGAGTTGAAGGAGTGGGCTTTATTGCTGAAGAGGAAGCAATAAATTGGGGTTTATCAGGACCAATGTTACGAGCTTCCGGAATACCATGGGATCTTCGTAAAGTCGATCATTATGAGTGTTACGATGAATTTGATTGGGAAGTCCAATGGCAAAAAGAAGGAGACTCATTAGCTCGTTATTTAGTACGAATCAGTGAAATGATAGAATCCGTCAAAATTATTCAACAGGCTCTAGAAGGAATTCCGGGGGGGCCCTATGAAAATTTAGAAGCCCGACGCTTTGATAGAGTAAGAAATATAGAATGGAATGATTTTGAATATCGATTTATTAGTAAAAAACCTTCTCCCACTTTTGAATTGTCGAAACAAGAACTCTATGTGAGAGTAGAAGCTCCAAAAGGGGAATTAGGGATTTTTCTAATAGGAGATAATAGTGTTTTTCCCTGGAGATGGAAAATTCGTCCACCCGGTCTTATCAATTTGCAAATTCTTCCTCAGCTAGTTAAAAGAATGAAATTGGCTGATATCATGACGATACTAGGTAGTATAGATATCATTATGGGAGAAGTTGATCGTGTGACTGGGTTCATGAATTATGGTCAACAAGCAGTGCGAGCTGCAAGATATATTGGTCAAAGTTTCATGATTACCTTATCTCACGCGAATCGTTTACCTGTAACCATTCAGTATCCTTATGAAAAATCGATCACATCAGAGCGTTTCCGGGGGCGAATCCACTTTGAGTTCGATAAATGCATTGCTTGTGAAGTATGCGTTCGTGTATGCCCGATAGATCTCCCCGTTGTTGATTGGAGATTCGAAACAGATATTAGAAAAAAACGATTGCTTAATTATAGTATTGATTTTGGAATCTGTATATTTTGTGGTAACTGCGTCGAGTATTGCCCCACAAACTGTTTATCCATGACTGAAGAATATGAACTTTCCACCTATGATCGTCACGAATTGAATTATAATCAAATTGCTTTGGGTCGGTTACCAATACCTGTAGTTGGAGATTACACAATTCAAACAATTATGAAAGGGTCGTTTATCTGCTTGGCTAGTCAAGCATGAGCTAGTTCATAGATCTTTGGGCTTCGATTACCAAGGAATAGAAACTTTACAAATTAAATCCGAAGATTGGTACTCCATTGCTGTCATTTCATATGTATATGGTTACAATTACCTACGTTCTCAGTGTGCTTATGATGTAGCACCAGGAGGATTATTAGCTAGTGTGTATCATCTTACGAGAATACAATATGGTGTGGATCAACCAGAAGAGGTATGTATAAAAGTATTTGCCCAAAGGAGGAATCCTAGAATCCCGTCTGTTTTCTGGATCTGGAAAAGTTCTGATTTTCAAGAACGGGAATCTTATGATATGTTGGGAATCTATTATGATAACCACCCACGCCTGAAACGTATCTTGATGCCTGAAAGTTGGATTGGTTGGCCCCTACGCAAGGATTATATTGCCCCTAATTTCTATGAGATACAGGATGCTCAT------------------------AATTCTATGGAGTTTCCGTTACTTGACCGAACAACCCCAAATTCAGTTATTTCAACTACACCGAATGATCTTTCGAATTGGTCAAGACTCTCCAGTTTATGGCCGCTTCTATATGGTACCAGTTGCTGCTTCATTGAATTTGCTTCATTAATTGGCTCGCGATTCGACTTTGATCGTTATGGACTGGTACCAAGATCGAGTCCTAGGCAAGCCGACCTTATTTTAACAGCCGGCACAGTGACAATGAAAATGGCTCCTTCTTTAGTAAGATTATATGAACAAATGCCTGAACCAAAATATGTCATTGCTATGGGAGCCTGTACTATTACAGGAGGAATGTTCAGTACCGATTCTTATAGTACCGTTCGAGGAGTCGATAAGTTAATTCCTGTGGATGTCTATTTGCCGGGTTGCCCACCTAAACCAGAAGCAATTATAGACGCTATAACGAAACTTCGTAAGAAGGTATCTCGAGAAATCTATGAAGATAGAATCGCGTCCCAACAGGAAGATCGATGTTTTACTACCAATCACAAGTTTCGGGTTGGGCGCAGTATTCATACCGGAAATTACGATCAAGAGTTACTCTACCAATCGCC---------------ATCTACTTCAGAGATACTTTCTGAAACACTT-CAAAATAGAAATACTTTTTCTTGGGTAAAGGAACAGATGACTCGATCCATTTTTGTATCGATGATGATATATATAATAACTCGGGCATCTATTTCAAATGCATATCCTATTTTTGCGCAGCAGGGTTATGAAAATCCGCGAGAAGCAACTGGACGTATTGTATGTGCCAATTGTCATTTAGCTAATAAGCCTGTGGATATTGAGGTTCCACAAGCTGTGCTTCCTGATACTGTATTTGAAGCAGTTGTTAGAATCCCCTATGATATGCAACTGAAACAAGTTCTTGCTAATGGTAAAAAGGGAGGTTTGAATGTAGGAGCTGTTCTCATTTTACCCGATGGATTTGAATTAGCTCCTCCTGATCGTATTTCTCCCGCGATGAAAGAAAAGATAGGTAATTTATCTTTCCAGAGTTATCGCCCCACTAAAAAAAATATTCTTGTGATAGGTCCTGTTCCTGGTCAGAAATATAATGAAATTCTCTTTCCAATCCTTTCCCCGGATCCCGCTACTAAGAAAGAAGTTCACTTCTTGAAATATCCCATATATGTGGGTGGGAATAGAGGAAGGGGTCAGATTTATCCCGATGGGAGCAAGAGTAACAATACAGTTTATAATGCCTCAGCATCAGGGATAATAAGTAGAATAATACGTAAAGAAAAGGGTGGATATGAAATAACCATAGCTAATGCATTGGATGGGCGTCAAGTGGTTGATATTATACCTCCAGGACCGGAACTTCTTGTTTCCGAAGGTGAATCTATCAAACTTGATCAACCATTAACGAGTAATCCCAATGTGGGTGGATTTGGTCAGGGGGATGCAGAAATAGTACTTCAAGATCCATTACGTATCCAAGGTCTTTTTCTCTTTTTGGCATCTGTTATTCTGGCACAAATCTTTTTGGTTCTTAAAAAGAAACAGTTTGAGAAGGTTCAATTGGCTGAAATGAATTTCAGTAAAGTATATGATTGGTTCGAGGAGCGTCTCGAGATTCAGGCGATTGCGGATGATATAACTAGTAAATATGTTCCTCCTCATGTCAATATATTTCATTGTCTAGGGGGAATCACACTTACTTGTTTTTTAGTACAAGTAGCTACGGGTTTTGCTATGACTTTTTACTATCGTCCAACTGTTACAGAGGCTTTTGCCTCTGTTCAATATATAATGACTGAAGTAAACTTTGGTTGGTTAATCCGATCAGTTCATCGATGGTCGGCAAGTATGATGGTTCTAATGATGATCCTGCACGTATTTCGTGTTTATCTCACAGGCGGATTTAAGAAACCTCGCGAATTAACTTGGGTTACGGGTGTGGTTCTGGCTGTATTGACTGCATCTTTTGGTGTAACTGGTTATTCCTTACCTCGGGACCAAATTGGTTATTGGGCAGTCAAAATCGTGACCGGCGTGCCTGAGGCTATCCCTATAATAGGATCGCCCTTGGTAGAGTTATTACGTGGAAGTGCTAGTGTGGGCCAATCTACCTTGACCCGTTTTTATAGTTTACACACTTTTGTATTACCTCTTCTTACTGCCGTATTTATGTTAATGCATTTTCCAATGATACGTAAGCAAGGTATTTCGGGTCCTTTAGGAGTAACAAAGAAACCTGACTTGAATGATCCTGTATTAAGAGCTAAATTGGCTAAAGGGATGGGACATAATTATTACGGAGAACCCGCATGGCCTAATGATCTTTTATATATCTTTCCAGTAGTAATTTTAGGTACTATTGCATGTAACGTGGGTCTAGCTGTTCTAGAACCTTCAATGATTGGTGAACCAGCAGATCCATTTGCAACTCCTTTGGAAATATTACCCGAATGGTACTTTTTTCCCGTATTTCAAATACTTCGTACAGTACCTAATAAGTTATTGGGTGTCCTTTTAATGGTTTCGGTACCAACGGGATTATTGACAGTACCTTTTTTGGAGAATGTTAATAAATTCCAAAATCCATTTCGCCGTCCAGTAGCTACAACAGTCTTTTTGTTCGGTACCGCACTAAGTCTTTGGTTAGGTATTGGAGCAACATTACCTATTGATAAATCCCTAACTTTAGGTCTTTTT--------------ATTGAAGTTTTTCCATTTGGAATCGTGTTAGGTCTAATTCCTATTACTTTGGCCGGATTATTTGTAACTGCATATTTACAATACAGACGCGGGGATCAGTTGGATCTT------------------------------------------------------------------------------------------GATATAGTAAGTCTCGCTTGGGCTGCTTTAATGGTAGTTTTTACATTTTCCCTTTCACTAGTAGTATGGGGAAGAAGTGGACTATTATTCGTTCGCCGGAATCAGAAGTGAAGATTATGGTGGATAGGGATCCCATAAAAACTTCTTTCGAGGAATGGGCCAGACCCGGCCATTTCTCAAGGACAATAGCTAAAGGCCCAATACTACCACTTGGATCTGGAACCTACATGCTGATGCTCACGATTTCGATAGCCATACCAGTGATTTGGAGGAAATCTCTCGAAAAGTATTTAGTGCTCATTTCGGTCAACTATCCATCATCTTTCTTTGGTTGAGTGGTATGTACTTCCATGGTGCCCGTTTTTCCAATTATGAAGCATGGTTGAGCGATCCTACTCACATCGCACCCAGTGCCCAGGTGGTTTGGCCAATAGTTGGTCAAGAAATCCTGAATGGCGATGTAGGTGGAGGTTTCCGAGGAATACAAATAACCTCTGGTTTTTTTCAGATTTGGCGAGCATCTGGAATAACTAGTGAATTACAACTCTATTGTACCGCAATTGGTGCTTTGGTCTTTGCAGCGTTAATGCTTTTTGCCGGTTGGTTCCATTATCACAAGGCTGCTCCAAAATTGGCTTGGTTCCAAGATGTAGAATCCATGTTGAACCACCACTTAGCAGGGTTACTAGGACTTGGGTCTCTTTCTTGGGCGGGACACCAAGTACATGTATCTTTACCCATTAACCAATTTCTAGACGCGGGAGTGGATCCTAAAGAGATACCACTTCCTCATGAATTTATCTTGAATCGGGATCTTTTGGCTCAACTTTATCCCAGTTTTGCCGAGGGATCAACCCCATTTTTTACCTTGAATTGGTCAAAATACGCGGAATTTCTTACTTTTCGCGGAGGATTAGATCCAGTAACAGGGGGTCTATGGCTGACCGATATTGCACACCATCATTTGGCTATTGCAATTATTTTCCTGATAGCTGGTCACATGTATAGGACCAACTGGGGAATTGGTCATGGCCTAAAAGAGATTTTAGAGGCTCATAAAGGTCCATTTACAGGCGAGGGTCATAAAGGTCTCTATGAGATCCTAACAACGTCATGGCATGCTCAATTAGCTCTTAACCTAGCTATGTTAGGCTCTTTAACCATTGTTGTAGCTCACCATATGTATTCTATGCCCCCCTATCCATACCTAGCTATTGACTATGGTACACAACTCTCGTTGTTCACACATCACATGTGGATCGGTGGATTTCTCATAGTTGGCGCTGCTGCACATGCAGCTATTTTTATGGTAAGAGACTATGACCCAACTACTCGATACAACGACCTTTTAGATCGTGTCCTTAGGCACCGTGATGCAATCATATCACACCTCAACTGGGCATGTATATTTCTAGGCTTTCATAGTTTTGGCCTGTATATTCATAATGATACCATGAGCGCTTTGGGGCGTCCTCAAGATATGTTTTCAGATACCGCTATACAATTACAACCCATCTTTGCTCAATGGATACAAAACACTCATGCTTTAGCACCTGGTGCAACAGCTCCTGGTGCAACAACAAGTACCAGTTTGACTTGGGGAGGTGGTGATTTAGTAGCAGTAGGTGGAAAAGTAGCTTTGTTACCTATTCCACTAGGAACCGCAGATTTTTTGGTACACCACATTCATGCATTTACGATCCATGTGACCGTATTGATACTACTGAAAGGCGTTCTATTTGCTCGTAGCTCCCGTTTGATACCTGATAAAGCAAATCTGGGTTTTCGTTTCCCTTGTGACGGACCCGGAAGAGGGGGAACATGTCAAGTATCCGCCTGGGATCATGTCTTCTTAGGTCTATTCTGGATGTACAATGCGATTTCGGTAGTAATATTCCATTTCAGTTGGAAAATGCAGTCGGATGTTTGGGGTAGTATAAGCAATCAAGGGGTGGTAACTCATATCACGGGAGGAAACTTTGCGCAGAGTTCCATTACTATTAACGGATGGCTCCGGGATTTTCTATGGGCACAGGCCTCTCAGGTGATCCAGTCTTATGGTTCTTCATTATCCGCATATGGCCTGTTTTTCCTAGGTGCTCATTTTGTTTGGGCCTTCAGTTTAATGTTTCTATTCAGCGGCCGCGGTTATTGGCAAGAACTTATTGAATCCATCGTTTGGGCTCATAACAAATTAAAAGTTGCTCCTGCTACTCAGCCTAGAGCCTTGAGCATTGTCCAAGGACGTGCTGTAGGAGTAACCCATTACCTTCTGGGTGGAATTGCCACAACATGGGCATTCTTCTTAGCAAGAATTATTGCAGTAGGAGCATTAAGATTTCCAAGGTTTAGCCAAGGCTTAGCTCAGGACCCCACTACTCGTCGTATTTGGTTTGGTATTGCCACCGCACATGACTTCGAGAGTCATGATGATATCACTGAGGAAGGTCTTTATCAGAATATTTTTGCTTCTCACTTCGGGCAGTTAGCAATAATCTTCCTGTGGACTTCCGGGAATCTGTTTCATGTGGCTTGGCAAGGAAATTTTGAGTCATGGGTACAGGACCCTTTACATGTAAGACCTATTGCTCATGCAATTTGGGATCCTCATTTTGGTCAACCAGCTGTAGAAGCCTTTACTCGAGGGGGTGCTCTCGGTCCGGTGAATATCGCTTATTCCGGTCTCTATCAGTGGTGGTATACAATCGGCTTGCGCACCAATGAAGATCTTTATACTGGAGCTCTTTTTCTATTATTTCTTTCTGCGATATCTTTAATAGCGGGTTGGTTACATCTACAACCCAAATGGAAGCCAAGCGTTTCGTGGTTCAAAAATGCTGAATCTCGTCTTAATCATCATTTGTCAGGACTGTTCGGAGTAAGTTCCTTGGCTTGGACAGGACATTTAGTTCATGTCGCTATTCCCGGATCCAGGGGGGAATACGTCAGATGGAATAATTTCCTAGACGTATTACCATCTCCTCAAGGCTTGGGGCCACTTTTTACAGGACAGTGGAATCTTTATGCCCAAAACCCCGATTCCAGTGGTCATTTATTCGGTACCTCCCAAGGAGCGGGAACTGCCATTCTAACCCTTCTCGGGGGATTCCATCCTCAAACTCAAAGCTTATGGCTGACCGATATTGCTCATCATCATTTAGCTATTGCATTTGTTTTTCTCGTTGCTGGTCATATGTATAGAACTAACTTCGGGATCGGTCATAGTATAAAAGATCTTTTAGAAGCACATACTCCTCCGGGGGGTCGATTGGGACGGGCACATAAAGGTCTTTATGACACAATCAATAATTCCATTCATTTTCAATTAGGTCTTGCTCTAGCCTCTTTGGGGGTTATTACTTCCTTGGTAGCTCAACACATGTATTCTTTACCTCCTTATGCATTCATAGCACAAGACTTTACTACTCAAGCTGCGTTATATACTCATCACCAATACATCGCAGGCTTCATCATGACAGGGGCCTTTGCTCATGGAGCTATATTCTTCATTAGAGATTACAATCCGGAACAGAACGAGGATAATGTATTGGCAAGAATGTTAGACCATAAAGAAGCTATAAAATCTCATTTAAGTTGGGCCAGCTTGTTCCTGGGTTTCCATACTTTGGGACTCTATGTTCATAACGACGTCATGCTTGCTTTTGGTACTCCAGAAAAACAAATCTTGATCGAACCTATATTTGCCCAATGGATACAATCCGCTCATGGTAAGACTTCATATGGATTTGATGTACTCTTATCTTCAACGAACGGCCCAGCATTCAATGCTGGTCGAAGCTTATGGTTACCTGGCTGGTTGAATGCTATTAATGAGAATGGTAATTCACTATTCCTAACAATAGGTCCTGGAGACTTCTTGGTTCATCATGCTATTGCTCTAGGTTTGCATACAACTACATTGATCTTAGTAAAAGGTGCTTTAGATGCACGTGGTTCCAAGTTCATGCCAGATAAGAAAGATTTTGGTTATAGTTTCCCTTGCGATGGTCCAGGACGAGGCGGTACTTGTGATATTTCGGCTTGGGATGCATTTTATTTGGCGGTTTTCTGGATGTTAAATACCATTGGATGGGTTACTTTTTATTGGCATTGGAAGCATATCACTTTATGGCAGGGTAATCCTTCACAATTTAATGAATCTTCCACTTATTTGATGGGATGGTTAAGAGATTATCTATGGTTAAACTCTTCACAACTTATCAATGGATATAACCCTTTCGGTACAAATAGTTTATCTGTCTGGGCGTGGATGTTCCTATTTGGGCATCTGGTTTGGGCTACTGGATTCATGTTTTTAATTTCCTGGCGAGGATATTGGCAGGAATTGATTGAAACTCTAGCATGGGCTCATGAACGCACACCTTTGGCTAATTTGATTCGATGGAGGGATAAACCTGTGGCTCTTTCCATTGTTCAAGCAAGACTGGTTGGCTTAGCCCACTTTTCTGTAGGTTATATATTTACTTATGCAGCTTTCTTAATTGCCTCTACATCGGGCAAATTTGGTTCACATTCAGTAAAGATTTATGATACATGTATAGGGTGTACACAATGCGTACGAGCCTGCCCCACGGATGTATTGGAAATGATACCTTGGGACGGATGTAAAGCTAAACAAATAGCTTCTGCTCCAAGAACAGAGGACTGTGTAGGTTGTAAGAGATGTGAATCCGCCTGTCCAACGGATTTCTTGAGTGTACGTGTTTATTTATGGCATGAGACCACTCGTAGCATGGGTCTAGCTTAT---------------------------------------------------------------------------------------------------------CGAGATATAAAAACATATCTCTCTGTGGCGCCCGTGTTAACTACTCTATGGTTCGGGGCTTTAGCAGGTCTATTGATAGAGATTAATCGTTTCTTCCCAGATGCGCTGGCATTCCCCTTTTTT----------CTAGAGAGACGCGAAAGCACAAGCTTATGGGGGCGCTTCTGCAACTGGATAACCAGCACCGAAAACCGTCTTTACATTGGGTGGTTCGGTGTTTTGATGATCCCTACCTTATTGACCGCAACTTCTGTATTTATTATCGCCTTCATTGCGGCTCCTCCAGTAGATATTGATGGGATCCGTGAACCTGTTTCTGGTTCTCTACTTTATGGAAACAATATTCTTTCTGGTGCCATTATTCCAACCTCTGCAGCTATAGGTTTGCATTTTTACCCAATATGGGAAGCGGCATCCGTTGATGAATGGTTATACAATGGTGGTCCTTATGAGTTAATTGTCCTACACTTCTTACTTAGTGTAGCTTGTTACATGGGTCGTGAGTGGGAACTTAGTTTCCGTCTGGGTATGCGCCCTTGGATTGCTGTTGCATATTCAGCTCCTGTTGCAGCTGCTACTGCTGTTTTCTTGATCTACCCTATTGGTCAAGGAAGTTTCTCAGATGGTATGCCTCTAGGAATATCTGGTATTTTCAACTTGATGATTGTATTCCAGGCGGAGCACAACATCCTTATGCACCCATTTCACATGTTAGGCGTAGCTGGTGTATTCGGCGGCTCCCTATTCAGTGCTATGCATGGTTCCTTGGTAACCTCTAGTTTGATCAGGGAAACCACTGAAAATGAGTCTGCTAATGCAGGTTACAGATTCGGTCAAGAGGAAGAAACCTATAATATCGTAGCTGCTCATGGTTATTTTGGTCGATTGATCTTCCAATATGCTAGTTTCAACAATTCTCGTTCCTTACATTTCTTCCTAGCTGCTTGGCCCGTAGTAGGTATTTGGTTCACTGCTTTGGGTATTAGCACTATGGCTTTCAACCTAAATGGTTTCAATTTCAACCAATCCGTAGTTGACAGTCAAGGTCGTGTCATCAACACTTGGGCTGATATAATCAACCGTGCTAACCTTGGTATGGAAGTTATGCATGAACGTAATGCTCACAATTTCCCTCTAGACTTAGCTGCTGTTGAAGCTCCATCTACAAATGGATGGTTTGCCTTGGTATCGTGTTCATACCGTTGTCTTGAATGATCCCGGTCGGTTGCTTTCTGTCCATATAATGCATACAGCTCTAGTTTCTGGTTGGGCCGGTTCGATGGCTCTCTATGAATTAGCTGTTTTTGATCCCTCTGATCCCATTCTTGATCCAATGTGGAGACAAGGTATGTTCGTTATACCCTTCATGACCCGTTTAGGAATAACAAATTCATGGGGCGGGTGGAGTATCACAGGAGGAACTGTAACGAATCCGGGTATTTGGAGTTACGAAGGTGTGGCCGGGGCACATATTGTGTTTTCTGGTTTGTGCTTTTTGGCATCTATCTGGCATTGGGTGTATTGGGATCTAGAAATATTCTGTGATGAACGCACAGGAAAACCCTCTTTGGATTTGCCCAAAATCTTTGGAATTCATTTATTTCTCTCAGGGGTGGCTTGCTTTGGGTTTGGCGCATTTCATGTCACAGGTTTGTATGGTCCTGGAATATGGGTGTCTGATCCTTATGGACTAACGGGAAAAGTGCAATCTGTAAATCCGGCATGGGGCGCTGAAGGTTTTGATCCTTTTGTTCCGGGGGGAATAGCTTCTCATCATATCGCAGCCGGGACATTGGGTATACTAGCAGGTCTATTCCATCTTAGTGTCCGCCCACCCCAACGTCTCTACAAAGGATTACGTATGGGTAATATTGAAACTGTTCTTTCCAGTAGTATCGCTGCTGTATTTTTTGCAGCTTTCATTGTTGCTGGAACTATGTGGTACGGTTCAGCAACTACTCCGATTGAATTATTTGGTCCCACTCGTTATCAGTGGGATCAAGGATACTTTCAGCAAGAAATATATCGAAGAGTTGGTACCGGGCTGGCCGAAAATCTAAGTTTATCGGAAGCTTGGTCCAAAATTCCTGATAAACTAGCTTTTTATGATTACATCGGTAATAATCCGGCGAAAGGAGGATTATTCAGAGCAGGCTCAATGGACAACGGAGATGGAATAGCTGTTGGGTGGTTAGGACACCCGATCTTTAGAGATAAGGAAGGGCATGAACTCTTTGTACGTCGTATGCCTACTTTTTTTGAAACATTTCCAGTAGTTTTGGTAGATGGAGACGGAATTGTGAGAGCTGATGTTCCTTTTAGAAGGGCAGAATCAAAGTACAGTGTCGAACAAGTAGGTGTAACTGTTGAGTTCTATGGTGGTGAACTCAATAGAGTAAGTTATAGCGATCCTGCTACTGTGAAAAAATATGCTAGACGTGCCCAATTGGGTGAGATTTTTGAATTAGATCGAGCTACTTTGAAATCCGATGGTGTTTTTCGTAGCAGTCCAAGGGGTTGGTTCACTTTTGGACATGCTTCGTTTGCTTTGCTCTTCTTTTTCGGACACATTTGGCATGGTGCTAGAACCTTGTTTAGAGATGTTTTTGCTGGTATCGACCCGGATTTGGATGCCCAAGTAGAATTTGGAGCATTCCAAAAAATAGGAGATCCAACTACAAGGAGACAAATAGTCTGGAACTTTAGCTTTAGCTGGTCGTGACCAAGAAACCACAGGTTTTGCTTGGTGGGCCGGGAATGCCCGACTTATCAATTTGTCTGGTAAATTACTCGGGGCTCACGTGGCCCATGCCGGATTAATCGTATTCTGGGCGGGAGCAATGAATCTATTTGAAGTGGCTCATTTTGTACCAGAGAAACCTATGTATGAACAAGGATTAATTTTACTTCCCCATCTAGCTACTCTAGGTTGGGGGGTAGGTCCTGGGGGGGAAGTTATAGACACCTTTCCATACTTTGTATCTGGAGTACTTCATTTAATTTCCTCTGCAGTCCTAGGCTTTGGTGGTATTTATCATGCACTTCTTGGACCTGAGACTCTTGAAGAATCCTTTCCATTCTTCGGTTATGTATGGAAAGATAGAAATAAAATGACCACTATTTTGGGTATTCACTTAATTTTATTAGGTGTAGGCGCTTTTCTCCTAGTGTTCAAGGCTCTTTATTTTGGAGGCGTATATGATACCTGGGCCCCCGGTGGCGGAGATGTAAGAAAAATAACCAACCTGACACTTAGCCCAAGTGTTATATTTGGTTATTTGCTAAAATCTCCTTTTGGGGGAGAAGGATGGATTGTTAGTGTGGATGATTTAGAAGATATAATTGGAGGACACGTATGGTTAGGTTTCATTTGTATACTTGGTGGAATATGGCATATCTTAACCAAACCTTTTGCGTGGGCTCGCCGCGCATTTGTATGGTCTGGAGAAGCTTACTTGTCTTATAGTTTGGGGGCTTTATCTATCTTTGGTTTCATTGCTTGCTGTTTCGTCTGGTTCAATAATACGGCTTATCCTAGTGAGTTTTACGGTCCTACCGGCCCAGAAGCTTCTCAAGCTCAAGCGTTTACTTTTCTAGTTAGAGACCAACGTCTTGGGGCTAACGTAGGATCTGCTCAAGGACCCACCGGTTTAGGTAAATATCTAATGCGTTCTCCAACTGGGGAGGTCATTTTTGGAGGAGAAACTATGCGCTTCTGGGATCTCCGTGCTCCCTGGTTGGAACCACTAAGGGGTCCCAACGGTTTGGACTTGAGTAGGCTGAAAAAAGACATACAGCCCTGGCAAGAACGACGTTCGGCGGAATATATGACTCATGCTCCTTTAGGTTCTTTAAATTCCGTGGGCGGCGTAGCTACAGAGATCAATGCAGTCAATTATGTCTCTCCCAGAAGTTGGTTAGCTACCTCTCATTTTGTTCTAGGATTTTTCCTATTCGTGGGTCATTTGTGGCATGCAGGAAGGGCCCGTGCAGCTGCAGCAGGATTTGAAAAAGGAATCGATCGTGATTTTGAACCTGTTCTTTCCATGACTCCTCTTAACACTATAGCCCTTGGTAGGTTTTCCAAAGAGGAAAATGATTTATTTGATATTATGGATGACTGGCTACGGAGGGACCGCTTCGTTTTTGTAGGTTGGTCTGGTCTATTGCTTTTTCCTTGTGCCTATTTTGCTTTAGGAGGGTGGTTCACAGGTACAACCTTTGTAACTTCATGGTACACCCATGGATTAGCTAGCTCCTATTTGGAAGGATGCAATTTTTTAACCGCTGCAGTTTCTACTCCTGCTAATAGTTTAGCACATTCTTTGTTGTTACTGTGGGGTCCTGAAGCACAAGGAGATTTTACTCGTTGGTGTCAATTGGGGGGTCTGTGGACTTTTGTTGCTCTCCATGGTGCTTTCGGACTAATAGGTTTCATGTTGCGTCAATTCGAACTTGCTCGATCTGTTCAATTGCGACCTTATAACGCAATCGCATTCTCCGCTCCAATTGCTGTTTTTGTTTCTGTATTCCTGATTTATCCACTAGGTCAGTCTGGTTGGTTCTTTGCACCGAGTTTCGGTGTAGCAGCTATATTTCGATTCATTCTCTTCTTCCAAGGATTTCATAATTGGACGTTGAATCCATTTCATATGATGGGAGTTGCTGGAGTATTGGGTGCTGCTCTGCTATGCGCTATTCATGGTGCTACCGTAGAAAATACTTTATTTGAAGATGGTGATGGTGCAAATACATTCCGTGCTTTTAACCCAACTCAAGCTGAAGAGACTTATTCGATGGTCACTGCTAACCGCTTTTGGTCCCAAATCTTTGGGGTTGCTTTTTCCAATAAACGTTGGTTACATTTCTTTATGTTATTTGTACCAGTAACCGGTTTATGGATGAGTGCTCTTGGAGTAGTCGGTCTGGCTTTGAACCTACGTGCCTATGACTTCGTTTCCCAAGAAATCCGTGCAGCGGAAGATCCTGAATTTGAGACTTTCTATACCAAAAATATTCTCTTAAACGAAGGTATTCGTGCTTGGATGGCGGCTCAGGATCAGCCCCTCTGGAAGTACGGGAGAACGTTCTTTTGCTGATATTATTACCAGTATTCGATACTGGGTCATTCATAGCATTACTATACCTTCCCTATTCATTGCAGGTTGGTTATTCGTCAGCACAGGCTTAGCTTACGATGTGTTTGGAAGCCCTCGACCGAACGAGTATTTCACAGAGAGCCGACAAGGGATTCCATTAATAACTGGCCGTTTCGATTCATTGGAACAACTTGATGAATTTAGTAGATCCACCATAGATAGAACCTATCCGATTTTTACAGTGAGATGGTTGGCTGTTCACGGACTAGCTGTACCTACAGTTTTTTTCTTGGGGTCAATATCAGCAATGCAGTTCATCCAACGAGTTACACAAAGCGTGGAGGATAGTTCCAGATCTGGTCCAAGACGGACTATTGTAGGGGATTTATTGAAACCGTTGAATTCAGAATATGGTAAAGTAGCTCCTGGATGGGGAACTACCCCCTTTATGGGGGTCGCAATGGCTCTATTTGCAATATTTCTATCAATTATTTTGGAGATTTATAATTCTTCCGTTTTACTGGATGGAATCTCAGTGAGT------CTTACTCTCAAACTGTTCGTTTACACAGTAGTGATATTCTTTGTTTCTCTATTCATTTTTGGATTCCTATCTAATGACCCAGGACGTAATCCTGGGCGTGACGAAGCCGATACTACCGGAAGGATTCCTCTTTGGCTGATAGGTACTGTAACTGGTATTCCTGTGATCGGTTCAATGGGCATTTTCTTCTATGGATCATATTCCGGATTGGGCTCATCCCTGTTTGATCTGTATCTGTCT---TCATTCTGCCCTTCATTCGAGTGGTTTTTTCTTCGCGAAACTGCCCGAGGCCTATGCTGTTTTCAATCCAATCGTAGATGTTATGCCGGTCATACCTTTGTTCTTTTTTCTCTTAGCCTTTGTTTGGCAAGCTGCTGCAAGTTTTCGAACACAATCAAACCCAAACGAACAAAATGTTGAATTGAATCGTACCAGTCTCTACTGGGGGTTATTACTCATTTTTGTACTTGCTGTTTCATTTTCCAATTATTTCTTCAAT---------------------------------------------------------------------------------------------------GAAACTGCAACCCTAGTTGCCATCTCCATATCTGGTTCACTTGTAAGCTTTACTGGGTATGCCTTATATACCGCCTTTGGGCAACCCTCTCAACAACTAAGAGATCCATTCGAGGAACATGGGGACTCACCAAAAACAGAGACTAAAGCAAGCGCTGGATTCAAAGCCGGTGTTAAAGATTACAGATTGACTTATTATACTCCTGACTATGAAACCCTAGCTACTGATATCTTGGCAGCATTCCGAGTAACTCCTCAACCTGGAGTTCCACCTGAGGAAGCAGGAGCTGCAGTAGCTGCCGAATCTTCCACTGGTACATGGACAACTGTGTGGACCGATGGACTTACCAGCCTTGATCGTTACAAAGGTCGATGCTACCACATCGAACCCGTTGCTGGGGAAGAAAATCAATATATTGCTTATGTAGCTTATCCTTTGGACCTTTTTGAGGAAGGTTCTGTTACTAACATGTTTACTTCCATCGTAGGTAATGTATTTGGGTTCAAAGCCCTACGAGCTCTACGTCTAGAGGATCTGCGAATTCCTCCTGCTTATTCCAAAAGTTTCCAAGGCCCACCTCATGGCATCCAAGTCGAGAGAGATAAATTGAACAAGTATGGTCGTCCCCTATTAGGATGTACTATTAAACCAAAATTGGGGTTATCTGCCAAAAACTACGGTAGAGCGGTTTATGAATGTCTCCGTGGTGGGCTTGATTTTACCAAGGATGATGAGAATGTGAACTCCCAACCATTTATGCGTTGGAGGGACCGTTTCTTATTTTGTGCCGAAGCTCTTTATAAAGCACAGGCAGAAACAGGTGAAATCAAAGGACATTACTTGAATGCTACTGCAGGTACATGCGAAGAAATGATGAAAAGGGCCGTATTTGCCAGAGAATTGGGAGTTCCTATCGTAATGCATGACTACTTAACAGGAGGATTCACTGCAAATACTAGTTTGGCCCATTATTGCCGAGACAATGGCCTACTTCTTCACATTCATCGCGCAATGCATGCAGTTATTGATAGACAAAGGAATCATGGTATACACTTTCGTGTACTAGCTAAAGCATTGCGTATGTCTGGTGGGGATCATATTCACGCTGGTACCGTAGTAGGTAAACTGGAAGGGGAACGGGATGTCACTTTGGGTTTTGTTGATCTACTACGTGATGATTTTATTGAAAAAGACCGAAGTCGCGGTATTTATTTCACTCAAGATTGGGTATCTATGCCAGGTGTTCTGCCCGTGGCTTCAGGTGGTATTCACGTTTGGCATATGCCTGCCCTGACCGAGATCTTTGGGGATGATTCCGTATTACAGTTCGGCGGAGGAACTCTGGGACACCCTTGGGGAAATGCACCCGGTGCAGTAGCTAATCGGGTGGCTTTAGAAGCGTGCGTACAAGCTCGTAATGAGGGACGTGATCTTGCTCGTGAAGGTAATGAAGTTATCCGTGAAGCTAGCAGGTGGAGCCCAGAACTAGCTGCTGCTTGTGAGGTATGGAAGGAGATCAAATTCGAATTCGAAGCAATGGATGTCTTGCGATACATTTATACAAAACTTCTACCCCGAGCACACGCAATGGAGCCGTA---------GACAGTCAAGTGAAATCCAATCCACGAAAGAATTTGATCTATGGACAGCATCGTTGTGGTAAAGGTCGTAATGCCAGAGGAATCATTACCGCAGGGCATAGAGGGGGGGGTCATAAGCGTCTATACCGTAAAATCGATTTTCGACGGAATGAAAAAACATATCTGGTAGAATCGTAACCATAGAATACGACCCTAATCGAAATGCATACATTTGTCTCATACACTATGGGGATGGTGAGAAGAGATATATTTTACATCCCAGAGGGGCTATAATTGGAGATACCATTGTTTCTGGTACAGAAGTTCCTATATCAATGGGAAATGCCCTACCTTTGACCGATATGCCCTTAGGCACGGCCATACATAATATAGAAATAACACTTGGAAAGGGTGGACAATTAGCTAGAGCAGCAGGTGCTGTAGCGAAACTGATTGCAAAAGAGGGTAAATCGGCCACATTAAGATTACCATCTGGGGAGGTTCGTTTGATATCCAAAAACTGCTCAGCAACAGTCGGACAAGTGGGTAATGTTGGGGTGAACCAGAAAATTTTGGGTAGAGCCGGATCTAAATGTTGGCTAGGTAAGCGTCCTGTAGTAAGAGGAGTAGTTATGAACCCTGTAGACCATCCCCATGGGGGTGGTGAAGGGAGGGCCCCAATTGGTAGAAAAAAACCCACAACCCCTTGGGGTTATCCCGCGCTTGGAAGAAGAAGTAGGAAAAAGAAGAAATATAGTGATAGTTTCATTCTTCGTCGTCGTAAGATTCAAGCTCAAACCTATTTGAATGTAGCGGACAACAGCGGGGCTCGAGAATTGATGTGTATTCGAATCGTAGGAGCTAGTAACCCCCGATATGCTCATATTGGTGACGTTATTGTTGCTGTAATCAAAGAAGCAGTACCCAATATGCCCCTGGAAAGATCAGAAGTGATCAGAGCTGTAATTGTACGTACATGTAAAGAACTCAAACGTGACAACGGTATAATAATACGATATGATGACAATGCAGCAGTTGTTATTGATCCAGAGGGAAATCCAAAAGGAACTCGAGTCTTTGGTTCGATCGCTGGGGAATTGAGACATTTGAATTTCACTAAGATAGTATCATTAGCTCCCGAGGTATTCCTTAGTCCTAAAAGAACCAGATTCCGTAAACAACATAGAGGAAGAATGAAGGGAGTATCTTCTCGGGGCAATCATATTTGTTTCGGTAGATACGCTCTTCAGGCACTTGAACCTGCTTGGATCACATCTAGACAAATAGAAGCGGGTAGACGAGCAATGACACGATACGCTCGTCGCGGCGGAAAAATATGGGTACGCGTATTCCCCGACAAACCCATTACAGTAAGACCCGCGGAAACACGTATGGGTTCGGGAAAGGGATCTCCTGAATATTGGGTTTCTGTAATTAAACCGGGTCGAATACTTCATGAAATGGGCGGAGTGCCAGAAACTGTCGCCAGAGCAGCTATGGAAATAGCCGCGTGCAAAATGCCTATACGAACTCAATTCATTAGTGCGAAACCAGAGTTAGACGCGGATATATAGCTCGCAGACGTCGAACAAAAATTCGTTTATTTGCATCGACCTTTCGAGGGGCCCATTCAAGACTTACTCGAACTGCTACTCAACAGAAAATGAGGGCTTTGGTTTCCATTTATCGGGATAGAGGTAGGCAAAAGAGAGAATTTCGTCGCTTGTGGATCGCTCGGATAAATGCAGCAACTCACGAAAATGGGGTATCCTATAGTCGATTAATAAACGATCTGTACAAGAGGCAGTTGCTTCTTAATCGTAAAATACCTGCACAAATAGCTAGATACAATCTAAATTCCCTTTACATGATTTCAAATAAAATCTCAGGTACAAAATACGAGCATTAGCTAAACATATATGTATGTCCCCTCACAAAGCGCGAAGAGTTATTGATCAGATTCGCGGTTGCTCTTATGAACAAACACTTATGATACTAGAACTCATGCCGTATCGAGTATGTTATCCCGTTTTCAAATTGGTTTACTCTGCAGCGGCAAATGCTAGTCACAATATGGGTTTGAACGAAGCTGATTCATTCATTAGTAAAGCGGAAGTCCATGGAGGTGCCATGATGAAAAAGTTCAAACCTAAAGCTAGGGGACGCAGTTATCCGATAAAAAGACCCACTTGTCATATAACTATTGTTTTAAAGGAAAGAAAAGAGTCCCCTATGGAATCAAATATGCAGTATTTACAGAAAAAAGTATTCGGTTATTGGGGAACAATCAATATACTTCTAATGTCGAATCAGGATCAACTAGGGCAGAAATAAAGCATTGGATCGAACTCTTCTTTGGTGTCAAGGTAATAGCTATGAATAGTCATCGACTCCCAAAGGGTAGAAGAATGGGACCTCTTATGGGACATAGAATGCATTACAGACGTATGATCATTACGCTTCAACCGGGTTATTCTATTCCACCTCTTATAGAGAAAGCAGTCCCAAAGAAACGTACTTCTATGTCAAAAAAGCATATTCGTAGAAATTATTGGAAGAGAAAGGGATATAAAGCCGCGGTAAAAGCTTTTTCTTTAGGTAAATCTGTTTCTACC---TCAAAAAGTTT-TTTTGTGCAACAAACAACAA-----------------GCCAAAGGTAAAGATGCTAGAGTAAGAGTTATTTTGGAATGTACCAGTTGTACTCGAAATGGTGCTAATAAGGAATCACCGGGCATTTCCAGATATATTACTGAAAAGAATCGACACAATACACCTAGTCGATTGGAATTGAAGAAATTCTGTCCTTATTGTTCGAAGCATATGATTCACGCGGAGATAAAGAAAGTTCGAAAGGAAGTACCAGTATCCAATCGGACACTACAGTGGAAGTGTGTTGAATCAAAAGCAGACAGTAAGCGTCTTTATTATGGTCGTTTCGTTCTATCTCCGCTTATGAAAGGTCAAGCTGATACGATAGGTACCGCGATGCGAAGGTCTTTACTTGGAGAAATAGAAGGAACATGTATCACATGTGCAAAATCTGAGAGGTACCACATGAATATTCACAATAGTAGGTATTGAGGAATCAGTACATGAAATTTTAATGAATTTGAAAGAAATTATAGTTAGAAGCGATCTGTACGGGACTCGTGATGCATTTATCTGTGTTAGGGGTCCTAAATATGTAACTGCTCAAGATATAATCTCACCACCTTCTGTGAAAATAGTTGATACTACACAGCATATAGCTAGTATCACCGAACCAATTAATTTTTGTATTGGATTAGAAATCGAGAGAAATCGCGGATATCGTACGAGAACCACCAAAGATGCAAGTTATCCTATAGATGCTGTATCTATGCCTGTTCGAAATGCGAATTATAGTATTCAATGTTATGGAAATGAGAATGAAAAACAAGAGATACTTTTTCTAGAGATATGGACAAATGGAAGTTTAACTCCTAAAGAGGCACTTTACGAAGCTTCCCGTAATTTGATCGATTTATTTATTCCTTTTCTACATGCGGAGGAGCGGGACCTCCATTTAGATGACGATCAAAACATACTGCGCCTTTTTTCCCCTTTCATGAGGGGTTGGCTTATATAGGGAAAAGAATTGCATTGAAACGTATTTTTATTGACCAATTAGAATTATCTCCCAGGACCTATAACTGCCTCAAAAGGTCCAATATCCATACATTATTGGACCTTTTGAGTAAGAGTCAAGAAGATCTTAGGAAAATTCAACATTTTCGTGTAGAGGATGTCAAACGGGTATTGGACATTCTCAAGAAACGTTTTGCAATGAATTTATTTACC---CTACGGGATGGAAATGAGGGAATGTCTACAATACCTGGATTTAGTCAGATACAATTTGAAGGATTTTGTAGGTTCGTTGATCAGGGCTTGGCAGAAGAACTTCATAAGTTTCCAAAAATTGAAGATACAGATCAAGAAATTGAATTTCAATTACTTGTGGAAACATATCAATTGGCGGAACCCTTGATAAAAGAAAGAGATGCTGTGTATGAATCACTCACACATTCCTCTGAATTATATGTACCCGCGGGGTTAATTTGGAAAGTTGGTAGAGATATGCAAGAACAAACCGTGTTTATTGGAAACATTCCTCTAATGAATTCTCTGGGAACCTTTATAGTAAATGGAATATACAGAATTGTGATCAATCAAATATTGCAAAGCCCCGGTATTTATTACAGTTCAGAATTGGACCATAACGGGATTTCTGTTTATACCGGCACCATAATATCAGATCGGGGAGGAAGATCAGAATTAGAGATTGATAGAAAAGCAAGGATATGGGCCCGTGTGAGCAGGAAACAAAAAATTTCTATTCTAGTTCTACCATCAGCTATGGGTTCGAATCTAAGAGAAATTCTAGACAATGTTTGCTACCCCGAAATTTTATTGTATTAAAGAGAAAAAGAAA------GAAGGAAAATGCTATTTTGGAGTTTTATCAACAATTTTCGCGGGGATCCGGTATTTTCTGAGTCCCTCTGTAAGGAATTACAAAAGAGATTTTTTCAACAAAGATGTGAATTAGGAAGGATTGGTCGACAAAATATGAACCAGAGATTGAATATTGATATACCCCAGAACAATACATTTTTATTACCACGAGACGTATTGGCTGCTACAGATCATTTGATCGGAATGAAATTTGGAATGGGTACACTTGACGATATGAATCACTTGAAAAATAAACGTATTCGTTCTGTAGCAGATCTGTTACAGGATCAATTCGGATTGGCTCTGGTTCGTTTGGAAAATGTGGTTCGAGGAACTATAGAGCAATCAGGCATAAATTTATACCGACTCCTCAAAACTTGGTAACTTCAACTCCATTAACAACCACTTATGAATCGTTTTTCGGTCTACACCCTTTATCTCAAGTTTTGGATCGAACTAATCCATTGACACAGATAGTTCATGGGCGAAAATCAAGCTATTTGGGTCCCGGAGGATTAACAGGGCGAACTGCTAGTTTTCGCATACGAGATATCCATCCTAGTCACTATGGACGTATTTGCCCAATTGACACGTCCGAAGGAATCAATGTTGGACTTATCGGATCCTTAGCTATTCATGCAAGGATCGGCGATTGGGGATCTATACGAAGTCCGTTTTATGAAATATCTGAGAGATCAAAAGAGGAACAGATGGTTTATTTATCACCAAGGAGAGATGAATACTATATGGTAGCAGCAGGAAATTCTTTGGCCTTGAATCAGGATATTCAAGACGAACAGGTCGTTCCAGCCCGATACCGTCAAGAATTCGTGACTATTGCATGGGAACATATTGATCTTCGAAGCATTTATCCCCTCCAATATTTTTCTATTGGAGCTTCCCTCATTCCGTTTATCGAACACAATGATGCGAATCGAGCTTTAATGAGTTCTAATATGCAGCGTCAAGCAGTTCCGCTTTCTCGGTCCGAGAAATGCATTGTTGGAACTGGGTTGGAGCGCCAAGCGGCTTTAGATTCGGGGGGTTCAGCTATAGCCCAACACGAGGGAAAGGTCATTTATACCGATACTGAAAAGATCCTTTTATCAGGGAATGGAGACACTATAGCATTCCATTGCTTATGTATCAGCGTTCCAACAAAAATACTTGTATGCATCAAAAACCTCAGGTTCATCGGGATAAATATGTTAAAAAGGGACAAGTCTTGGCGGATGGTGCGGCTACAGTTGGTGGGGAACTCGCTTTGGGAAAAAACGTATTAGTAGCTCATATGCCATGGGAAGGCTACAATTTTGAAGATGCAGTACTAATTAGCGAACGTCTGGTATATGGAGATATTTATACTTCGTTTCACATCCGGAAATATGAGATTCAGACTCATGTGACAAGCCACGGCCCTGAAAAGATCACTAACGAAATACCTCATTTAGAAGCTCATTTGCTCCGTAATTTAGACAGAAATGGAATTGTGATGCTCGGATCTTGGGTGGAAACGGGTGATGTTTTAGTAGGTAAATTGACGCCTCAGACAGCGAAAGAATCATCATGCCCCGGAAGATAGATTATTACGAGTCATACTTGGAATTCAAGTATCCACTGCAAAGGAAACTTGTCTAAAACTACCTATAGGTGGAAGAGGTCGAGTTATTGATGTGAGATGGATCAGAAAAAAGGGGCTTCCAGTTATAATCCAGAAAAAATTCGTGTATATATTTCACAGAAACGTGAAATCAAAGTGGGTGATAAAGTCGCCGGAAGACATGGCAATAAGGGTATCATTTCCAAAATTTTGCCTAGACAAGATATGCCTTATTTGCAAGATGGAACACCAGTTGATATGGTCTTCAACCCATTAGGAGTACCTTCACGAATGAATGTGGGACAGATCTTTGAATGCTCGCTGGGGTTAGCGGGAGATCTGCTGGACAGACATTATAGAATAACACCCTTTGATGAGAGATATGAGCAAGAGGCTTCGAGAAAACTAGTGTTTCCTGAATTATATGAAGCCAGTAAGCGAACAGCAAATCCATGGGTATTTGAACCCGAGTATCCTGGAAAAAGCAGAATATTTGATGGAAGAACAGGAGATCCTTTTGAACAACCTGTTATAATAGGAAAGTCCTATATGCTGAAATTAATTCATCAAGTAGATGATAAAATCCATGGACGTTCCAGTGGACATTATGCACTTGTTACACAACAACCCCTTAGAGGAAGGGCCAAGCAAGGGGGACAACGAGTAGGAGAAATGGAAGTCTGGGCTCTAGAGGGATTTGGTGTTGCTCATATTTTACAAGAGATGCTTACTTATAAATCCGACCATATTAGAGCTCGTCAGGAACTACTTGGTACCACGATCGTTGGAGGAACAATACCTAAGCCTGAGGGTGCTCCAGAATCTTTTCGATTGCTCGTTCGAGAACTACGATCTTTGGCTCTGGAACTGAAGCATTTCCTTGTATCTGAGAAGAACTTCCAGATTAATAGGAAGCGATATAAACATCAACAACTTCGAATTGGATTAGTTTCTCCTCAACAAATAACTGCTTGGGCCAACAAAATCCTACCTAATGGAGAGATGGTTGGAGAAGTGACAAAACCCTATACTTTTCATTACAAAAGCAATAAACCGGAAAAAGATGGATTGTTTTGTGAAAGAATCTTTGGGCCTATCAAAAGTGGAATTTGTGCTTGTGGAAATTACCGAGTCATCGGGGATGAAAAAGAAGACCCGAAATTTTGTGAACAATGCGGAGTCGAATCTGTTGATTCTCGGATACGAAGATATCAAATGGGATACATCAAACTGGCATGTCCAGTGACTCATGTGTGGTATTTGAAACGTCTTCCCAGTTATATCGCGAATCTTTCAGATAGACCTCTTAAAGAATTAGAAGGCCTGGTATACTGCGATTTCTCTTTTGCTAGGCCCATAGCTAAAAAACCCACTTTCTTACGATTACGAGGTTCATTCGAATATGATCCAATCCCGGAAATACAGCATCCCACTTTTTTTTACTGCTTCAATCTATTTAGAAATAGAGAAATATCTACTGGAGCAGGTGCTATCAGAGAACAATTAGCCGACCCGGATTTGCGAATTATTACAGATCGTTCATTGGTAGAATGGAAGGAATTGGAAGAAAGATCCGCTAATGAATGGGAAGATAAAAAAATCGTAAGAAGAAAGGATTTTTTGGTTAGACGCATGGAATTGGCTAAGCATCTTCTTAGAACAAATGTAGAACCAGAACGGATGGTTTTGTGCCTATTACCAGTTCTTCCTCCCGAGTTGAGGCCAATCATTCAGATAGATGGGGGTAAACCAATGAGTTCGGATATTAATGAACTCTATAGAAGAGTTATCTATCGGAATAATACTCTTATTGATCCATTAACAACAAGTAGATCTACGCCGAATCAGTGATGTGTCAGGAAAAATTAGTACAAGAAGCCGTAGATACACTTCTTGATAATGGGATCCGCGGACAACCAATGAGGGACGGTCACAATAAAGTTTACAAGTCTTTTTCAGATGTAATTGAAGGCAAAGAGGGAAGATTTCGCGAGACTCTACTTGGTAAACGGGTCGATTATTCGGGTCGTTCTGTCATTGTGGTGGGCCCTTCGCTTTCATTACATCGATGTGGATTACCCCGAGAAATAGCAATAGAGCTCTTTCAGACATTTGTAATTCGTGGTCTAATCAGACAACATGTTGCTTCCAACATAGGGATTGCTAAAAGTAAAATTCGGGAAAAAGACCAATTGTATGGGAAATACTTCAAAAGGTTATGGAAGGACATCCTGTATTGTTGAATAGAGCACCTACTTTGCATAGATTAGGCATACAGGCGTTCCAACCTATTCTAGTGGAGGGACGTGCTATTTGTTTACATCCATTAGTTCGTAAGGGATTCAATGCAGACTTCGATGGGGATCAGATGGCTGTTCATGTACCTTTGTCTTTGGAAGCTCAAGCGGAAGCCCGTTTACTTATGTTTTCTCATATGAATCTCTTGTCTCCGGCTATTGGAGATCCTATTTCTGTACCAACTCAAGATATGCTTATTGGCCTCTATGTACTAACGATTGGGAATCGCCGAGGTATTTGTACAAATAGGTATAATCCATGTAACTACAAAAATGAAATAGTTGAAAAGAACCTTATTTTTGTAGTTCCTACGATGCGCTTGGAGCTTATCGTCAGAAACGAATCGACTTATACAGTCCTTTGTGGCTCCGGTGGCGGCTAGATCAATGCGTGATTGCCTCAATAAATAGAGAAGTTCCCATTGAAGTTCAATATGAATCTTTGGGTATCTACCATGAGATTCACGAGCACTATCGAATAGTAAAAAGCGTAAAAAAAGAAATCGTTTGTATATACATTCGAACCACTGTTGGTCATATTTCTTTTTATCGAGAAATAGAAGAAGCTATACAAGGGTTTTGTCGGACCTAT-----------------------------------CGATCTGGTCTTTCACAATAAAGCGATAGATGGAACTGCCATGAAACGACTTATTAGTAGATTAATAGATCATTTTGGAATGGCATATACATCACACATTCTGGATCAAGTAAAGACTCTGGGTTTCCGGCAAGCCACTCTGACATCAATTTCATTAGGAATTGATGATCTTTTAACAACGCCTTCTAAGGGATGGTTAGTACAAGATGCGGAACAACAAAGTTTGATTTTGGAAAAGCACCATCATTATGGGAATGTACACGCAGTAGAAAAATTACGCCAATCAATTGAGATATGGTATGCTACAAGTGAATATTTGAGACAAGAAATGAATCCAAATTTCAGGATGACTGATCCTTTTAATCCAGTCTATATAATGTCCTTTTCGGGAGCTAGAGGAAATGCATCTCAGGTCCACCAATTAGTAGGTATGAGAGGATTAATGTCGGATCCCCAAGGACAAATGATTGATTTGCCCATTCAAAGCAATTTACGCGAAGGGCTTTCTTTAACGGAATATACCATTTCCTGTTACGGAGCCCGCAAAGGAGTTGTGGATACTGCTGTACGAACATCAGATGCTGGATACCTCACGCGTAGACTTGTTGAAGTAGTTCAACACATTGTTGTACGTAGAACGGACTGTGGCACTATCCGAGGTATTTCCGTAAGTCC---TCGAAATGGGGTTGGGGTGACGGAAAGGATTTTTCCAAACACTAATTGGTCGCGTATTAGCGAACGATGTATATATGGGTCTGCGATGCATTGCGACTCGAAATCAAGATATTGGGATTGGACTTGTCAATCGATTCATAACCTCTCGGGCACAACCAATATATATTCGAAGCCCCTTCACTTGCAGGAGTACATCTTGGATCTGTCAATTATGTTATGGTCGGAGTACCACTCACGGTAACCTGGTCGAATTAGGAGAAGCTGTAGGTATTATTGCGGGTCAATCAATTGGAGAACCGGGAACTCAACTAACATTAAGAACTTTTCATACCGGTGGAGTATTCACAGGCGGTATCGCAGAACATGTACGAGCTCCTTCTAATGGAAAAATTAAATTCAATGAGGATTTAGTTCATCCCACACGTACACGTCATGGACATCCCGCTTTTCTATGCCATATAGACCTGCATGTAACTATTGAGAGTCAGGATATTATACATAAAGTGAATATTCCACCAAAAAGTTTTCTTTTGGTTCAAAACGATCAATATGTAGAATCAGAACAAGTGATTGCTGAGATTCGCGCTGGAACATCCACTTTAAAGGAGAGGGTTCAAAAACATATTTATTCTGACTCAGAGGGAGAGATGCACTGGAGTACCGATGTGTACCATACACCTGAATATACGCATGGTAATGTTCATCTCTTACCCAAAACAAGTCATTTATGGGTATTATCAGGAAGTCCATGCAGATCCAGTATAGTGCCTTTTCCACTCCACAAGGATCAAGATCAAATGAATGTTCAATCTCTTTATGTCGAAGAGAGATATATTTCTGACCTCTCGATGAATAATGTGAGACACAAATTGTTTGGGTGGGATC------AAAAAAGGGGGAGGGTTTCTTATTATTCAGGACCTGATCGAATCATATCCAACAGGAATTGGGATTCCATATATCCTCTTATTCTCCACGAGAATTTGATTTATTGGCGAAGAGGCGAAGAAATAGATTCATCATCCCATTTCAAGAACAGGAGAAGGAACTAAGGCC---TCCTGGTATCGTGATTAAAATACCCATAAAAGGTATTTTACTATTCTTGCCTATTTCGACGATCCCCGTTCAGGAATTGCCAAATATGGACCATAGAAGTCGATTCGATAATAAATTTAATTGAATATATCGCCGATGGGATAAATCTAGCATTCCCCAGGATCTGTTGCAGGAAAAGAATAATTTGCAACTACGAGTTGTCAATTATATGATGGCAAACCCATTCGAACAAGCATTCAATTAGTTCGGACTTGCTTAGTATTGAATTGGGATCAGGCTGGTTCTATAGAAGAGGCTTATACTTCCCTCGCTGAAGTAAGGGTAAACGATCTGATTCGAAATTTTATAAGAATTGATTTGGTGAAGTCTCCTATTTCGTCTACTGGAAAAGAGAATGATATGGCGGGTTCAGGATTGATTCCTAATAATGGATCAGATCATACCAATCCTTTTTTTTCCAAGGCGAAGACTCAATCACTTAGCCAACATCAAGGAACTATTCGTACATTGCTGAATAGAAATAAGGAAGGCGAATCTCTTATGGTTTTGTCATCATCCAATTGTTCTCGAATTGGTCCATTGAATGTTCGAAATATCAAATGTGACAAAAGAATCAATTAGAGGATCCCATGACAATTAGGAATTCGTTGGGTCCGTTAGGGACTGTACCTAACATTTTGAATTTTTCCTCATCTTATCATTCAATTAATGAGATCTTGTTCAATAAATATTTACTACCTGACAATTCAAGAGAGACTTTCCTAGTACCTAAATCTTATTTCATGGATGAAAATAGAAGGATTTATAATCTTGATCCATGCAGTAACATCATTTTGACTCCATTCAATTTGAATTGGTGCTTTCTCCATCACGATTATTGGGAAGATACATCAACAATAATTAGCCTTGGACAGTTTCTTTGTGAAAATATATGTATATCCAAAGACGGACCATGCGTAAAATCTGGTCAAATTATAATTGTTCATGTTGACTCTTTAGTAATAAGATTAGCTAAGTACCATTTGGCTACCCGCGGAGCAACCGTTCATGGTCATTATGGAGAAATCCTTTACGAGGGAGATACATTAGTTACTTTTATATATGAAAAATCAAGATCTGGTGATATAACTCAAGGTCTTCCAAAAGTTGAACAAGTGTTAGAAGTTCGTTCGATTGATTCAATATCGATGAACCTAGAAAAGAGGGTTGAAGGCTGGAACGAACGCATAACAGGATTTCTTGGAATTCCCTGGGAATTCTTTATTAGTGCTCAGCTAACCATAGTGCAAAGTCGTATCTCTTTGGTTAATAAGATCCAAAAGGTTTATCGATCCCAGGGGGTGCAGATCCATAATAGGCATATAGAAACTATTGTACGACAAATAACATCAAAAGTCTTGGTTTCAGAAGATGGAATGTTAATGTTTTTTCACCCAGAGAACTAATCGGATTGTTGCGAGCAGAAAGAATAGGTCGTGCTTTGGAAGACGATATATGTTACCGAGCTATTCTATTGGGAATAACGAGGGCATCTCTGAATACTCAAAGTTTCATATCAGAAGCGAGTTTTCAAGAAACCACTCGGGTTTTAGCGAAAGCCGCTCTCCGAAGTCGTATTGATTGGTTGAAAGGCCTGAAAGAGAATGTTGTTCTGGGGGGGATGATACCTGTTGGTACCGGATTCAAGGGAACACAACAACATTTCTTTGGAAATAAAAAAGAAGAATCTATTCGATGGGAAGATGAGAGATATTTTGTTCTACGAATTTTGTGGTTCGTGCATTTTCATGATAATCAGAACAA-----GCAAGAAGATATTGGGACATCAATTTGGAAGAGATGATGGGAGCAGGGGTTCATTTTGGTCATGGTACTAGGAAATGGAATCCTAGAATGGCACCTTATATCTCTGGAAAGCGTAAAGGCATTCACATTACAAATCTTACTAGAACGGCTCGTCCTTTATCAGAAGCCTGCGATTTAGTTTTTGATGCAGCAAGTAGAGGAAAGCACTTCTTAATAGTAGGTACGAAAGATAAAGCAGCCGATTCAGTAGCATCAGCTGCAATACGGGCTCGGTGTCATTATGTCAATAAAAAATGGCTTGGTGGTATGTCAACGAATTGGTCCACTACAGAAACAAGACTTCATAAGTTCAGGGACTTGAGAGCAGAACAAAAGATGGGTCGATTTAAGCGTCTCCCGAAAAGAGATGCGGCAATGTTGAAGAGACAATTATCTCACTTGCAAACATATCTGGGCGGGATCAAATATATGACGGGGTTACCCGATATTGTAATCATCGTGGATCACCAAGAAGAATATACGGCTATTAGAGAATGCCTCACTTTGGGTATTCCGACGATTTGTTTAATCGATACAAATTGTGATCCGGATCTCGCAGATATTCCGATTCCAGCCAACGATGACGCTATAGCTTCAATCCAATTGATTCTTAACAAATTAGTATTGGCAATTCGTGAGGG----TCATTATAGCTATACTTGGCACAACCCAAAGTCATCGTTCCCTTTGGTTCGCACAACCAAAGGATTATTCGAGGAATCTACAAGAAGATGAAAAAATACGGGATTGTATCAAGAATTATGTACAAAAACACATTCAGGGTTCCAAGGAATTGCACGTCTAGGGATTCAAAAAAGAATCGATCTCATCCAGGTCACAATCTATATTGGGTCCTCCAATTTGTTATTGAGGGCCCAACCGAGGAATCGAAGAATTACGAACAGATGTACAAAAAAAGTTATTCTATGAACCGGAGACTCAACATTACTATCACAAGAATTGCAAGACCCTATGAACAACCTAATATTCTTGCAGAATATATTGCTCTGCAATTAAAAAATAGAGTTTCATTTCGAAAAGCAATGAAAAAAGCTATTGAATTAGCTGAACAAGCAAATACAAAGGGGATTCGGGTACAAATTGCGGGGCGTCTGAACGGAAAAGAGATTGCCCGTGTCGAATGGATCAGAGAAGGCAGGGTTCCCCTACACACTATTCGAGCTAAAATTGATTATTGTTCTTATATGGTTCAAACTATCTACGGGGTATTAGGGATCAAAATTTGGATATTTGTAGATGATCTCGTTACCGAGGACCTCGTTTCAAAAAAATACGCCGTCTGGGGGCTTTACCGGGACTAACTAGTAAAAGACCTAGATCTGGAAGTGATTAGAAACCAATCCCGTAAAAGATCTCAATATCGTATTCGTTTAGAAGAAAAACAGAAATTGCGTTTTCATTATGGTCTGACGGAGAGACAATTACTTAGATATGTTCGTATCGCCGGAAAAGCCAAAGGGTCAACAGGACAGGTTTTACTGCAACTACTCGAGATGCGTTTGGATAACATTCTTTTTCGATTGGGTATGGCTTCGACCATTCCTGGAGCCAGACAATTAGTTAACCATAGACATATTTTAGTTAATGGTCGTCTAGTAGATATACCAAGTTATCGCTGCAAACCCGGAGATTTTGTTACTACGAGGGAGAAAGAAAGATCCAGAGCTCTGATTCAAAATCATATGAATTCATCCCCCAACGAGGAGTTGCCAAAACATTTGACTCTTAGTATAAAGGATTAGTAAATCAAATAATAGATAGTAAATGGATCGGTTTGAAAATCAATGAATTGTTAGTCGTAGAATATTATTCCCGTCAGACTGGTACTGCAGAAGAAAAAACTGCAAAATCCGATCCAATTTATCGTAATCGATTAGTTAACATGTTGGTTAACCGTATTCTGAAACACGGAAAAAAATCATTGGCTTATCAAATTATCTATCGAGCCTTGAAAAAGATTCAACAAAAGACAGAAACAAATCCACTATCTGTTTTACGTCAAGCAATACGTGGAGTAACTCCCGATATAGCAGTAAAAGCAAGACGTGTAGGCGGATCGACTCATCAAGTTCCCATTGAAATAGGATCTACACAAGGAAAAGCACTTGCCATTCGTTGGTTATTAGGGGCATCCCGAAAACGTCCGGGTCGAAATATGGCTTTCAAATTAAGTTCCGAATTAGTGGATGCTGCCAAAGGGAACGGCGATGCCATACGCAAAAAGGAAGAGACTCATAGAATGGCAGAGGCCAATAGAGCTTTTGCACATTTTCGTGGTAGGGACACTATTGCCAATATAATAACTTGTATAAGAAATGCCGACATGGATAAAAAAAGAATGGTTCGAATAGCATCTACCAATATAACCGAAAACATTGTTAAAATAATTCTACAAGAAGGTTTTATTGAAAACGTTAGGAAACATCGGGAAAACAACAAAAATTTCCTGGTTTTAACCTTGCGACATAAAAGGAATAGGAAAGGGACATATAGAAAGACTTTAAAACGTATAAGCAGATCCGGTCTACGAATCTATTCCAACTATCAACGAATTCCTAGGATTTCAGGTGGAATGGGGGTTGTAATTCTTTCTACTTCTCGAGGTATAATGACAGATCGAGAGGCTCGACGAGAAGGAATTGGAGGAGAGATTTTATGTTATATATGGAT---GGACGTATTGGTTCACGTAAGAATGGACGTAGAATACCCAAAGGAGTTATTCATGTTCAAGCGAGTTTCAATAATACCATTGTGACTGTTACAGATGTACGAGGGCGGGTGGTTTCTTGGTGCTCCGCGGGTACCTGTGGATTCAGAGGCACAAGAAGAGGAACACCGTTTGCTGCTCAAACCGCAGCAACAAATGCTATTCGTACGGTAGTGGATCAGGGTATGCAACGAGCAGAAGTTATGATAAAGGGACCTGGTCTCGGAAGAGATGCAGCATTACGAGCCATTCGCAGAAGTGGTGTACTATTAAGTTTCGTACGTGACGTAACTCCCATGCCACATAATGGATGTAGACCCCCTAAAAAAAGACGCGTGGCAAGGAAAAGTCTGATTCAGAGGGAGAGGAAGAGGCAGAAATTGGAACAGAAATATCATTTGATTCGTCGATCCTTAAAAAAAGAAATAAGCAAAACTCCATCGTTGAGTGACAAATGGAAAATTCATGGAAAATTGCAATCCCCACCACGTAATAGTGCACCTATACGTCTTCATCGACGTTGTTTTTCGACCGGAAGACCTAGAGCTAACTATCGAGACTTTGGGCTATCCGGACACGTACTCCGCGAGATGGTTCATGCATGTTTGTTGCCGGGGGCAACAAGATCGAGCTGGGTCATAAATTCGTTTATA---TCATCTATTTCAAAAGAAGAAAAAAAGGGGTCTGTTGAATTTCAAGTATTCTGTTTCACCGATAAGATACGGAAACTTACTTCACATTTGGAACTGCACAAAAAGGACTTTTTATCCCAAAGAGGTATGCGTAAAATTCTGGGAAAACGTCAACGGATGCTGGCTTATTTGTCAAATAAAAATAAAGTACGTTATAAGAAATTAATCGGTCAGTTGAATATTCGGGAGCCAAAGACTCGTCAAGCGATCTTTTCGTAGGCGTTTGCCCCCAATTGGATCGGGGGATCGAATTGATTATAGAAACATGAGTTTAATTGGTCGATTTATTAGCGAACAAGGAAAAATATTATCCAGACGAGTGAATAGATTGACCTTAAAACAACAACGATTAATTACTATTGCTATAAAACAAGCTCGTATTTTATCTCCGTTACCTTTTCTTAATAATGATCACGTTCACTTAAAAAAATCCTTTTGTAGCTAATAATTTATTATTAAAAATTCATAAGCTTAACACGAGGGAGGAAAAAGAAATTATAGTAACTTGGTCCCGGGCATCTACCATTATACCCACTATGATTGGTCATACAATTGCTATTCATAATGGAAAAGAGCATTTACCTGTTTATGTAACAGATCGTATGGTAGGTCACAAATTGGGAGAATTTGCACCTACTCTTACTTTCCAGGGACATGCGAGAAACGATTAAGGTCACGGCGAGACGAGCCGTTTATCATCACGATAGGTGTCAAGTGGAAGTGCAGTGATGTATGCAGCTGAGGCATCCTAACAGACCGAGAGATTTGAACATTCTGGTGCCCTAGGCGTAGAGGAACCACACCAATCCATCCCGAACTTGGTGGTTAAACTCTACTGCGGTGACGATACTGTGGGGGAGGTCCTGCGGAAAAATAGCTCGACGCCAGGATTCATGGAGAGTTCGATCCTGGCTCAGGATGAACGCTGGCGGCATGCTTAACACATGCAAGTCGGACGGGAAGTGGTGTTTCCAGTGGCGGACGGGTGAGTAACGCGTAAGAACCTGCCCTTGGGAGGGGAACAACAACTGGAAACGGCTGCTAATATAGGCTGAGGAGCAAAAGGAGGAATCCGCCCAAGGAGGGGCTCGCGTCTGATTAGCTAGTTGGTGAGGCAATAGCTTACCAAGGCGATGATCAGTAGCTGGTCCGAGAGGATGATCAGCCACACTGGGACTGAGACACGGCCCAGACTCCTACGGGAGGCAGCAGTGGGGAATTTTCCGCAATGGGCGAAAGCCTGACGGAGCAATGCCGCGTGGAGGAGAAGGCCCACGGGTCGTGAACTTCTTTTCCCGGAGAAGAAGCAATGACGGTATCCGAGGAATAAGCATCGGCTAACTCTGTGCCAGCAGCCGCGGTAAGACAGAGGATGCAAGCGTTATCCGGAATGATTGGGCGTAAAGCGTCTGTAGGTGGCTTTTCAAGTCCGCCGTCAAATCCCAGGGCTCAACCCTGGACAGGCGGTGGAAACTACCAAGCTGGAGTACGGTAGGGGCAGAGGGAATTTCCGGTGGAGCGGTGAAATGCGTAGAGATCGGAAAGAACACCAAGGCGAAAGCACTCTGCTGGGCCGACACTGACACTGAGAGACGAAAGCTAGGGGAGCGAATGGGATTAGATACCCCAGTAGTCCCAGCCGTAAACGATGGATACTAGGCGCTGTGCGTATCGACCCGTGCAGTGCTGTAGCTAACGCGTTAAGTATCCCGCCTGGGGAGTACGTTCGCAAGAATGAAACTCAAAGGAATTGACGGGGGCCCGCACAAGCGGTGGAGCATGTGGTTTAATTCGATGCAAAGCGAAGAACCTTACCAGGGCTTGACATGCCGCGAATCCTCTTGAAAGAGAGGGGTGCCTTCGGGAACGCGGACACAGGTGGTGCATGGCTGTCGTCAGCTCGTGCCGTAAGGTGTTGGGTTAAGTCCCGCAACGAGCGCAACCCTCGTGTTTAGTTGCCACCATTGAGTTTGGAACCCTGAACAGACTGCCGGTGATAAGCCGGAGGAAGGTGAGGATGACGTCAAGTCATCATGCCCCTTATGCCCTGGGCGACACACGTGCTACAATGGCCGGGACAAAGGGTCGCGATCCCGCGAGGGTGAGCTAACTCC-AAAACCCGTCCTCAGTTCGGATTGCAGGCTGCAACTCGCCTGCATGAAGCCGGAATCGCTAGTAATCGCCGGTCAGCCATACGGCGGTGAATTCGTTCCCGGGCCTTGTACACACCGCCCGTCACACTATGGGAGCTGGCCATGCCCGAAGTCGTTACCTTAACCGCAAGGAGGGGGATGCCGAAGGCGGGGCTAGTGACTGGAGTGAAGTCGTAACAAGGTAGCCGTACTGGAAGGTGCGGCTGGATCACCTCTTCAAACGAGGAAAGGCTTACGGTGGATACCTAGGCACCCAGAGACGAGGAAGGGCGTAGCAAGCGACGAAATGCTTCGGGGAGTTGAAAATAAGCATAGATCCGGAGATTCCCGAATGGGTCAACCTTTCGAACTGTGAATCCATGGGCAGGCAAGAGACAACCTGGCGAACTGAAACATCTTAGTAGCCAGAGGAAAAGAAAGCAAAAGCGATTCCCGTAGTAGCGGCGAGCGAAATGGGAGCAGCCTAAACCGAAAACGGGGTTGTGGGAGAGCGTGCTGCTAGGCGAAGCGGTTGAGTACTGCACCCTAGATGGCGAGAGTCCAGTAACCGAAAGCATCACTGGCTTACGCTCTGACCCGAGTAGCATGGGGCACGTGGAATCCCGTGTGAATCAGCAAGGACCACCTTGTAAGGCTAAATACTCCTGGGTGACCGATAGCGAAGTAGTACCGTGAGGGAAAGGTGAAAAGAACCCCCATCGGGGAGTGAAATAGAACATGAAACCGGCTCCCAAGCAGTGGGAGGAGAATTTGATCTCTGACCGCGTGCCTGTTGAAGAATGAGCCGGCGACTCATAGGCAGTGGCTTGGTTAAGGGAACCCACCGGAGCCGTAGCGAAAGCGAGTCTTCATAGGGCAATTGTCACTGCTTATGGACCCGAACCTGGGTGATCTATCCATGACCAGGATGAAGCTTGGGTGAAACTAAGTGGAGGTCCGAACCGACTGATGTTGAAGAATCAGCGGATGAGTTGTGGTTAGGGGTGAAATGCCACTCGAACCCAGAGCTAGCTGGTTCTCCCCGAAATGCGTTGAGGCGCAGCAGTTGACTGGA-CATCTAGGGGTAAAGCACTGTTTCGGTGCGGGCCGCGAGAGCGGTACCAAATCGAGGCAAACTCTGAATACTAGATATGACCCCGGGGTAAAGGTCGGCCAGTGAGACGATGGGGGATAAGCTTCATCGTCGAGAGGGAAACAGCCCGGATCACCAGCTAAGGCCCCTAAATGACCGCTCAGTGATAAAGGAGGTAGGGGTGCAGAGACAGCCAGGAGGTTTGCCTAGAAGCAGCCACCCTTGAAAGAGTGCGTAATAGCTCACTGATCGAGCGCTCTTGCGCCGAAGATGAACGGGGCTAAGCGATCTGCCGAAGCTGTGGGATGTAAAATGCATCGGTAGGGGAGCGTTCCGCCTTAGAGTGAAGCACCCGCGCGAGCAGGTGTGGACGAAGCGGAAGCGAGAATGTCGGCTTGAGTAACGCAAACATTGGTGAGAATCCAATGCCCCGAAAACCTAAGGGTTCCTCCGCAAGGTTCGTCCACGGAGGGTGAGTCAGGGCCTAAGATCAGGCCGAAAGGCGTAGTCGATGGACAACAGGTGAATATTCCTGTACTACCCCTTGTTGGTCCCGAGGGACGGAGGAGGCTAGGTTAGCCGTTATCGGTTCAAGGACGCAAGGTGACCTTGTTTTTTCAGGGTAAGAAGGGGTAGAGGAAATGCCTCGAGCCAATGTCCGCGCTACGGCGCTGAAGTAACCCATGCCATACTCCCAGGAAAAGCTCGAACGACCTTCAACAAAAGGGTACCTGTACCCGAAACCAACACAGGTGGGTAGGTAGAGAATACCTAGGGGCACGAGACAACTCTCTCTAAGGAACTCGGCAAAATAGCCCCGTAACTTCGGGAGAAGGGGTGCCTCCTCAGGGGGTCGCAGTGACCAGGCCCGGGCGACTGTTTACCAAAAACACAGGTCTCCGCAAAGTCGTAAGACCATGTATGGGGGCTGACGCCTGCCCAGTGCCGGAAGGTCAAGGAAGTTGGTGACCTGATGACAGGGGAGCCGGCGACCGAAGCCCCGGTGAACGGCGGCCGTAACTATAACGGTCCTAAGGTAGCGAAATTCCTTGTCGGGTAAGTTCCGACCCGCACGAAAGGCGTAACGATCTGGGCACTGTCTCGGAGAGAGGCTCGGTGAAATAGACATGTCTGTGAAGATGCGGACTACCTGCACCTGGACAGAAAGACCCTATGAAGCTTTACTGTTCCCTGGGATTGGCTTTGGGCCTTTCCTGCGCAGCTTAGGTGGAGGGCGAAGAAGGCCTCCTTCCCCCGAGCCATCAGTGAGATACCACTCTGGAAGAGCTAGAATTCTAACCTTGTGTCAGGACCTACGGGCCAAGGGACAGTCTCAGGTAGACAGTTTCTATGGGGCGTAGGCCTCCCAAAAGGTAACGGAGGCGTGCAAAGGTTTCCTCGGGCCGGACGGAGATTGGCCCTCGAGTGCAAAGGCAGAAGGGAGCTTGACTGCAAGACCCACCCGTCGAGCAGGGACGAAAGTCGGCCTTAGTGATCCGACGGTGCCGAGTGGAAGGGCCGTCGCTCAACGGATAAAAGTTACTCTAGGGATAACAGGCTGATCTTCCCCAAGAGTTCACATCGACGGGAAGGTTTGGCACCTCGATGTCGGCTCTTCGCCACCTGGGGCGGTAGTACGTTCCAAGGGTTGGGCTGTTCGCCCATTAAAGCGGTACGTGAGCTGGGTTCAGAACGTCGTGAGACAGTTCGGTCCATATCCGGTGTGGGCGTTAGAGCATTGAGAGGACCTTTCCCTAGTACGAGAGGACCGGGAAGGACGCACCTCTGGTGTACCAGTTATCGTGCCCACGGTAAACGCTGGGTAGCCAAGTGCGGAGCGGATAACTGCTGAAAGCATCTAAGTAGTAAGCCCACCCCAAGATGAGTGCTCTCCCTAGATCTCGGATAAATGGCAATTTTATCGATAAGACCTCTTCAATTGTAGCCAATATCTTATTACGGATCATTCCGACGACTTCAGGAGAAAAAGAGGCATTTACCTATTACAGAGATGGGATGTCAGCTCAATCTGAAGGAAATTATGCGGAAGCTTTACAGAATTATTATGAAGCTACGCGACCAGAAATTGATCCCTATGATCGAAGTTATATACTCTATAATATAGGACTTATCCACACAAGCAACGGAGAACATACGAAGGCTTTGGAATATTATTTTCGGGCACTAGAACGAAATCCATTCTTACCACAAGCTTCTAATAATATGGCCGTGATCTGTCATTACCGGGGAGAACAGGCCATTCGACAGGGAGATTCTGAAATCGCAGAGACTTGGTCCGATCAAGCAGCTGAGTATTGGAAACAAGCTATAGCGCTTACTCCAGGTAATTATATTGAAGCACAGAATTGGTTGAAGATCACGAGGCGCTTCGAA---AACTGGCGATCAGAACGTATATGGATAGAACTTATAACAGGTTCTCGAAAAACAAGTAATTTATGTTGGGCCTGTATACTTTTTTTAGGTTCACTAGGGTTCTTATTAGTTGGAACTTCCAGTTATCTTGGCAGGAATCTGATATCCTTATTTCCGTCTCAGCAAATCCTTTTTTTTCCACAAGGGATTGTGATGTCTTTCTATGGTATCGCAGGTCTGTTCATTAGCTCCTATTTGTGGTGCACAATTCTGTGGAATGTAGGTAGTGGTTATGATAGATTTGATAGAAAAGAAGGAATAGTGTGTATTTTTCGTTGGGGATTTCCTGGAAGAAATCGTCGTATCTTCTTTCGATTCCTTATGAGAGATATTCGGTCAATCAGAATGGAAGTGAAAGAAGGTATTTATCCTCGTCGTGTCCTTTCTATTGAAATAAGAAGCCAGGGATCCATTCCCTTGACTCGTACTGATGAAAATTTCACTCCACGAGAAATTGAGCAAAAAGCTGCTGAATTGGCCTATTTCTTGCGCGTACCAATTGAAGTATTT
NC010548 ------------------------------AATATAT---CGAAACAACCCCCGTAGAAAACATTCGGAACGTTTTAAGCATTTGTGGTTTTTGTGCGAGAATTGTGAGACCCTTATATATAAGAAATCTTTACAGAACAAAAAGGTGTTTGTGCAGAATGTGGAGCAACTCTGCAAATGACTAGTTCAGAGCGAATTGAACTATTAATTGATAATGGCACTTGGCGTTCTATAAACACGAAGTTATCTAGTATAGATGTTTTAAACAGAAGAACAGTCTTATCAAGATTATAACACTTCCTATCAAAAAGAAACAGGTTTACCCGACGCTATTCAAACAGGCGTAGGTGAAATAAATGGTATTTCTGTTGCACTCGGAGTTATGGATTTTCAGTTCATGGGAGGCAGTATGGGCTCGGTAGTGGGTGAAAAAATAACCCGTTTAATACAGTTTGCTACTGAGAATTTTCTTCCATTAATTCTCGTATGTGCTTCTGGCGGAGCGCGCATGCAAGAAGGAAGTTTTAGCTTAATGCAAATGAATAAAATAGCTGCTATGTTGCATACATATCAAAAGGAGAAAAATTTACTATATATTTCAGTTCTTACATCTCCGACAACTGGTGGAGTCACTGCTAGTTTTGGTATGTTGGCTAATGTCACGATTGTTGAGCCTAATGCATACATTGCATTTGCAGGTAAAAGAGTTATTGAACAGACATTAAACCAGATAGTATGATGAAGATCAAATATCTGATTCTTTATTTGATTTTGGAATGTTTGATAGCATGGTTCCACGAGCTCTTTTAAAAAATGTTCTAAGCGAGACAATTGAAATATACATGTGTAACTATTCGACCCGATGAAATCAGTAGTATAATACGTAAACAGATTGAACAATATAATAACGAGGTCCAAGTTGTTAATATTGGTACTGTACTTCAAGTAGGGGATGGCATTGCTCGTATTCATGGTCTTGATAAAGTAATGGCAGGGGAATTAGTAGAATTCGTAGATGGTACAGTAGGTATTGCCCTAAATCTAGAATCAGATAATGTTGGAGCTGTATTAATGGGTGATGGCTTGATGATACAAGAGGGCAGTTCCGTAAGAGCAACAGGAAAAATTGCTCAGATACCAGTAAGTGATGCTTATTTGGGTCGAGTTGTAAATGCGCTAGCTCGACCTATTGATGGTAAGGGGAAGATTTCATCTTCCGAATCTCGATTGATCGAATCTCCCGCCCCAGGTATTATTTCAAGACGTTCTGTATATGAACCTCTTCAAACGGGTCTTATTGCTATTGATTCTATGATCCCTATAGGACGCGGTCAGCGAGAATTGATTATTGGGGACAGGCAGACCGGTAAGACGGCAGTAGCTACAGATACGATTATAAATCAAAAAAATCAGAATGTAATATGTGTTTATGTCGCTATTGGCCAAAAAGCTTCTTCCGTAGCTCAGGTAGTTAATACCTTCGAAGACCGTGGCGCAATGGAGTATACCATTGTGGTAGCGGAAACTGCGGATTCTCCTGCTACATTACAATATCTTGCTCCTTATACAGGAGCAGCTTTAGCCGAATACTTTATGTATAAAGAACAACATACATTAATCATTTATGATGATCTTTCCAAACAAGCACAAGCTTATCGACAAATGTCTCTTCTATTAAGAAGACCCCCTGGCCGGGAAGCTTATCCAGGAGATGTTTTCTATTTACATTCTCGTTTATTAGAAAGAGCAGCTAAATTAAATTCTCAGTTAGGTGGAGGGAGTTTGACTGCTTTACCAATAGTGGAGACTCAAGCTGGAGATGTCTCAGCTTATATTCCAACTAACGTAATTTCCATTACCGACGGGCAAATCTTCTTATCAGCTGATCTATTCAATGCAGGAATTCAACCTGCCATTAATGTAGGTCTTTCCGTATCTAGAGTAGGATCCGCAGCTCAGATGAAAGCTATGAAACAAGTAGCTGGAAAATTAAAATTAGAATTAGCTCAACTTGCAGAGTTAGAAGCTTTTGCACAATTCGCTTCTGATCTTGATAAAGCTACACAAGATCAATTGGCAAGAGGTCAACGATTACGCGAATTGCTCAAACAATCTCAATCGGATCCTTTAACAGTGGAAGAACAAATAGCTATGATTTATACTGGAACGAATGGATATCTAGATGCATTAGATATCGTACAAGTTAAAAAATTTATCCTTAAGTTGCGCGAGTATTTAGTAAAAAATAAACCCCAGTTTGGAGAAATTATACGTTCTACTGGGATATTGACGGAACAAGCAGAAGGCCTTTTAAAAGAAGCTATTCAAGAAAATATCCAACTTTTTCTTATGTTGGGAATAAGAAGAACCAATCCTATTCTTGGGGTTTCCGCACTTGTGAAAAGAAGGCAGGACGTATTGATCAGATAATCGGCCCAGTACTCGACGTATCTTTCCCTCCAGGTAATATGCCTAGAATTTACAATTCCTTGATAGTTAAGGATAACGATACAACTGGTCAGCCAATAAGTGTGACTTGTGAGGTACAACAATTATTAGGAAATAATAAGGTTAGAGCTGTAGCTATGAGTGCTACAGACGGTTTGATGAGAGGAATGAAAGTAATTGATACAGGAGGTCCACTTAGTGTTCCAGTTGGTGAAACTACTCTTGGAAGAATTTTTAATGTTCTTGGGGAACCTGTTGATGACTTAGGTCCTGTAGATGCTCTCACAAGATCTCCTATTCATAGATCTGCTCCCGCCTTTACACAATTGGATACCAGATTTTCAATCTTTGAAACAGGCATTAAAGTAGTGGATCTTTTAGCTCCTTACCGCCGTGGGGGAAAAATTGGATTATTTGGGGGAGCTGGAGTGGGTAAAACAGTGTTAATTATGGAATTAATCAACAACATTGCTAAGGCTCATGGAGGTGTTTCGGTATTTGGCGGAGTAGGAGAACGTACCCGTGAAGGGAATGATCTTTACAAGGAAATGAAAGAATCGGGAGTCATTAATGAACAAAATATATCAGAATCAAAAGTAGCTTTGGTCTATGGTCAGATGAATGAACCGCCAGGAGCTCGTATGAGAGTAGGTTTAACTGCTTTAACTATGGCTGAATATTTCCGAGACGTAAATAAACAAGATGTACTCCTATTTATTGACAATATCTTCCGCTTTGTCCAAGCAGGATCAGAGGTATCCGCATTATTAGGCAGAATGCCTTCCGCAGTGGGTTATCAGCCAACTCTTAGCACGGAAATGGGTTCTTTACAAGAAAGAATAACTTCTACCAAAGAAGGATCTATAACCTCCATTCAAGCAGTTTATGTACCTGCAGATGACTTGACTGATCCCGCTCCTGCTACAACATTTGCACATTTAGATGCTACTACTGTACTATCGAGAGGATTAGCTGCCAAGGGGATCTATCCAGCAGTAGATCCGTTAGATTCCACGTCAACTATGCTCCAACCTTCGATCGTAGGCGAAGAACATTATGAAACTGCGCAAGGAGTTAAACAAACTTTGCAACGTTATAAGGAACTTCAAGATATTATAGCTATTCTTGGATTAGACGAATTATCAGAAGACGATCGTTTAATCGTGGCAAGAGCAAGAAAAATTGAACGGTTTTTGTCACAACCCTTTTTTGTAGCAGAGGTATTCACTGGTTCCCCCGGTAAATATGTTAGTCTAATAGAGACAATTAGAGGTTTTCAAATGATCCTTTCCGGAGAATTAGATGTTCTACCCGAACAGTCTTTTTATTTGGTGGGTAACATTGATGAAGCTACCGCAAAGGCTATGAACTTAAAAG---AAATTACCTAAACCTTCGTGTAGTCACTCCCAATCGAGTTGTTTGGGATTCAGAAGTTCAAGAAATAATATTAGCTACTAATAATGGTCAAATGGGTGTATTACCGAACCATACTGCACTTGTAACAGCTTTGGATATAGGAGTCATGAAGATACGACTCAATGCTCAGTGGTCCACTATGGCTTTGATGGGTGGTTTTGCCACGATAGACAATAATGAAATCACATTATTGGTAAATAATGCAGAAAGAGGTATTGATATTGATCTTCAAGAGGCTCAGGAAAGTTTTAGACTAGCTGCAGCTGATCGTGCGCGAGCTGAAGGCAAGAGACAAGCAATCGAGGCTGATGTGGCTCTCAAAAGAGCTAGAACACGACTAGAGGCTGCTGATGCTCTTTTGTTAAAAATGTAACTGATTCTTTCATTTCCCT---------ATCCTCCGCTGAGGGTTTCGGGTTAAATACCAATATTTTAGAAACAAATATAATAAATCTCAGTGTGGTGCTTGGTGTACTGATCTATTTCGGAAAGGGAGTGTTAAGTAATCTATTAGATAACCGTAAACAGAAAATATCGAGTACTATTCAGAGTTCTGAAGAACTATGTAAAGGAGCTGCTAATCAACTTGAGCAAGCCCGGGCTCGCTTACGGGAAGTAGAAAGGCGGGTACGCGAAATTCGGGTAAATGGATATTCTCAAATACAACAAGAAAAAAATGATCTTATCAATGTTGCTTCTATTAATTTGAAACAATTAGAAAATTTAAAGAATGAAACCATTCACTTGGAACAAGAAAGAGTAATTGAACTGGTTCAAAAACAAATTTCTTACCAAGCTGTCCAAAGAGCTCTAGGAACTCTGAATAGTCGTTTGAATAGCGAGTTACATTTACGTACGATCGAGCATAATATCGACCTGCTCCTAGCCATGAAAAACATAACTGATAATCCTTTGATTTCTGCTGCTTCCGTTATTGCTGCTGGATTATCCGTAGGCCTTGCTTCTATTGGACCTGGCATTGGTCAAGGCACTGCTGCGGGACAAGCTGTTGAAGGTATTGCGAGACAACCAGAGGCGGAGGGTAAAATACGAGGCACCTTACTGCTAAGTTTAGCTTTTATGGAAGCTTTAACTATTTATGGATTAGTTGTAGCTCTGGCACTTTTATTTGCTAATCCATTTGTTGATATTTTACAATTTCTATTAACATGCTGAATTATTTCTACGAGATATCCGGTGTGGAAGTAGGTCAGCATTTTTATTGGCAAATAGGGGGGTTTCAAGTTCATGCACAGGTACTTATAACTTCCTGGATTGTAATTGCTGTCTTATTAGGTTCAGCTACTCTAGCTGTTCGAGACCCACAAATCATTCCGAACGGAGCACAAAATTTTTTGGAATATGTTCTCGAATTTGTTCGGGACTTGGCTAGAACTCAGATTGGCGAAGAAGAATATGGTCCCTGGGTTCCTTTTATAGGGACTATGTTTCTATTTATTTTTGTTTCTAACTGGGCAGGTGCTCTTTTTCCTTGGGGAATTATTAAATTACCTCATGGGGAATTAGCCGCACCTACAAATGATATTAATACCACAGTAGCTCTAGCTTTGCTCACATCAGTAGCTTATTTTTATGCAGGTTTTACAAAGAGGGGTTTAGGCTATTTTGGTAAATATATTCAACCAACCCCAATACTTTTACCAATTAACATATTAGAAGATTTTACAAAACCTCTATCACTTAGTTTTCGACTTTTTGGAAATATATTAGCTGACGAATTAGTAGTTGCCGTTCTTGTTTCCTTAGTACCTATAGTGGTACCTATACCTGTAATGTTCCTAGGATTATTTACAAGTGGTATTCAAGCTCTAATCTTTGCAACTCTAGCCGCAGCTTATATAGGCGAATCCATGGAGGGTCATCATATATTTATAACTCTAGAACATATATCAGCTCATGTCTCTTTTTCTCTTACTTTTGTTGTCACTCTCATTTATTGGGGAACCTTAGTTTATAAAAGTGAAGAACTAAGTAATTCGGGAGGAAAGGGCATGATAGTGACGTGTATTTGTATAACGGGAGTATTAGTTACTCGTTCGCTCTATTCGGGGCATTTACCGTTAAGTAATTTGTATGAGTCATTCATGTTCCTTTCATGGACTTCCTCCATGATTCATATAGTTATAGAAGTACGGGGCCAGGATGCTTGGTGGTTAGGTGCAATCACCGCGCCAAGTGCTATGTTAACTCATGGTTTTGCTACTTTAGGTCTTCCAGATAAAATGCAGCAATCTGCAATGTTAGTACCCGCTTTACAATCTCATTGGTTAATGATGCATGTAAGTATGATATTGCTCAGTTATGCAACTCTTTTATGTGGATCCCTATCATCGATAGCTTTTTTGGTCATTACGTCCCAAATAAATCAAAAGATTTTTATATGT---GAAGAA------------TTCCTTTTTCTTCAATAAAAATGGGAATTCACAGACCAAGAAAAAAAGGAATTGAAGCATACTTTCGGCCTTTCATTTATAAATTATCGTAAATGGTTATTTACTAACCAATTAGACCAATTGAGTTATCGTGCCATTGGTCTAGGATTTTCTCTTTTAACTATAGGTATACTTTCCGGGGCAGTATGGGCCAACGAAGCATGGGGATCTTATTGGAGCTGGGATCCAAAAGAGACTTGGGCGCTAATAACTTGGATTATATTTGCAATTTATCTACATACTAGAATAAACAGGGGTTGGAAAGGGGAAAAACCGGCAATTGTTGCTTCTCTAGGATTTATTCTAGTTTGGACCTGTTACTTAGGGGTTGATTTATTAGGAATAGGGTTACACAGCTATGGCTGGTTGATTTCTCATACCTCGTTCTATAATTCGTACTTTGTTCAGATTTTGGACAGAGCTAACGAGTCAATCGAGCTCGTTAGCGATTCACGAATTGGAAGTCGCCAAATATAAAACATTCGCTTCTCTACAATATCTTACATGTTTAATAGTATTGCCTTGGGCAATTTCAATTTCATTACAGAACAGTTTAGAATCTTGGGTTACAAATTGGTGGAATACTGGTCAATCAAAAAAAATTTTTGATTATTTACAAGAAGAAAACGCTATAAGAAAATTTGAAATAGAAGAACTATTCCTGTTAGAAATAATGGTGAAAGATTATTCAGAAACGCCTTCACAAGATATTCGTGTAGAGATGCAGAAAAAGATGATCCAATTGGTCAAAATATATAATCAAGATTGTATCCACATCATCTCACATTTATTAGCAAATCTAATAGGTTTGGTTCTTCTAAGTGTTTGTCTCATTCTGGGTAAGAAGAAACTTGGCATTCTAAATTCTTGGATCCAAGAAGTCTTCTACAGCCTAAGCGACACAATGAAAGCTTTTTCTATTCTTTTAGTAACCGATCTATGTATTGGGTTTCATTCGCCCCATGGTTGGGAACTGATGATCAATTGGATCTTCGAAAATTATGGATTTGCTCATAACGAACGAATAATATCTGGTCTTGTTTCAACTTTTCCAGTCATCTTAGACACAATTTTCAAATATTGGATCTTCCGCCGTTTAAATCGTATATCTCCTTCACTTGTAGTAATTTATCACTCGATGAATGAAAAATTAGCCTATTGGATGTACGCTGGTCCTGCTCATATTGGAACCCTACGAGTAGCTAGTTCTTTCAAAAATGTGCATGCCATTATGCACGCTCCTCTAGGAGATGACTATTTCAATGTAATGCGTTCTATGTTAGAACGCGAAAGAGATTTTACTGCTGCAACTGCTAGCATAGTAGATCGTCACGTACTAGCACGTGGATCTCAAGAAAGAGTTGTGGATAATATTCTCCGGAAAGATAAAGAGGAACATCCTGATCTTATCATATTGACACCTACATGTACCTCTAGTATTTTGCAAGAAGATTTACAGAACTTTGTGAATAGAGCATCCATAATTTCTGATTCCGACGTAATTTTTGCAGATGTTGATCATTATCAAGTAAATGAAATTCAAGCAGCGGATAGAACTTTAGAACAGGTGGTTCGATATTATTTAGATAGATGTCATAGACAAGAAAAATGGGATCAATTTCTAACCGATGCGCCTTCTGTCAATATAATTGGAATTTTTACATTGGGTTTTCATAATCAACACGATTGTCGTGAGTTAAGACGTTTATTACGAGATTTGGACATCCAAATTAATCAAATAATTCCTGAAGGAGGATCTGTAGAAGAGCTTAAAAATTTACCAAAAGCTTGGTTCAATTTAATTCCTTATCGTGAAGTGGGCTTGATGACAGCAATGTATTTAAATAAAGAATATGGTATGCCTTACATATCTACAGCTCCCATGGGAGCTGTAGATATGGCGGAGTGGATCCGCCAGATTCAAAAAAATGTGAATACCTTGGCTCTTAGTTCATCGAGTAAAAGAGTGGATTATGAACCTTATATCGACGGACAGACTCGATTTGTTTCCCAAGCTGCTTGGTTTTCAAGATCTATTGATTGTCAGAATTTGACGGGCAAAGAAACAGTTGTTTTTGGTGATACAACGCACGCTGCTTCAATCACTAAGATACTTGTTCGAGAAATGGGGATTCGTGTGAGTTGTGCAGGTACTTATTGCAAACATGATGCGGAATGGTTCAAAGAGCAAATTCAAGGTTTCTGCGATGAAATACTGATCACAGATGATCATGCTGAGGTAGGAGATATGATCGCTCACATGGAACCATCTGCAATATTTGGTACTCAAATGGAACGTCATATTGGTAAACGTCTTGATATTCCTTGTGGAGTTATTTCTGCACCAGTTCATATACAAAACTTTCCCTTGGGATACCGACCCTTTCTAGGTTACGAAGGTACTAATCAAATAGCTGATCTAGTTTATAACTCATTTGCTCTGGGTATGGAGGACCATCTTCTAGATATTTTTGGTGGTCATGATACTAAAGAAATAATATCCAAATCATTGTCTACGGATATAGGCCTAATTTGGAATCCTGAAAGTCGACTAGAATTAAGTAAAATTCCTCGTTTTGCCAGAGAAAAGGTAGAAAGAAATACTGAGAAATTTGCACGACAAAAGGGGATTGAAACCATTACTGTCGAAGTAATGTACGCAGCTAAAGAAGCGTTGAATACCAAAATAGCAGTTTATGGAAAAGGCGGAATTGGTAAATCAACCACTAGTTGTAATATTTCAATTGCCCTAGCTAGACGTGGTGAAAAAGTGTTACAGATTGGATGTGATCCCAAACATGATAGTACTTTTACTCTGACAGGATTTTTGATACCTACAATTATAGATACTTTGCAGTCCAAAGATTATCATTATGAAGATATTTGGTCCGAAGATGTCATTCATAAAGGTTATGGAGGGGTAGATTGTGTGGAAGCTGGGGGGCCGCCTGCAGGAGCCGGATGCGGGGGATATGTGGTAGGAGAGACTGTGAAATTGTTAAAAGAATTAAATGCATTTTACGAATATGATATAATATTATTTGATGTATTGGGCGACGTGGTTTGTGGAGGTTTTGCTGCTCCGTTGAATTATGCAGATTATTGTGTCATTATTACAGATAATGGATTTGATGCATTATTTGCAGCTAATCGTATTACTGCTTCTATCAGGGAAAAAGCTCGTACACATCCACTGCGATTAGCAGGTTTGGTTGGAAATCGTACATCTAAAAGAGATCTTATCAATAAATATGTAGAAGCCTGTCCAATGCCCGTAATAGAAGTGTTACCTCTTATTGAAGATATTCGAGTTTCGAGAGTCAAGGGCAAAACCTTATTTGAAATGGTTGGATCCGAACCATCACTTAACTATGTATGTGAATATTATTTAGACATAGCGGATCAAATATTGTCCCAACCAGAAGGTATTGTGCCAAAGGAGATTCCAGATCGGGAATTATTCAGTTTGCTCTCTGACCTTTATCTCAATCCTATTGATGAGGGGAAACATAAAAATAATAAGGAAAATTTACTTGGATTTACGACGATTTCAGTGAAAATTGATGAAACTCTCACTGTCGAATGTGAGACAGGTAATTATCATACTTTTTGTCCAATTAGCTGTGTATCTTGGTTATATCAAAAGATTGAAGATAGTTTCTTTTTAGTTGTGGGTACAAAGACATGCGGTTATTTTCTGCAAAATGCACTTGGAGTAATGATTTTTGCAGAACCTCGCTATGCAATGGCAGAATTGGAAGAAGGAGATATCTCGGCTCAATTGAATGATTATGAAGGATTAAAAAAACTTTGTATTCGAATAAAAAAAGATAGAGACCCCAGCGTGATCATATGGATAGGTACTTGTACTACAGAGATAATCAAAATGGATTTGGAAGGTATGGCACCCAAGCTAGAATGGGAAATTGGAATCCCAATTCTAGTGGCAAGAGCGAATGGACTCGATTATGCTTTTACTCAAGGAGAAGATACTGTGTTAGCTGCGATGGCACATCGTTGTCCAGAACCGGAATTCTCTGTTCGTGAACGAAAAGAAACTATACAAAATTTTTTCATTTCTCATTCTAAGAGGAATTGGTTGAATATGCAAATCACCCCTCCTTAGTTCTTTTCGGATCTTTGCCGTCCAATGTGGCTTCTCAACTAAATCTAGAATTAAAACGTCAATCCATCAAGGTATCAGGTTGGTTACCTGCTCAAAAATACACCGATCTTCCATCATTGGGTGATGGAGTTTATGTTTGTGGTGTTAACCCATTTTTGAGCCGGACAGCTACAACTTTGATAAGACGCGAAAAATGTCAATTAATTGAAGCTCCTTTTCCTATCGGTCCAGACGGAACGCGTGCTTGGATTGAAAAGATTTGTCCTATATTTGGTATTGAACCCCAAGGTTTGGAGGAAAGGGAGGAACGGATATGGGAAAGTTTAAAGGATTATCTTGATTTGGTACGTGATAAGTCTGTCTTTTTCATGGGAGATAATCTGCTAGAAGTATCTCTAGCAAGATTCTTAATAAGATGTGGAATGATTGTTCATGAAATTGGCATTCCATATATGGATAAACGATATCAAGCTGCTGAATTATCACTTTTACAAGATACATGTATGAAAATGCGCGTACCAATACCACGAATTGTGGAGAAACCAGATAATTCAAATCAAATACGACGTATACGCGAATTACAACCCGATTTAGCTATCACGGGAATGGCTCATGCTAACCCGCTAGAAGCAAGAGGAATTAGTACTAAATGGTCAGTTGAATTTACTTTTGCTCAGATTCATGGGTTTGCCAATGCAAGAGATGTACTTGAATTGGTTACCCGACCTCTACGGCGTCAGAAAAATTTAGAAGACTTGGGTCCAACCACTTTGGTCAGAAAA---------------------------------------------------------------------------------------------------------------------------------------------------------------------------------------------------------------------------------------------------------------------------------------------------------------------------------------------------------------------------------------------------------------------------------------------------------------------------------------------------------------------------------------------------------------------------------GGTGAATTCCAAAGAAATGAAAACAAACATAAATCTTGGCAACAATTCTTTTTATATCCGCTTTTTTTTCGGGAAGATCTTTACGCAATTGCTCATGATCATCATTTAGATAGATCTGGTTCCTCCGAACCAACGGAAATTTTAGTTTCTAATTTT---TTGAGTTTCCTAACTGTAAAACGTTCAATTCGTCGGATGCGTAAACAAACTATTCCATTAGTTTATTCGGGAATTCCGATCAAATAAATTGATTGAATGCAATAAGAATTTTTATTCTAAATCGATACTAGAAGGTTTTACAATTGTCTTGGAAGTTTCGTTCGCAATGCGATCAAAACATTCATAGAAGGAATGAATGGGTGGAATAGTCTCCGATCCATCCATTGCCTATTTCCTCTTATGGAGGATAAGTTACCGCATTCCAATTATATATCAGATATACGAGTGCCCTACTCAATTCATCCGGAAATTTTGGTTCGAATTTTTCGTCGCTGGATTCGAGATGCTCCTTCTTTGCATTTATTACGATCCATTCTCCATGAATGGAAAAATAGTCGAGAAAATTTGCAGAAAGC---TCTGATTACACAGATAGAAAATACGAGGTTCTCCCTGTTCCTTTGGAATTCTTATGTGTATGAATGCGAATCGTTTTTAATTCCTCTTAAACGATTTTTTAATTCACAATCGTTGTTATATGGATCTTTTCCCGATCGAACTCATTTTGATAAAAAGATCAAAGATATTGTTCTATTTCCCCGTAATTTCAACAAAAAAATCTGGTTGTTGAAGGATTCTTTCATCCATTATGTGAGATATGGAGAAAGATCCCTTATGGCTCTAAAGGGTACGCACCTTCAAGTGAAAAAATGTAGATATCATCTGTTTCATTTTTGGCAATACTATTTTCATCTTTGGTTTCAACCGTATAGGATATGCAGTCTTCAATTATCCAAGACTTCTTTTTCTTTTTTAGGTTATTTTCTGCATGTTAAAATGAAACCTCTCGTGGTTAGGGTCAAAATGCTAGACGATTTATTCATTACCGATCTCATTACCAATGAATTAAACCCAATAGCTCCGATTAGAGCAATTCTTTTCTTTTTGGCTAAAGAAAAGTTTTGTGACATCTCAGGGTGGCCAATTAGTAAATTGTCTTGGACCAGTCTATCAGATGATGATATCCTCGATCGATTCGATCGAATTTGGATAAATCTTTTTCATTACTACAGTGGATCAATCAATCAAGAGGGTTTATATCATATAAAATATATACTTCTACTTTCGTGTGCTAAAACTTTGGCCTGTAAACATAAAAGTACGATACGTGTAGTTCGGGAACAATTAGGTTCGGAACTCTTTACAAAATCATTTTCAAAAGA---AAAATTCATTTCTTCGTCCTTTTCAAAAACTCGTTCACAGAGAGAACGAATTTGGAATTCAGAAATTAGCCAGATAAATCCCCTGGCTAATTTCTGGCAAAAGATGCAGAATAAACAAGTTATTAATATAGCAGATCTCGAAGAACAAGCTATCAATTTATTTTCTCGATTGGGATTTTCAAGAGAAATTTCTAGTCTTATATGGATTCTAATCGACATAATTATCCTTCTATTGGGAATTACAATAGGATTATTAGTTATTGTATGGCTCGAAAGAAAAATATCTGCGGGAATACAACAACGCATTGGACCTGAATACGCCGGTCCTTTGGGAATTATTCAAGCCTTGACGGATGGAATAAAACTACTGCTAAAAGAGGATATTATTCCATCTAGGGGGGATATTTGGTTATTTAGTATTGGACCAGCGGTAGTGGTCATACCTATTTTTTTAGGCTATTTAGTAATTCCCTTTGGTCGCCACATTATTTTAATGGATCTTAGTATAGGCGTTTTTTTTTGGATTGCAATTTCAAGTATTGCTCCCCTTGGACTGCTTATAGCAGGATATGGATCAAATAATAAATATTCTTTTTCAGGTGGTCTCCGAGCTGCTGCTCAAGCTATTAGTTACGAAATTCCTTTAGCTTTATGTGTGTTATCTATATCTCTATTATCCAATAGTTCAAGTACAATTGATATAGTTGAAGCACAATGCAGATATGGTTTTTTAGGATGGAATTTGTGGCGCCAACCTATAGGGTTTCTAGCTTTTTTCATCTCATCTCTGGCAGAATGTGAGAGATTGCCCTTTGATTTACCAGAAGCGGAAGAAGAATTGGTAGCGGGTTATCAAACTGAATATTCGGGTATCAAATTTGGTTTATTTTACGTTGCTTCTTACCTAAATCTATTAGCTTCTTCATTCTTTGTAACAGTTCTTTACTTGGGCGGATGGAACTTATCAATTCCATTCATACCCATTCTGGAACATTTTGAATGGGATTCTATTTCTGGAATTAACGGGGTCGTTAATATAACAATCGGGATCCTAATTATATTAGCTAAAGCCTATCTGTTCTTATTTATTTCTATTACGGCAAGATGGACCTTGCCTAGGATAAGAATGGACCAATTATTGGATCTTGGGTGGAAATTTCTTTTACCTATTGCTTTGGGTAATCTGTTACTAACAGCTTCTTTCCAACTTATTTTATTAAAGAATTTCATTTGCTTCTCTTCTATGGAAGTTCCATTTTTCCAGAATGTATCCTGATTTTCGGCCTATTCCTTCTTCTAGTGATCGACTTCATTTCTGATCAGAAAAAGACAACTTGGTTTTATTTCATCTCTTTAACCAGTTTAGTGCTAAGCACAGCCTTTTTGCTATTTCAATGGAGAGAAGAACCTACAATCAGTTTTTTTGGTAATTTCCAAACAAACAATTTTAATAAAATATTTCGGTTTCTAATTTTATTATGTTCCACTTTATGTATTCCTCTATCCGTGGAATACATTCAATGTACAGAAATGGCTGTAACAGAGTTTTTGCTTTTCATATTAACAGCTACTCTAGGAGGAATGTTTTTATGTGGTGCTAATGATTTAACAACTATCTTCGTATCTTTAGAATGTTTAAGTCTATGTTCTTATCTATTATCTGGATATACCAAAAGAGATGTACGGTCTAATGAGGCTATTATGAAATATTTACTTATGGGTGGAACAAGTTCTTCCATTCTTGCTTATGGCCTTTCTTGGCTATATGGTCTATCTGGAGGAGAGATTGAACTTCAAGAAATAGCCAATGGTCTTATAAATACACAAATGTATAACTCTCCAGGAATTTGGATTGCACTTCTATCTATAACGGTAGGAATTGCATTCAAGCTTTCCCTAGTTCCTTTTCATCAATGGACCCCCGATGTATATGAAGGATCCCCCACTCCAGTCGTTGCTTTTATTTCTGTTATTTCAAAAGTAGCTGCTTCAGCTTTAGCCACTAGAATTTTTGATATTATTTTTTATTTCTCATTGAACGAATGGCATCTTCTTTTGGAAATATTAGCTATTCTTAGCATGATATTAGGAAATTTAATTGCTATTACTCAAACAAGCATAAAACGTATGCTTGCATATTCATCGATAGGTCAAATTGGATATATCCTTATTGGAATAATTGATAGAGACTCAAATAATGGATATGCAAGTATGATAACTTATATGCTGCTCTATATTTTTATGAATTTAGGAACTTTTGCTTGTATTGTATTATTCAGTCTACGTACAGGAACAGATAACATTCGGGATTACGCAGGATTATATATGAAAGACCCTTTTTCAGCTTTGTCTTTATCTTTATGTCTGCTATCTCTAGGAGGTATTCCTCCATTAGCAGGTTTTTTTGGAAAACTTTATCTATTCTGGTGTGGATGGCAAGCAGGTTCCTATTTATTAGTTTCGATAGGGCTCTTTATGAGTGTTATTTCAATATATTATTATCTGAAAATAATTAAGTTATTAATGACTGAAAGAAACAAAGAAATAACTCCCTACGTGCAAAATTATAGATTATCTCTTCAATCTCAAAAAATTCTATCGAATTTAGTATGATTGTATGTGTAATGGCATCTACTTTACTGGGAATAGTAATGAATCCAATTGTTGCAATTGCCCAGGATACATTATTTTATCTATTTTCTGAATATGATACTTTTTGGATATATTTATCCATATCCAGTCTTATTCCGATTCTGGCATTCTCAATTTCAAGAAGTTTGGCTCCAATAAGTAAAGGGGCGGAGAAAGCCACTAGTTATGAATCAGGTATAGAACCAATGGGAGATACCTGGATCCAATTTAGAATTCGTTATTATATGTTTGCTTTAGTTTTCGTTGTTTTTGATGTGGAAACAGTCTTCCTCTAAGTAATTTACCTTGGTTAACAATAATTGTTATTTTGCCCATATCTGCGGGGTTATTAATCCCATTATTTCCCCATAAAGGAAATAAAATGATTCGATGGTATACTCTAGGTATTTGCTTATTAGATCTTCTTTTAATGACCTATATATTCCGTTATCATTATCATTTTGATAATTCATTAATCCAATTGGAGGAGGATTATAACTGGATAAATCTTATCCATTTTCATTGGAAACTGGGAATTGATGGATTTTCCATTGGACTTATTTTATTAACGGGATTTGTAACTACTTTAGCTACTTTAGCTGCTTGGCCAGTTACTCGGAATCCGCGATTATTGCATTTCTTGATGTTGGCAATGTACAGTGGCCAATTGGGGTTATTTGCTTCTCGAGATATTCTACTTTTCTTTCTCATGTGGGAGTTGGAACTAATTCCTGTTTACCTACTTTTATCCATGTGGGGGGGGAAAAGACGTCTATATTCGGCCACAAAATTTCTTTTGTATACTGCCGGTGGTTCCATTTTTATCTTAATGGGAGCTTTAAGTATGGGTCTCTACGGTCTCATGGACCAACCTTCGATTTTGAATTATTAGCTAAAAAAGATTATCCCATCACACTTGAAATACTATTATATTTAGGGTTTTTGATCGCTTATGCAATAAAATTGCCAATCTTCCCTTTACATACCTGGTTACCAGATACTCATGGGGAAGCACATTATAGTACATGTATGCTTTTGGCCGGAGTTCTATTGAAAATGGGGGGATATGGGTTGATTCGGATCAATATGGAATTGCTACCTCATGCTCATTCTTTGTTTTCGCCATGGTTGATAATAATAGGAGCAGTGCAAATTATCTATGCAGCTCTAACTTCTATGGGTCAACGCAATTTGAAAAGAAGGATAGCCTATTCATCAATATCTCATATGGGTTTTGTAATTATAGGAATTGGTTCCATGACATATACAGGTCTAAATGGAGCCATTTTGCAAATGATTTCTCATGGATTAATTGGTGCTGCACTTTTTTTCTTGGTAGGAACAAGTTATGATAGGATACGTACTCTTTTCCTTGATGAAATGGGAGGAATCGCTATACCAATTCCTAAAATCTTTACTATGTTCAGTAGCTTTTCAATGGCTTCTCTTGCATTGCCAGGAATGAGTGGTTTTGTAGCAGAATTTATGATATTTTTGGGCGTAATTACTAATCATAAATATTCTTCGACCTTTCGGATCATTATTACTGCAATAGCGGCAATTGGAATGATATTAACTCCCATTTATTTGTTATCTATGTTACGTCGAATGTTCTATGGATATAAGGTTTTGAATGTCCCGAATCCTTATTTTAAGGATTCGGGACCACGCGAACTTTTTATTTTGATCTGTCTCTTTCTACCAATCATAGGTATTGGTCTTTACCCCGATCTAGTTCTATTTTTATATAATGCTAAGGTAGAAGCTATTTTCTCTCAATCTTTCTCGAACATGCGCTTATTTTAGGTGCTTATTTATTCTCTATCGGTATTTATGGACTAGTAACAAGTCGAAACATGGTTAAAGCACTTATGTGTCTTGAGCTAATACTCAATGCGGTTAATTTAAACCTAGTAACATTCTCAAATTTTTTTGATAGTAGGCAAGTAAAGGGGGATATCTTCTCGATCTTTGTTATAGCTATCGCTGCTGCTGAAGCAGCTATTGGATTAGCTATTGTTCTGGCAATATATCGTAACAGAAAATCAACTCGTATCGATCAATTTAATTTGTCAAAATGGGAATTTATATACAAATATGCTTGGATCGTGCCTTTCCTTCCGCTTTCAGCTTCTGTACCAATCGGATTAGGCTCCTTATTTTTTCCAGGAGCAACTAAGAGTGTTCGCCGTACATGGGCTCTTATTAGCATTTTTCTGTTAAGCGTAGCTATGTTTCTTTCTTTCAATTTGTTCTTGCAACAGATTACCGGCGGTCCCATCTATCGATATTTCTGGTCCTGGGTTATCAATAATAAGTTTTCATTAGAGTTGGGCTATTTGATTGATCCACTTACTTCCATTATGTTAGTTTTAGTCACAACAGTTGGAACCATGGTTATGATCTACAGCGATAATTATATGTCTCATGATAAAACATATGTGAGGTTTTTTGCTTACCTTAATTTTTTTAATGCTTCTATGCTGGGGCTAGTTATTAGCCCTAATTTATTACAAATATATATATTTTGGGAATTAGTAGGAATGTGTTCCTATTTATTGATAGGTTTTTGGTTTACGCGACCCAGTGCGGCTAATGCTTGTCAAAAAGCATTTATAACTAACCGTGCAGGGGATTTTGGACTCTTATTAGGAATCCTAGGTTTTTATTGGGTAACAGGTAGTTTTGAATTTCAATATTTGTCTGAAAAATTAAATGAATACTGCCATTGATGGGGTTGGTTCGTTTTTTGTTACTTCGTGTGCTTTTCTCTTATTTTTAGGTCCAGTAGCCAAATCTGCGCAATTCCCACTTCATGTATGGTTACCTGATGCTATGGAAGGGCCTACTCCTATTTCAGCTCTTATACATGCCGCTACTATGGTAGCAGCAGGAATTTTTCTTGTAGCTCGATTGTTTCCTCTTTTTAAAGCTCTACCTTTAATAATGTATCTTATCTCTTGGATAGGGGGAATAACAGCTCTATTGGGAGCTACTATGGCTCTCGCCCAAAAAGATCTTAAAAGAGGCTTGGCTTATTCTACTATGTCTCAATTAGGTTACATGATGTTAGCTCTAGGGATAGATTCCTATCGAATCGCTCTGTTCCATTTGATTACACATGCTTATTCCAAGGCATTATTGTTCCTAGGATCCGGATCAGTGATCCATTCCATGGAACCCATTGTTGGATATTGCCCCCGTAAAAGTCAGAATATGGCTCTTATGGGTGGTTTGAGGAAATATATGCCAATTACAGGAATCACTTTTCTTTTAGGGACACTTTCTCTTTCTGGTATTCCACCTTTTGCTTGTTTTTGGTCTAAAGACCAAATTCTTAGTGATAGTAAGTTATATTCTCCCATTTTCGGGGGGATAACTTGGTTCACAGCAGGATTAACTGCCTTTTACATGTTTCGTATGTATTTACTCACTTTTGAAGGGGACTTCCGCGTAAATTTTATAACAACCATATTACATTATATTCGACTTCTATGTGGGGAGAGGAGGAATCCAGGATATTAACAAATTATAGGAAGGAATAATCCTTTTCCAAAGAAGCATTTCAAATTTCGAATAAGATGGAAGGATTAAAAAGAACATTGTCACTTATCCGGATCTTTTGCATATCCGAAAGAATCGGGCAAGGCAATGCTATTTCCTTTAGTTGTATTGGGAATATTTACTCTGTTTGTTGGATTAATAGGAGTTCCTTTTTTTCGAAGCGGAATGAGGTATGACATATTATCTCAATGGTTTGCTTCATCGACGGCCCCTTTTGATAAACATCCGGAGAATTGGTCCGAATTTTTCATAGACGCAATCCCCTCAGTTGGTATAGCATTTCTCGGTATATTGATTGCCTGTATTCTATATAGACCTATTTACTTCTTATCACAGGATGTTAAAACAAATCCTCATATGAAGATTATGACCAATCGATTAATATTATATATAATTGGTCTTTTTATCAAGCTTATATAGACATATATTATGACATAATCTTGATTAAAGGTATACGAGGATTAGCTGAAACAAGTCATTCATTTGATCAATGGGCAATTGATGGAATCCCAAATGGAGTAGGTTTTTTAGGTCTTTTTGTAGGAGAGGGAATGAGATGCTTAGGAGGGGGACGTATATCTTCGTATATATTTCCTTATTTTGTGTATTAATATCGACCTGAATCGATATATGATCTTCTTTTGGCTCCTCTAACGCTAAGTCTTATATTCGGAGGTATAGGAGTAGTATTACTTACTAATATAATTTATTCCGCTCTTTCATTGGGGCTAGTTCTTATTTGTATATCCTTTTTCTATATTATATTGAACGCGGATTTCGTAGCTGTTGCACAAATCCTGATCTACATAGGAGCTGTTAATATTTTGATTCTATTTGCCGTGATGTTGATGAATAATCCGAAATATCCTAATTATGCCCCTCCCTGGACCGTCGGAGATAGCATTAGTTCAATAGTTTGTACGAGTCTTTTTTGTTCATTAATTACTATTATCTTGAACATATCATGGTTCGGAATATCTCTGACTCAAAAATCAGATCAAATGTTAGAACGAGATTTAACAAACAATATTCAACGTATTGGGGCTCATTTATCCACTGATTTTTTCCTTCCATTCGAACTTATTTCTATAATTCTTCTAGTCGCTCTTATAGGAGCCATTACTATAGCTCGTCGAGAAGAAACAGTTTTGCTAGGGAGAAAGACCTCATGATGGTAAGTATGGGTCCTCATCATCCATCAATGCATGGTGTTCTTCGACTGATTGTTACTCTAGATGGTGAAGATGTTATTGACTGTGAACCTGTATTAGGTTATTTACATAGAGGGATGGAAAAAATTGCTGAGAACCGAACAATTGTTCAATATCTCCCCTATGTAACACGATGGGATTATTTGGCTACTATGTTCACAGAGGCGATAACGGTTAATGCGCCAGAAAAATTGGAAAATATTCAAATACCTAAAAGGGCTAGCTATATTAGAATGATTATGCTAGAGTTAAGTCGTATAGCTTCTCATTTGTTATGGCTTGGACCTTTCATGGCTGATATTGGTGCGCAGACTCCTTTCTTTTATATTTTAAGAGAGAGGGAAATGATATATGATTTATTTGAAGCTGCCACGGGCATGCGAATGATGCATAATTATTTCCGCATTGGAGGAGTAGCTGTAGATTTACCCTACGGTTGGATAGATAAATGCTTAGATTTTTGCTATTATTTCTTCCCAAAAGTGACAGAATATGAAAGGCTTATTACACGCAATCCTATCTTTTTGAAACGAGTTGAGGGAGTAGGCATTATTAGTAGAGAAGAAGCAATAGATTGGAGTTTATCAGGACCCATGCTACGAGCTTCCGGAATCCAATGGGATCTTCGTAAAGTGGATCATTATGAATGCTACGATGAATTGGATTGGGAAATCCAATGGCAAAAAGAAGGAGATTCGTTAGCTCGTTATTTGCTTCGAATCGGGGAAATGAAAGAATCTATCAAAATAATCAGACAGGCCCTAGAAGTAATTCCGGGAGGTCCCTATGAGAATTTAGAGGTTCGACGTTTAAATAAGGGAAAAGATTCGCAATGGAACGATTTCGAATCTCGATTTATCAGTAAAAAACCTTCCCCTACTTTTGAGTTATCAAAACAAGAACATTACGTGAGAGTAGAAGCTCCCAAGGGGGAACTAGGAATTTTTTTTATAGGAGATGATAATATTTTTCCCTGGAGATGGAAAATTCGACCACCTGGTTTTATTAATTTGCAGATCCCTCCTCAACTGGTTAAAAGGATGAAATTAGCCGATATCATGACGATTTTGGGTAGTATAGATATCATTATGGGAGAGGTTGATCGTGTAACTGGGTTTATGAATTATAGTGAACAAGCAATACAGGCTGCGAGATACATCGGTCAAGGTTTTATGGTTACCTTATATCACATGAATCGTTTACCTATTACTATTCAATATCCCTATGAAAAATTGATTCCATCAGAACGATTTCGCGGGAGGATCCACTTTGAATTTGATAAATGTATTGCTTGTGAAGTATGCGTCCGTGTATGCCCGATCAATCTACCTGTTGTGGATTGGAAAGTCGGAATAGATATTGGGAAAAAACGATTGGAAAATTATAGTATTGATTTTGGAATTTGTATCTTTTGTGGAAATTGTGTGGAATATTGCCCTACAAATTGTCTGGCGATGACTGAAGAATATGAACTTTCGACCTATGATCGTCATGAATTAAATTATGATCATATTGCTTTAGGACGTTTACCAATATCGGTTGTTGAAGATTTAACAATTCAAACAATTCCGAGAAGGTCGATTATCTGCTTGGCTAGCCAAGCATAAGTTAGCTCATAGACCTTTGGGTTTTGATTACCAAGGCACAGAAACATTACAGATCAAAGCCGAGGATTGGGTCTCTATAGCCGTTGCTCTATATGTTTATGGTTTTAATTATCTTCGTTCTCAGTGTGCTTATGATGTAGCACCAGGGGGTTCCTTAGCTAGTGTATACCATCTTACGAAAATAAACGATAATGCAGATCAACCCGAAGAGGTGTGTATAAAAGTATTTGTCCCAAGGGAAGATCCCAGAATCCCGTCTGTTCTACGTATTTGGAAAGGTGCTAATTTCCAGGAACGGGAATCTTATGATATGTTGGGAATATTTTATGAAAGTCATCCATGTCTAAAACGTATATTGATGCCAGAAAGTTGGATTGGGTGGCCTTTACGCAAAGACTATATTGCACCTGATTTTTATGAAATACAAGATTCTCATTTGGAATAATTAAAGCCGGCGATAAATCCTATAGAATCATCTTTGCTTGATCAAACAACTTCAAATTCAGTGATTTCCACTACTCTAAACGATCTGTCCAATTGGGCGAGACTCTCTAGTCTATGGCCGCTCCTTTATGGTACTAGTTGTTGTTTTATCGAATTTGCTTCATTAATAGGTTCGCGATTCGACTTTGATCGTTACGGTTTGGTGCCAAGATCCAGTCCTAGGCAAGCCGACTTACTTATAACAGCCGGAACCGTGACCATGAAAATGGCTCCTTCTTTAGTGAGATTATATGAACAAATGCCTGAACCAAAATATGTAATTGCTATGGGAGCCTGTACTATTACAGGAGGAATGTTTAGTACAGATTCTTATAGTACCGTTCGCGGAGTAGATAAGTTAATTCCTGTGGATATCTATTTGCCGGGTTGCCCTCCTAAACCAGAAGCTATTATAGATGCTATAATAAAACTTCGTGAAAAAATAGCTCAAGAAATATCTGAAGATAGAAACGAGTTTCAACAAGGAAAGAGGTATTTCACTAGAAAACATAGGTTTCATTTTGGATCCAGTATTCTTATTGAAAATAAGGAGGAGAGGTTTTTTCATCAATCTTATGAATCTCGGTTTGAGTCGACTTTAGAGATAACTCCCAAAACATCTGCAAAATAGAAAAACTTATGACTGGGTGAAAAAGTGGATAACTCAATCAATTTCCGTCTTAATAATGATAGATATAATGACTCGCACATCTATTGCAAATGCATATCCCATTTTTGCACAGCAAGCTTATGAGAATCCTCGAGAAGCAACTGGGCGTATTGTATGTGCAAATTGTCATTTGGCTAAAAAACCTGTGGAGATTGAAGTTCCACAGTCCGTGCTTCCTGATACCGTTTTTGAAGCAGTTGTTAAAATACCCTATGATAAGCAAATAAAACAAGTTCTTGCTAATGGCAAGAAAGGGACTTTAAATGTAGGAGCTGTTCTTATTTTACCCGAAGGTTTCGAATTAGCTCCTCCGGATCGTATTTATCCTGAGATTAAGGAAAAAATAGGTGATCTTTATTTTCAAAACTATCGTCCCAATCAAAAAAATATTCTAATAATAGGTCCTGTTCCTGGTCAAAAATATAGTGAAATTGTATTTCCTATCCTTTCACCAAATCCCGCTACTAATAAAGCAGCTCACTTCCTGAAATATCCCATATATGTAGGTGGTAATAGAGGAAGAGGACAAATTTATCCCGATGGGAGCAAAAGCAACAATACAGTCTATAACGCTTCAGCAACGGGTAAAGTAAGTAAAATTGTGCGTAAAGAAAAGGGTGGATATCAAATAACTATTGATAATCCATCAGACGGTCGACAAGTGGTTGACTTTGTACCTCCGGGACCGGAACTTCTTGTTTCAGAAGGCGAATTCATCAAGGCGGATCAGTCGTTAACGAATAACCCTAATGTGGGTGGATTTGGTCAGGAAAATGCAGAAATAGTACTTCAAGATCCTTTACGTGTTCAAGGTCTTTTATTATTCTTAGCATCTGTCGTTTTAGCACAGATATTTCTGGTTCTTAAGAAGAAACAATTTGAGAAAGTTCAATTGGTCGAAATGAATTTTGGTAAAGTATACGATTGGTTCGAAGAGCGTCTCGAGATTCAGGCGATTGCGGATGATATCACTAGTAAATATGTTCCTCCCCATGTGAATATATTTTATTGCCTAGGGGGAATCACACTGACTTCTTTTTTGGTACAAGTAGCTACCGGTTTTGCTATGACTTTTTACTATCGTCCCACCGTTCTAGAAGCTTTTGCCTCTATTCAATACATAATGACTGAAGTTAACTTCGGTTGGCTAATCCGATCGGTCCATCGATGGTCGGCAAGTATGATGGTTTTAATGATGATCTTACATGTATTTCGCGTTTATTTAACAGGTGGGTTCAAAAAACCTCGCGAATTAACTTGGGTTACGGGTGTAATTCTAGCCGTATTAACCGTATCTTTCGGTGTAACCGGTTATTCTTTGCCCTGGGATCAAATTGGTTATTGGGCGGTCAAAATAGTGACCGGTGTGCCTGAGGCCATTCCGTTAATAGGAACTCCTTTGGTAGAGTTATTACGCGGAAGTGCTAGTGTGGGTCAATCTACCTTGACCCGTTTTTATAGTTTACACACTTTCATATTACCCCTTCTTACTGCAGTATTTATGTTAATGCACTTTCTAATGATCCGCAAGCAAGGTATTTCAGGTCCTTTAGGAGTAACAAAGAAACCTGACTTAAATGATCCTGTATTAAGGGCTAAATTAGCTAAAGGCATGGGACATAATTATTATGGCGAGCCCGCTTGGCCTAATGATCTCTTATATATTTTTCCAGTAGTTATTTTTGGTACTATTGCATGTACCGTAGGTTTAGCAGTTCTAGAACCATCAATGATTGGTGAACCGGCAAATCCATTTGCAACTCCTTTGGAAATATTACCCGAATGGTATTTTTTCCCCGTATTTCAAATACTTCGTACAGTACCTAATAAATTATTAGGTGTCCTTTTAATGGCTTCAGTACCTGCAGGACTATTGACAGTCCCTTTCTTGGAGAATGTGAATCAATTTCAAAATCCATTTCGTCGTCCAGTAGCTACAACAGTATTCTTATTCGGTACCGCAGTAGCTCTTTGGTTAGGTATTGGGGCAACGTTACCTATCGATGAATCTTTAACTCTAGGTCTTTTCAATTTGATCTAATTATTGAAGTTTTGTTATCCGGAATTGTGTTAGGTCTAATTCCTATAACTTTGGCTGGATTATTTGTAACTGCATATTTACAGTACCGACGCGGTGATCAATTGGATATTCTTACTATAATTAGTTATTTTGGTTTTTTATTAGCTTTGCTTATTTTCACCTCAGTCCTATTCATCGGGTTAAGCAGTATACGACTTATTGATATAGTCGGTATCGCTTGGGCTGCTCTAATGGTAGTTTTTACTTTTTCTCTTTCACTCGTAGTATGGGGTAGAAGTGGGCTACCATTCGTTCACCGGAACCAGAAGTAAAGATCATAGTGGATAGGGATCCTGTTAAAACCTCTTTTGAAAAATGGGCTAAACCCGGTCATTTCTCAAAGACACTAGCCAAGGGCCTAATACTACCACCTGGATCTGGAACCTACATGCTGATGCTCACGATTTTGATAGCCATACCAATAATTTGGAAGAGATCTCCCGCAAAGTATTTAGTGCTCATTTTGGTCAATTAGCAATAATATTTATTTGGCTAAGTGGGATGTACTTTCACGGCGCTCGCTTCTCCAATTATGAAGCATGGCTAGGCGATCCTACTCACATTAAACCCAGTGCTCAGGTAGTTTGGCCGATAGTAGGCCAAGAAATTTTGAATGGAGATGTGGGTGGAGGTTTTCGAGGAATACAAATAACCTCTGGGTTCTTCCAGATTTGGCGAGCATCCGGAATAACTAGTGAATTGCAACTTTACTGCACCGCAATTGGTGCATTGATCTTTGCAGCGTTAATGCTTTTTGCTGGTTGGTTCCATTATCACAAAGCTGCTCCAAAATTGACTTGGTTCCAAGATGTAGAATCCATGTTGAACCACCATTTAGCAGGGTTACTAGGACTTGGCTCTCTATCTTGGGCAGGACACCAAATACACGTTTCTTTACCTATTAATCAACTCTTAGATGCTGGAGTGGACCCTAAAGAGATACCACTTCCTCATGAGTTTATTTTAAATCGTGAGCTTTTAGCTCAACTTTATCCCAGTTTCGCTAAGGGATTGACCCCATTTTTCACCCTGAATTGGTCGGAATATTCAGATTTTTTGACTTTTCGCGGAGGACTCAACCCAGTAACGGGGGGTCTGTGGCTGACCGATACTGCACACCACCATTTGGCTATTGCAGTTCTTTTTCTAATCGCTGGTCATATGTATAGAACCAATTGGGTTATTGGTCATAACCTCAAGGATATTTTGGAAGCTCATAAAGGTCCATTTACAGGGGAAGGACATAAAGGTCTTTACGAGATCTTAACTACTTCATGGCATGCTCAATTAGCTCTTAACCTAGCTATGTTAGGGTCTTTAACTATTGTCGTAGCTCACCATATGTATTCTATGCCTCCCTATCCATATCTAGCTACTGACTATGGTACCCAACTGTCTCTGTTCACGCACCATATGTGGATTGGTGGATTTCTCATAGTTGGCGCTGCTGCACATGCAGCTATTTTTATGGTAAGAGACTATGATCCGACTACTCAATACAACAATCTTTTAGACCGTGTTCTGAGACATCGTGATGCAATCGTATCACACCTCAACTGGGCATGTATTTTCTTAGGTTTCCATAGTTTTGGTCTATATATTCATAATGATACTATGAGTGCTTTAGGACGTCCTAAAGATATGTTTTCAGATACTGCTATACAATTACAACCTATCTTTGCTCAATGGGTACAAAACACTCATGCTTTAGCACCCAGTTTGACAGCTCCTGATGCAACAGCAAGCACCAGCTTAACCTGGGGAGGCGGCGATTTGGTAGCAGTAGGTGCCAAAGTGGCTTTGTTACCTATTCCATTAGGAACTGCGGATTTTTTAGTACACCATATTCATGCATTTACTATCCATGTGACTGTATTAATATTACTGAAAGGTGTTTTATTTGCTCGCAGTTCTCGTTTAATACCCGATAAAGCGAATCTTGGTTTTCGTTTTCCTTGCGATGGGCCTGGTAGAGGAGGAACATGTCAAGTATCTGCCTGGGATCATGTCTTCCTAGGATTATTCTGGATGTACAATGCAATTTCGGTAGTAATATTTCATTTTAGTTGGAAAATGCAGTCTGACGTTTGGGGTAGTATAAGTGATCAGGGAGTGGTAACTCATATTACAGGAGGAAACTTTGCACAGAGTTCCGTTACAATTAACGGGTGGCTTCGTGACTTTCTATGGGCACAAGCTTCTCAAGTAATCCAATCTTACGGTTCTTCATTATCTGCCTATGGCCTTTTATTCTTAGGTGCTCATTTCGTTTGGGCATTTAGTTTAATGTTCCTATTTAGTGGCCGTGGATATTGGCAAGAACTTATTGAATCTATTGTTTGGGCTCATAATAAATTAAAAGTTGCTCCTGCTATCCAGCCAAGAGCCTTGAGTATTGTCCAAGGACGTGCTGTAGGAGTAGCTCATTACCTTCTGGGTGGAATCGTCACAACATGGGCGTTCTTCCTAGCAAGAATTATTGCAGTAGGAGCATCAAGATTTCCAAAGTTCAGCCAAGGCTTGGCCCAGGACCCAACTACTCGTCGTATTTGGTTTGGTATTGCTACTGCACATGACTTTGAGAGTCATGATGATATTACCGAAGAGCGTCTTTATCAAAAGATTTTTGCTTCTCACTTTGGTCAGTTAGCTATAATCTTTCTGTGGACCTCTGGTAATTTGTTCCACGTAGCTTGGCAAGGCAATTTCGAAGCATGGGTCCGCGACCCCTTACATGTAAGACCTATTGCTCATGCAATTTGGGATCCTCATTTTGGTCAACCGGCCGTAGAAGCCTTTACCCGAGGAGGTGCCCCCGGTCCGGTCAATATTGCTTATTCCGGTGTTTATCAGTGGTGGTATACAATTGGCTTACGCACTAATGAAGATCTTTATACTGGAGCTCTTTTCTTGCTATTTCTTTCTGCTCTCTTTTTAACAGCGGGTTGGTTGCATCTACAACCTCAATGGAAACCAAGTGTTTCATGGTTTAAAAATGCCGAATCTCGTCTCAATCATCATTTGTCAGGGCTTTTCGGAGTCAGTTCTTTGGCTTGGACGGGGCATTTAGTTCATGTCGCTATTCCTGAATCAAGAGGAGAACACATAAGATGGGATAATTTTTTAGATGTATTACCGCATCCCGAAGGGCTGGAACCACTTTTTACAGGTCAGTGGAATCTTTATGCTCAAAATCCTGATTCCAGTAGTCATTTATTTGGTACTACTAAAGGGGCGGGAACTGCTATTCTAACTCTTCTCGGGGGATTTCACCCACAAACACAAAGTTTGTGGCTAACTGATATCGCGCATCATCATTTAGCTATTGCATTTGTGTTTTTCATTGCTGGCCATATGTATAGAACCAACTTTGGGATTGGACACAGTATAAAAGATATTTTAGAAGCACATGTTCCTCCGAAAGGCTTATTAGGACGCGGGCATAAGGGTCTTTACAACACAATCAATAATTCTCTTCACTTTCAATTAGGTCTTGCTCTAGCTTCTTTGGGAGTTGTTACTTCCTTGGTAGCTCAACACATGTATTCTTTACCTGCCTATGCATTCATAGCGCAAGATTTTACTACCCAAGCTGCATTGTATACTCATCATCAATACATTGCCGGATTCATTATGACAGGGGCATTTGCTCATGGAGCTATATTTCTCATTAGAGATTATAATCCAGAACAGAATAAGGATAATGTATTGGCGAGAATGTTGGAGCATAAGGAAGCCATAATCTCTCATTTGAGTTGGGTTAGTTTATTCCTAGGTTTTCATACCTTGGGACTTTATGTTCATAACGATGTTATGCTCGCTTTTGGTACTCCAGAAAAGCAAATCTTGATTGAACCCATATTTGCTCAATGGATACAATCTGCTCATGGTAAGACCTTATATGGTTTTGATGTACTCTTATCTTCAGCAAATGATCCAGCATTCAATGCTGGCAAAAGCTTATGGTTACCCGGTTGGTTGAGTGCTATTAACGATAATAAAAATTCACTGTTCTTAACAATTGGTCCCGGAGACTTTTTGGTTCATCATGCTATTGCTCTAGGTTTGCATACAACTACATTGATTTTAGTAAAAGGTGCTTTAGATGCGCGCGGTTCTAAGCTAATGCCTGATAAGAAAGATTTTGGTTATAGTTTTCCTTGCGATGGTCCGGGACGGGGCGGTACTTGCGATATTTCGGCCTGGGATGCTTTTTATTTAGCAGTTTTCTGGATGTTGAATACCATTGGATGGGTTACTTTCTATTGGCATTGGAAGCATATTACCTTATGGCAGGGAAATGTAGCTCAATTTAATGAGTCTTCCACTTATTTAATGGGATGGTTAAGAGATTATCTTTGGTTAAATTCTTCACAACTAATTAATGGATACAATCCTTTTGGTATGAACAGTTTATCTGTATGGGCGTGGATGTTCTTATTTGGGCATCTTGTTTGGGCTACTGGATTTATGTTTCTTATTTCTTGGCGTGGATATTGGCAAGAACTGATTGAAACTCTTGCATGGGCTCATGAACGCACACCTTTGGCTAATTTAGTTCGATGGAGGGATAAGCCGGTAGCTCTTTCCATTGTTCAAGCGCGATTAGTTGGATTAGCTCACTTTTCTGTAGGCTATATATTCACCTATGCAGCTTTCTTAATCGCCTCTACATCAGGCAAATTCGGTGCGCATTCAGTCAAAATTTATGATACATGCATTGGTTGTACCCAGTGTGTACGAGCGTGTCCCACAGATGTATTAGAAATGATACCTTGGGAAGGATGCAAAGCTAAGCAAATTGCTTCTGCTCCAAGAACAGAAGACTGCGTAGGTTGTAAGAGGTGTGAATCGGCTTGTCCAACGGATTTCTTAAGCGTACGTGTTTATTTATGGCATGAAACAACGCGCAGTATGGGTCTAGCTTACATAATCGACAGCTTACCCTCTTTTTTAGTCCCTTTGGTGGGCTTGTTTTTTCCAGCAATTACAATACTTTTTCTTTTTTTCTATACTCAAAATGACGAAATTTTACAAGATATAAAAACATATCTTTCCACAGCGCCTGTGTTAGCTGCTTTATCGTTGGGATTTTTAGCCGGTTTATTAATTGAGATAAATCGTTTTTTCCCGGATGCCCTTATTTTTCCCTTTTTT-ACCGCAATTTTAGAAAGACGCGAAAGCGCAAGCCTATGGAATCGTTTTTGCGATTGGATCACTAGCACTGAAAACCGTCTTTACATTGGATGGTTCGGTGTCTTAATGATTCCTACCCTATTGACTGCAACCTCTGTATTCATTATCGCTTTCATTGCAGCTCCTCCAGTAGATATTGATGGTATTCGTGAACCTGTTTCCGGTTCTCTTCTTTATGGAAACAATATTATTTCCGGTGCTATTATTCCTACCTCTGCAGCCATTGGTCTGCATTTCTATCCCATCTGGGAAGCAGCTTCTGTTGATGAATGGCTATACAACGGTGGTCCCTATGAGCTAATCGTTCTACACTTCCTACTTGGTGTAGCTTGCTATATGGGTCGTGAGTGGGAGCTTAGCTTCCGTCTAGGTATGCGTCCTTGGATTGCTGTTGCATATTCAGCTCCAGTAGCAGCAGCTACTGCTGTTTTCTTGATTTACCCTATTGGTCAAGGAAGTTTCTCTGATGGTATGCCTCTAGGAATCTCTGGTACTTTCAATTTCATGATCGTATTCCAGGCTGAACACAATATTCTTATGCATCCATTTCACATGTTAGGTGTAGCTGGCGTATTCGGCGGCTCTCTATTTAGTGCTATGCATGGTTCCTTGGTAACTTCGAGTTTGATCAGGGAAACTACCGAAAATGAGTCTGCTAATGCAGGTTACAAATTTGGTCAGGAAGAAGAAACCTACAATATTGTAGCTGCTCACGGTTATTTCGGCCGATTGATCTTCCAATATGCTAGTTTCAACAACTCCCGTTCTCTACATTTCTTTTTAGCTGCTTGGCCAGTAGTAGGTATCTGGTTTACTGCTTTGGGCATCAGCACTATGGCTTTCAACTTAAATGGATTCAATTTCAACCAATCTGTTGTTGACAGTCAAGGTCGTGTAATTAACACTTGGGCCGATATCATTAATCGTGCTAACCTTGGTATGGAAGTGATGCACGAGCGTAACGCTCACAACTTCCCTCTGGATCTAGCTGCTGTTGAAGCTAATTCTATAGACGGCTGGTTTGCCTTGGTATCGTGTCCATACCGTCGTGTTGAATGATCCTGGCCGGTTAATCGCTGTGCATATAATGCATACAGCTCTAGTTTCTGGATGGGCCGGTTCGATGGCTCTTTACGAATTAGCAGTTTTCGATCCATCCGATCCTATTCTTGATCCAATGTGGAGACAAGGTATGTTCGTTATACCTTTTATGACTCGTTTAGGAATAAAGGATTCATGGGGTGGATGGAGTATAACCGGAGAAACCGGATCTAATCCAGGTATTTGGAGTTATGAAGGTGTGGCCGGGGCACATATTGTGTTTTCTGGCTTGTGCTTTTTAGCAGCTATCTGGCATTGGGTATATTGGGATCTAGACGTATTCTGTGATTCCCGTACAGGAAAACCTTCTTTAGATTTGCCTAAGATTTTTGGAATTCATTTATTCCTCTCAGGAGCAGCTTGTTTCGGATTCGGAGCGTTTCATGTAACGGGTTTGTATGGCCCTGGAATATGGGTGTCTGATCCTTATGGACTAACTGGAAAAATACAGCCTGTAAATCCGGCATGGGGAGCTGAAGGTTTTGATCCTTTTGTTCCGGGAGGAATAGCTTCTCATCATATTGCAGCAGGTATATTGGGTATATTAGCAGGTCTATTCCATCTCAGTGTTCGTCCTCCCCAACGTTTATACAAAGGATTACGTATGGGGAATATTGAAACTGTCCTCTCCAGTAGTATTGCTGCTGTGTTTTTTGCAGCTTTCATTGTGGCCGGAACAATGTGGTATGGTTCCGCAACCACTCCGATCGAATTATTTGGTCCTACTCGTTACCAGTGGGATCAGGGATACTTCCAACAAGAAATAGATCGACGAGTTCGTGCCGGTCTGGCTGAAAATCTGAGTCTATCAGAAGCTTGGTCAAAAATTCCCGAAAAACTTGCTTTTTATGATTACATTGGGAATAATCCAGCTAAAGGGGGGTTATTCAGGGCGGGTGCAATGGACAATGGAGATGGAATTGCTGTTGGTTGGTTAGGACACCCTATTTTCAAAGATAAAAATGGACATGAGCTTTTTGTACGTCGTATGCCTACCTTTTTCGAAACATTTCCAGTCGTTCTAGTAGATGAAGAAGGAATTGTGAAAGCCGATGTTCCTTTTAGGAGAGCAGAATCAAAATATAGTGTTGAACAAGTAGGTGTAACTGTTGAGTTCTATGGTGGTGAACTTGATGGAGTTAGTTTTGGTGATCCTGCTATAGTCAAAAAATATGCTAGACGCGCACAATTAGGTGAAATTTTTGAGTTAGATCGTGCTACTTTGAAATCGGATGGTGTTTTTCGGAGTAGCCCAAGGGGTTGGTTTACTTTTGGGCATGCTACATTTGCTCTTCTTTTCTTTTTTGGACATATTTGGCATGGTGCTAGAACTCTATTCAGAGATGTTTTTGCCGGTATTGATCCGGATTTGGATGCTCAAGTAGAATTTGGGGCATTCCAAAAACTGGGAGATCCAACTACTAAAAGACAAGTGGTATGGAACTCTAACTTTAGCTGGTCGTGACCAAGAAACCACTGGTTTCGCTTGGTGGGCTGGTAATGCCCGACTTATTAATTTGTCAGGCAAATTACTTGGGGCTCATGTGGCTCATGCCGGATTAATTGTATTCTGGGCTGGAGCAATGAATCTATTTGAAGTGGCTCATTTTGTACCGGAAAAACCTATGTATGAACAAGGATTGATTTTACTTCCCCATCTAGCGACTCTAGGATGGGGAGTCGGTCCTGGTGGGGAAATCGTGGACACTTTTCCCTATTTTGTATCCGGGGTACTTCACTTAATTTCTTCTGCAGTTTTAGGCTTCGGTGGTATTTATCACGCACTAATTGGACCCGAAACTTTAGAAGAATCTTTTCCATTTTTTGGTTATGTATGGAAAGATAGGAACAAAATGACCACAATTTTAGGTATTCACCTAATCTTGCTAGGTGTTGGTGCTTTTCTCCTAGTGTTTAAGGCTTTGTATTTTGGTGGCATATATGATACTTGGGCTCCCGGCGGTGGAGATGTAAGAAAAATTACGAACCTTACGCTTAACCCAAGTACTATATTTGGTTATTTACTTAAATCCCCTTTTGGAGGGGAGGGATGGATTGTTAGCGTTGACAATCTAGAAGATCTAATTGGAGGACATGTGTGGTTAGGTTCCATTTGTATCTTCGGTGGTATCTGGCACATCTTAACAAAACCTTTTGCGTGGGCTCGCCGCGCGTTTGTATGGTCCGGAGAAGCTTACTTATCCTATAGTTTGGCGGCTCTCTCTGTCTTTGGTTTCATTGCTTGTTGTTTTGTTTGGTTTAACAATACAGCTTATCCCAGTGAATTCTATGGACCTACCGGCCCAGAGGCCTCTCAAGCACAAGCATTTACTTTTCTAGTTAGAGACCAACGTCTTGGAGCTAGTGTGGGGTCTGCCCAAGGGCCTACTGGTTTAGGTAAATATCTTATGCGTTCTCCTACTGGAGAAATTATTTTTGGAGGGGAAACGATGCGTTTTTGGGATCTTCGTGCTCCCTGGTTGGAACCTCTAAGAGGTCCTAATGGTTTGGACCTGAGTAAGCTGAAAAAAGACATACAACCTTGGCAAGAACGACGTTCAGCAGAATATATGACTCATGCTCCTTTAGGTTCTTTAAATTCTGTGGGTGGTGTAGCTACCGAGATTAATGCGGTCAATTATGTCTCACCTCGAAGTTGGTTAGCCACCTCTCATTTTGTTCTAGGATTTTTCTTTTTCGTAGGTCATTTGTGGCATGCAGGAAGAGCTCGTGCAGCTGCAGCAGGATTTGAGAAAGGAATTGATCGTGATTTTGAACCTGTTCTTTCCATGACCCCTCTTAATACTATAGCCCTTGGAAAGTCTTCCAAAGAGGAACAAACTTTATTTGATATTATGGATGACTGGCTACGCAGAGACCGTTTTGTTTTTGTGGGTTGGTCCGGTCTATTGCTTTTTCCTTGTGCTTATTTTGCGCTAGGCGGATGGTTCACGGGTACAACTTTTGTGACTTCGTGGTATACTCATGGATTGGCCAGTTCCTATTTGGAAGGTTGTAATTTTTTAACTGCTGCAGTTTCTACGCCTGCTAATAGTTTAGCACATTCTTTGCTGCTATTATGGGGTCCTGAAGCGCAAGGAGATTTTACTCGTTGGTGTCAATTAGGTGGTCTATGGGCTTTCGTTGCTCTTCATGGTGCTTTTGGTCTAATAGGCTTCATGCTACGCCAATTTGAACTTGCTCGATCTGTACAATTACGACCTTATAATGCAATTGCGTTCTCTGCTCCGATTGCTGTTTTTGTTTCCGTATTCTTGATCTATCCATTAGGCCAGTCTGGTTGGTTTTTTGCGCCTAGTTTCGGCGTAGCAGCTATTTTCCGATTTATCCTCTTTTTTCAAGGTTTTCATAATTGGACCTTGAATCCATTTCATATGATGGGAGTTGCCGGAGTATTGGGTGCTGCTCTTCTATGTGCTATTCACGGTGCTACCGTGGAAAATACTTTATTTGAAGACGGTGATGGTGCAAATACATTCCGTGCTTTTAACCCAACTCAAGCCGAAGAGACTTATTCTATGGTCACTGCGAACCGTTTCTGGTCTCAAATTTTTGGGGTTGCTTTTTCCAATAAACGTTGGTTACATTTCTTCATGTTATTTGTGCCGGTGACCGGTTTATGGATGAGTGCCATTGGAGTAGTTGGCCTAGCTCTAAACTTACGTGCTTATGATTTTGTTTCTCAGGAGATTCGTGCAGCGGAAGATCCTGAATTTGAAACTTTTTATACAAAAAATATTCTTTTGAACGAAGGTATTCGTGCTTGGATGGCGGCTCAGGATCAGCCTCTCTGGGAATACGGGAGAACGCGCTTTTGCTGACATTATTACTAGTATTCGATACTGGGTTATCCACAGCATTACTATACCTTCTCTATTCATTGCAGGTTGGTTATTTGTCAGTACGGGTTTAGCTTATGATGTATTCGGGAGCCCTCGGCCAAATGAGTATTTCACAGAAAGCCGACAAGAGGTTCCATTAGTCACTGGCCGTTTCGATTCATTAGAGCAACTTGATGAATTTACAAGATCTACTATAGATAGAACCTATCCGATTTTTACAGTTAGATGGTTGGCCGTTCACGGGCTAGCTGTACCTACGGTTTTTTTCTTGGGATCAATATCAGCAATGCAGTTCATACAGCGAGCTACACAGACCATTGATGATACTTCCAAAACCGGACCAATACGAACTACTGTAGGAGATTATTTAAAACCACTTAATACAGAATCCGGTAAAGTTGCTCCCGGATGGGGAACTACTCCTTTTATGGGCATTGCAATGGCCCTATTTGCAGTATTCTTATGTATTATCTTGGAGATTTATAATTCTTCCATTTTATTAGACGGAATTCCAGTTAGTTGGGTCCTTACTCTTAAGCTATTCGTTTACACAGTAGTGATATTTTTTGTTTCTCTCTTTATCTTTGGATTCCTATCAAACGATCCAGGACGAAATCCTGGGCGTAAAGAAACCGATACCACCGGAAGGATCCCTCTTTGGTTGATAGGCCTTTTTGCGGGTATTCTCATTATTGGTTTAATAGGTATTTTTTTTTACGGTTCTTATACGGGATTAGGGTCTTCCTTACAACCTCCATATTTGTCTAGACGATGCCGCTTTTCATTTGAATAATCCCTTTTTTGCCAAATTGCCTGAAGCTTATGCGATTTTCGATCCAATTGTTAATGTAATGCCAATTATCCCTCTGTTCTTTTTTTTATTAGCCTTTGCTTGGCAAGCTGCCGTAAGTTTTCGAACACAATCAAACCCGAATGAACAAAATGTTGAATTGAATCGTACCAGCCTCTATTGGGGGTTGTTACTTATTTTTGTACTTGCTGTTCTATTCTCTAATTACTTTTTCAATGAAGTAAATAATCTCGCATTTATTGCTATTGCATTGTTCATTGGATTTCCTACTGCTTTTCTACTTATCATTTACGTAAAAACGGCGAGTCAAGCTGAAGAAACTGCAACCTTAGTCGCTATCTCCATATCTTGTTTACTCGTTAGCTTTACTGGTTATGCCCTATACACCGCCTTTGGGCAACCTTCTGAACAACTTCGAGATCCTTTTGAAGAGCACGAGGACTCACCAAAAACAGAGACTAAAGCAAGTGTCGGATTCAAAGCTGGTGTTAAAGATTACAGATTAACTTATTATACTCCGGAATATCAGACCAAAGATACTGATATCTTAGCAGCATTCCGAGTCACTCCTCAACCTGGAGTACCCCCCGAAGAAGCGGGAGCAGCAGTAGCCGCCGAATCTTCCACTGGTACGTGGACGACTGTTTGGACCGATGGACTTACCAGTCTTGATCGTTACAAGGGGCGATGCTATGATATTGAACCCGTTCCTGGAGAGGAAAGTCAATTTATTGCCTATGTGGCTTACCCTTTAGATCTTTTTGAAGAAGGTTCTGTTACTAACCTGTTCACTTCTATTGTAGGTAATGTATTTGGATTCAAAGCCTTACGGGCTCTACGTCTGGAAGATTTACGGATTCCTCCTGCTTATTCAAAAACTTTCCAAGGCCCACCACATGGTATTCAAGTAGAAAGAGATAAATTAAACAAATATGGTCGTCCTTTGTTGGGATGTACTATAAAACCAAAATTGGGTCTATCTGCCAAGAATTATGGTAGAGCGGTTTATGAATGTCTCCGTGGTGGACTTGATTTTACCAAGGATGATGAAAACGTGAATTCCCAACCATTTATGCGCTGGAGAGATCGTTTCTGCTTTTGTGCAGAAGCACTTTATAAAGCTCAGGCTGAGACGGGTGAGATTAAGGGACATTACCTGAATGCTACTGCAGGTACATGTGAAGAAATGATGAAAAGAGCAGTATTCGCCAGAGAATTGGGAGTTCCTATAGTCATGCATGACTATCTGACTGGAGGTTTTACGGCAAATACTTCGTTGGCTCATTATTGCCGAGATAACGGCCTACTTCTTCACATTCACCGCGCAATGCATGCAGTTATTGACAGACAAAGAAATCATGGTATGCACTTCCGTGTACTGGCTAAAGCACTACGTATGTCTGGTGGAGATCATATTCACGCTGGTACTGTAGTAGGTAAACTTGAAGGAGAACGGGAAGTGACTTTGGGTTTTGTTGATCTATTGCGTGATGATTTTATTGAAAAAGACCGAAGTCGTGGTATTTATTTCACTCAAGATTGGGTCTCTATGCCGGGTGTTCTGCCTGTAGCTTCAGGAGGTATTCACGTTTGGCATATGCCTGCTCTGACCGAGATCTTTGGGGATGATTCCGTATTACAGTTCGGTGGAGGGACTTTGGGGCACCCTTGGGGAAATGCACCTGGTGCAGTGGCTAATCGGGTCGCTTTAGAAGCTTGTGTACAAGCTCGTAATGAAGGACGTGATCTTGCGCGTGAAGGTAATCAAGTGATCCGCGAAGCTACTAAATGGAGCCCTGAACTAGCTGCCGCTTGTGAAGTATGGAAAGAAATCAAATTTGAATTTGATACGATTGATCGCTTGACACCCGTTCGTACAGCACTTTTACTCCGGGCACACGTGATAAATCTCTATCAAGTTTTGATGGAAAAGTAAAATCTCATCCACAAAAGAAATTGACTTCCGGCCAGCATCGTTGTGGGAAAGGTCGTAATAATAGTGGAATTATTACCATACGACATAGAGGAGGAGGTCACAAGCGTCTGTATCGTCAAATTGATTTTCGACGGAGTGAGAAAACATATTGGGAAAAATTGTAACAATAGAAAGTGATCCTAATAGAAGTGCATATATCTGTCTTGTGCACTACAGAGATGGTCAAAAGACATATATTTTGCATCCGAGGGGGATTATGATTGGAGATACTATTCTGTCCGGTCCAAGAGCTCCCATATCAATGGGAAATGCCCTACCTTTGACCAATATACCTTTAGGCACGACTATACATAATGTCGAAGTACAAGTCGGAAAAGGCGGACAATTAGCTAGAGCAGCGGGTGCTGTGGCAGAATTGATCGCAAAAGAAGGTCGATTGACCACATTAAGATTACCATCTGGGGAGGTTCGTTTAATATCTGAGAACTGCTTAGCAACAATTGGACAAGTAGGCAACGTTAAATGGAAAAATAGAACTTTAAGTAAAGCTGGGTCAAAACGTTGGCTGGGTAAACGTCCTGAAGTAAGAGGAGTAGTTATGAATGCTGTGGATCATCCTCATGGGGGTGGTGAAGGAAGAGCTCCAATTGGCAGAAAAAAACCCCTGACCCCTTGGGGCTATAGCGCACTTGGAAAAAAGAGTCGGAAAAGAAATAAATATAGTGATGTTTCAATCCTTCGTCGACGTAAGATTCAGTCCCAAACTTACTTGAATGTAGCAGACAACAGTGGAGCCCGAAAATTAATGTGTATTCGAGTGCTAGGAGCAGGTAATCGTAACACCGCTAATATCGGCGATATTATCATCGCTATAATTAAAGAAGCAGCACCTAATATGCCTCTGGAAGAATCAGAGGTAGTTAGAGCCGTAGTTATACGTACGTGTAAAGAACTTAAACGTAGTGATGGAATGATAATACGATCTGATGACAATGCAGCAGTTGTCATTGATCAGAAAGGAAATCCAAGAGGAACTCGAGTTTTTGGTTCAGTTACTGAGGAATTAAGAGAATTGAATTTCACCAAAATAATCTCATTGGCTCCTGAAGTATTACTTAGTCCAAAAAGAACGAAATTTCGTCACCAACATAGGGGAAGAATAAAGGGAATATCTTCTCGGGGTAATCGCATTTGTTTTGGTAGATTTGCTCTTCAGGCATTGGAACCTGTTTGGATCACATCTGGGCAGATAGAAGCAGGACGACGAGCAATTACTCGCTATGCCCGTCGCGGCGTAAAAATATGGATACGTATATTTCCCGACAAACCTATTAGAACGAGACCTGCAGAAATACGTATGGGTTCGGGGAAAGGATCTCCAGAATATTGGGTATCCGTGGTCAAACCAGGTCGAATACTTTATGAAATAAGTGGAGTATCAGAGACTATAGCTAGAGCAGCTTTTCAAATCGTTGCGTATAAAATGCCTATACATACTAAATTTATTACTAGTTTACCAGAGTTAAACGTGGATATATAGCTAAAAAACGTCGAAAAAAGATTCTTGCATTTGTATCAGGCTCTCGGGGAGCCCATTCAAAACTTTTTAGGGTTGCTAACCAACAGAAGAGCAGAGCTTTAGTTTCCGCTCACCGAGATAGACTAAAGCGGAAGAGAGATTTTCGTCGTTTGTGGATTACTCGGATTAATGCAGCATCCCGTGCGAATGGAGTTTCTTATAATAAATTCATACAATTTTTATACAAAAGGCAGTTGCTTACAAATCGTAGAACACTTGCGCAAATAGCTGTATTAAATAATAATTGCTTCTCTATGATGTT-AATAGGGCTTCGACTAGAAAATACGAGCTGTAGCTAAACATGTACGTATGTCTTCTAATAAAGCCCGTAGAGTAGCTCATCAACTTCGTGGTTGTACCTATATGGAGGCACTTTCGATACTGAATTGGATGCCTCATAGAGCATGTTATCCCATATTAAAAGTACTTCGTTCTGCAGCCGCAAATGCATATCACAATATGGGTATAGATAAGGGCTTTTTATTTGTCCTTATGGCTGAAGTGAATGAAGGTCCTATTTTCAAAAGATTTCGACCTAGAGCTCGGGGACGCGGTTATCCAATACAGAAACCCACTTGTCATATAAGTATTACATTGGAGGATGTATGACTCTAACTCATGAAGTTCAATATTTAGTACTTACAGAGAAAAGTGTTAGTCTATTTGAAAAAAATCAATATATTTTAAATGTCGATTCGGGATCGAATAAAACAAAGATCAAAAATTGGATTGAACTTTTCTTCAATGTTAAAGTAATAGGAGTCAATAGTTATCGGCCTCCAAAAAGAGGAAATAGAAAACAAATAATGAAGCATAGAATGCATTATAAACGCATGATTATTACACTAAAACCAGGTTATTCTATTCCACTTTTTCCTTCAAAAGCTGTACCAAAAAAACGCACCTCTAAATCAAAAAAACAAAATCGTAACAATGTTTGGAGGAAAAAAGCGTATTGGGCCGCAGCAAAAGCTCTTTCTTATGTTAAGAGTGAGTATATTTATCCCGAGGGTTTTTCCTCCATAGCAGAGGAAGA-----------------GCCAAGGGTGGAAATGTAAGAGTAACAATTACTTTAGAATGTACTAGTTGTACTCAAGATAGTGTTAATAAAAAATCACCGGGTATTTCGAGATATACGACTCGAAAAAATCGACGCAATACTCCTCTTCGATTGGAATTAAAGAAATTTTGTCCTTATTGTTACAAGCATACTATTCATGGAGAAATAAAAAAAAATCAGAATGAAATAGCAGTCTCAATGAAGATACCAGAATTGAAGTGCGTTGAATCCAGAACAGAGAATAAGCGTTTTCATTATAGTCGTTTCACTCTATCTCCGCTTCGCAAAGGTCAAGCTAATACAATAGGCAGCGCAATAAGAAGAGTTTTACTTGGAGAAGTAGAAGGAACATGTATCACACGTGCTAAATTTCACAAATATCAAACGAATATTCGTAATAATAGGTATTGAAGAATCAATACATGAAATTTTGATGAATCTGAAAGAAATTGTACTTCGAAGTGATGCGTACGGAATTCGAGAAGGATCTATCCATGTTGTCGGACCAAAAAAAGTAACCGCTCAAGATATCATGTTGCCACCTTCTGTGAGAATAATCGATACTACACAACATATAGCTAACATAAACAAATCAATTACCTTAGATATATCATTACAAATTGAAAAAGGTCGCGGATATATTATTCAAAATCCAAAGGATGAAATTTTTCCTATAGATGCTGCCTTTGCCCCTGTTCAAAATGTAAATTACAGTATTCACTCCTATTGGAGCGAAAATGAGACACAAGAAATTCTATTTCTTGAAATATGGACGAATGGAGGATTAGCTCCTAAAGAAGCACTTTACGAAGCTTCTCGGAATTTGATTGACTTTTTCCTTCCCTTTCTAAATGCAAAGGAAGAGAACAGCGATGGAACAAACAGTCTAAGCGTATTACTCCTTCCTTACCTATTTTGCATATATCGACTGATACGAAGA------TAGCTTTTGATCAAATGTATATTGACCAATTAAACTTCTCTACTAGGGTATATAATTGCCTCAAAAAGGCAAATATAAATACAGTATCGGACCTTTTGAATTACAGTCGAGAAGATTTAATGAAAATAAAACATCTTGGGGAACAATCTGTCAAAGAAATCTTGGAATTTATACGAAA---TATTCAAATTGATTCACCGGGGAATCGATTAGATGAAAATAAAGGAATATTTACAATTCCCGAATTTGGTAAAATACAACTTGAAGGATTTGATCGTTTTATCGAGCAAGGCTTAATAGAAGAACTCAATAAGTTTTCAAAAATTGAAAGCCCAAAAAAAAAAAGAAAATTTCTCCTTTTTGGGAATGAATATAAATTAACAGAACCTTCCATTAAAGAGAGAGATGCTGTATATATGTCTCTTACATATCACTGTCAATTATATGTACCAGCAAGATTGATTAAGAAAACTAAAACAAAGATAAAGAACCGGATTTTATATCTGGGAGATATTCCTTTAATGAATTCTAAAGGAACTTTTGTAATAAATGGAAATTACAGAGTCGTGGTCAATCAAATATTAAGAAGTCCCGGTATTTATTACACTTGGGAACGAAAACCGTCGGGAAACATTATCTATATTGGCACAATAATTTCAGATTGGGGAGGAAGATCAAGATTAGAGATCAAGAAAAAAAAAAAGATATGGATTCGTGTAAGCAGAAAAAAAAAAATTTCTGTGTTGCTTTTCTTATTGGCTATGGGTCTAAATTCCAAAGATATTTTCAACTATA------ATATCTTAGCATTTTT-----TCGGAGGAGTATTATACATATGAAGGAAGAAGCCATCTTGGAACTTTATAAAGAGCTCTAAAGAAAATTGTGAATTTTCCGA---TATATATGAAAAAGT---AAGAGCATTTTTTCGAATGAAATGTGCATTAGGAAAGAATGGTCGACGAAATCCGAATAAAAAGCTAAGTCTTGATATACCCGAGAATGAAATTTTTTCATTACCGCACGATGTATTGGCTGCTGTGGATTACCTCATCAAAGTGCGATTTGGAACGGGTACACCCGATGATATAGATCACCTACAAAATCGATATATTCGTTCTGTAGCAGATTTATTACAAGAGCAGTTACGATTCGCCCTAATTGATTTCAGAGAAGCAATTGAAAAAACTATACATCAACCAATCCTAAAAAGAGAATAAC---TAATAAATTGGAAACGTTAATTCCATTAACGGAAACTTTTCAAGATTTTTTTGGTTTACACCCTTTATCACAATTTTTGGATCAAACTAATCCATTGGCAGAAATAGTTCATAGTCGAAAAGTGAGCTCTTTGGGCCCTGGAGGATTGACAAGTCGAACGTCTACTTTTCGTACACGGGATATTCATCCTAGTCATTATGGACGTATTTGTCCGATTACGACATCTGAAGGAATAAATGTTGGGCTTATTGGATCGTTATCTATTTATGCAACGCTTGGTCATTACGGCTCTTTACAAAGTCCATTCTATAGGCTATCTGAGAGATCGAACGAAGAACAAATGGTTTATCTATTACCGGGAGAAGATGAATACTACCGGATAGCTACAGGAAATTCTCTGGCATTAAATCAAGGGGTTCCAGAGGAACAATTTACTCCAGCTCGATTTCAACAAGAATTTTTATTTTTTGCATGGGACCAAATTCATTTCAGAAGTATTTTTCCTTCCCAATATTTTTCCGTTGGAGTTTGCCTTATTCCTTTTATCGAGCATAATGATGCGAATCGTGCTTTAATGGGTTCTAATATGCAGCGTCAAGCAGTTCCACTTGTTCAACCTGAGAAGTGTATTGTCGGAACTGGATTGGAGGGTCAAGCAGCTCTAGATTCAGGAAGTGTAGCTATAGCTAAGCAAGGGGGAAAAATAAAGTATATTGATGGTGAAAATATAACTTCATCTGTTGCTCGAAACAATATAAAACAGAATTGATTCTATATCAACGTTCTAATAGCGATACTTGTATGCATCAAAAACCCCGAGTTCGCCAAGGGGAGTATGTAAAGAGGGGACAAATTATAGCAGACAGTGCAGCTACAGCAGGGGGAGAACTTTCTTTGGGAAAAAACATCTTAGTGGCCTATATGCCATGGGAAGGATACAATTTTGAAGATGCAATACTTATTAGTGAACGTCTGGTATATCAAGACATTTTTACTTCTTTCCAGATCGTAAGATACGAAATTGGAGTTTATTTTACGAACCAGGGCCCTGAAGTAATAACTAGAGAAATACCTCATTTAGATGCTTACTTACTTCGTCATCTGGACGAAAACGGCCTTGTAATGATAGGATCTTGGATAGAAACAGGTGATGTATTAGTAGGTAAATTGATACTGGAAGCAGAAGAAGACTCACTATACTCCAGAAGGAAAATTATTACAAGCTTTATTTGATATTAAGGCACCTACTGGAAAAGAAAATTGTTTTAGAGTCCCTAAAGGTGTAAAAGGTCGAGTTATCGATGTGAGATGCTTTAGGAAGACGATTATCTCGGCGATATTGTAGAAAAAGTTCATGTATATATTTTACAAAAACGTAAAATACAAGTAGGCGATAAAGTAGCTGGAAGGCATGGTAATAAAGGTATTATTTCAAAAATTTTGCCCAGGCAAGATATGCCTTATTTACAGAATGGAACACCAGTGGACATGGTATTAAATCCATTAGGGGTACCTTCACGAATGAATGTAGGACAGATCTTTGAATGTTTGCTTGGTTTAGCAGGAAAACTAATGAACAAACATTACAGACTAGCACCTTTTGACGAAAGGTACGAGCGAGAAGCTTCTAGAAAACTAGTCTTCTCTGAGCTTTATAAAGCTAGCGAGCAAACAGCTAATCCATGGGTATTTGAACCTGATCATCCTGGAAAACATAGATTAATTGATGGAAGAACAGGAAAGGTATTTGAACAACCTGTTACAATAGGAATAGCTTATATATCGAAATTGTGCCATCAAGTTGATGACAAAATTCATGCACGTTCCAGTGGACCTTATACACTGGTTACACAACAACCTCTCAAAGGAAAATCCCACCGAGGAGGGCAACGAGTAGGAGAAATGGAAGTTTGGGCTTTACAAGGTTTTGGTGTTGCTTATATCTTACACGAGATGCTTACTTTAAAATCTGACCATATGGATACTCGTGAAAAAATATTTGGTGCCATTTTCAACGGAGAACCAATGCCTAAACCTAGCACTCCTACAGAATCTTTCCGATTGCTCAGTAGAGAACTACGATCTTTAGCTCTAGAATTGAATCATACTATTCTATCTGAGATAGACTTTCAGATAGATAAGAAGCAGGATAAACACGAACAACTTCGAATTGGATTAGTTTCCCCCGAGCAGATTCTCGCTTGGTCTGAAAGAATATTACCTAATGGAGAAAGAGTCGGACAAGTTACTACAGAACGCACTTTAGATTATAGAACTTATGAACCAGTAAGAGATGGATTATTTTGTGAAAGAATATTTGGACCTAAGAAAAGGGGAGTTTGTGCTTGTGTAAAACCTCGAATGATGGAAAATGACAAGGAAAACTCCAATTTTTGTACTCAATGTGGAGTTGAACCTATTGATCCTCGAATTCGAAGATATCGAATGGGATACATTAAACTGGCATGTCCAGTTGTTCATATTTGGTATTTCAAACGACGCCCCAGTTATATCGCGGATCTATTAGATAAAACTCGTAAAGAATTAGAAGACCCAGTATACTGCGATGTTTGTATTACTAGGCCCACAGCTAAAAAGCCAACTTTATTGCGATTTCAGGGTTTACGTCCATCTAAATGAATCCTGGGCAGAAAAGATTGCTTATTATCTCTCGATTTTGGGCTAGTTCAAGAGCGAGAAATTGCCACTGGAGGAAAAGCTATCAGAGAACAATTAGCTGGTCTAGATCTGCAAATGATTATAGATCGTTCATATATAGAATGGAAGGAAATTAGAAAAATATATGCTAAGGAGCAAAAACTTCAAAAACTTCGAAGAAGAAAGGATCTTTTGGTTAGACGGATGAGATTTGCTAAATATTTTCTTCGAACAAATGTAGAACCACAATGGATGGTTCTATGCCTATTACCAGTTCTTCCTCCCGACCTGAGGCCAATGTTTCAATTAAATGAAGGTGGAGTGATTACTTCGGATCTTAATGAACTTTATCAAACGGTTATCCGTCGAAATAATAATGTTTTACAATTCATAGAAACCAGTGCATTTCTAATGATTTATTGCCTGACCAAAAGAAATTAGTCCAACAAGCCGTAGATGCACTTCTTGATAACAGTATAGGCACACAACCGGTGAGAGATAGTCACGATAGACCTTATAAATCGTTCTCAGATTTCATCCAAGGTAAAGAAGGAAGATTCCGTGAAAATTTACTTGGAAAACGGGTCGATTATTCAGGTCGTTCTGTTATTGTGGTAGGTCCCCTTCTCTCATTGTATCAATGTGGATTGCCCCGAGAAATCGCAATAGAGCTTTTTCAAGCATTTTTAATTCGTGATCTGGTTGAACGACAGATTGCTCCCAATCTAAGAGCTGCTAAATTTTTAATTCGAGATAGGGACCTATTATATGGAACGTACTTAAACAGATTATGCAAAAACATCCCATATTGTTAAATCGAGCACCCACCTTACACAGATTAGGAATACAAGCGTTTATACCTGTTTTAATAAACGAACGTGCCATTCGGTTACACCCATTGGTTTGTGCAGGATTTAATGCGGACTTTGACGGAGATCAGATGGCTGTCCACGTACCTTTATCTATGGAAGCTCAAGTAGAAGCTCGTTTACTTATGTTTTCTCATCTCAATCTTATCTCTCCAACCATAGGAGATCCTATTTGTGTACCGACTCAAGATATGCTTCTAGGACTTTATAGATCAACTCTTCAAAAAAACCAGGGTATTTATGAAAATAGGTACCATCCAAATAGCTCAAAAAAGAAGATCGTCTC-----GCCTTCGTTTTATAGCTATGATGATGCGCTTAAAGCTTATGAACAAAAACAAATTGATTTAGACAGTCCTTTATGGCTCCGATGGGGGATAGATACCTCTATTATTAATTCAGTAAACCGAGAACTTCCTATCGAAGTTCAATATGAATGTTTAGGTACCTTCTACGAAATCTATGATCATTTTCGAATAAGAAAAGGTAGAGTGGGGGAAATACTTAATAAATACATTCGAACAACCGTTGGTCGCATTCGTTTTAATCGAGAAATAGAAGAAGCTATAAAAGGCTTGT---GGACTTATGATATCCGACAAGAAATGTTACTAT---TCAGAATTGAAGTGCCCTTTTTTAATAAAGGGATGGATAAATTTGTTATGAAGCACCTTATTAGAAGATTCGTAAATCAATTTGGAATGACATATACATCACATATATTAGATCAACTGAAGATTTTAGGTTTCCAGCAAGCTACTGACGCAGCTATTTCATTAGGAATTGATGATCTTTTAACAACACCATCTAAAGCATGGCTTATCCAAGATGCGCAGCAACGAGGGTTTGCTTCAGAAAGACATCATGATTATGGGAATGTACATGCAGTAGAAAAATTACGTCAATTGATTGAGGTATGGCATGCTACCAGTGAATATTTGAGACGAGAAATGAATCCGAATTTTAGGATGACTGATCCTCTTAATCCAGTACATATGATGTCCTTTTCAGGAGCTAGAGGAAGTACATCCCAGGTTCACCAATTAGTAGGTATGAGAGGATTAATGTCGGATCCTCGAGGAAAAATTGTTGATCTACCCATTCAAGGGAATTTCCGCGAAGGACTTTCTTTAACGGAATATATTATTTCATGTTACGGTGCTCGTAAAGGAGTTGTGGATACTTCTATACGAACAGCAGATGCTGGATACCTCACACGTAGACTTGTTGAAGTAGTACAACACCTCGTTGTACGTAAAGTAGATTGTGGTACTATCCAAGGTCTTTTTGTAAATCTCATTCAAGATCGAGAAACAATCAAAAATAAATTTGTTACAAACACTAATTGGTCGTGTATTAGCAGACGATGTATATATACACGGGAGATGTATTGCCACGCGCAATGAAGATATTGGAATTAAACTTGCCAATCAATTATATTATTTCCAAGTACAACCAATATATATACGAACCCCTTTTACTTGCAAAAGTATATATTGGATTTGTCAATTATGTTATGGTCGGAATACTACTCATAGCAACTTAATCGAATTAGGAGAAGCAGTCGGCATTATTGCAGGCCAATCAATTGGAGAACCGGGAACTCAACTAACACTAAGGACTTTTCATACTGGTGGAGTATTCACGGGTGATATTGCAGAACATGTACGAGCCCCGTTCACCGGAAAAATTGAATTCAATGAAAATTTGGTTTATCCTACCCGTACCCGTCATGGGCATCCTGCTTATATATGTTATAATAGTTTAGACGTGACTATCAATAATCAATATGAAGTACAAAACTTAACGATTCCGCCAGAAAGTTTGCTATTCATTCAGAATAATCAACTCGTCGAATCGGAACAAGTAATTGCCGAGGTTCGTGCTAAAAGATCCCCCTTTAAAGAAAAAGTAAAGAAACATATATATTCTGACTTGACAGGAGAAATGCACCGGAGTATCCCTATGTC------------------------------TAATTTGATATTAGAGACAACTCATTTATGGGTATTATCGGGAAGTATATATGAATCCGTTGTAGTACCTTTTTC---------AGATCAAGATCAAGTGGATATTCAACTTCTTCTTGACAAACATAAATCACTTTCAAATTATTCGGTGGATCAAGTGAAACACGAATCAGTTGACTCAAACTGTTTTGAAAAAGGAAAAAAAATCTTGAATTATTTCGAAACTGATCGAACCATACCTAACGAACATAAAGACTCTATCTATTCCGCCATTCTTTTTGAAAATACCATATGAGTGTAAAAAAGGAAAAAAATAAACTCATCGTACCATTTAAACAATGGGGAAAGCGAAGAATTCCTTGTCCTGATTTCATTTTTAGAATACCCAGAGAAGGTATTTTACCATTTTTGCTTTTTTGAATGACCCCCGTTCAAAAATGATAAAATATGGATTCTCGGAGGTTATTCAATTGAAAATTCTCTTGAAAAT-------------------------------------------------------------------------------------------------------------------------------------------------------------ATAAAAAAGACTTATGCTTCTCTTATTTCAGTAGGAACAAATGAGATCATTATCAATATGATTCAAATTAGCTTGCTGAAATACCCTTTTTTCAATATCGCAAAAAGGGAAAATATAGCGAGTTCTCCATTTTTGTTTCATAACAAATTAGGTCACACTAA---------TTTGAATGATCAAAGTAAATTACTGAGTAA------GGGAACTATTCGTTCATTACCTAATGAGAATAAAAAAGATGAATCTTTTACTATTCTTTCTCCTTCTGATTTTTTGCAAATCGTTTTGTTTCATGTTTAAAATGCTTAATACAGTAAAAAAGTTGGAT-------GCAAATAAAAGAATTGAATTGTCAGGTCTCCTGGGTCATTTACATAGTATTGCTAATCGTTTCCCATACTCTCATTTCATTAAAAAAGTGTTACTAACTGAACGTTCAATTTCTAACAATGACTCGAATAATTTCCAATTAGCTAAATGCTATTTTATGGACGAAAAGAGGGAAATTTATCAATTTGATTCATGCAGGAATATTATTTTCGATTTCTTCAATTTGAATTTGTACTTTTGCCTATCCAATTTTTTTGAAAAAACATTTTCAGTAGTCAGCCTTGGACAATTTTGTTCCGAAAGTATATGGATATCCGAAGATAAACAACTCCAAGGATCTGGTCAAATTGTAGTTGTTCATGAGGAATCTTTCGTCATTAGATTAGCTAAACCCTATTTGGGTGCTCGAGGAGCAACTCTTAATAGTTATTATGGGAAAATTCTTTCCCAAGGAGATACATTAATAACTATGTTATACGAAAGATTAAAATCCGATGATATAATTCAAGGTCTTCCTAAAGTTGAACAATTGTCAGAAGCCCGCTCAAATACTTCAATATCAAAAAATCGAAAAAAAAGATTTCAAAAATTGAACAGATACCTAGCAATATTTTTTGGAAACTTTTGGGGGTCATTCACCAGTGTTAGAATGACTATGGAGGATAGTCAGAATCAGTTGGTCGATGAAATTCAAAAGGTTTATCGATCCCAGGGGGTACAAATTTCTGATAAACATATAGAAATTATTGTTCGCCAAATTACATCGAAAGTTTTAGTTTGGGAAAATGGACTAGTAGTCTTTTTTTACCCGGAGAACTCGTTGGATTATCACGAGTACAAAGAATGGATCGCGCTCTAGAAAAAAGAATAAACTATCGAACCATTTTATTGGGAATGACAAACGCATCTCTGAATACTCAAAGTTTTCTGTCAGAAGCGAGTTTTCAGGAGACTGCTCAGGTCCTAGCTAAATCTGCTCTTCAAGGTCGCATTGATTGGTTGAAGGGCTTGAAGGAAAATGTTATTCTCGGGGGAATGATACCTGTCGGTACTGGATTCAGTAAAACGGAGCAAAATGAATTCGAGAACGAGTCAAAAAAGTCTATTTATCAATAAAGTCGAAGATTTTTTTTTTGAG--AGCCTTGATTTTATCTCTCTAGTAAAAAAAAAAAGAAACTAGTACGAAAAAAAATTGGAACATCAATTTGAAAGAGATGGTAAAAGTAGGAGTTCATTTTGGTCATGAGACCAGAAAATGGAATCCTAAAATGGCACCTTACATTTTTAAAGAACGTAAAGATAATCATATTCTAAATTTAACTTACACCGCTCGTTTTTTATCAGAAGCCTGTGATTTTGTGTTTGATGGAGCAAAAAGAGGAAAACAATTTATGATAGTTGGTACAAAACATCAAACAGCTGATGCTGCTAAATTAGCTGCTTTAGCAGCTCGATGTCATTATGTAAATAAAAAATGGCTCGCGGGTATGTTAACTAATTGGTTTACTACAGAAGCAAGACTTGAAAAATTCAAAAATTTAACGAAAAAAAAAAATACGGGAGGATTCGATGGATTTACGAAAAAAGAAGCAGCAATACTCAAGAGAGAATTGAACAAATTGCAGGAAGATCTAGGGGGTATTAGATACATGACAAAATTGCCCGATATTGTAATAATTCTCGATCAAAAAGGAGAATATACTGCTATTCGGGAATGTAGAACTTTGGGTATTCCAACAATTTGCTTAGTTGATACAGATTGTGACCCAGATCTCGTGGATATCCCAATCCCAGCCAATGATGATGGTAGAGGACCAATCCGCCTGATCCTAAATAAATTAATTTTAGCAATTCGCGCGGGTAGAGAATTGTACTATAACTTGGTTTTACGCAAAACCATTGTTCCCTTTGGTTTG---AAGAAAGGGATTATTCCGAAGATCTTCGAGAAGATGAGAGAATATATAATTGTATTGAAAATTATGTAC---AACATATTCTAGTTATGGAGGAATTACACGTATAGAGATTCTGAAACAGACCGAATTGATTTCGGTAAATATATATATTGCATTTGTCGACTTGTTATCGAAAAAAAGGGCAAGAAATTAAGCAATTAAGAAAGGAAGTACAAAATATGCTATTCTGTAAACAGAAAACTTGTCATTTCTATAGAAAAAGTGGAGAAACCTTATAGAGAACCCAAAATTCTTGCGGAATATATTGCTCTACAACTAAAGGAGAGAGTTGAAATAAGAAAAATAATGAAAAAAGCTATTGAACTGGCTGAAAAGGCAGATGTAGAAGGTATTAAAATACAAATTAAAGGGCGTCTTAACGGAATTGAGAGAGCCCGAAAAGAATCGGCTATGCAAGGTAGAGTGCCCCTACAGACCCTTCGAGCTAAAATTGATTATTGTTATTATGCGGTTCAAACCGTCTATGGAGTATTGGGGATCAAAATTTGGATCTTTGTT-----TCTCGTTATCGCGGACCTCGTTTAAAAATAATAAATCGTCTCAAAACTTTACCAGGACTAAGTAAGAAAACACCCAATAGAACGGAACAGTAGTAAAAAAAAACATAAACCTTCTAAATATCCTGTCCGTCTAAAAGAAAAACAAAGATTACGTTTTCATTATGGACTTACAGAACGCCAATTACTTCAATATGTTCGTATTGCTAGAAGAGCCAAGGGATCAACAGGTCAGGTTCTATTGCAATTACTTGAAATGCGCTTGGATAATATCCTTTTTCGATTGGGTATGGCGCTTACCATTCCTGAAGCCAGACAATTAGTCAACCATAGGCATATCCTGGTCAATGATCGTATAGTAGATATACCAAGTTATCGTTGCAAACCCCAAGATTTTATATCTATAAAGGATAAACAAAGGTTGAGAGATAGAATTAATAACAATATAGATATTTTTCAGAAGGATAAGATGCCACCCCATTTAAATCGTAATATAGTGGATTAGTTAAAAAAATAATAGATAATAACCGTATCGGTTTGAAGATTAATGAATTATTGGTCGTAGAATACTATTCCCGTCGAGTTAGTACTGTAGAAAAGAAAATTGAGAAATTTGATCCGATTTATCATAATCGATTAGTTAACATGGTCGTTAACCGTATTCTTAAACACGGAAAAAAATCATTAGCTTATCGAATTTTTTATCAATCTCTAAAAAAGATTCAACAAAAAACAGAGAAAAATCCACTAATTGTTCTACGTCAAGCAATACAAAAATTAACTCCCAAATTGATAGTAAAATCAAGACGTGTAAGTGGATCCACTTATCAAGTTCCCATTGAAATAAAAAAGAAAGAAGGAAAAATACTTGCTATTCGTTGGTTATTAGAATCATCCAGAAAACGTTCTGGTCGAAATATGCATTTCAAATTGAGTTACGAAATAATGGATGCTGCCAGAGAGAAAGGCAATGCTATACGCAAGAAGGAGGAGATTCATAAAATGGCAGAATCCAATAAAGCTTTTGCGCATTACCATGGTAATGATACTATTGCTAATCTAATGACTTATATAAGAAATGCTGATATGGTAAAAAAAAAAACAGTTCGAGTAGCAGCTACTATTATTACCGAGAACATCACAAGGATTCTTCTACGAGAAGGTTTTATAGAGGATGTTAGGAAACATCGAGAAGGTAAACAATCTTTTTTTGTTTTAACTTCAAAATCTAGGGGAAGGACGCAAAAGAGATATATAACCGCTTCAAAGCGTATTAGCAAACCTGGTCTGAGAATCTATTCTAATTCTCGAGAGATCCCTAAAGTTTTAGGTGGAATGGGGATTGCAATCCTTTCTACTTCGCAAGGAATAATGACTGATCGAGAAGCTCGACAAAAAAAAATAGGAGGGGAATTATTATGTATTTTATGGCTACAAGAAGATTTTTGCCACGTAAAACTAAACATCGAATACTGAAAGGAGTTATTTATGTTCGAGCAAGTTTTCGCAATACCATTGTTACTGTTACAGATACACGGGGGCAAGCGGTTTCTTGGTCTTCTGCCGGTGCTTGTGGATTCAAAGGTACAAAAAGACGTTCACCATTTGCTGCTCAGACTGCAGCAGCAAATGTTGTTGATACCTTAGTAAATCAAGGTCTGAAAGAAGCAGAAGTTATGATAAGTGGCCCTGGTCCGGGGAGAGATACAGCATTACGAGCCATTGCTCAAAGTGGTATACAATTAAGTTATGTACGTGATGTAACTCCTATGCCACATAACGGATGTAGACCTCCCAAAAGAAGACGTGTAGCAAGAAAAAGTCTCATTCAAAGAGAGAAAAAGAAACAAAGATTGGAAAGGAAATATAATTTGCTTCGCCAATCTTTGAAAAAAGAGATGAGCGAAGTCTCATCACTGGATGATAAATTGGATATTTATAGAAAATTACAATCTCTACCGCGTAATAGTGCACCTACACGTCTTCGTCGACGTTGTTTGAAGACTGGAAGACCCAGAGCCAATTATAGAGACTTTGAATTATCCGGATATATAATCCGTGAAATGGCTCACGCATGTTTGTTGGCTGGGGTGACCAAATCGAGTTGGATCAAAAATTTGTCCGTTCGCCCCTCTTTGATTCCTAGAGAACAAAGAGGATCTGTTGAATCTCAAGTATGTTATTTAACCGGTCGAATTAAAAGACTTACTGAACATTTGGACCTACATGGAAGAGACTACTCTTCCCAAAGAGGTTTGTGGAAAATTGTGGGTAAACGTAAACGACTTCTGATTTATCTGTTCAAGAAAGACAGACTTCGTTACAAAAGTTTAATCGGTCAATTAGATATGCGTGGACCG------CGTTCAGCAGTCTTTTCGAAAACGTCTATCGACAATTCGGCCTGGAGAGCAAATCGATTATAAAAATATTAGCTTAATTAATCGATTTATTAGCGAGCAAGGAAAAATACTATCTCGCCGAACGAATCGATTAGCGTTGAAACAACAACGCTTAATAGCTAGGGCTGTTAAACAAGCTCGTATTCTATGTTTGATACCTTTTCTTTCTTTAAAGCACGTTCACTAAAAAAAATACTTTTGTATCTAATGATTTGTTGAGTAAAATAGATAATCTAAATATGAATAAAGAGAAGAAGATAATAGTAACCTGGTCCCGGAGATCTGCCATTGTACCCGCAATGATCGGTCATACCATTGCTGTTCATAATGGAAAGTCACATTTACCCATTTTTATATCAAATGGTATGATAAACCACAAATTAGGAGAATTTGTACCTACTTCCATTTTCCAGGGACATGCGAAAAAGGATTAAGGTCATGGCGAGACGAGCCGTTTATTA-GACGATAGGTGTCAAGTGGAAGTGCAGTGATGCATGCAGCCGAGGCATCCTAAGAGACCGGAAGATTTGAACATTCTGGTGTCTCAGGCGTAGGGGAACCACACCAATCCATCCCGAACTTGGTGGTTAAACTTTACTGCGGTGACGATACTGCAGGGGAAGCCCTGTGGAAAAATAGCTCGATGCCAGAATTCATTGAGAGTTTGATCCTGGCTCAGGATGAACGCTGGCGGCATGCTTAACACATGCAAGTCGAACGGGAAGTGGTGTTTCCAGTGGCGAACGGGTGAGTAATGCGTAAGAACCTGCCCTTGGGAGGGGAACAACAGCTGGAAACGGTTGCTAATATAGGCTGAGGAGCAAAGGGAGGAATCCGCCCAAGGAGGGGCTCACGTCTGATTAGCTAGTTGGTGAGGCAATGGCTTACCAAGGCTCCGATCAGTAGTTGGTCTGAGAGGATGATCAGCCACACTGGGACTGAGACACGGCCCAGACTCCTACGGGAGGCAGCAGTGAGGAATTTTCCGCAATGGGCGAAAGCCTGACGGAGCAATGCCGCGTGAAGGACAAGGCTCACGGGTCGTAAACTTCTTTTCTCGGAGAAGAATAAATGACGGTATCTGAGGAATAAGCATCGGCTAACTCTGTGCCAGCAGCCGCGGTAAAACAGAGGATGCAAGCGTTATCCGGAATTATTGGGCGTAAAGTGTCTGTAGGTGGCTTTTCAAGTCCGTCGTCAAATCCCAGGGCTCAACCCTGGACAGGCGGTGGAAACTACCAAGCTAGAGTACGGTAGAGGCAGAGGGAATTTCCGGTGGAGCGGTGAAATGCGTTGAGATCGGGAAGAACACCAAGGCGAAAGCACTCTGCTGGGCCGTCACTGACACTCAGAGACGAAAGCTAGGGGAGCGAATGGGATTAGATACCCCAGTAGTCCTAGCCGTAAACGATGGATACTAAGTGCTGTGCGTATCGACCCGTATAGTGCTGCAGCTAACGCGTTAAGTATCCCGCCTGGGAAGTACGTTCGCAAGAATGAAACTCAAAGGAATTGACGGGGGCCCGCACAAGCGGTGGAGCATGTGGTTTAATTCGATGCAAAGCGAAGAACCTTACCAGGGATTGACATGCCGCGAATCCTTTTGAAAAAAAGGAGTGCCTTCGGGAACGCGGACACAGGTGGTGCATGGCTGTCGTCAGTTCGTGCCGCAAGGTGTTGGGTTAAGTCCCGCAACGAGCGCAACCCTCGTGTTTAGTTGCCATAAGA--GTTTGGAACCCTGAACAGACTATCGGTGTTAAGCCGGAGGAAGGTGAGGATGATGTCAAGTCATCATGCCCCTTACACCCTGGGCGACACACGTGCTACAATGGCCGGGACAAAGAGTTGCGCCCCCGCGAGGGCAAGCTAACCTCAAAAACCTGGCCTCAATTCGGATTGCAGGCTGCAACTCGCCTGTATGAAGTAGGAATCGCTAGTAATCGCCGGTCAGCCATACGGCGGTGAATTCGTTCTCGGGCCTTGTACACACCGCCCGTCACACTAGGGAAGTGTGCCATGCTCGAAGTCATTATCTTAACCGCAAGGAGGGAGATGCCCAAGGCACGGCTAGTGACTGGAGTGAAGTCGTAACAAGGTAGCCGTACTGGAAGGTGCGGCTGGATTACCTCTCAAAAAACTAAAGGGCCTACGGTGGATACCTAGGCACCCAGAGACGAAGAAGGGCGTGGTAAGCGACGAAATGCTTCGGGGAGTGGAAATTGAGCATAGATCCGGAGATCCCCGAATAGGTTAACCTTTTTAACTACGAATCCATAGGCAGACAAGGGGCAACCTGGCGAACTGAAACATCTTAGTAGCCAGAGGAAGAGAAAGCAAAAGCGATTCCCGTAGTAGCGGCGAGCGAAATGGGATCAGCCTAAACCGTAAACGGGGTTGTGGGAGAGCATGCTGCTAGGCGAAGGGGTGGAATACCGCACCCTAGATGGTGAGAGTCCAGTAGCCGAAAGCATCGTCAGCTTACGCTCTAACCCGAGTAGCATGGGGCACGTGGAATCCCTTGTGAATCAGCAAGGACCACCTTGTAAGGCTAAATACTCCTGGGTGACCGATAGCGAAATAGTACCGTGAGGGAAAGGTGAAAAGAACCCCCAGCGGGGATTGAAATAGAATATGAAACCGGCTCTCAAGCAGTGGGAGGAGAGGAGGAGATCTGACCGCGTGCCTGTTGAAGAATGAGCCGGCGACTTATAAGTAGTGGCTTGGTTAAGGGAACCCACCGGAACCGTAGCGAGAGCGAGTCTTCATAGGGCAATTGTCACTGCTTATGGACCCGAACCTGGGTGATCTATCCATGACCAGGATGAAGCTTAGGTGAAGCTAAGTAGAGGTCCGAACCGACTGATGTTGAAAAATCAGCGGATGAGTTGTGGTTAGGGGTGAAATGCCACTCGAACCCAGAGCTAGCTGGTTCTCCCCGAAATGCGTTGAGGCGCAGCGGTTGACTGGATCTTCTAGGGGTAAAGCACTGTTTCGGTGCGGGCTGCGTGAGCGGTACCAAATGGAGACAAACTCTGAATACTAGAGATAA-------ACAAGGGTCAGCCAGTGAGACGATGGGGGATAAGCTTCATCGTCGAGAGGGAAACAGCCCAGATCACCAGCTAAGGCCCCTAAATGATCGCTGAGTGATGAAGGAGGTAGGAGTGCAAAGACAGCCAGGAGGTTCGCCTAGAAGCAGCGATCCTTGAAAGAGTGCGTAATAGCTTACTGCTCGAGCGCTCTTGCACCGAAGATGATCGGGACTAAGCGATCTGCCGAAGCTGTGGGATGTAAAATGCATCGGTAGGGGAGCGTTCCGCCTCAGAGGGAAGTGTCTGCGCGAGCAGATGTGGACGAAGCGGAAGCGAGAATGTCGGCTTGAGTAACGCAAACATTGGTGAGAATCCAATGCCCCGAAAACCTAAGGATTCCTCCGCAAGGTTCGTCCACGGAGGGTGAGTCAGGGCCTAAGATCAGGCCGAAAGGCGTAGTTGATGGACAACAGGTTAATATTCCTGTACTACCCTTTGTTGGTCCCGAGGGACGGAGTAGGCTAAGTTAGCCGTTTGCGGTTCAAGGTCAGAAGGTGACCCCGAAAAGCGGGGTCAGAACGGGGTAGAGAAAATACCTCGAGCCGATGTCCGTGTTTCCACGCTG-GGTAACCCACGTCATACTCCCAGGAAAAGCTCGAACGACCTTCAACAAACGGGTACCTGTACCTGAAACCGACACAGGTAGGTAGGTAGAGAATACCTAGGGGCGCGAGATAACTCTCTCTAAGGAACTCGGCAAAATAGCTCTGTAACTTCGGGAGAAGGGGTGCCTCCTTAGGAGGTCGCAGTGACCAGGCCCGGGCGACTGTTTACCAAAAACACAGGTCTCCGCAAAGTTGTAAGACGATGTATGGGGGCTGACGCCTGCCCAGTGCCGGAAGGTTAAGGAAGTTGGTGACCTGATGACAGGGAAGCCAGCGACCGAAGCCCCGGTGAACGGCGGCCGTAACTATAACGGTCCTAAGGTAGCGAAATTCCTTGTCGGGTAAGTTCCGACCTGCACGAAAGGCGTAACGATCTGGGCACTGTCTCGGAGAGAGACTCGGTGAAATAGACATGTCTGTGAAGATGCGGACTACCTGCACCTGGACAGAAAGACCCTATGAAGCTTTACTGTTCCCTGGGATTGACTTTGGGCTCTTGTTGCGCAGCTTAGGTGGAAGGCGAAGAAGGCCCTCTTCCCATGAGCCATCAGTGAGATACCACTCTAGAAGAGCCAGAAGTCTAACCTTGCGACTGAACCTACTGTCCAAGGGACAGTCTCAGGTAGACAGTTTCTATGGGGCGTAGGCCTCCCAAAAGGTAACGGAGGCGTGCAAAGGTTTCCTCGGGCCGGCCGGAAATCGGTCCTCGAGTGCAAAGGCAGAAGGGAGCTTGACTGCAAGACCGACCCGTCGAGCAGGGACGAAAGTCGGCCTTAGTGATCCGACGGTGCCGAGTGGAAGGGCCGTCGCTCAACGGATAAAAGTTACTCTAGGGATAACAGGCTGATCTTCCCCAAGAGTTCACATCGACGGGAAGGTTTGGCACCTCGATGTCGGCTCTTCGCCACCTGGGGCGGTAGTATGTTCCAAGGGTTGGGCTGTTCGCCCATTAAAGCGGTACGTGAGCTGGGTTCAGAACGTCGTGAGACAGTTCGGTCCATATCCGGTGCAGGCGTTAGAGCATTGAGAGGACTTTTCCTTAGTACGAGAGGACCGGGAAGGACGCACCTCTGGTGTACCAGTTATCGTGCCCTCGGTAGACGCTGGGTAGCCAAGTGCGGAGCGGATAATTGCTGAACGCCTATAAGTAAGAAGCCCACCTCAAGATGAGTGCTCTCCCTAGATCTCAAAGAAATGACAATTTTATCGACAAGACTTTCACAATTGTAGCGGATATATTATTGCAGATAATCCCAATGGCTTCAGGGGAGAAAAAGGCATTTACCTATTACAGAGATGGTATGTCAGCTCAATCCGAAGGGGAATATGCGGAAGCTTTACAAAATTATTATGAAGCCATGCGACCGGAAATTGACCCCTATGACCGAAGTTATATATTATATAATATAGGTCTTATCCACACGAGTAATGGGGAACATACTAAGGCTTTGGAATATTATTTCCAGGCATTAGAACGAAACCCGTCTTTACCACAAGCTCTTAATAATACGGCCTTGATCTGTCATTACCGAGGAGAACAGGCCATTCAACAGGGAGATCCTGAAATTGCGGAAGCTTGGTTTGATCAAGCTGCTGAGTATTGGAAACAAGCTATAGCGCTTGCTCCAAGCAATTATATCGAAGCACAAAATCGGTTAAAGATTACAGGACGTTTTGGAGAAAATCGTCGATCCAAATGGCTCTGGATAGAACCCATAACAGGGTCTCGAAAAATAAGCAATTTTTTTTTTGCTTGTCTCCTCTTTTTGGGTTCACTAGGATTTTTTGTGGTCGGAATTTCAAGTTATCTTGGTAGGAACCTGATACCCTTATTGTCATCTCAGCAAATACTTTTTGTGCCACAAGGAATTGTGATGTGTTTTTATGGGATTGCAGGTCTGTTCATTAGCTCTTATTTGTGGTGCACTATTTTGTGCAATGTGGGTAGTGGCTATAATAAGTTTGATGAAAAAGAAGGAGTTGTATGCCTTTTTCGCTGGGGATTTCCCGGAAGAAATCGTCGTATTTTCCTTCAATTTCGTATGAAGGATATTCAGGCGATCAAAATGGAAGTTCAAGAAGGTCTTTTTCCTCGTCGTGTTCTTTATATGGAAATAAAGGGCCAACAAGACATCCCCTTAACTCGTACTGAAGAAAATTTGACCCTGCGTGAAATGGAACAGAAAGCTGCCGAATTAGCCCGTTTTTTGCGCGTATCCATTGAAGGATTT
NC016065 ACTGAGGAGGAAAAC------------GAAAGGAGGAAAACGAAACAGAATCCGTAGAAGACATTCGAAACGTTTCGCACATTTGTGGCAATTGTGTGAAAATTGTGAGACCGTTATCTATAAGAAATATTTAAAGAAGAAAAAGGTGTTTGTGAAGAATGTGGATCAACTCTCCAAATGAGTAGTGCAGAGCGAATTGAACTTTTAATTGATGATGGCACTTGGATTCCTATGGACATGAATTTATCTACTATAGATGTTTTAAACAGAAGAACAATCTTATGAAGATTATAACACTTCTTATCAGAAAAAATCAGGTTTACCCGACGCTATTCAAACAGGCATAGGTCAAATAAATAATAGTCTTGTCGCACTCGGAGTTATGGATTTTAAATTCATGGGAGGCAGTATGGGCTCGGTAGTGGGTGAAAAAATAACCCGTTTAATACAGTATGCTACTGAGCATTTTCTTCCAGTAATTCTTGTATGTGCTTCTGGCGGAGCGCGCATGCAAGAAGGAAGTTTTAGCTTAATGCAAATGAATAAAATATCTGCTATGTTGCATACACATCAAAAGGAAAAACATTTACTATATATGTCAGTTCTTACATCTCCGACAACTGGTGGAGTCACTGCTAGTTTTGGCATGTTGGGTAATGTCACGATTGTGGAGCCTAATGCATACATTGCATTTGCAGGTAAAAGAGTTATTGAACAGACATTAAACCAGATAGTATGAAGAAGATCAAACATCTGATTCTTTATTTGATTTTGGAATGTTTGATAGCATGGTTCCACGAGCTCTTTTAAAAAGAGTTCTGAGCGAGCTAATTGAAATGTATATGT---------CGACCCGATGAAATCAGTAGTATGATACGTAAACAGATTGAACAATATAATAACGAGGTCAAAGTTGTTAATATTGGCACTGTACTTCAAGTAGGAGATGGCATTGCTCGTATTCATGGTCTTGATAAAGTAATGGCAGGGGAATTAGTAGAATTTGTAGACGGTACAGTAGGTATTGCCCTAAATCTAGAATCAGATAATGTTGGAGCTGTATTAATGGGTGATGGTTTGATGATACAAGAGGGCAGTTCCGTAAGAGCAACAGGAAAAATTGCTCAGATACCAGTAAGTGATGCTTTTTTGGGTCGAGTTGTAAATGCACTCGCTCGACCTATTGATGGTAAGGGTAAGATTTCATCTTCCGAATCTCGATTGATCGAATCTCCCGCCCCAGGTATTATTTCAAGACGTTCTGTATATGAACCTCTTCAAACAGGCCTTATTGCTATTGATTCTATGATCCCTATAGGACGCGGTCAGCGAGAATTGATTATTGGGGACAGACAGACCGGTAAGACAGCAGTAGCTACAGATACGATTATAAATCAAAAAAATCAGAATGTAATATGTGTTTATGTCGCTATCGGTCAAAAAGCTTCTTCCGTAGCTCAGGTAGTTAATACGTTCCAAGAACGCGGCGCAATGGAGTATACCATTGTGGTAGCGGAAACTGCGGATTCTCCTGCTACATTACAATATCTTGCTCCTTATACAGGAGCAGCTTTAGCCGAATACTTTATGTATAAAGAACAACATACATTAATCATTTATGATGATCTTTCGAAACAAGCACAAGCTTATCGCCAAATGTCTCTTCTATTAAGAAGACCCCCTGGCCGGGAAGCTTATCCAGGAGATGTTTTCTATTTACATTCTCGTTTATTGGGAAGAGCAGCTAAATTAAATTCTCAGTTAGGTGGAGGGAGTTTGACTGCTTTACCAATAGTTGAGACTCAAGCTGGAGATGTCTCAGCTTATATTCCCACTAACGTAATTTCCATTACCGACGGACAAATCTTCTTATCAGCTGATCTATTCAATGCAGGAATTCAACCTGCCATTAATGTTGGTCTTTCCGTATCTAGAGTAGGATCCGCAGCTCAGATGAAAGCTATGAAACAAGTAGCTGGAAAATTAAAATTAGAGTTAGCCCAACTTGCAGAGTTAGAAGCTTTTGCACAATTCGCTTCTGATCTTGATAAAGCTACGCAAGATCAATTGGCAAGAGGTCAACGATTACGCGAGTTGCTTAAACAATCTCAATCAGATCCTTTGACAGTGGAAGAACAAATAGCTATGATTTATACTGGAACGAATGGATATCTAGATGTATTAGAGATTGTACAAGTGAAGAAATTTATCCTTAAGTTGCGCGACTATTTAGTAAAAAATAAAACCCAGTTTGGAGAAATTATACGTTCTACTGGGACATTCACGGAACAAGCAGAAGATCTTCTAAAAGAAGCTATTGAAGAAAATACCAAACTTTTTCTTTTTCAAGAACAAAAAAGAATGGATCCTCCTGAAGAATATTCTGAAGAATAAAAAAGACGATAGGACGTATTGTTCAGATCATCGGCCCAGTACTAGATATATCTTTCCCTCCAGATAAAATGCCTAGAATTTACAATTCCTTGATAGTTAAGGATAGCGATATAGCTGGTGTACGAATACGTGTTACTTGTGAGGTACAACAATTATTAGGAAATAATAAGGTTAGAGCTGTAGCTATGAGTGATACAGACGGTTTGATGAGAGGAATGAGAGTAATAGATACAGGAGGTCCACTTAGTGTTCCAGTTGGTGAAACTACTCTCGGGAGAATTTTTAATGTTCTTGGGGAACCCGTTGATGACTTAGGTCCTGTAGATGCTCTCACAAGATCTCCTATTCATAGATCTGCTCCCGCCTTTACACAGTTGGATACCAAATTTTCAATCTTTGAAACAGGCATTAAAGTAGTGGATCTTTTAGCTCCTTACCGCCGTGGGGGAAAAATAGGATTATTCGGGGGGGCTGGAGTGGGTAAAACAGTGTTAATTATGGAATTAATAAACAATATTGCTAAGGCTCATGGAGGTGTTTCTGTATTTGGCGGAGTAGGAGAACGTACCCGTGAAGGAAATGATCTTTACAAGGAAATGAAAGAATCGGGAGTCATTAATGAACAGAATATATCAGAATCAAAAGTAGCTCTGGTCTATGGTCAGATGAATGAACCACCAGGAGCTCGTATGAGAGTTGGTTTAACTGCTTTAACCATGGCTGAATATTTTCGAGATGTCAATAAACAAGATGTACTCCTATTTATTGACAATATCTTCCGCTTTGTCCAAGCAGGATCAGAGGTATCCGCATTATTAGGCAGAATGCCTTCTGCCGTGGGTTATCAGCCAACTCTTAGCACGGAAATGGGTTCTTTACAAGAGAGAATAACTTCTACCAAAGACGGATCTATAACCTCTATTCAAGCAGTTTATGTACCTGCCGATGACTTGACTGATCCCGCTCCTGCTACAACATTCGCACATTTAGATGCTACTACTGTACTATCAAGAGGATTAGCTGCCAAGGGGATCTATCCAGCGGTAGATCCGCTAGATTCCACGTCAACTATGCTCCAACCTTCGATCGTAGGCGAAGAACATTATGAAACTGCGCAAGGAGTTAAACAAACTTTGCAACGTTATAAGGAACTTCAAGATATTATAGCTATTCTTGGATTAGACGAATTATCAGAAGACGATCGTTTAATCGTGGCAAGAGCAAGAAAAATTGAACGGTTTTTGTCACAACCCTTTTTTGTAGCAGAGGTATTCACCGGTTCTCCCGGTAAATATGTTAGTCTAACAGAAACAATTAGAGGTTTTAAAATGATCCTTTCCGGAGAATTAGATGGTCTACCTGAACAGTCTTTTTATTTAGTGGGTAACATTGATGAAGCTATCGCAAAGGCTATGAACTTAAAAG---AAATTACCTAAATCTTCGTGTACTGACTCCCAGTCGAGTTGTTTGGGATTCAGAAGTTCAAGAAATAATACTAACTACCAATAGTGGTCAAATTGGTGTATTACCCAACCATACTGCAATTGTAACAGCTTTGGATATAGGAGTAATGAAAATACGATCCAATGCCCGGTGGTCAACTATGGCTTTAATGGGTGGTTTTGCCAAGATAGAAAATAATGAAATAACATTGTTGGTAAATAATGCAGAAAGAGGTATTGATATTGATTTTCAAGAGGCTCAGGAAAGTTTTAGATTAGCTAAAGCTGATCGTGCGCGAGCTGAAGGCAAGAGACAAGCAATCGAGACTGATGTGGCTCTCAAAAGAGCTAGAACACGACTAGAGGCTGTTGCTGCAATTTTTTTAAAAATGTAACTGATTCTTTCATTTCTCTAATTTATTTACCCTCCGCTGAGGGTTTCGGGGTAAATACCAATATTTTAGAAACAAATATAATAAATCTCAGTGTGGTGCTTGGTGTACTGATCTATTTCGGAAAGGGAGTGTTAAGTAATCTATTAGATAACCGTAAACAGAAAATATTGAGTACTATTCAGAATTCTGAAGAACTATGTAAAGAAGTTGCTAATCAGATTGAGCAAGCCCGGGGTCGCTTACGGGAAGTAGAAAAGCGATCGCGCGAAATTCGCGTAAATGGATACTCTCAAATGGAACAGGAAAAAGAGGATCTTATCCATGTTGCTCTAATTAATTTGAAACAATTAGAGAATTTAAAGAATGAGACCGTTCGCTTGGAACAACAAAGAGTAATTGAACAGATTCGACAACAAATTTTTCGCCAAGCTGTACAAAGAGCTCTAAGAATTCTGAATAATCGTTTGAATAGCGAGTTACATTTACGTACGATCGAGCATAATATAAACCTGC---------TAAAAAACATAACTGATAATCCTTTGATTTCTGCTGCTTCTGTTATTGCTGCTGGATTATCCGTAGGCCTTGCTTCTATTGGACCTGGCATTGGTCAAGGCACTGCTGCGGGACAAGCTGTTGAAGGTATTGCGAGACAACCAGAGGCGGAGGGTAAAATACGAGGTACCTTACTGCTAAGTTTAGCTTTTATGGAAGCTTTAACTATTTATGGATTAGTTGTAGCTCTAGCACTTTTATTTGCTAATCCATTTGTTGATATTGTACAATTTCTATTAACACGCTAAATTATTTTTACGAAATATCCGGTGTGGAAGTAGGTCAGCATTTTTATTGGCAAATAGGGGGGTTTCAAGTTCATGCACAGGTACTTATAACTTCCTGGATTGTAATTGCTGTCTTATTAGGTTCAGCTACTCTAGCTGTTCGAGACCCACAAATAATTCCGACCGGAGCACAAAATTTTGTGGAATATGTTCTCGAATTTGTTCAAGACTTGGCTAAAACTCAGATTGGCGAAGAAGAATATGGTCCCTGGGTTCCCTTTATAGGGACTATGTTTCTATTTATCTTTGTTTCTAACTGGACAGGTGCTCTTTTTCCTTGGGGAATTATTCAATTACCCCATGGGGAATTAGCCGCACCTACAAATGATATTAATACTACAGTAGCTCTAGCTTTGCTCACATCAGTAGCATATTTTTATGCAGGTCTTACAAAGAAGGGTTTAGGCTATTTTGGTAAATATATTCAACCAACCCCAATACTTTTACCAATTAACATATTAGAAGATTTTACAAAACCTCTATCACTTAGTTTTCGACTTTTTGGAAATATATTAGCTGATGAATTGGTAGTTGCCGTTCTTGTTTCCTTAGTACCTTTAGTGGTACCTATACCTGTAATGTTCCTAGGATTATTTACAAGTGGTATTCAAGCTCTAATCTTTGCAACTCTAGCCGCAGCTTATATAGGCGAATCCATGGAGGGTCATCATATATTCATAACTCTAGAACATATATCAGCTCATGTCTCTTTTTCTCTTACTTTTGTTGTCACTCTCATTTATTGGGGAACCTTAGTTTATCAAAGTGAAGAACTAAGTAATTCGGGAGGAAAGGGCATGATAGTGACGTTTATTTGTATAACGGGAGTATTAGTTACTCGTTCACTCTATTCGGGACATTTACCATTAGGTAATTTGTATGAGTCATTCATGTTTCTTTCATGGACTTCCTCCATGATTCATATAGTTATAGAAGTACGGGGCCAGGATGCTTGGTGGTTAGGTGCAATCACCGCGCCAAGTGCTATGTTAACTCATGGTTTTGCTACTTTAGGTCTTCCGGATAAAATGCAGCAATCTGCAATGTTAGTACCCGCTTTACAATCTCATTGGTTAATGATGCATGTAAGTATGATATTGCTCAGTTATGCAACTCTTTTATGTGGATCCCTATCATCAATAGCTTTTTTGGCCATTATGGCCCAAATAAATCAAAAGATTCTTCTATAT---GAAGAATTCCTTTTTACGTTCTTTTCTCTTCAATGAAAATGTGTATTCACAGATCAAGAAAAAAAGGAATTGAAACATAATTTCTGCTTTCCATTTCAAAATTATCGTAAATGGATATTAACTAACCAATTAGACCAATTGAGTTATCGCGCCATTGGTCTAGGATTTTCTCTTTTAACTATAGGCATACTTTCCGGGGCAGTATGGGCCAACGAAGCATGGGGAGCTTATTGGAGCTGGGATCCAAAAGAAACTTGGGCATTAATTACTTGGATTATATTTGCAATTTATTTACATACTAGAATACACAGGGGTTGGAAAGGGGATAAACCGGCAATTGTTGCTTCTCTAGGATTTATTTTAGTTTGGATTTGCTATTTGGGGGTTGATCTATTAGGAGTAGGGTTACACAGCTATGGGTGGTTTATTTATCATACCTCGTTCTATAATTCGTACTTTGTTCAGATTTTGGACAGAGCTAACGAGCCAATCCAGTTCGTTAGCGATTCACGAATTGGAAGTCGCCAAATATAAAGCATTAGCTTCTCTACAATATCTTACATGTTTAATAGTATTGCCTTGGGGAATTTCAATTTCATTACAGAACGGTTTAGAATCTTGGGTTACAAATTGGTGGAATACTGGTCAATCAAAAAAAATTTTTGACTTTTTACAAGAAAAAAACGTTATACGAAAATTTGAAATAGAGGAACTATTCCTGTTAGAAATAATGTTGGAAGATTATTCGGAAACGTATTCACAAGATCTTCGTGTAGAGATGCAGAAAAAAATGATCCAATTGGTGAAAATATATAATCAAGATTGTATCCAAATAATCTCACATTTATTAGCAAATCTAATAGGTTTAGTTCTTCTAAGTGTTTATCTCATTCTGGGTAAGAAGAAACTTGGCATTCTAAATTCTTGGATCCAAGAAGTCTTCTACAGCCTAAGCAATACAATGAAAGCTTTTTCTATTCTTTTAGCAACCGATCTATGTATTGGGTTTCATTCGACCCATGGTTGGGAACTGATAATCAATTCGATCTTCGAAAATTATGGATTTGCCCATAACGAACGAATAATATCTGGTCTCGTTTCAACTTTTCCAGTCATTTTAGACACAATTTTCAAATATTGGATCTTCCGTCGTTTGAATCGTACATCTCCTTCACTTGTAGTAATTTATCACTCGATGAATGAAAAATTAGCCTATTGGATGTATGCTGGTCCTGCTCATATTGGAACCCTACGAGTAGCTAGTTCTTTCAAAAATGTCCATGCCATTATGCACGCTCCTCTAGGAGATGATTATTTTAATGTAATGCGTTCTATGTTAGAACGCGAAAGAGATTTTACTGCTGCAACTGCTAGCATAGTAGATCGTCACGTACTAGCACGTGGATCTCAAGAAAGAGTTGTTGATAATATTCTCCGGAAAGATAAGGAGGAACATCCTGATCTTATCATATTGACACCTACATGTACCTCTAGTATTTTGCAAGAAGATTTACAGAACTTTGTGGATAGAGCATCCATAATTTCTGATTCCGACGTAATTTTTGCAGATGTGGATCATTATCAAGTAAATGAAATTCAGGCAGCGGATAGAACTTTAGAACAGGTGGTTCGATATTATTTAGATAGATGTCATAGACAAGAAAAATTGGATCAATTCCTAACCAATGCGCCTTCTGTAAATATAATTGGGATTTTTACATTGGGTTTTCATAATCAACACGATTGTCGTGAGTTAAGACGTTTATTACGAGATCTGGACATCGAAATTAATCAAATAATTCCTGAAGGAGGATTTGTAGAAGATCTTCAAAATTTACCAAAAGCTTGGTTCAATTTAATTCCTTATCGTGAAGTAGGCTTAATGACAGCGATGTATTTAAATAAAGAATATGGGATGCCTTACATATCTACAGCTCCCATGGGAGCTGTAGATATGGCAGAGTGGATCCGCCAGATCCACAAAAATGTGAATACCTTGGCTCTTAGTTCATCGAGTAAAAGAGTGGATTATGAACCTTATATCGACAGACAAACTCGATTTGTTTCCCAAGCTGCGTGGTTTTCAAGATCTATTGATTGTCAGAATTTGACGGGCAAAGAAACAGTCGTTTTTGGTGATGCAACTCATGCTGCTTCAATCACTAAAATACTTGTTCGAGAGATGGGGATTCGTGTGAGTTGTGCAGGTACTTATTGCAAACATGATGCGGAATGGTTCAAAGAGCAAATCCAAGGTTTCTGCGATGAAATACTGATCACAGATGATCATGCTGAAGTAGGAGATATGATCGCTCAGATGGAACCATCTGCAATATTTGGTACTCAAATGGAACGTCATATTGGTAAACGTCTTGATATTCCTTGTGGAGTTATTTCTGCACCAGTTCATATACAAAATTTTCCCTTGGGATACCGCCCCTTTCTAGGTTACGAAGGTACTAATCAAATAGCTGATCTAGTTTATAACTCATTTGCTCTGGGTATGGAGGACCATCTTCTAGATATTTTTGGTGGTCATGATACTAAAGAAATAATATCCAAATCATTGTCTATGGATATAGGCCTAATTTGGAATCCTGAAAGTCGACTAGAATTAAGTCAAATTCCTCGTTTTGCCAGAGAAAAGGTAGAAAGAAATACTGAGAAATTTGCACGACAAAAGGGCATTGAAAACATTACTATTGAAGTAATGTACGCAGCTAAAGAAGCATTGAATACCAAAATAGCAGTTTATGGAAAAGGCGGAATCGGTAAATCAACCACTAGTTGTAATATTTCAATTGCCCTAGCTAGACGTGGTGAAAAAGTGTTACAGATTGGATGTGATCCCAAACATGATAGTACTTTTACTCTGACAGGATTCTTGATACCTACAATTATAGATACTTTGCAGTCCAAAGATTATCATTATGAGGATATTTGGTCCGAAGATGTCATTCATAAAGGTTATGGAGGGGTAGATTGTGTGGAAGCTGGGGGGCCACCAGCAGGAGCTGGATGTGGGGGATATGTGGTAGGAGAGACTGTTAAATTGTTAAAAGAATTAAATGCATTTTACGAATATGATATAATATTATTTGATGTCTTGGGCGACGTGGTTTGTGGAGGTTTTGCTGCTCCGTTGAACTATGCAGATTACTGTGTCATTATTACAGATAATGGATTTGATGCATTATTTGCAGCTAATCGTATTACTGCTTCTATCAGGGAAAAAGCTCGTACACATCCACTCCGATTAGCAGGTTTGGTTGGAAATCGTACATCTAAAAGAGATCTTATCAATAAATATGTAGAAGCCTGTCCAATGCCCGTAATAGAAGTGTTACCTCTTATTGAAGATATTCGAGTTTCGAGAGTGAAGGGGAAAACATTATTTGAAATGGTTGGATCCGAACCATCTCTTAACTATGTATGTGAGTATTATTTAGACATAGCGGATCAAATATTGTCCCAACCAGAAGGTATTGTACCGAAGGAGATTCCAGATCGAGAATTATTCAGTTTACTCTCTGACCTTTATCTCAATCCTATTGATGAGGGGAAACATCAAAATAATAAGGAAAATTTACTTGGATTTACGACGATTTCAGTGAAAATTGATGAAACTCTCACTGTCGAATGTGAGACAGGTAATTATCATACTTTTTGTCCAATTAGCTGTGTATCTTGGTTATATCAAAAGATTGAAGATAGTTTCTTTTTAGTTGTGGGCACAAAGACATGCGGCTATTTTCTGCAAAATGCACTTGGAGTAATGATTTTTGCAGAACCTCGCTATGCAATGGCAGAATTGGAAGAAGGAGATATCTCGGCTCAATTGAATGATTATGAAGGATTAAAAAAGCTTTGTATTCGAATAAGAAAAGATAGAGACCCCAGCGTGATCATATGGATAGGTACTTGTACTACAGAGATAGTAAAAATGGATTTGGAAGGCATGGCACCCAAATTAGAATGGGAAATTGGAATCCCAATTCTAGTGGCAAGAGCGAATGGACTCGATTATGCTTTTACTCAAGGAGAAGATACTGTGTTAGCTGCGATGGCACATCGTTGTCCAGAACCGGAATTATCCGTTCGTGTACGAAAAGAAACTATACAAAATTTTTTCACTTTTTATTCTAGGAGAAATTGGTTGAATATGCAAATCATCCTTCCTTAATTCTTTTTGGATCTTTGCCGTCCAATGTGGTTTCTCAACTAAATCTAGAATTAAAACGCCAATCCATCAAGGTATCAGGTTGGTTACCTGCTCAAAAATATACTGATCTTCCATCATTGGGTGATGGAGTTTATGTTTGTGGTATTAACCCATTTTTGAGTCGGACAGCGACAACTTTGATAAGACGCGAAAAATGTGAATTAATTGGAGCTCCTTTTCCTATCGGTCCAGACGGAACGCGTGCTTGGATTGAAAAGATTTGTCCTGTATTTGGTGTGAAACCCCAAGGTTTGGAGGAAAGGGAGGAACGGATATGGGAAAGTTTAAAGGATTATCTTGATTTAGTACGAGGTAAATCTGTCTTTTTCATGGGAGATAATCTGCTAGAAGTATCTCTAGCAAGATTCTTAATCAGATGTGGAATGATTGTTCATGAAATTGGTATTCCATATATGGATAAACGATATCAAGCTGCTGAATTATATCTTTTACAAGATACATGTATAAAGATGTGTGTACCAATACCACGAATTGTAGAGAAACCAGATAATTCGAATCAAATACGACGTATACGCGAATTACAACCCGATTTAGCTATCACGGGAATGGCTCATGCTAACCCGTTAGAGGCAAGAGGAATTAGTACTAAATGGTCAGTTGAATTTACTTTTGCCCAGATTCATGGGTTTGCCAATGCAAGAGATGTACTTGAATTGGTTACCCGACCTCTACGTCGTCAGAAAAATTTAGAAGACTTGGGTTCAACCACTTTGGTGAGAAAAAAA--CATCCCTAAGGTGCCCCTT-AACGAGGGGAAAGTACGTTGGTCGGAGTTATATCACAAGTTATTTCATGTAAGAATCCTTTTTTTGTGTAAGCCACTCGACAAAAAAACTGCAGATCTAATAGTAAAAAGTTTGATGTTTTTACATCAAGAAGACAAAACAAAGGATATATCCTTTTCCTTAACTGTCGAGGTGGAGGAATGACAGAGGGAGTCTCTATTTATGATACTATGCAATACTTAGACGGGGATGTAACTACATTAGGCTACGGGATGAATGCTTCAATGGGAGCTTTCGTTCTATACGGGGGGACTATTACTAAACGGCTAGTAAGCGACAACGCTAGAGTTATGCTACACCAACCCCATATGTCTGCTTCTGAGTGTCGCAGAGGAATCAGCCTTCGATGCAGAGTATATGAACGACTTGCGGACGTATGTTTTAAATGCTTATTTAAGTGGGACACAGGAAGATTATGAAATGATTCACTTTCTATTAGAAAGAGATGTTTTTTTGTTGCCAGAGGTGGCGGTAGATCTTGGTATTATCGACGAAGTGGTGAATTCAAAAGAAATGGAAACAAACATAGATCTTGGCAACAATTTTTTTTATATCCACTTTTTTTTCGGGAAGATCTTTACGCAATTGCTCATGATCATCATTTAGATAGATCTAGTTCCTCCGAACCAACGGAAATTTTAGTTTCTAATTTT---TTTAGTTTCTTAACTGTAAAACGTTCGATTCGTCGGATACGTAAACAGAAAATTTAAATAGTTTATTCGGGAATTGCGACTAAATAAATTTATTGAATGCAATAAGAATTTTTCTTCTAAAGTGATACTAGAAGGTTTGACAGTTGTCTTGGAAGTTTCGTTCGCAATGCGATCAAAACATTTATAGAAGGGATGGATGGATGGAATAGTTTCCGATCCATTCATTGCATATTTCCTCTTATGGAAGATAAATTATCACATTCCAATTATATATCAGATATACGAGTGCCCTACTCAATTCATCCGGAAATTTTGGTTCGAATTTTTCGTCGCTGGATCCGAGATGCCCCTTCTTTGCATTTATTACGATCCATTCTCCATGAATGGAAAAATAGTCGAGAAAATTTGCAGAAAGC---TCTTATTACACAGAGAGAAAATACGAGGTTATCGCTGTTCCTGTGGAATTCTTATGTGTATGAATGGGAATCATTTTTAGTTCCTCTTAAACGATTTTTGAATTCACAATCGTTGTTATATGAATCTTTTCCCGATCGAACTCATTTTGATAAAAAGATAGAAGATATTTTGATATTTCCGCGTAATTTCAACAGAAAAATCGGGTTGTTGAAGGATTCTTTCATTCATTATGTGAGATATGGAGAAAGATCCCTTATAGCTCTAAAGGGTACTCACCTACAAGTGAAAAAGTGTAGATATCATCTATTTCATTTTTGGCAATGCTATTTTCATCTTTGGTTTCAACCGTATAGGGTATGTAGTCTTGAATTATCCAAGACTTATTCTTCTTTTTTAGGTTATTTTCTGCATGTTAAGAGGAAACCTCTCGTGGTTAGGGCAAAAATGCTAGATGATTTATTCATTACCGATCTCATTACCAATGAATTAACCCCAATAGCTCCGATTAGATTAATTCTTTTCTTTTTGTCTAAAGAAAAGTTTTGTGACATCTCAGGGTGGCCAATTAGTAAATTGTCTTGGACCAGTCTATCAGATGATGATATTCTCGATCGATTCGATCGAATTTGGAGAAATTTTTTTCATTACTACAGTGGATCAATCAATCAAGATGGTTTATATCATATAAAGTATATACTTCTACTTTCATGTGCTAAAACTTTAGCTTGTAAACATAAAAGTACGATACGTGTAGTTCGGGAACAATTAGGTTCAGAACTCTTTACAAAATCGTTTTCAAAAGAACGAGAATTCATTTCTTCATCCTTCTCAAAAACTCGTTCACAGAGAGAAAGAATTTGGAATTCAGAAATTAGCCAGGGGATTTATCTGGCTAATTTCTGGCAAAAGATAAAGAATAAACAAGTGATTAATACAGGAGATCTCAAAGAACAAGCTATCAATTTATTTTCTCGATTGGGATTTCCAAAAGAAATCTCTAGTCTTATATGGATTCTAATTGACATAATTACCCTTCTATTGGGAATTACGATAGGATTATTAGTTATTGTATGGCTCGAAAGAAAAATATCCGCGGGAATACAACAACGTATTGGACCTCAATACGCCGGTCCTTTGGGAATTATTCAAGCTTTGACGGATGGAATCAAACTACTGCTAAAAGAGGATATTCTTCCATCTAGGGGGAATATTTGGTTATTTAGTATTGGACCAGCGGTAGCGGTCATACCTATTTTTTTAGGGTATTTAGTAATTCCTTTTGGTCGCCACATTGTTTTAATTGATCTTAGTATAGGCGTTTTTTTTTGGATTGCCATTTCAAGTATTACTCCCCTTGGACTTCTTATAGCAGGATATGGATCAAATAATAAATATTCTTTTTCAGGTGGTCTCCGAGCTGCTGCTCAAGCTATTAGTTACGAAATTCCTTTAGCTTTATGTGTGTTATCTATATCTCTATTATCCAACAGTTCAAGTACAATTGATATAGTTGAAGCACAGTGCAGATATGGTTTTTTCGGATGGAATTTGTGGCGCCAACCTATAGGGTTTCTAGCTTTTTTCATCTCATCTCTAGCAGAATGTGAGAGATTGCCGTTTGATTTACCAGAAGCGGAAGAAGAATTGGTAGCGGGTTATCAAACTGAATATTCGGGTATCAAATTTGGTTTATTTTACGTTGCTTCTTACCTAAATCTATTAGCTTCTTCATTCTTTGTAACAGTTCTTTATTTGGGCGGATGGAACTTATCAATCCCATTCATACCCATTCTGGAACATTTTGAATGGGATTCTATTTCTGGAATTAGCGGGGTGGTTAATATAACGATCGGGATCCTTATTATATTAGCTAAAGCTTATCTGTTCTTATTTATTTCTATCACGGCAAGATGGACCTTGCCTAGGATAAGAATGGACCAATTATTGGATCTTGGGTGGAAATTTCTTTTACCTATTGCTTTGGGTAATCTATTACTAACAGCTTCTTTCCAACTTATTTTATTAAAGAATTTCATTTGCTTCTCTTCTATGTAAGTTCGATTTTTCCAGAATGTATCTTGATTTTTGGCCTATTTTTTCTTCTAGTGATCGATTTAATTTCTGACCAGAAAAAGACAACTTGGTTCTATTTCATCTCTTTAACAAGTTTAGTACTAAGCATAGCGGTTTTGTTATTTCAATGGAGAGAAGAACCTACGATCAGTTTTTTTGGTAATTTTCAAACAAACAATTTTAATAAAATATTTCGGTTTCTCATTTTATTATGTTCCATTTTATGTATTCCTCTATCCGTGGAATACATTCAATGTACAGAAATGGCTGTAACAGAGTTTTTGTTATTTCTATTAACAGCTACTCTAGGAGGAATGTTTTTATGCGGTGCTAATGATTTAGCAACTATTTTCGTAGCTTTAGAATGTTTAAGTCTATGTTCTTATCTATTATCTGGATATACCAAAAGAGATGTACGGTCTAATGAGGCTATTATGAAATATTTACTTATGGGTGGAACAAGTTCTTCCATTCTTGTTTATGGTCTTTCTTGGCTATATGGTCTATCTGGAGGAGAGATTGAACTTCAAGAAATAGCCAATGGTCTTATAAATACACAAATGTATAACTCTCCAGGAATTTGGATTGCACTTCTATCTATAACGGTAGGAATTGCATTCAAGCTTTCTCTAGTTCCTTTTCATCAATGGACCCCCGATGTATATGAAGGATCTCCCACTCCAGTCGTTGCTTTCATTTCCGTTATTTCAAAAGTAGCTGCTTCAGCTTTAGCCACTAGAATTTTTGATATTATTTTTTATTTCTCCTTGAACGAATGGCATCTTCTTTTGGAAATATTAGCTATTCTTAGTATCATATTAGGAAATTTAATTGCTATTACTCAAACAAGCATAAAACGTATGCTTGCATATTCATCCATAGGTCAAATTGGATATATCCTTATTGGAATAATTGATAGAGACTCAAATAATGGATATGCAAGTATGATAACTTATATGCTACTCTATATTTTTATGAATTTAGGAACTTTTGCTTGTATTGTATTATTCAGTCTACGTACAGGAACAGATAACATTCGGGATTATGCAGGATTATATATGAAAGACCCTTTTTCAGCTTTGTCTTTATCTATATGTCTGCTATCTCTAGGAGGTATCCCTCCATTAGCAGGTTTTTTTGGAAAACTTTATCTATTCTGGTGTGGATGGCAAGCAGGCTCCTATTTATTGGTTTCAATAGGACTCTTTATGAGTGCTATTTCAATATATTATTATCTGAAAATAATTAAGTTATTAATGACTGAACGAAACAAAGAAATAACTCCCTACGTGCAAAATTATAGATTATCTCTTCAATCTCAAAAAATTCTATCGAATTTAGTATAATTGTATGTGTAATAGCATCTACTTTACTGGGAATAGTAATGAATCCAATTGTTGCAATTGCCCAGGATACATTATTTTTTCTATTTTCTGAATATGATACTTTTTGGATATATTTATCCATATCCAGCCTTATTCCGATTCTGGCATTCTCGATTTCCAGAAGTTTAACTCCAATAAGTAAAGGGCCGGAGAAAGCCACTAGTTATGAATCAGGTATAGAACCAATGGGAGATACCTGGATCCAATTTAGAATTCGTTATTATATGTTTGCTTTAGTTTTCGTTGTTTTTGATGTGGAAACAGTCTTTCTCTAAGTAATTTACCTTGGTTAACAATAATTGTTATTTTGCCCATATCTGCGGGGTTATTAATCCCATTATTTCCCCATAAAGGAAATAAAATGATTCGATGGTATACTCTAGGTATTTGCTTATTAGATCTCCTTTTAGTTACCTATATATTCCGTTATCATTATCATTTTGAAAATCCATTAATCCAATTGGAAGAGGATTATAACTGGATAAATCTCATCCAGTTTCATTGGAAACTGGGAATTGATGGATTTTCCATTGGACTTATTTTATTAACGGGATTTGTAACTACTTTAGCTACTTTAGCTGCTTGGCCAGTTACTCGAAATCCACGATTATTGCATTTCTTGATGTTGGCAATGTACAGTGGCCAATTGGGATTATTTGCTTCTCGAGATATTCTACTTTTCTTTCTCATGTGGGAGTTGGAACTAATTCCTGTTTACCTACTTTTATTCATGTGGGGGGGAAAAAGACGTCTATATTCGGCCACAAAATTTCTTTTGTATACTGCGGGTGGTTCCATTTTTATCTTAATGGGAGCTTTAAGTATGGGTCTCTATGGTCTCACGGACCAACATTTGATTTTGAATTTTTATCTAATAAAGATTATCCCATCACACTGGAAATACTATTCTATTTAGGGTTTTTGATCGCTTATGCAATAAAATTGCCAATCTTCCCTTTACATACCTGGTTACCAGATACTCATGGGGAAGCACATTATAGCACATGTATGCTTTTGGCCGGAGTTCTATTGAAAATGGGAGGATATGGGTTGATCCGGATCAATATGGAATTGCTACCTCATGCTCATTCTTTGTTTTCACCGTGGTTGATAATAATAGGAGCAGTGCAAATTATATATGCAGCTCTAACTTCTATGGGTCAACGCAATTTGAAAAGAAGGATAGCCTATTCATCAATATCTCATATGGGTTTTGTAATTATAGGAATTGGTTCCATGGCATATACAGGTCTCAATGGAGCCATTTTGCAAATGATTTCTCATGGATTAATTGGTGCTGCACTTTTTTTCTTGGTAGGAACAACTTATGATAGGATACGTACTCTTTTCCTTGATGAAATGGGAGGAATCGCTATTTCAATACCTAAAATCTTTACTATGTTCAGTAGCTTTTCAATGGCTTCTCTTGCATTGCCAGGAATGAGTGGTTTTGTAGCAGAATTTATGATATTTTTTGGAATAATTACTAGTCATAAGTATTCTTCGACCTTTCGGATTATTATTACTGCAATAGCGGCAATTGGAATGATATTAACTCCCATTTATTTGTTATCTATGTTACGTCGAATGTTCTATGGATATAAGGTTTTGAATGTCCCGAATCCTTATTTTAAGGATTCGGGACCACGCGAACTTTTTATTTTGATCTGTCTCTTTCTACCAATCATAGGTATTGGTCTTTACCCCGATCTAGTTCTATTTTTATATAATGCTAAGGTAGAAGCTATTTTATCTCAATATTTCTCGAACATGCACTTATTTTAGGTGCTTATTTATTCTCTATCGGTATTTATGGACTAGTAACAAGTCGAAACATGGTTAAAGCACTTATGTGTCTTGAGCTAATACTGAATGCGGTTAATTTAAATCTAGTAACATTCTCAGATTATTTTGATAGTAGGCAAGTAAAGGGAGATATCTTCTCGATTTTTGTTATAGCTATTGCTGCTGCTGAAGCAGCTATTGGATTAGCTATTGTTCTGGCAATATATCGTAACAGAAAATCAACTCGTATCGACCAATTTAATTTGTCAAAATGGGAATTTCTATATAAATATGCTCGGATCGTGCCTTTCCTTCCGTTTTCAGCTTCTGTACCAATCGGATTAGGGTCCTTATTTTTTCCAGGAGCAACTAAGAGTGTTCGCCGTACATGGGCTCTTATTAGCATTTTTCTGTTAAGCGTAGCTATGTTTCTTTCTTTCAATTTGTTCTTGCAACAGATTACCGGCGGTCCCATCTATCGATATTTCTGGTCCTGGGTTATCAATAATCAATTTTCATTAGAGTTGGGCTATTTGATTGATCCACTTACTTCCATTATGTTAGTTTTAGTTACAACAGTTGGAACCATGGTTATGATCTACAGTGATAATTATATGTCTCATGATAAAACATATGTGAGGTTTTTTGCTTATCTTAATTTTTTCAATGCTTCTATGCTAGGGCTAGTTATTAGCCCTAATTTATTACAAATATATCTTTTTTGGGAATTAGTAGGAATGTGTTCCTATTTATTGATAGGTTTCTGGTTTACGCGACCCAGTGCGGCTAATGCTTGTCAAAAAGCATTTATAACCAACCGTGCGGGGGATTTTGGACTCTTATTAGGAATCCTAGGTTTTTATTGGGTAACAGGTAGTTTTGAATTTCAATATTTGTCTGAAAAATTAAACGAATATTGCCGTTGATGGGGTTGGTTCGTTTTTTGTTACTTCGTGTGCTTTTATGTTATTTTTAGGTCCAGTAGCCAAATCTGCACAATTCCCACTTCATGTATGGTTACCTGATGCTATGGAAGGGCCCACTCCTATTTCAGCTCTTATACATGCCGCTACTATGGTAGCAGCAGGAATTTTTCTTGTAGCTCGATTGTTTCCTCTTTTTAAAGCTCTACCTTTAATAATGTATCTTATCTCTTGGATAGGTGGAATAACAGCTCTATTGGGAGCTACTATGGCTCTGGCTCAAAAAGATCTTAAAAGAGGTTTGGCTTATTCTACTATGTCTCAATTAGGTTACATGATGTTAGCTCTAGGGATAGATTCCTATCCAATCGCTCTGTTCCATTTGATTACACATGCTTATTCAAAGGCATTATTGTTCCTAGGATCTGGATCAGTGATCCATTCCATGGAACCGATTGTTGGATATTGCCCCGGTAAAAGTCAGAATATGGCTCTTATGGGTGGTTTGAGGAAATATATGCCAATTACAGGAATGACTTTTCTTTTAGGGACACTTTCTCTTTCTGGTATTCCACCTTTTGCTTGTTTTTGGTCTAAAGACCAAATTCTTAGTGATAGTAAGTCATATTCCCCCATTTTTTGGGGGATAACTTGGTTCACAGCAGGATTAACTGCCTTTTACATGTTTCGTATGTATTTACTTACTTTTGAAGGAGACTTCCGCGTAAATTTTATAACAACCATATTACATTATATTCGACTTCTATGTGGGGAGAGGAAGAATCCAGGATATTAACAAATTATAGGAAGGAATAACCCTTTTCCAAAGAAGCATTTCAAATTTCGAATAAGATGGAAGGATTAAAAAGAACATTGTAACTTATCCGGATCTTTTGCATATCCGAAAGAATCGGGCAACGCAATGTTATTTCCTTTAGTTGTATTGGGAATATTTACTCTGTTTGTTGGATTGATAGGAGTTCCTTTTTTTCGAAGCGGAATGAGTTATGACATATTATCTCAATGGTTTACTTCATCGATGACC---------AAACATCCGGAGAATTGGGCCGAATTTTTCATAGACGCAATCCCCTCAGTTGGTATAGCATTTCTCGGTATATTAATGGCCTATATTCTATACAGACCTATTTACTTCTTATCACAGGATGTTAAAACAAATCCTCATACGAAAATTATGACCAATCGATTAATATTCTATATAATTGGTCTTATTATCGAGCTTATATAGACATATATTATGACATAATCTTGATTAAAGGTATACGAGGATTAGCTGAAACAAGTCATTCATTTGATCAATGGGCAATTGATGGAATCCCAAATGGAGTAGGTTTTTTAGGCCTTTTTGTAGGAGAGGGAATGAGATGCTTAGGAGGGGGCCGTATATCTTCGTATATATTTCTTTATTTTGTATATTAATATCGATCTGAATCGATATATTATATTATTTTGGCTCCTCTAACGCTAAGTCTTATATTAGGAGGTATAGGAGTAGTATTACTTACTAATATAATTTATTCCGCTCTTTCATTGGGGCTAGTTCTTATTTGTATATCCCTTTTCTATATTATATTGAACGCGGATTTCGTAGCTGTTGCACAAATCCTGATCTACATAGGAGCTGTTAATATTTTGATTGTATTTGCCGTGATGTTGATGAATAATCCGAAATATCAAAATTATTCCCCTCCCTGGACCGTCGGAGATAGCATCACTTCAATAGTTTGTACGAGTCTTTTTTGTTCATTAATTACTATTATCTTGAACATATCATGGTTCGGAATATCTCTGACTCAAAAATCAGATCAAATGTTAGAACGAGATTTAACAAACAATATTCAACGTATTGGGGCTCATTTATCCACTGATTTTTTCCTTCCATTCGAACTTATTTCTATAATTCTTCTAGTTGCTCTTATAGGAGCTATTACTATAGCTCGACGAGAAGAAACAGTTTTGCTACGGAAAAGGACCCCATGATGGTAAGTATGGGTCCTCATCATCCATCAATGCATGGTGTTCTTCGACTTATTGTGACTCTAGATGGTGAAGATGTTATTGATTGTGAACCTATATTAGGTTATTTACATAGAGGGATGGAAAAAATTGCTGAGAACCGAACAATTGTTCAATATCTCCCCTATGTAACACGATGGGATTATTTAGCTACTATGTTCACAGAGGCAATAACGGTTAATGGGCCAGAAAAATTGGAAAATATTCAAGTACCTAAAAGGGCTAGCTATATCAGAGTTATTATGCTAGAGTTAAGTCGTATAGCTTCTCATTTATTATGGCTTGGACCTTTCATGGCTGATATTGGTGCGCAGACTCCTTTCTTTTATATTTTAAGAGAGAGGGAAATGATATATGATTTATTTGAAGCTGCCACGGGCATGCGAATGATGCATAATTATTTCCGTATTGGAGGAGTAGCTGTAGATTTACCCTATGGGTGGATAGATAAATGTTTAGATTTTTGCTATTATTTCTTGCCAAAAGTGAAAGAATATGAAAGGCTTATTACGCGCAATCCTATCTTTTTGAAACGAGTTGAGGGAGTAGGCACTATTAGTAGAGAAGAAGCAATAGATTGGAGTTTATCAGGACCCATGCTACGAGCTTCCGGAATCCAATGGGATCTTCGTAAAGTGGATCATTACGAATGTTACGATGAATTGGATTGGGAAATCCAATGGCAAAAAGAAGGAGATTCGTTAGCTCGTTATTTGCTTCGAATCGGAGAAATGAAAGAATCTATAAAAATAATTAGACAGGCCCTAGAAGTAATTCCGGGAGGTCCCTATGAGAATTTAGAGGTCCGACGTTTAAATAAGGGAAAAGATTCGGAATGGAACGATTTTGAATCTCGATTTATTAGTAAAAAACCTTCCCCTACTTTTGAATTATCAAAACAAGAACATTACGTGAGAGTAGAAGCTCCCAAAGGGGAATTAGGAATTTTTTTAATAGGAGATGATAATATTTTTCCCTGGAGATGGAAAATCCGACCACCTGGTTTTATTAATTTGCAAATTCCTCCTCAACTGGTTAAAAGGATGAAATTAGCCGATATCATGACGATTTTAGGTAGTATAGATATCATTATGGGAGAGGTTGATCGTGTGACTGGGTTTATGAATTATAGTGAACAAGCAATACAGGCTGCGAGATACATTGGTCAAGGTTTTATGGTGACCTTATATCATATGAATCGTTTACCTATTACTATTCAATATCCCTATGAAAAATTGATCCCATCAGAACGATTTCGTGGACGGATCCACTTTGAATTTGATAAATGTATTGCTTGTGAAGTATGCGTCCGTGTATGCCCGATCAATCTACCTGTTGTGGATTGGAAAGTCGGAATAGATATTGGTAAAAAACGATTGGAAAATTATAGTATTGATTTTGGAATTTGTATCTTTTGTGGGAATTGTGTCGAATATTGTCCCACAAATTGTCTGGCGATGACTGAAGAATATGAACTTTCGACCTATGATCGTCATGAATTAAATTATGATCATATTGCTTTAGGACGTTTACCAATATCGGTTGTTGAAGATTTAACAATTCAAACAATTTCGAGATGGTCGATTATCTGCTTGGCTAGCCAAGCATAAGTTAGCTCATAGACCTTTGGGTTTTGATTATCAAGGCACAGAAACATTACAGATTAAATCTGAGGATTGGGCCTCTATAGCCGTTGCTTTATATGTTTATGGTTTGAATTATCTCCGTTCTCAATGTGCTTATGATGTAGCACCAGGGGGTTCCTTAGCTAGTGTATATCATCTTACGAGAATAAAAGATAATGCAGATCAACCCGAAGAGGTGTGTATAAAAGTTTTTGTCCCAAGGGAAGATCCCAGAATCCCGTCTGTTCTACGTATTTGGAAAGGTGCTAATTTTCAGGAACGGGAATCTTATGATATGTTAGGAATATTTTATGAAAGTCATCCATGTCTAAAACGTATATTGATGCCTGAAAGTTGGATTGGGTGGCCTTTACGCAAAGACTATATTGCACCTGATTTTTATGAAATACAAGATTCTCATTTGGAATAGTTAAAGCCGGCGATAAATCCTATCGAGTTATCTATGCTTGATCAAGCAACTCCAAATTCAGTGATTTCAACTACTGTAAACGATCTGTCAAATTGGGCGAGACTCTCTAGTTTATGGCCGCTCCTTTATGGTACTAGTTGTTGTTTCATCGAATTTGCTTCATTAATAGGTTCGCGATTCGACTTTGATCGTTACGGCTTGGTACCAAGATCCAGTCCTAGGCAAGCCGACCTCCTTATAACAGCCGGAACTGTGACCATGAAAATGGCTCCTTCTTTAGTGAGATTATATGAACAAATGCCCGAACCAAAATATGTAATTGCTATGGGAGCCTGTACTATTACAGGAGGAATGTTTAGTACAGATTCTTATAGTACCGTTCGCGGAGTAGATAAGTTAATTCCTGTGGATATTTATTTGCCTGGTTGTCCTCCTAAACCAGAAGCTATTATAGATGCTATAATAAAACTTCGTGAAAAAATAGCTCAAGAGATATCTAAAGATAGGACCGAGTTTCAACAAAAAAAGAGATATTTCTCTAGAAAACATAGGTTTCATATTGGGTCCAGTATTCATATTGAAAATAAGAAGGAGAAGTTTTTTCATCAATCTTATGAATCTCGGTTTGAACCGACTTTAGAGATAACTCCCAAAACATCTGCAAAATAAAAAAACTTATGACTGGGTGAAAAAGTGTATAACTAAATCAATTTCCGTCTTAATCATGATAGATATAATGACTCGGACATCTATTGCAAATGCATATCCCATTTTCGCACAGCAAGGTTATGATAATCCTCGAGAAGCAACTGGGCGTATTGTATGTGCCAATTGTCATTTGGCTAAAAAACCTGTGGAGATCGAAGTTCCACAGTCCGTGCTTCCTGATACGGTATTTGAAGCAGTTGTTAAAATACCCTATGATAAGCAAATAAAGCAAGTTCTTGCTAATGGTAAGAAAGGAACTTTAAATGTAGGAGCTGTTCTTATTTTACCCGAAGGTTTTGAATTAGCTCCTCCGGATCGTATTTATCCTGAGATTAAGGAAAAAATAGGGGATCTTTATTTTCAGAACTATCGTCCCAATCAAAAAAATATTCTAATAATAGGACCTGTTCCTGGTCAAAAATATAGTGAAATTGTGTTTCCCATCCTTTCACCAAATCCCGCTACTAATAAAGCAGCTCACTTCCTGAAATATCCCATATATGTGGGTGGTAATAGAGGAAGAGGACAAATTTATCCCGATGGGAGCAAAAGCAACAATACAGTCTACAACGCTTCAGCAACGGGTAAAGTAAGTAAAATTGCACGTAAAGAAAAGGGTGGATATCAAATAACTATCGATAATCCATCAGACGGTCGACAAGTGGTTGACTTTGTACCTCCGGGACCAGAACTTCTTGTTTCCGAAGGCGAATTCATCAAGGCGGATCAGTCGTTAACAAATAACCCTAATGTAGGTGGATTTGGTCAGGAAAATGCAGAAATAGTACTTCAAGATCCTTTACGTGTTCAAGGTCTTTTATTGTTCTTAGCATCTGTCATTTTAGCACAGATATTTCTGGTTCTTAAGAAGAAACAATTTGAGAAAGTTCAATTGGTCGAAATGAATTTTGTTAAAGTATACGATTGGTTCGAAGAACGTCTCGAGATTCAGGCGATTGCGGATGATATCACTAGTAAATATGTTCCTCCTCATGTGAATATATTTTATTGCCTAGGGGGAATCACACTGACTTGTTTTTTGGTGCAAGTAGCTACCGGTTTTGCGATGACTTTTTACTATCGTCCCACCGTTCTAGAAGCTTTTGCCTCTATTCAATACATAATGACGGAAGTGAACTTTGGTTGGCTAATCCGATCGGTCCATCGATGGTCGGCAAGTATGATGGTTTTAATGATGATCTTACATGTATTTCGTGTTTATTTAACAGGTGGATTCAAAAAACCTCGCGAATTAACTTGGGTTACGGGTGTAATTCTAGCTGTATTAACCGTATCCTTCGGTGTAACTGGCTATTCTTTGCCCTGGGATCAAATTGGTTATTGGGCAGTAAAAATTGTGACCGGTGTGCCTGAGGCCATTCCGTTAATAGGAACCCCTTTGGTAGAGTTATTACGCGGAAGCGTTAGTGTAGGTCAATCTACTTTGACTCGTTTTTATAGTTTACACACCTTCATATTACCCCTTCTTACTGCTGTATTTATGTTAATGCACTTTCTAATGATCCGCAAACAAGGTATTTCAGGTCCTTTAGGAGTAACAAAGAAACCTGACTTGAATGATCCTGTATTAAGGGCTAAATTAGCTAAAGGTATGGGCCATAATTATTATGGCGAGCCCGCTTGGCCCAATGATCTCTTATATATTTTTCCAGTAGTTATTTTTGGCACTATTGCATGTACCGTAGGTTTAGCAGTTCTAGAACCATCAATGATTGGTGAACCGGCAAATCCATTTGCAACTCCTTTGGAAATATTGCCCGAATGGTATTTTTTCCCCGTATTTCAAATACTTCGTACAGTACCTAATAAATTATTAGGTGTCCTTTTAATGGCTTCAGTACCTGCAGGACTATTGACAGTCCCTTTCTTGGAGAATGTGAATCAATTTCAAAATCCATTTCGTCGTCCAGTAGCTACAACAGTATTCTTAATCGGTACCGCAGTAGCTCTTTGGTTAGGTATTGGGGCAACGTTACCTATCGATGAATCTTTAACTCTCGGTCTTTTTAATTTGATCTAATTATTGAAGTTTTGTTATCCGGAATTGTGTTAGGTCTAATTCCTATAACTTTGGCTGGATTATTTGTAACTGCATATTTACAGTACCGGCGCGGTGATCAATTGGATATTCTTACTATAATTAGTTATTTTGGTTTTTTATTAGTTTTGCTTATTTTCACCTCAGTCCTATTCATCGGTTTAAGCAATATACGACTTATTGATATAGTCGGTATCGCTTGGGCTGCTCTAATGGTAGTTTTTACTTTTTCTCTTTCACTCGTAGTATGGGGTAGAAGTGGACTATCATTCGTTCACCGGAACCAGAAGTAAAGATCGTAGTGGAGAAGGATCCTATTAAAACCTCTTTTGAAAAATGGGCTAAACCCGGTCATTTCTCAAAGACACTAGCTAAGGGCCTAATACTACCACCTGGATCTGGAACCTACATGCTGATGCTCACGATTTTGATAGCCATACCAATGATTTGGAAGAGATCTCCCGCAAAGTATTTAGTGCCCATTTTGGTCAATTAGCTATCATCTTTATTTGGCTAAGTGGGATGTACTTTCACGGCGCTCGTTTCTCCAATTATGAAGCATGGCTAGGCGATCCTACTCACATTAAACCTAGTGCTCAGGTAGTTTGGCCAATAGTAGGTCAAGAAATTTTGAATGGAGATGTAGGTGGAGGTTTTCGAGGAATACAAATCACCTCTGGGTTCTTCCAGATTTGGCGAGCATCCGGAATAACTAGTGAATTACAACTTTACTGCACCGCAATTGGTGCATTGATCTTTGCAACGTTAATGCTTTTTGCTGGTTGGTTTCATTATCACAAAGCTGCTCCAAAATTGGCTTGGTTCCAAGATGTAGAATCCATGTTGAACCACCATTTAGCAGGGTTACTAGGACTTGGGTCTCTATCTTGGGCAGGACATCAAATACACGTTTCTTTACCTATTAATCAACTCCTAGATGCTGGAGTGGACCCTAAAGAGATACCACTTCCTCATGAATTTATTTTAAATCGTGAGCTTTTAGCTCAACTTTATCCCAGTTTTGCTGAGGGATTGACTCCATTTTTCACCCTGAATTGGTCGGAATATTCAGAATTTTTGACCTTTCGTGGAGGACTCAACCCAGTAACGGGGGGTCTATGGCTGACCGATACTGCACATCATCATTTGGCTATTGCAATTCTTTTTCTAATCGCTGGTCATATGTATAAGACCAATTGGAGTATTGGTCATAACCTCAAGGAAATTTTGGAAGCTCATAAAGGTCCATTTACAGGAGAAGGGCATAGAGGTCTTTACGAGATATTAACTACTTCATGGCATGCTCAATTAGCTCTTAACTTAGCTATGTTAGGGTCTTTAACTATTGTCGTAGCTCACCATATGTATTCTATGCCTCCCTATCCATATCTAGCTACTGATTATGGTACCCAACTCTCTCTGTTCACGCACCATATGTGGATTGGTGGATTTCTCATAGTTGGCGCTGCTGCACATGCAGCTATTTTTATGGTAAGAGACTATGATCCCACTACTCAATACAACAATCTTTTAGACCGTGTTCTGAGACATCGTGATGCAATTGTATCACACCTCAACTGGGCATGTATTTTCTTAGGTTTCCATAGTTTTGGTCTATATATTCATAATGATACTATGAGTGCTTTAGGACGTCCTAAAGATATGTTTTCAGATACTGCTATACAATTACAACCTATCTTTGCTCAATGGATACAAAACACTCATGCTTTAGCACCTAGTTTGACAGCTCCTGATGCAACAGCAAGCACCAGCTTAACCTGGGGAGGTGGTGATTTGGTAGCAGTAGGTGCAAAAGTGGCTTTGTTACCTATTCCATTAGGAACTGCAGATTTTTTAGTTCACCATATTCATGCATTTACTATCCATGTGACTGTATTAATATTACTTAAAGGTGTTTTATTTGCTCGCAGTTCTCGTTTAATACCCGATAAAGTGAATCTTGGTTTTCGTTTTCCTTGCGATGGGCCTGGTAGAGGAGGAACATGTCAAGTATCTGCCTGGGATCATGTCTTCCTAGGGTTATTCTGGATGTACAATGCAATTTCGGTAGTAATATTCCATTTTAGCTGGAAAATGCAGTCCGATGTTTGGGGTAGTATAAGTGATCAGGGAGTGGTAACTCATATTACAGGAGGAAACTTTGCACAGAGTTCCATTACAATTAACGGGTGGCTCCGTGACTTTCTATGGGCACAAGCTTCTCAAGTAATCCAATCTTACGGTTCTGCATTATCTGCATATGGTCTTTTATTCCTAGGTGCTCATTTCGTTTGGGCCTTTAGTTTAATGTTCCTATTTAGTGGCCGTGGATATTGGCAAGAACTTATTGAATCTATTGTTTGGGCCCATAATAAATTGAAAGTTGCTCCTGCTATTCAGCCCAGAGCCTTGAGTATTGTCCAAGGACGTGCTGTAGGAGTAGCTCATTACCTTCTGGGTGGAATCGCTACAACATGGGCGTTCTTCCTAGCAAGAATTATTGCAGTAGGAGCATCAAGATTTCCAAAGTTCAGCCAAGGCTTGGCCCAGGACCCAACTACTCGTCGTATTTGGTTTGGTATTGCTACTGCACATGACTTTGAGAGTCATGATGATATTACCGAAGAACGCCTTTATCAAAAGATTTTTGCTTCTCACTTTGGTCAGTTAGCTATAATCTTTCTGTGGACCTCTGGTAATTTGTTCCACGTAGCTTGGCAAGGCAATTTCGAAGCATGGGTCCACGACCCCTTACATGTAAGACCTATTGCTCATGCAATTTGGGATCCTCATTTTGGTCAACCGGCCGTAGAAGCCTTTACCCGAGGAGGTGCCCCCGGTCCGGTCAATATTGCTTATTCCGGTGTTTATCAGTGGTGGTATACAATTGGCTTACGCACTAATGAAGATCTTTATACTGGAGCTCTTTTCTTGCTATTTCTTTCTGCTATCTTTTTAATAGCGGGTTGGTTGCATCTACAACCTCAATGGAAACCAAGTGTTTCATGGTTTAAAAATGCCGAATCTCGTCTCAATCATCATTTGTCGGGGCTCTTCGGAGCCAGTTCTTTGGCTTGGACGGGGCATTTAGTTCATGTCGCTATTCCTGAATCAAGAGGACAGCACATAAGATGGGATAATTTCTTGAATGTATTACCATATCCCCAAGGTTTGGAACCACTTTTTACAGGTCAGTGGAATCTTTATGCTCAAAATCCTGATTCCAGTAGTCATTTATTTGGTACCTCAAAAGGAGCAGGAACTGCTATTCTAACTCTTCTCGGAGGATTCCACCCACAAACTCAAAGTTTGTGGCTAACTGATATAGCTCATCATCATTTAGCTATTGCATTTGTCTTTTTCATTGCTGGTCATATGTATAGAACCAACTTTGGGATTGGACACAGTATAAAAGACATCTTAGAAGCACATATTCCTCCGGGAGGCTTATTAGGACGCGGGCATAAGGGTCTTTACAACACAATCAATAATTCTCTTCACTTTCAATTAGGTCTTGCTCTAGCTTCTTTGGGAGTTGTTACTTCCTTGGTAGCTCAACACATGTATTCTTTACCTGCCTATGCATTCATAGCACAAGATTTTACTACCCAAGCTGCATTGTATACTCATCATCAATACATTGCCGGATTTATTATGACAGGGGCATTTGCTCATGGAGCTATATTTCTCATTAGAGATTATAATCCCGAACAGAATAAGGATAATGTATTGGCGAGAATGTTGGAGCATAAGGAAGCCATAATATCTCATTTGAGTTGGGCTAGTTTATTCCTAGGTTTTCATACCTTGGGACTTTATGTTCATAACGATGTTATGCTTGCTTTTGGTACTCCAGAAAAACAAATCTTGATTGAGCCTATATTTGCTCAATGGATACAATCTGCTCATGGTAAGACCTTATATGGTTTTGATGTACTCTTATCTTCAGCAAATGATCCAGCATTCAATGCTGGCAAAAGCATATGGTTACCCGGTTGGTTAAATGCTATTAACGATAATAAAAATTCACTGTTCTTAACAATTGGTCCTGGAGACTTTTTGGTTCATCATGCTATTGCTCTAGGTTTGCATACAACTACATTGATTTTAGTAAAAGGTGCTTTAGATGCGCGTGGTTCTAAGCTAATGCCTGATAAGAAAGATTTTGGTTATAGTTTTCCTTGCGATGGTCCGGGACGGGGCGGCACTTGCGATATTTCGGCGTGGGATGCTTTTTATTTAGCAGTTTTCTGGATGTTGAATACCATTGGATGGGTTACTTTCTATTGGCATTGGAAGCATATCACCTTATGGCAGGGAAATGTAGCTCAATTTAATGAGTCTTCCACTTATTTAATGGGATGGTTAAGAGATTATCTTTGGTTAAATTCTTCACAACTGATTAATGGATACAATCCTTTTGGTATGAACAGTTTATCTGTCTGGGCGTGGATGTTCTTATTTGGGCATCTTGTTTGGGCTACTGGATTTATGTTTCTTATTTCTTGGCGTGGATATTGGCAAGAACTGATTGAAACTCTTGCATGGGCCCATGAACGCACACCTTTGGCTAATTTAGTTCGATGGAGGGATAAGCCGGTAGCTCTTTCCATTGTTCAAGCACGATTAGTTGGATTAGCTCACTTTTCTGTAGGCTATATATTCACCTATGCAGCTTTCTTAATCGCCTCTACATCAGGCAAATTCGGTGCACATTCAGTAAAAATTTATGATACATGTATTGGCTGTACCCAGTGTGTACGAGCATGTCCCACAGATGTATTAGAAATGATACCTTGGGAAGGATGTAAAGCTAAGCAAATTGCTTCTGCTCCAAGAACAGAAGACTGCGTAGGTTGTAAGAGGTGTGAATCGGCTTGTCCAACGGATTTCTTAAGTGTACGTGTTTATTTATGGCATGAAACAACTCGCAGTATGGGTCTAGCTTAC------ACCAACTTACCCTCTGTTTTCGTGCCTTTGGTAGGCTTGTTTTTTCCAGCAATTACAATGGTTTTTCTTTATTTCTATATTCAAAATGACGAAATTTTACAAGATATAAAAACATATCTTTCCACAGCGCCTGTGTTAGCTACTTTATGGTTGGGATCTTTAGCTGGTTTATTGATTGAGATCAATCGTTTTTTCCCAGATGCCTTGACTTTTCCTTTTTTTTACCGCAATTCTAGAAAGACGCGAAAGCGCAAACCTATGGAATCGTTTTTGCGATTGGATCACTAGCACTGAAAACCGTCTTTACATTGGATGGTTTGGTGTCTTGATGGTTCCTACCCTATTGACTGCAACCTCTGTATTCATTATCGCTTTCATTGCAGCTCCTCCAGTAGATATTGATGGTATTCGTGAACCTGTTTCCGGTTCGCTTCTTTATGGAAACAATATTATTTCCGGTGCTATTATTCCTACCTCTGCAGCCATTGGTCTGCATTTCTATCCCATCTGGGAAGCAGCTTCTGTTGATGAATGGCTATACAACGGTGGTCCCTATGAGCTAATCGTTCTACACTTCCTACTTGGTGTAGCTTGCTATATGGGTCGTGAGTGGGAGCTTAGCTTCCGTCTAGGTATGCGTCCTTGGATTGCTGTTGCATACTCAGCTCCAGTAGCAGCAGCTACTGCTGTTTTCTTGATTTACCCTATTGGTCAAGGAAGCTTCTCTGATGGTATGCCTCTAGGAATCTCTGGTACTTTCAATTTCATGATTGTATTCCAGGCTGAACACAATATTCTTATGCATCCATTTCACATGTTAGGTGTAGCTGGCGTATTCGGCGGCTCTCTATTTAGTGCTATGCATGGTTCCTTGGTAACTTCGAGTTTGATCAGGGAAACTACCGAAAATGAGTCTGCTAATGCAGGTTACAAATTTGGTCAGGAAGAAGAAACCTACAATATTGTAGCTGCTCACGGTTATTTCGGCCGATTAATCTTCCAATATGCTAGTTTCAACAACTCCCGTTCTCTACATTTCTTTTTAGCTGCTTGGCCAGTAGTAGGTATCTGGTTTACTGCTCTGGGCATCAGCACTATGGCTTTCAACTTAAATGGATTCAATTTCAACCAATCTGTTGTTGACAGTCAAGGTCGTGTAATTAACACTTGGGCCGATATCATTAATCGTGCTAACCTTGGTATGGAAGTTATGCACGAACGTAACTCTCACAACTTCCCTCTGGATCTAGCTGCTGTTGAAGCTAATTCTATAGACGGCTGGTTTGCCTTGGTATCGTGTCCATACCGTCGTGTTGAATGATCCTGGCCGGTTAATCGCTGTGCATATAATGCATACAGCTCTAGTTTCTGGCTGGGCCGGTTCAATGGCTCTTTACGAATTAGCAGTTTTCGATCCATCCGATCCTATTCTTGATCCAATGTGGAGACAAGGTATGTTCGTTATACCTTTTATGACTCGTTTAGGAATAAAGGATTCATGGGGTGGATGGAGTATAACCGGAGAAACTGTATCTAATCCAGGTATTTGGAGTTATGAAGGTGTAGCCGGGGCACATATTGTGTTTTCTGGCTTGTGCTTTTTAGCAGCTATCTGGCATTGGGTATATTGGGATCTAGACGTATTCTGTGATTCCCGTACAGGAAAACCTTCTTTAGATTTGCCTAAGATTTTTGGAATTCATTTGTTCCTCTCAGGAGCAGCTTGTTTCGGATTCGGAGCATTTCATGTAACGGGTTTGTATGGACCTGGAATATGGGTGTCTGATCCTTATGGGCTAACTGGAAAAATACAACCTGTAAATCCGGCATGGGGAGCTGAAGGTTTTGATCCTTTTGTTCCAGGAGGAATAGCTTCTCATCATATTGCAGCAGGTATATTGGGTATATTAGCAGGTCTATTCCATCTCAGTGTTCGTCCTCCCCAACGTTTATACAAAGGATTACGTATGGGAAATATTGAAACTGTCCTCTCCAGCAGTATTGCTGCTGTGTTTTTTGCAGCTTTCATTGTGGCCGGAACAATGTGGTATGGTTCCGCAACCACTCCGATCGAATTATTTGGTCCTACTCGTTACCAGTGGGATCAGGGATACTTCCAACAAGAAATAGATCGACGGGTTCGTGCCGGTCTGGCTGAAAATCTAAGTCTATCAGAAGCTTGGTCAAAAATCCCTGAAAAACTTGCTTTTTATGATTACATTGGGAATAATCCAGCTAAAGGGGGGTTATTCAGGGCGGGTGCAATGGACAATGGAGATGGAATTGCTGTTGGTTGGTTAGGACACCCTATTTTCAAAGATAAAAAGGGACATGAGCTTTTTGTACGTCGTATGCCTACCTTTTTCGAAACATTTCCAGTCGTTCTAGTAGATGAAGAAGGAATTGTGAAAGCCGATGTTCCTTTTAGGAGAGCAGAATCAAAATATAGTGTTGAACAAGTAGGTGTAACTGTTGAGTTCTATGGTGGTGAACTTGATGGAGTTAGTTTTGGCGATCCTGCTATAGTCAAAAAATATGCTAGACGTGCCCAATTAGGTGAAATTTTTGAGTTAGATCGTGCTACTTTGAAATCGGACGGTGTTTTTCGGAGTAGCCCAAGGGGTTGGTTTACTTTTGGGCATGCTACATTTGCTCTTCTTTTCTTTTTTGGACACATTTGGCATGGTGCTAGAACTCTATTCAGAGATGTTTTCGCTGGTATTGATCCGGATTTGGATGCTCAAGTAGAATTTGGGGCATTCCAAAAATTAGGAGATCCGACTACTAAAAGACAAGTGGTATGGAACTCTAACTTTAGCTGGTCGTGACCAAGAAACCACTGGTTTCGCTTGGTGGGCTGGTAATGCCCGACTTATTAATTTGTCAGGCAAATTACTTGGGGCTCATGTGGCTCATGCCGGATTAATTGTATTCTGGGCTGGGGCAATGAATCTATTTGAAGTGGCTCATTTTGTACCGGAAAAACCTATGTATGAACAAGGATTGATTCTACTTCCCCACCTAGCTACTCTAGGATGGGGAGTCGGGCCTGGTGGAGAAATTGTGGACACTTTTCCCTATTTTGTATCCGGGGTACTCCATTTAATTTCTTCTGCAGTTTTAGGCTTCGGTGGTATTTATCACGCACTAATCGGACCCGAAACTTTGGAAGAATCTTTTCCATTTTTTGGTTATGTATGGAAAGATAGGAACAAAATGACCACAATTTTAGGTATTCACCTAATCTTGCTAGGTGTTGGTGCTTTTCTCCTAGTGTTTAAGGCTTTGTATTTTGGTGGCATCTATGATACCTGGGCTCCCGGCGGTGGAGATGTAAGAAAAATTACGAATCTTACGCTTAACCCAAGTACTATATTTGGTTATTTACTCAAATCCCCTTTTGGAGGGGAGGGATGGATTGTTAGCGTGGACAATCTAGAAGATCTAATTGGAGGACATGTGTGGTTAGGTTCCATTTGTATCTTCGGTGGTATCTGGCACATCTTAACAAAACCTTTTGCATGGGCTCGTCGCGCGTTTGTATGGTCCGGAGAAGCTTACTTATCTTATAGTTTAGCGGCTCTCTCTGTCTTTGGTTTCATTGCTTGTTGTTTTGTTTGGTTTAACAATACAGCTTATCCCAGTGAATTCTATGGACCTACCGGCCCAGAGGCCTCTCAAGCACAAGCATTTACTTTTCTAGTTAGAGATCAACGTCTTGGAGCTAGTGTGGGGTCTGCCCAAGGGCCTACTGGTTTAGGTAAATATCTTATGCGTTCTCCTACTGGAGAAATTATTTTTGGAGGGGAAACGATGCGTTTTTGGGATCTTCGTGCTCCCTGGTTGGAACCTCTAAGGGGTCCTAATGGTTTGGACCTGAGTAAGTTGAAAAAAGACATACAACCCTGGCAAGAACGACGTTCAGCAGAATATATGACTCATGCTCCTTTAGGTTCTTTAAATTCTGTGGGTGGTGTAGCTACCGAGATTAATGCGGTCAATTATGTCTCACCTCGAAGTTGGTTAGCCACCTCTCATTTTGTTCTAGGATTTTTCTTTTTCGTAGGTCATTTGTGGCATGCAGGAAGAGCTCGTGCAGCTGCAGCAGGATTTGAGAAAGGAATTGATCGTGATTTTGAACCTGTTCTTTCCATGACCCCTCTTAATACTATAGCCCTTGGAAAGTCTTCCAAAGAGGAACAAACTTTATTTGATATTATGGATGATTGGCTACGCAGAGACCGTTTTGTTTTTGTGGGTTGGTCCGGTCTATTGCTTTTTCCTTGTGCTTATTTTGCGCTAGGTGGATGGTTCACAGGTACAACTTTTGTGACTTCGTGGTATACTCATGGATTGGCCAGTTCCTATTTGGAAGGTTGTAATTTTTTAACTGCTGCAGTTTCTACGCCTGCTAATAGTTTAGCACATTCTTTGCTGCTATTATGGGGTCCTGAAGCACAAGGAGATTTTACTCGTTGGTGTCAATTAGGTGGTCTATGGACTTTCGTTGCTCTTCATGGTGCTTTTGGTCTAATAGGCTTCATGTTACGCCAATTTGAACTTGCTCGATCTGTACAATTACGACCTTATAATGCAATTGCGTTCTCTGCTCCGATTGCTGTTTTTGTTTCCGTATTCTTGATCTATCCATTAGGCCAGTCTGGTTGGTTTTTTGCGCCTAGTTTTGGCGTAGCAGCTATTTTTCGATTTATCCTCTTTTTTCAAGGTTTTCATAATTGGACCTTGAATCCATTTCATATGATGGGAGTTGCCGGAGTATTGGGTGCTGCTCTTCTATGTGCTATTCACGGTGCTACCGTGGAGAATACTTTATTTGAAGACGGTGATGGTGCAAATACATTCCGTGCTTTTAACCCAACTCAAGCCGAAGAGACTTATTCTATGGTCACTGCAAACCGTTTCTGGTCCCAAATTTTTGGGGTTGCTTTTTCCAATAAACGTTGGTTACATTTCTTCATGTTATTTGTGCCGGTGACCGGTTTATGGATGAGTGCCATTGGAGTAGTTGGCCTAGCTCTAAACTTACGTGCTTATGATTTTGTTTCCCAGGAGATTCGTGCAGCAGAAGATCCTGAATTTGAGACTTTTTATACAAAAAATATTCTTTTGAACGAAGGTATTCGTGCTTGGATGGCGGCTCAGGATCAGCCTCTCTGGGAATACAGGAGAACGCGCTTTTGCTGACATTATTACTAGTATCCGATACTGGGTTATCCATAGCATTACTATACCTTCTCTATTCATTGCAGGTTGGTTATTTGTCAGTACGGGTTTAGCTTATGACGTTTTCGGGAGCCCTCGGCCAAATGAATATTTCACAGAAAGCCGCCAAGAGGTTCCATTAGTAACTGGCCGTTTCGATTCATTAGAGCAACTCGATGAATTTACTAGATCTACTATAGATAGAACCTATCCGATTTTTACAGTTAGATGGTTGGCCGTTCACGGGCTAGCTGTACCTACAGTTTTTTTCTTGGGATCAATATCAGCAATGCAGTTCATACAGCGAGCTACACAGACCATTGATGATACTTCCAAAACTGGACCAATACGAACTATTGTAGGAAATTATTTAAAGCCACTTAATACAGAATCTGGTAAAGTTGCTCCCGGATGGGGAACTACTCCTTTTATGGGTATTGCAATGGCTCTATTTGCAGTATCCTTATCTATTATCTTGGAGATTTATAATTCTTCCATTTTATTAGACGGAATTCCAGTTAGTTGGGTCCTTACTCTTAAGCTGTTCGTTTACACAGTAGTTATATTTTTTGTTTCTCTCTTTATTTTTGGATTCCTATCAAACGATCCAGGACGGAATCCTGGGCGTAAAGAAGCCGATACCACCGGAAGGATCCCTCTTTGGTTGATAGGTACTTTAACTGGTATTCTCGTTATTGGTTTAATAGGTATTTTTTTCTACGGTTCTTATTCCGGATTAGGATCATCTTTACAACCTCCATATTTGTCTAGACGATGCCACTTTTCATTTGAATAATCTTTTTTTTGCCAAATTACCCGAAGCTTATGCGATTTTCGATCCAATTGTTAATGTAATGCCAATTATCCCTCTGTTCTTTTTTCTATTAGCCTTTGCTTGGCAAGCTGCCGTAAGTTTTCGAACACAATCAAACCCGAATGAACAAAATGTTGAATTGAATCGTACCAGCCTCTATTGGGGGTTGTTACTTATTTTTGTACTTGCTGTTCTATTCTCTAATTACTTTTTCAATGAAGTAAATACCCTCGCATTTATTGCTGTTGCATTGTTCATTTCATTTCCTACTGCTTTTCTACTCATCATTTACGTAAAAACGGTGAGTGAAAGCAAAGAAACTGCAACCTTAGTCGCTATCTCCATATCTTGTTTACTTGTTAGCTTTACTGGTTATGCCCTATACACCGCCTTTGGGCAACCTTCTGAACAACTTCGAGACCCTTTTGAAGAGCACGAGGACTCACCAAAAACAGAGACTAAAGCAAGTGTTGGATTCAAAGCTGGTGTTAAAGATTACAGATTAACTTATTATACTCCGGAATATCAGACCAAAGATACTGATATCTTGGCAGCATTCCGGGTCACTCCCCAACCCGGAGTACCCCCCGAAGAAGCGGGAGCAGCAGTAGCTGCCGAATCTTCCACTGGTACATGGACCACTGTTTGGACCGATGGACTTACTAGTCTTGATCGTTATAAGGGGCGATGCTATGATATTGAACCCGTTCCTGGAGAGGAAAATCAATTTATTGCCTATGTAGCTTACCCTTTAGATCTTTTTGAAGAAGGTTCTGTTACTAACCTGTTCACTTCTATTGTAGGTAATGTATTTGGATTCAAAGCCTTACGGGCTCTACGTCTGGAAGATTTACGAATTCCTCCTGCTTATTCAAAAACTTTCCAAGGTCCACCACATGGTATTCAAGTGGAAAGAGACAAATTAAACAAATATGGTCGTCCTTTGTTGGGATGTACTATCAAACCAAAATTGGGTCTATCTGCCAAGAATTATGGTAGAGCGGTTTATGAATGTCTCCGTGGTGGACTTGATTTTACCAAGGATGATGAAAACGTGAATTCCCAACCATTTATGCGCTGGAGAGATCGTTTCTGCTTTTGTGCAGAAGCAATTTATAAAGCTCAGGCTGAGACGGGTGAGATTAAGGGACATTACCTGAATGCTACTGCGGGTACATGTGAAGAAATGATGAAAAGAGCAGTATTCGCCAGAGAATTGGGAGCGCCTATAGTCATGCATGACTATTTGACTGGAGGTTTTACGGCAAATACTTCGTTGGCTCATTATTGCCGAGATAACGGCCTACTTCTTCACATTCACCGTGCAATGCATGCAGTTATTGACAGACAAAGAAATCATGGTATGCACTTCCGTGTACTGGCTAAAGCACTACGTATGTCTGGTGGAGATCATATTCACGCTGGTACTGTAGTAGGTAAACTTGAAGGAGAACGAGAAGTCACTCTGGGTTTTGTTGATCTATTGCGTGATGATTTTATTGAAAAAGACCGAAGTCGTGGTATTTATTTCACTCAAGATTGGGTCTCTATGCCGGGTGTTCTGCCTGTAGCTTCAGGAGGTATTCACGTTTGGCATATGCCTGCTCTGACCGAGATCTTTGGGGATGATTCCGTATTACAGTTTGGTGGAGGGACTTTGGGGCATCCTTGGGGAAATGCACCTGGTGCAGTGGCTAATCGGGTCGCTTTAGAAGCTTGTGTACAAGCTCGTAATGAAGGACGTGATCTTGCGCGTGAAGGTAATGAGGTGATCCGCGAAGCTACTAAATGGAGTCCTGAACTAGCTGCCGCTTGTGAAGTATGGAAAGAAATCAAATTTGAATTTGATACGATTGATCGCTTGCCACCCGTTCATATAGGACTTTTACTCCAGGCACACGTGATAAATCTCTATCAAGTTTTGATAGAAAAGTCCAATCTCATCCACAAAAGAAATTGACTTCCGGGCAGCATCGTTGTGGGAAAGGTCGTAATAACAGTGGAATTATTACCATACGACATAGAGGAGGAGGTCACAAGCGTCTATATCGTCAAATTGATTTTCGACGGAGTAAGAAAACATATTGGGAAAAATTGTAACAATAGAAAGCGATCCTAATAGAAGTGCATATATCTGTCTTGTGCACTACAGAGATGGTGCAAAGACATATATTTTGCATCCGAGAGGGATTATGATTGGAGATACTATTCTTTCCGGTCCAAGAGCTCCCATATCAATGGGAAATGCCCTACCTTTGACCAATATACCTTTAGGTACGACTATACATAATGTCGAAGTACAAGTCGGAAAAGGCGGACAATTAGCTAGAGCAGCCGGTGCTGTGGCAGAATTGATCGCAAAAGAAGGTGGATTGACCACATTAAGATTACCATCTGGGGAGGTTCGTTTAATATCTGAGAACTGCTCAGCAACAATTGGACAAGTAGGCAACGTTAAATGGAAAAATAGAACTTTAAGTAAAGCTGGATCAAAGCGTTGGCTGGGTAAACGTCCTGAAGTAAGAGGAGTAGTTATGAATGCTGTGGATCATCCTCATGGGGGTGGTGAAGGGAGAGCTCCAATTGGCAGAAAAAAACCCCTGACCCCTTGGGGCTATAGCGCACTTGGAAGAAAGAGTCGGAAGAGAAATAAATATAGCGATGTTTCAATCCTTCGTCGACGTAAGATTCAGTTTCAAACTTACTTGAATGTAGCAGACAACAGTGGAGCCCGAAAATTAATGTGTATTCGAGTGTTAGGAGCAGGTAATTGTAACACTGCTAATATCGGCGATATTATCATTGCTATAATTAAAGAAGCAGCACCTAATATGCCTTTGCAAGAATCAGAAGTAGTTAGAGCCGTAGTTATACGTACGTGTAAAGAAATTAAACGTAGTGATGGAATAATAATACGATTTGATGACAATGCAGCAGTTGTCATTGATCAGAAAGGAAATCCAAGAGGAACTCGAGTTTTTGGTTCAGTTACTGAGGAATTAAGAGAATTTCATTTCACCAAAATAATATCATTGGCTCCGGAAGTATTACTTAGTCCAAAAAGAACGAAATTTCGTCACCAACATAGGGGAAGAATCAAGGGAGTATCTTCTCGGGGCAACCGCATTTGTTTTGGTAAATTTGCCCTTCAGGCATTGGAACCTGTTTGGATCACATCTGGGCAGATAGAAGCAGGACGACGAGCAATTACTCGTTATGCCCGCCGTGGCGTAAAAATATGGATACGTATATTTCCCGACAAACCTATTAGAACGAGACCTGCAGAAATACGTATGGGTTCGGGGAAAGGATCTCCAGAATATTGGGTATCTGTCGTCAAACCAGGTCGAATACTTTATGAAATAAGTGGAGTATCAGAAACTATAGCTAGAACAGCTTTTCAAATCGTTGCATACAAAATGCCTATACATACTAAATTTATTACTAGTTCACCAGAGTCAAACGTGGATATATAGCTAAAAACCGTCGAAAAAAGATTCTTACATTTGTAACAGGCTTTCGGGGGGCCCATCGAAAACTTTTTCGAATTGCTAACCAACAGAAGACGAGAGCCTTAGTTTCCGCTCACCGAGATAGAATTAAGCGGAAGAGAGATTTTCGTCGTTTATGGATTACTCGGATTAATGCAGCATCCCGTGCTAGTGGACTCTCCTATAATAGATTCATACAATCTTTATACAAAAGGCAGTTGCTTACAAAGCGTAGAACACTTGCGCAAATAGCTGTATTAAAAAGGAATTGCTTCTCTATGATTTGTCCAAAAATCCAAGGTGCAAATATAAAGCTGTAGCTAAACATATACGTATGTCTTCTAATAAAGCCCTTAGGGTAGCTCGTCAACTTCGTGGTCGTCCCTATCTGGACGCACTTCGTATACTTAATTGTATGCCTTATAGAGCATGTGAGCCCATATTAAAAGTACTTCGTTCTGCAGCCGCAAATGTATATGAGAATATGCGTCTATCATACAAATCTTTATTTGTCCTTAGGACTGAAGTGAATGAAGGTCCTCCTTTCAAAAGATTTCGACCTAGAGCTCGGGGACGCGGTTATCGAATACAGAAACCCACTTGTCATATAACTATTATATTGCAAGATAAATGACCCTAACTCATGAAGTTCAATATTTAGTACTTACAGAGAAAAGTTTTAATCTATTTCAAAAAAATCAATATATTTTCAATGTCGATTCGAGATCTAATAAAACAAAGATCAAAAATTGGATTGAACTTTTCTTCAATGTTAAAGTAATAGGAGTCAATAGTTATCGACCTCCAAGAAAAGGAAATATAAAACAAATAATGAAACATAGAATTCATTATAAACGCATGATTATTACACTAAAACCAGGTTATTCTATTCCACTTTTTCCTTCAAAAGCAGTTCCAAAGAAGCGTACTTCTAAATCAAAAAAAAAAAATCGTCACAATGTTTGGGAAAGAAAAGCATATCGGGCCGCAGTAAAAGCTCTTACTTCTATGAAGAGGGGCTATAGGCTTCCTAAGGGTTTTTCTTTCATAGAACAGGAGGA-----------------GCCAAGGGTGGAAATGTAAGAGTAACAATTACTTTAGAATGTACTAGTTGTGCCCAAGATAGTGTGGATAAAAAATCGCCGGGTATTTCGAGATATACGACTCAAAAAAATCGCCGTAATACTCCTCTTCGATTGGAATTGAAGAAATTTTGTGCTCATTGTTATAAGCATACCATTCACGGAGAGATAAAGAAAAATCAGAATCAAATATCAGTATCAATTAAGATACCAGAATTGAAGTGCGTCGAATCCAGAACAGACAGTAAGCGTTTTAATTATGGTCGTTTCACTCTATCTCCGCTTTGCAAAGGTCAAGCTAATACAATAGGCAGCACAATAAGAAGAGTTTTACTCGGAGAAGTGGAAGGAACATGTATCACACGTGCTCAATTTCAAAAATATCAAACGAATATTCGTGATAATAGGTATTGAAGAATCGATACATGAAATTTTGATGAATCTGAAAGAAATTGTACTTCGAAGTGATGCGTACGGAATTCGAGAAGGATCTATCCATGTTGTCGGACCAAAAAAAGTAACCGCTCAAGATATCATGTTACCACCTTCTGTGAAAATAATTGATACTACACAACATATAGCTAACATAAACAAATCAATTACGTTAGATATATCATTACAAATTGAAAAAGGCCGCGGATATATTATCCAAAATCCAAAGGATGGAATTTTTCCTATAGATGCTGCCTTTGTCCCTGTTCAAAATGTAAATTACAGTATTCATTCCTATTGGAGCAAAAATGACATACAAGAATTTCTATTTCTTGAAATATGGACGAACGGAGGATTAGCTCCTAAAGAAGCACTTTATGAAGCTTCTCGAAATTTTATTTCCTTTTTAGTTCCCTTTCTGCATGCAAAAGAAGAGAACATTGATGGAACAAACAGTCTAAGCGTATTACTCCTCCCTTAGCTATTTCGAATATATCGACTGATACGAAGA------TAGTTTTTGATGAAATGTATATTGACCAATTAAAATTCTCTACTAGGATATATAATTGCCTCAAAAAGGCCAATATAAATACATTATCGGACCTCTCGAATTACAGTCGAGAAGATTTAATGAAAATAAAACATCTTGGGGAACAATCTGTCAAAGAAATATTGGAATATATGCGAAA---TATTGGAATTGATTCACCGGGGAATCGATTAGATGAAAATAAGGGAATATTTACAATTCCCCAATTTGGTAAAATACAACTTGAAGGATTTTGTCGTTTTATCGATCAAGGCTTAATGGAAGAACTCAATAAGTTTCCAAAAATTGAAAGCCCAAATAAAGAAATAGAATTTAGCCTTTTTGGAAATGAATATAAATTAATAGAACCTTTCATTAAAGAGAGAGATGCTGTCTATATGTCTGTTACATATCACTGTAAATTATATGTACCAGCAAGATTGATTAAGAAAACTCGTGGAAAGATACAGGAGGATTTTTTCTATATGGGAGATATTCCTTTGATGAATTCTAAAGGAACTTTTGTAATAAATGGAAATTACAGAGTCGTGGTCAATCAAATAGTAAGAAGTCCCGGTATTTATTACACTTGGGAACGAAAACCGTCGGGAAACATTATCTATATTGGCACTATAATTTCAGATTGGGGAGGAAGATCAAGATTAGAGATCAATAAAAAAAAAAAGATATGGATTCGTGTAAACAGAGAAAAAAAAATATCTGTTTTCATTTTATTATTGGCCATGGGTCTAAATTCCGAAGATATTTTCAACTATA------ATCTCAAAGCATTTTT-----ACAAAGGAGTACGAAACATATGAAGGAAGATGCCATTTTGACACTTTATAATGAACTCTAAAGAAAATTTGGAATTTTCCGAGTCTCTATAAGAAAAAGTGCAAACAAAATTTTTTCGAACTAAGTGTGTATTAGGAAAGATTGGTCGACGAAATTTGAATAAAAAACTAAGTCTTGATATACCCGAGAACGAAATTTTTTCATTACCACACGATGTATTGGCTGCTGTGGATTACCCTATCAAAGTGCAATTTGGAATGGGTATACCCGATGATATAGATCATTTACAAAATCGATATATTCGTTCTGTAGCAGATTTATTACAAGAGCAATTACGATTAGCTCTATATAATTTCAAAGAAGCAATTGAAAAAACTATACATCAACCAATCCTAAAAAGAAAATAACTTTTAATAAATTGGGAGGGTTAATTGGATTAACGGATACTTTTCAAGATTTTTTTGGTTTACACCCTTTATCACAATTTTTGGATCAAACTAATCCATTGGCAGAAATAGTTCATACTCGAAAAGTGAGCTCTTTGGGTCCTGGAGGATTGACAAGTCGAACGTCTACTTTTCGTACGCGAGATATTCATCCTAGTCATTATGGACGTATTTGTCCGATTACGACGTCCGAAGGAATAAATGTTGGACTTATTGGATCGTTAGCTATTTATGCAACGCTTGGTCATTACGGCTCTTTACAAAGTCCATTCCATAGGCTATCTGAAAGATGGAAGGAAGAACATATGGTTTATCTATTACCGGGAGAAGATGAATACTATCGGATAGCTACAGGAAATTCTCTGGAATTAAATCAAGGGGTTCCAGAGGAACAATTTACTCCAGCTCGATTTCAACAAGAATTTTTATTTTTTGCATGGGACCAAATTCATTTTAGAAGTATTTTTCCTTCCCAATATTTTTCCGTTGGAGTTTGCCTTATTCCTTTTATCGAACATAATGATGCGAATCGTGCTTTAATGGGTTCTAATATGCAGCGTCAAGCAGTTCCACTTGTTAAACCTGAGAAGTGTATTGTCGGAACTGGATTGGAGGGTCAAGTAGCTCTAGATTCAGGAAGTGTAGCTATAGCCAAGCAAGGGGGAAAAATAAAGTATATTGATGGTGAAAATATAACTTCATCCGTTGTTCGAGACAATATAAAACAGAATTGATTCTATATCAGCGTTCTAATAGTGATACTTGTATGCATCAAAAACCCCGAGTTCGCCAAGGGGAATATGTAAAGAGGGGACAAATTATAGCAGACAGTGCAGCTACAGCGGGGGGAGAACTTTCTTTGGGAAAAAACATCTTAGTCGCCTATATGCCATGGGAAGGATACAATTTTGAAGATGCAATACTTATTAGTGAACGTCTTATATATGAAGACATTTTTACTTCTTTCCAGATCGTAAGATACGAAATTGGAGTTTATTTTACGAACCAGGGTCCTGAAGTAATCACTAGAGAAATACCTCATTTAGATGCTTACTTACTCCGTCATTTGGACGAAAACGGCCTTGTAATGATAGGATCTTGGGTAGAAACAGGTGATGTATTAGTAGGTAAATTAATGCTGGAAGAGGAAGAAGACTCACTATACTCCAGAAGGAAAATTATTACAATCTTTATTTGATATTAAGGCACCTACTGGAAAAGAAAATTGTTTTAGAGTCCCTAAAGGTGTAAAAGGTCGAGTTATCGATGTGAGATATTTCAGGAAGAAGATTATCTCGGTGATATTGTAGAAAGAGTTCATGTATATGTTTCACAAAAACGTAAAATACAAGTGGGTGATAAAGTAGCTGGAAGGCATGGTAATAAAGGTATTATTTCAAAAATTTTGCCCAGACAAGATATGCCTTATTTACAGAATGGAACACCAGTTGATATGGTATTAAGTCCATTAGGAGTACCTTCACGAATGAATGTAGGACAGATCTTTGAATGTTTGCTTGGTTTAGCAGGAAAACTAATGAACAAACATTATAGACTAACACCTTTTGACGAAAGGTACGAGCGAGAAGCTTCTAGAAAACTAGTGTTTTCTGAGCTTTATAAAGCTAGCGAACAAACAGCTAATCCATGGGTATTTGAACCTGATCATCCTGGAAAACATAGATTAATCGATGGAAGAACAGGAGAGGTTTTTGAACAACCTGTTACAATAGGAATAGCTTATATGGCGAAATTGTGCCATCAAGTTGATGACAAAATTCATGCACGTTCGAGTGGACCTTATACACTTACTACACAACAACCTCTAAAAGGAAAATCCCACCGAGGAGGGCAACGAGTAGGAGAAATGGAAGTTTGGGCTCTAGAAGGTTTTGGTGTTGCTTATATTTTACACGAGATGCTTACTTTAAAATCTGATCATATTGACGCTCGTGAAAAAATATTTGATGCTATTCTCAATGGAGAACCAATGCCTAAACCTAGCACTCCTACAGAATCTTTCCTATTGCTCAGTCGAGAACTACGATCTTTAGCTTTAGAATTGAATCATACTATTCTATCTGAGATAGACTTTCAGATAGATAAGAAGCAGGATAAACATCAACAACTTCGAATTGGATTAGTTTCTCCCGAGCAGATTCTTGCTTGGTCTGAAAGAATATTACCTAATGGGGAAAGAGTCGGAGAAGTGACTTCAGAACATACTTTAGATTATAAAACTTATGAACCAGAAAGAAATGGATTATTTTGTGAAAGAATATTTGGACCTAAGAAAAGGGGAGTTTGTGCTTGTGTAAAATCGGAAAACAAGGAAAACGACAAAGAAAACTCCAATTTTTGTACTAAATGTGGAGTTGAACTTGTTGATCCTCGAATTCGAAGATATCGAATGGGATACATTAAACTGGCATCTCCAGTTGTTCATATTTGGTATTTCAAGCGACGCCCCAGTTATATCGCGGATCTATTAGATAGATCTCGTAAAGAATTAGAAGGCCCAGTATACTGCGATGTTTGTATTACTAGGCCCACAGCTAACAAGCCAACTTTATTGCGATTTCAGGGTTTTTTTCAATATGAATGAATCCTGGCCAGAAAGTATTTCTTATTATTTATCGATTTTGGGCTATTTCAAGAGCGAGAAATAGGCACTGGAGGAAAAGTTATCAGAGAACAATTAGCTGATCTAGATCTGCAAATTCTTATAGATCGTTCATATATAGAATGGAGGATAATTAAAGAAATATATGCTAACGAGCAAAAAATTGAAAAACTTCGAAGAAGAAAGGATCTTTTGGTTAGACGGATGAGATTTGCTCAATATTTTATTCGAGCAAATGTAGAACCACAATGGATGGTTCTATGCCTATTACCAGTTCTTCCTCCCGACCTGAGGCCAATGTTTCAATTTAATGAAGGTGGAGTTATTACTTCGGATCTCAATGAACTTTATCTAACAGTTATCCGTCGAAATAATGTTCTTTCAGAATTAATAGAAAACAGTGCATTTCTAATGATTTATTCGTTGATCAAAAGAGATTAGTCCAACAAGCCGTAGATGCACTTCTTGATAACAGTACCGGCGCACAACCAGTGAGAGACAGTCACGATAGACCTTATAAATCGTTCTCAGATTTCATCCAAGGTAAAGAAGGAAGATTTCGTGAAAATTTACTTGGAAAACGGGTCGATTATTCAGGTCGTTCTGTTATTGTGGTAGGTCCCCTTCTCTCATTGTATCAATGTGGATTGCCCCGAGAAATCGCAATAGAACTTTTTCAAACATTTTTAATTCGTGAGCTGGTTGAACGACAGATTGCTCCCAATCTAAGAGCTGCTAAATATCTAATTCAAGATAGGAAGCTATTATATGGAACGTACTTAAACAGATTATGCAAAGACATCCCATATTGTTAAATCGAGCACCCACCTTACACAGATTAGGAATACAAGCGTTTATACCTATTTTAATAGAAGAACGTGCCATTCGGTTACACCCATTGGTTTGTGCAGGATTTAATGCGGACTTTGACGGAGATCAGATGGCTGTACACGTACCTTTATCTATGGAAGCTCAAGTAGAAGCTCGCTTACTTATCTTCTCTAATCTCAATCTTATCTCTCCAGCTATAGGAGATCCTATTTGTGTACCGACTCAAGATATGCTTCTAGGACTTTATAGATCAACTCTTCAAAAATACCAAGGTATTTATGAAAATAGGTATCACCCAAATAACTCAAAAAAGAAGATCGTTTT-----GCCTTCGTTTTATAGCTATGATGATGCACTTAGAGCTTATCAACAAAAACAAATTGATTTAGACAGTCCTTTATGGCTCCGATGGGAGATAGATACATCTATTATTAATTCACTAAACCCAGAAGTTCCTATCGAAGTTCAATATGAATCTTTAGGTACCTTCTACGAAATCTATGAACAGATTCGAATAAGAAAAGGTAGAGTGGGAGAAATACTTAATAAATACATTCGAACAACTGTTGGTCGTATTCGTTTTAATCGAGAAATAGAAGAAGCCATAAAAGGCTTGT---GGACTTATGATATCCGACAAGAAATATCATTCT---TCAGAATTGAAGTGCCCTTTTTTAATAAAGGGATGGATAAATTTGCTATGAAGTACCTTATTAGAAGATTCGTAAATCAATTTGGAATGACATATACATCACATATATTAGATCAACTGAAGATTTCAGGTTTCCAACAAGCTACTGATGCAGCTATTTCATTAGGAATTGATGATCTTTTAACAACACCATCTAAAGCGTGGCTTATTCAAGATGCGCAGCAACAAGGTTTTGCTTCGGAAAAACATCATGATTATGGAAATGTACATGCAGTGGAAAAATTACGTCAATTGATTGAGATATGGCATGCTACCAGTGAATATTTGAAACGAGAAATGAATCCGAATTTTAGGATGACTGATCCTCTTAATCCAGTACATATGATGTCCTTTTCAGGAGCTAGAGGAAGTATATCTCAGGTTCACCAATTAGTAGGTATGAGAGGATTAATGTCGGATCCTCAAGGACAAATTGTTGATCTACCTATTCAAGGGAATTTACGTGAAGGACTTTCTTTAACGGAATATATTATTTCATGTTATGGTGCTCGTAAAGGAGTTGTGGATACTTCTATACGAACAGCAGATGCTGGATACCTCACACGTAGACTTGTTGAAGTAGTACAACACCTCGTTGTACGTAAAGTAGATTGTGGTACTATCCAAGGTCTTTTTGTAAATCTCATTCAAGATCGAGAAACAATCCAAAATAAATTTGTTACAAACACTAATTGGTCGTGTATTAGCAGACGATGTATCTATAAACGGGAGATGTATTGCCACGCGCAATCAAGATATTGGGATTAAACTTGTAAATCAATTATATTATTTTCAAATACAACCAATATATATACGAACCCCTTTTACTTGCAAAAGTATATCTTGGATTTGTCAATTATGTTATGGTCGGAATACTACTCATAGTAACTTAATCGAATTAGGAGAAGCAGTCGGCATTATTGCCGGCCAATCAATTGGAGAACCAGGAACTCAACTAACATTAAGGACTTTTCATACTGGTGGGGTATTTACAGGTGATATTGCAGAACATCTACGAGCCCCGTTCACCGGAAAAATGGAATTCAATGAAAATTTGGTTCATCCTACACGTACCCGTCATGGGCATCCTGCTTATATATGTCATAATAGTTTAGACGTTACTATCGAGAATCCATATAAAGTACAAAACTTAACCATTCCAGCAGAAAGTTTGCTTTTCATTCAGAATAATCAACTCGTGGAATCGGAACAAGTTATTGCCGAGGTTCGTGCTAAAAGAGCTCCCTTCAAAGAAAAAGTTAGGAAACATATATATTCTGGCCTCACAGGAGAAATGCACCGGAGTATCTCTATCCC------------------------TATGGATAATTCTATGTCAAAGACAACCCATTTATGGGTATTATCGGGAGGTATATATGAATCCGTTGTAGTACCTTTTTCATTTTATAAAGATCAAGATCAAGTAGATATTCAACTTCTTTTTGACAAACATAAATCACTTTTTAATTATTCAGTAGATCAAGTTAAACACGAATCA----------------------------------------------------------------------------------------------------------------------------------------------------------------------------------------------------------------------------------------------------------------------------------------------------------------------------------------------------------------------------------------------------------------------------------------------------------------------------------------------------------------------------------------------------------------------------------------------------------------------------------------------------------------------TACAATGATAAAAGTCAATTATTT---------------ACTATTCGTTTATTACCTAATGAGAATAAAAAAGATGAATCTTTTATGATTCTTTCTCTTTCTGATTTTTTGCAAATCGTTCTATTTAATGTAGAAAATGTCTAATACAGTCAAAAAGTCGGATAAATAATAGAAAAAAAATAATAGAATTGTCGGGTCTCCTGGGTCATTTACATAGTATTGCCAACCGTTTCTCATACTCTCATTTCATTAAAAAAGTGCTACTAAATAAACGTTCAATTTCTAACAATGACTCGAATACTTTCCAAGTAACTAAATGCTATTTTTTGGACGAAAAGAGGGGAATTTATAAATTTGATTCATGCAGGAATATTATTTCCAATTTCTTCAATTTTCATTTGTACTTCCCCCTATCCAATTTTTTTGAAAAGACAT---------TTAACCTTGGACAATTTCTTTGTGAAAGTATATGGATATCCAAAGATAAACAACTCCAAGGATCTGGTCAAATTGTAGTTGTTCATGAGAAATCTTTAGTCATTAGATTAGCTAAACCCTATTTGGGTACTCGAGGAGCAACTCTTAATAGTCATTACGGAAAAATTCTTTACAAAGGAGATACATTGATAACTCTGTTATACGAAAGATTGAAATCCGATGATATAATTCAAGGTCTTCCTAAAGTTGAACAATTGTCAGAAGCCCGCTCGAATACTTCAATATCGAAAAATCGAAAAAGAAATTTTCAAAAATTGAAAAGACATCTGGCAATATTTTTTGGAAACTTTTGGGGATCATTCATCAGTGTTAGGATAACTATGGAGCATAGTCAGAATCACTTGGTCAATGAAATTCAAAGGATTTATCGATCCCAGGGGGTACAAATTTCTGATAAACATATAGAAATTATTGTGCGCCAAATTACATCGAAAGTTTTAGTTTTGGAAAATGGACTAGTAATATTTTTTTGCCCGGAGAACTCGTTGGATTATCACGAGTACAAAGAATGGATCGTGCTCTAGAAAAAACGATAAACTATCGAACCATTTTATTGGGAATGACAAATGCATCTCTGAATACTCAAAGTTTTCTGTCAGAAGCGAGTTTTCAGGAAGCTGTTCGGGTCCTAGCTAAATCTGCTCTTCAAGGTCGTATTGATTGGTTGAAGGGCTTGAAGGAAAATGTTATTCTCGGGGAAATGATACCTGTCGGTACTGGATTCAGGAAAACGGAACAAAATGGATCCGAGAACGAGGAACAAAAATCTATTTATCAATA---TGATAGATTTTTTCTTTGATAAAATCTCTGTTTTATTTGT-TTTTAAAAAAATGAAAAAAGAAAAACGAAAAAAAATTGGAACATCAATTTGGAAGAGATGGTAAAAATAGGAGTTCATTTTGGTCATGAGACTAGAAAATGGAATCCTAAAATGGCACCTTACATTTTTCAAGAACGTAAAGGTAGTCATATTATAAATTTGATTTACACCGCTCGTTTTTTATCAGAAGCCTGTGATTTTGTGTTTGATGCAGCAAAGAGAGGAAAACAATTTATGATAGTTGGTACAAAATATCAAACAGCTGAAGCTACTAAATTAGCTGCTTTAGGAGCTCGATGTCATTATGTAAATAAAAAATGGCTCGCGGGTATGTTAACTAATTGGTTAACTACAGAAACAAGACTTGAAAAATTCAAAAATTTAACGAAAAAAAAAAATATGGGAGGATTTTATCGATTTACGAAGAAAGAAGCAGCAATACTCAACAGAGAATTGAACAAACTACAGGAAGATCTAGGTGGTATTAGATACATGGCAAAATTGCCCGATATTGTAATAATTCTCGATCAAAAAGGAGAATATACTGCTATTCGAGAATGTATAACTTTGGGTATTCCAACAATTTGCTTAGTTGATACAGATTGTGATCCAGATCTCGTGGATATCCCAATTCCAGCCAATGATGATGGTACAGGGCCAATCCGACTGATCCTAAATCAATTAATTTTAGCAATTCGCGCGGGTAGAGAACCG-------ACTTGGTTTTACTCAAAACCATTGTTCCCTTTGGTTTG---AAAAAAGGGATTATTCCGAAGATTTACGAGAAGATGAGAAAATATATAATTGCATTGAAAATTATGTCC---AATATATGATAGTTATCGAGGAATTACACATATAGAGATTCTGAAACAGACCGAATTGATTTCGGTAAACATATATATTGCATTTGTGAACTTGTTATCGAAAAACAGGGGAAGAAATTAAGCAATTAAGAAAGGAAGTACAAAAAATGCTATTCTGTAAGTAGAAAACTTGTCATTTATATAGAAAAAGTGCAGAAACCTTATAGAGAACCAAAAATTCTTGCGGAATATATTGCTCTACAACTAAAGGAGAGAGTTGAAATAAAAAAAATAATGAAAAAAGCTATTGAACTGGCTGAAAAGGCAGATGTACAAGGTGTTAAAATAAAAATTAAAGGGCGTCTTAACGGAATTGAGAGAGCCCGTAAAGAATCGGCTATGCAAGGTAGAGTGCCCCTACATACCCTTCGAGCTAAAATTGATTATTGTTATTATGCGGTTCAAACCGTCTATGGAGTATTGGGGATCAAAATTTGGATCTTTGTTGAAGATCCCGTTATCGCGGACCTCGTTTAAAAATAATAAATCGTCTCAAAACTTTACCAGGACTAAGTAAGAAAACACCCAACAGAATTGAACAGTAGTCAAAAAAAACATAAACCTTCTAAATATCCTGTCCGTCTAAAAGAAAAACAAAGATTACGTTTTCATTATGGACTTACAGAGCGCCAATTATTTCAATATGTTCGTATTGCTAGAAGAGCCAAGGGATCAACGGGTCAGGTTCTATTGCAATTACTTGAAATGCGTTTGGATAATATCCTTTTTCGATTGGGTATGGCGCTTACCATTCCTGAAGCCAGACAATTAGTAAACCATAGACATATCCTGGTCAATGATCGTATAGTAGATATACCAAGTTATCGTTGCAAACCTCAAGATTTAATATCTATAAAAGATAAACAAAGATTGAGAAATATAATTAATAAAAATAGAGATATTTTCCAGAAGGATAAAATGCCACCCCATTTAAATCTTAATATATTGGATTAGTTAAAAAAATAATAGATAGTAACCGGTTCGGTTTGAAAATTAATGAATTATTGGTCGTAGAATACTATTCCCGTCGAGTTAGTACTGCAGAAAAGAAAATTGATAAATTTGATCCGATTTATCATAATCGATTAGTTAACATGGTCGTTAACCGTATTCTTAAACACGGAAAAAAATCATTAGCTTATCGAATTTTTTATCAATCTCTAAAAAAGATTCAACAAAAAACAGAGAAAAATCCACTAATTATTCTACGTCAAGCAATAAAAAAATTAACTCCAAAATTGATAGTAAAATCAAGACGTGTAGGTGGATCCACTTTTCAGGTTCCCATTGAACTAAAAGAAAAAGAAGCAAAAATACTTGCTATTCGTTGGTTATTAGAGTCATCTCGAAAACGTTCTGGTCGAAATATGCATTTCAAATTGAGTTACGAAATAATCGATGCTGCCAGAGAGAAAGGCAATGCTATACGTAAGAAGGAAGAGACTCATAAAATGGCAGAATCCAATAAAGCTTTTGCACATTATCGTGGTAACGATACTATTGCTAATTTAATGACTTATATAAGAAATGCTGACATGGTAAAAAAAAAAACAGTTCGAGTAGCAGCTACTGTTATTACCCAGAACATCACAAGGATTCTTCTACGAGAAGGTTTTATAGAGGATGTTAGGGAACATCGAGAAGGTAAAAAATCTTTTTTTGTTTTAACTTCAAAATCTAGGGGAAGGACGAAAAAGAGATATATAACCGGTTCAAAGCGTATTAGCAAACCTGGTCTGAGAATCTATTCTAATTCTCGAGAGATCCCTAAAGTTTTAGGTGGAATGGGTGTCGTAATCCTTTCTACTTCGCAAGGAATTATGACTGATCGAGAAGCTCGACAAAAAAACATAGGAGGGGAATTATTATGTATTTTATGGCTACAGGAAGATTTTTGCCACGTAGAACTAAACATCGAATACTGAAAGGAGTTATTTATGTTCGAGCAAGTTTTCGCAATACCATTGTTACTGTTACAGATACACGGGGGCAAGCGGTTTCTTGGTCTTCTGCTGGTGCTTGTGGTTTCAAAGGTACAAGAAGACGTTCACCATTTGCTGCTCAGACTGCAGCAAAAAATGTTGTTCATACCTTAGTAAATCAAGGTCTGAAAGAAGCAGAAGTTTTGATAAGTGGCCCTGGTCCGGGGAGAGATACAGCATTACGAGCCATTGGTCAAAGTGCTATAAAATTAAGTTATGTACGTGATGTAACTCCTATGCCACATAACGGATGTAGACCTCCTAAAAGGAGACGTGTGGCAAGAAAAAGTATCATTCAAAGAGAGAAAAAGAAACAAAGATTGGAAAGGAAATATAATTTGTTTCGCCAATCTTTGAAAAAAGAGATGAGCGAAGTCTCATCACTGGATGATAAATTGGAAATTTATAGAAAATTACAATCTCCACCGCGTAATAGTGCACCTGCACGTCTTCGTCGACGTTGTTTGAAGACTGGAAGACCTAGAGCCAATTATAGAGACTTTGAATTATCCGGATATATAATCCGTGAAATGGCTCACGCATGTTTGTTGGCTGGGGTAACCAAATCGAGTTGGATCAAAAATTTGTCCGTTCGCCCCTCTTTGATTCCTAGAGAACAAAGAGGATCTGTTGAATCTCAAGTATGTTATTTAACCAATCGAATTAAAAGACTTACTGAGCATTTGGACCTGCACGGAAGAGACTACTCGTCCCAAAGAGGTTTATGGAAAATTGTGGGTAAACGTAAACGACTTCTAATTTATCTGTTCAAGAAAGATAAACTTCGTTACAAAAATTTAATCGGTCAATTAGATTTTCGTGGGCCG------CGTTAAGCAGTCTTTTCGAAAACGTTTATCGCCAATTGGGCCTGGAGAGCAAATCGATTATAAAAATATTAGCTTAATTAATCGATTTATTAGCGAGCAAGGAAAAATACTATCTCGCCGAAAAAATCGATTAATGTTGAAACAACAACGCTTAATAGCTAAGTCTATTAAACAAGCTCGTATTCTATCTTTGATACCTTTTCTTTCTTTAATGCACGTTCACTAAAAAGAATACTTTTGTATCTAATGATTTATTGAGTAAAATAGATAATCTAAACATGAATAAAGAGAAGAAGATACTAGTCACCTGGTCCCGAAGATCTGCCATTGTACCCGCAATGATTGGTCATACCATTGCTATTCATAATGGAAAGCTACATCTACCTATTTTTATATCAAATGGTATGATAAACCACAAATTAGGGGAATTTGTACCTCCTTGCATTTTCCAGGGACATGCAAAAAAGGATAGAGGTCTTGGCGAGACTAGCCAGCGATTA-GACGATAGGTGTCAAGTGGAAGTGCAGTGATGCATGCAGCCGAGACATCCTAAGAGACCAAAAGATTTGAACATTCTGGTGTCTCAGGCGTAGGGGAACCACACCAATCCATCCCGAACTTGGTGGTTAAACTTTACTGCGGTGACGATACTGCAGGGGAAGCCCTGTGGAAAAATAGCTCGATGCCAGAATTCATTGAGAGTTTGATCCTGGCTCAGGATGAACGCTGGCGGCATGCTTAACACATGCAAGTCGGACGGGAAGTGGTGTTTCCAGTGGCGAACGGGTGAGTAATGCGTAAGAACCTGCCCTTGGGAGGGGAACAACAGCTGGAAACGGTTGCTAATATAGGCTGAGGAGCAAAGGGAGGAATCCGCCCAAGGAGGGGCTCACGTCTGATTAGCTAGTTGGTGAGGCAATGGCTTACCAAGGCTCCGATCAGTAGTTGGTCTGAGAGGATGATCAGCCACACTGGGACTGAGACACGGCCCAGACTCCTACGGGAGGCAGCAGTGAGGAATTTTCCGCAATGGGCGAAAGCCTGACGGAGCAATGCCGCGTGAAGGAGAAGGCTCACGAGTCGTAAACTTCTTTTCTTAGAGGAGAATAAATGACGGTATCTGAGGAATAAGCATCGGCTAACTCTGTGCCAGCAGCCGCGGTAAAACAGAGGATGCAAGCGTTATCCGGAATTATTGGGCGTAAAGTGTCTGTAGGTGGCTTTTCAAGTCCATCGTCAAATCCCAGGGCTCAACCCTGGACAGGCGTTGGAAACTACCAAGCTGGAGTACGGTAGAGGCAGAGGGAATTTCCGGTGGAGCGGTGAAGTGCGTTGAGATCGGGAAGAACACCAAGGCGAAAGCACTCTGCTGGGCCGTCACTGACACTCAGAGACGAAAGCTAGGGGAGCAAATGGGATTAGAGACCCCAGTAGTCCTAGCCGTAAACGATGGATACTAAGTGCTGTGCGTATCGACCCGTATAGTGCTGCAGCTAACGCGTTAAGTATCCCGCCTGGGAAGTACGTTCGCAAGAATGAAACTCAAAGGAATTGACGGGGGCCCGCACAAGCGGTGGAGCATGTGGTTTAATTCGATGCAAAGCGAAGAACCTTACCAGGGATTGACATGCCGCGAATCCTTTTGAAAGAGAGGAGTTCCTTCGGGAACGCGGACACAGGTGGTGCATGGCTGTCGTCAGTTCGTGCCGCAAGGTGTTGGGTTAAGTCCCGCAACGAGCGCAACCCTCGTGTTTAGTTGCCATAAGA--GTTTGGCACTCTGAACAGACTATCGGTGTTAAGCCGGAGGAAGGTGAGGATGATGTCAAGTCATCATGCCCCTTAAACCCTGGGCGACACACGTGCTACAATGGCCGGGACAAAGAGTTGCGACCCCGCGAGGGCAAGCTAACCTCAAAAACCTGGCCTCAATTCGGATTGCAGGCTGCAACTCGCCTGCATGAAGTAGGAATCGCTAGTAATCGCCGGTCAGCCATACGGCGGTGAATTCGTTCTCGGGCCTTGTACACACCGCCCGTCACACTAGGGAAGTGTGCCATGCTCGAAGTCATTATCTTAACCGCAAGGAGGGAGATGCCCAAGGCACGGCTAGTGACTGGAGTGAAGTCGTAACAAGGTAGCCGTACTGGAAGGTGCGGCTGGATTACCTCTCAAAAAATTATAGGGCCTACGGTGGATACCTAGGCACCCAGAGACGAAGAAGGGCGTGGTAAGCGACGAAATGCTTCGGGGAGTGGAAATTGAGCATAGATCCGGAGATTCCCGAATAGGTTAACCTTTTTAACTACGAATCCATAGGCAGACAAGGGACAACCTGGCGAACTGAAACATCTTAGTAGCCAGAGGAAGAGAAAGCAAAAGCGATTCCCGTAGTAGCGGCGAGCGAAATGGGATCAGCCTAAACCGAAAACGGGGTTGTGGGAGAGCATGATGCTAGGCGAAGGGGTGGAATATCACACCCTAGATGGTGAGAGTCCAGTAGCCGAAAGCATCGTCAGCTTACGCTCTAACCCGAGTAGCATGGGGCACGTGGAATCCCTTGTGAATCAGCAAGGACCACCTTGCAAGGCTAAATACTCCTGGGTGACCGATAGCGAAATAGTACCGTGAGGGAAAGGTGAAAAGAACCCCTAGCGGGGATTGAAATAGAATATGAAACCGGCCTTCAAGCAGTGGGAGGATA--------ACTGACCGCGTGCCTGTTGAAGAATGAGCCGGCGACTTATAGGTAGTGGCTTGGTTAAGGGGACCCACCGGAACCGTAGCGAGAGCGAGTCTTCATAGGGCAATAGTCACTGCTTATGGACCCGAACCTGGGTGATCTATCCATGACCAGGATGAAGCTTAGGTGATGCTAAGTAGAGATCCGAACCGACTGACGTTGAAAAATCAGCGGATGAGTTGTGGTTAGGGGTGAAATGCCACTCGAACCCAGAGCTAGCTGGTTCTCCCCGAAATGCGTTGAGGCGCAGCGGTTGACTGGATCTTCTAGGGGTAAAGCGCTGTTTCGGTGCGGGCTGCGTGAGTGGTACCAAACGGAGACAAACTCTGAATACTAGATAGAATAATGGGATAGGGGTCAGCCAGTGAGACGATGGGGGATAAGCTTCATCGTCGAGAGGGAAACAGCCCAGATCACCAGCTAAGGCCCCTAAATGACCGCTGAGTGATGAAGGAGGTGGGAGTGCAAAGACAGTCAGGAGGTTCGCCTAGAAGCAGCGATCCTTGAAAGAGTGCGTAATAGCTTACTGCTCGAGCGCTCTTGCACCGAAGATAATCGGGACTAAGCGATCTGCCGAAGCTGTGGGATGTAAAATACATCGGTAGGGGAGCGTTCCGCCTCAGAGTGAAGTACTCGCGCGAGCTGTAGTGGACGAAGCGGAAGCGAGAATGTCGGCTTGAGTAACGCAAACATTGGTGAGAATCCAATGCCCCGAAAACCTAAGGATTCCTCCGCAAGGTTCGTCCACGGGGGGTGAGTCAGGGCCTAAGATCAGGCCGAAAGGCGTAGTTGATGGACAACAGGTTAATATTCCTGTACTACCCTTTGTTGGTCCCGAGGGACGGAGTAGGCTAGGTTAACCGTTTTCGGTTCAAGGTCACAAGGCGACCCCG----TTCGGGGTAAGAAGGGGTAGAGAAAATGCCTCGAGCCAATGTCCTCAGGACGATGCTG-GGTAACCGACGTCATACTCCCAGGAAAAGCTCGAACGACCTTCAACAAACGGGTACCTGTACCTGAAACCGACACAGGTAGGTAGGTAGAGAATACCTAGGGGCGCGAGATAACTCTCTCTAAGGAACTCGGCAAAATAGCTCTGTAACTTCGGGAGAAGGGGTGCCTCCTTAGGAGGTCGCAGTGACCAGGCCCGGGCGACTGTTTACCAAAAACACAGGTCTCCGCAAAGTTGTAAGACGATGTATGGGGGCTGACGCCTGCCCAGTGCCGGAAGGTTAAGGAAGTTGGTGACCTGATGACAGGGAAGCCAGCGACCGAAGCCCCGGTGAACGGCGGCCGATACTATAACGGTCCTAAGGTAGCGAAATTCCTTGTCGGGTAAGTTCCGACCTGCACGAAAGGCGTAACGATCTGGGCACTGTCTCGGAGAGAGACTCGGTGAAATAGACATGTCTGTGAAGATGCGGACTACCTGCACCTGGACAGAAAGACCCTATGAAGCTTTACTGTTCCCTAGGATTGATTTTGGGCTCTTGTTGCGCGGCTTAGGTGGAAGGCGAAGAAGGCTCTCTTCCACTGAGCCATCAGTGAGATACCACTCTAGAAGAGCCAGAAGTCTAACCTTGCGACTGAACCTACTGTCCAAGGGACAGTCTCAGGTAGACAGTTTCTATGGGGCGTAGGCCTCCCAAAAGGTAACGGAGGCGTGCAAAGGTTTCCTCGGGCCGGCCGGAAATCGGTCCTCGAGTGCAAAGGCAGAAGGGAGCTTGACTGCAAGACCGACCCGTCGAGCAGGGACGAAAGTCGGCCTTAGTGATCCGACGGTGCCGAGTGGAAGGGCCGTCGCTCAACGGATAAAAGTTACTCTAGGGATAACAGGCTGATCTTCCCCAAGAGTTCACATCGACGGGAAGGTTTGGCACCTCGATGTCGGCTCTTCGCCACCTGGGGCGGTAGAATGTTCCAAGGGTTGGGCTGTTCGCCCATTAAAGCGGTACGTGAGCTGGGTTCAGAACGTCGTGAGACAGTTCGGTCCATATCCGGTGCGGGCGTTAGAGCATTGAGAGGACTTTTCCTTAGTACGAGAGGACCGGGAAGGACGCACCTCTGGTGTACCAGTTATCGTACCCACGGTAGACGCTGGGTAGCCAAGTGCGGAGCGGATAATTGCTGAACGCCTATAAGTAAGAAGCCCACCTCAAGATGAGTGCTCTCCCTAGATCTCAAAGAAATGACAATTTTATCGACAAGACCTTCACAATTGTAGCGGATATATTATTGCAAATAATCCCAATGGATTCAGGGGAGAAAAAGGCATTTACCTATTACAGAGATGGTATGTCAGCTCAATCCGAAGGGGAATACGCGGAAGCTTTACAAAATTATTATGAAGCCATGCGACCGGAAATTGACCCCTATGACCGAAGTTATATACTATATAATATAGGTCTTATCCACACGAGTAATGGAGAACATACTAAGGCTTTGGAATATTATTTCCAGGCATTAGAACGAAACCCATCTTTACCACAAGCTCTTAATAATACGGCCTTGATCTGTCATTACCGAGGAGAACAGGCCATTCAACAGGGAGATCCTGAAATTGCGGAAGCTTGGTTTGATCAAGCTGCTGAGTATTGGAAACAAGCTATAGCGCTTGCTCCAAGTAATTATATCGAAGCACAAAATTGGTTAAAGATTACAGGACGTTTTGGAGAAAATCGTCGATCCAAATGGCTCTGGATAGAACCCATAACAGGGTCTCGAAAAATAAGCAATTTTTTTTTTGCTTGTCTCCTTTTTTTGGGTTCACTAGGATTTTTTGTGGTCGGAATTTCAAGTTACCTTGGTAGGAACCTGATACCCTTATTGTCATCTCAGCAAATACTTTTTGTTCCACAAGGAATTGTAATGTGTTTTTATGGGATTGCAGGTCTGTTCATTAGTTCTTATTTGTGGTGCACTATTTTCTGCAATGTGGGTAGTGGCTATAATAAGTTTGATGAAAAAGAAGGAGTTGTATGCCTTTTTCGTTGGGGATTTCCTGGAAGAAATCGTCGTATTTTCCTCCAATTTCTTATGAAGGATATTCAGGCGATCAAAATGGAAGTTCAAGAAGGTATTTTTCCTCGTCGTGTTCTTTATATAGAAATAAAGGGCCAACAAGACATCCCCTTAACTCGTACTGAACAAAATTTGACCTTGCGGGAAATGGAACAGAAAGCTGCCGAATTAGCCCGTTTTTTGCGCGTATCCATTGAAGGATTT
NC021437 ACAAAGGAAAACAAA------------GATAAAATAT---TGAAACAAAAACCGTAGAAGACATCCGGAACGTTTTAAGCATTTGTGGCTTTTGTGCGAAAATTGTTTCTTTCTTCATTATAAGAAATCGTTACAGAACAAAAAGGTGTTTGTTCAGAATGTGGAGCAACTCTGCCAATTACTAGTTCAGAACGAATTGACCTATTAATTGATAATGACACTTGGTGTCCTATGGACGTTAATTTCTCTACTATAGATCTTTTACATAGATGAACAATCTTATAAAGATTATAACACTTCCTATCAAAAAGATACAGGTTTAGCCGACGCTATTCAAACAGGCATAGGTGACATAAATGGTTTTACTGTCGCACTCGGAGTTATGGATTTTCAGTTCATGGGAGGCAGTATGGGCTCGGTAGTGGGTGAAAAAATAACCCGTTTAATACAGTGTGCTACTGATAATGCTCTTCCAGTAATTCTCGTATGTGCTTCTGGAGGAGCGCGCATGCAAGAAGGAAGTTTTAGCTTAATGCAAATGAATAAAATAGCTGCTGCGTTGCATACACATCAAAAAGAGAAACATTTGCTCTATATTTCAGTTCTTACATCTCCGACAACTGGTGGAGTCACTGCTAGTTTTGGTATGTTGGCTAATGTCACGATTGTCGAGCCTAATGCATACATTGCATTTGCAGGTAAAAGAGTAATTGAACAGACATTAAATCAGATAGTATGAGGAAGATCAAACATCTGATTCTTTATTTGATTTTGGAATGTTTGATAGCATGGTTCCACGAGCTCTTTTGAAAAAGGTTCTGAGCGAGACAATTGAAATGTACATGTGTAACTATTCGACCCGATGAAATCAGTAGTATGATACGTAAACAAATTGAACAATATAATAACGAGGTAAAAGTTGTTAATATTGGCACTGTACTTCAAGTAGGAGATGGCATTGCTCGTATTCATGGTCTTGATAAAGTAATGGCAGGGGAACTAGTAGAATTTGTAGATGGTACAGTAGGCATTGCCCTAAATCTAGAATCAGATAATGTTGGAGCTGTATTAATGGGTGATGGCTTGATGATACAAGAGGGCAGTTCCGTGAGAGCAACAGGAAAAATTGCTCAGATACCAGTAAGTGATGCTTTTTTGGGTCGAGTTGTAAATGCGCTAGCTCGACCTATTGATGGTAAGGGGAAGATTTCATCTTCCGAATCTCGATTGATCGAATCTCCCGCCCCAGGTATTATTTCAAGACGTTCTGTATATGAACCTCTTCAAACGGGTCTTATTGCTATTGATTCTATGATCCCTATAGGACGCGGTCAGCGAGAATTGATTATTGGCGACAGACAGACCGGTAAGACGGCAGTAGCTACAGATACGATTATAAATCAAAAAAATCAGAATGTAATATGTGTTTATGTCGCTATTGGTCAAAAAGCTTCTTCCGTAGCTCAGGTAGTTAATACGTTCCAAAAACGTGGCGCAATGGAGTATACCATTGTGGTAGCGGAAACTGCGGATTCTCCTGCTACATTACAATATCTTGCTCCTTATACAGGAGCAGCTTTAGCCGAATACTTTATGTATAAAGAACAACATACATCAATCATTTATGATGATCTTTCCAAACAAGCACAAGCTTATCGCCAAATGTCTCTTCTATTAAGAAGACCACCTGGCCGGGAAGCTTATCCAGGAGATGTTTTCTATTTACATTCTCGTTTATTGGAAAGAGCAGCTAAATTAAATTCTCAGTTAGGTGGAGGGAGTTTGACTGCTTTACCAATAGTGGAGACTCAAGCTGGAGATGTCTCAGCTTATATTCCCACTAACGTAATTTCCATTACCGACGGACAAATCTTCTTATCAGCCGATTTATTCAATGCAGGAATTCAACCTGCCATTAATGTTGGTCTTTCCGTATCTAGAGTAGGATCCGCAGCTCAGATGAAAGCTATGAAACAAGTAGCTGGAAAATTAAAATTAGAGTTAGCCCAACTTGCAGAATTAGAAGCTTTTGCACAATTTGCTTCTGATCTTGATAAAGCTACTCAAGATCAATTGGCAAGAGGTCAACGATTACGCGAGTTGCTCAAACAATCTCAATCAGATCCTTTGAAAGTGGAAGAACAAATAGCTATGATTTATACTGGAACGAATGGATATCTAGATGTATTAGAGATTGTACAAGTGAAAAAATTTATCCTTAAGCTGCGCGATTATTTAGTAAATAAGAAACCCCAGTTTGGAGAAATTATACGTTCTACTGGGACATTCACGGAACAAGCAGAAGATCTTTTAAAAGAAGCTATTCAAGAAAATACCGAACTTTTTCTTCTTGGAGAACAAAAAAAAAACAATCCTGTTCTTGGGGTTTCCGCACTTGTGAAAAGAAGGCAGGACGTATTGCTCAGATCATCGGCCCAGTACTAGATGTATCTTTCCCTCCAGGTAATATGCCTAGAATTTACAATTCCTTGATAGTTAAGGATAACGATACGACTGGTCAGCCAATAAGTGTTACTTGTGAGGTACAACAATTGTTAGGAAATAATAAGGTTAGAGCTGTAGCTATGAGTGCTACAGATGGTTTGATGAGAGGAATGAGAGTAATTGATACAGGAGGTCCACTTAGTGTTCCAGTTGGTGAAAGTACTCTCGGGAGAATTTTTAATGTTCTTGGAGAACCCGTTGATGATTTAGGTCCTGTAGATGCTCTCACAACATCTCCTATTCATAGATCTGCTCCTGCCTTTACACAGTTGGAGACCAAATTTTCAATCTTTGAAACAGGCATTAAAGTAGTGGATCTTTTAGCTCCTTACCGGCGTGGAGGAAAAATTGGATTATTTGGGGGAGCTGGAGTGGGTAAAACAGTGTTAATTATGGAATTAATCAACAACATTGCTAAGGCTCATGGAGGTGTTTCTGTATTTGGCGGAGTAGGAGAACGTACCCGTGAAGGAAATGATCTTTACAAGGAAATGAAAGAATCGGGAGTCATTAATGAACAAAATATATCAGAATCCAAAGTAGCTCTGGTCTATGGTCAGATGAATGAACCACCAGGAGCTCGTATGAGAGTTGGTTTAACTGCTTTAACCATGGCTGAATATTTCCGAGATGTCAATAAACAAGATGTACTCCTATTTATTGACAATATCTTCCGCTTTGTCCAAGCAGGATCAGAGGTATCCGCATTATTAGGAAGAATGCCTTCCGCCGTGGGTTATCAGCCAACTCTTAGCACGGAAATGGGTTCTTTACAAGAGAGAATAACTTCTACCAAAGAGGGATCTATAACCTCCATTCAAGCAGTTTATGTACCTGCAGATGACTTGACTGATCCCGCTCCTGCTACAACATTCGCACATTTAGATGCTACTACTGTACTATCGAGAGGATTAGCTGCCAAGGGGATCTATCCAGCGGTAGATCCGCTAGATTCCACGTCAACTATGCTCCAACCTTCGATCGTAGGTGAAGAACATTATGAAACTGCACAAGGAGTTAAACAAACTTTGCAACGTTATAAGGAACTTCAAGATATTATAGCTATTCTTGGATTAGACGAATTATCAGAAGACGATCGTTTAATCGTGGCAAGAGCAAGAAAAATTGAACGGTTTTTGTCACAACCCTTTTTTGTAGCAGAGGTATTCACTGGTTCTCCCGGTAAATATGTTAGTCTAATAGAAACAATTAGAGGTTTTCAAATGATCCTTTCCGGAGAATTAGATGGTCTACCTGAACAGTCTTTTTATTTGGTGGGTAACATTGATGAAGCTACCGCAAAGGCTATGAACTTAAAAG---AAATTACCTAAATCTTCGTGTACTGACTCCCAATCGAGTTGTTTGGGATTCAGAAGTCCAAGAAATAATACTAACTACCAATAGTGGTCAAATTGGTGTATTACCCAACCATACTGCAATTGTAACAGCTTTGGATATAGGAGTAATGAAAATACGACTCAATGCCCAGTGGTCAACTATGGCTTTGATGGGTGGTTTCGCCAAGATAGACAATAATGAAATCACATTATTGGTAAATAATGCAGAAAGAGGTATTGATATTGATCTTCAAGAGGCTCAGGAAAGTTTTAGATTAGCTAAAGCTGATCGTGCGCGAGCTGAAGGCAAGAGACAAGCAATCGAGGCTGATGTGGCTCTCAAAAGAGCTAGAACACGACTAGAGGCTGTTGATGCTATTTTGTCAAAAATGTAACTGATTCTTTCATTTCCCTAATTTCTTTACCCTCCGCTGAGGGTTTCGGGTTAAATACCAATATTTTAGAAACAAATATAATAAATCTCAGTGTGGTGCTTGGTGTACTGATCTATTTCGGAAAGGGAGTGTTAAGTAATCTATTAGATAACCGTAAACAGAAAATATTGAGTACTATTCAGAATTCTGAAGAACTATGTAAAGGAGCTGCTAATCAGCTTGAGCAAGCCCGGGCTCGCTTACGGGAAGTAGAAAGGCGAGCGCGCGAAATTCGGGTAAATGGATACTCTCAAATAGAACAAGAAAAAGAGGAACTTATCAATGTTGCTTCTGTTAATTTGAAACAATTAGAGAATTTAAAGAATGAGACCGTTCACTTTGAACAACAAAGAGTAATTGAACAGGTTCGACAACAAATTTCTCGCCAAGCTGTCCAAAGAGCTCTAAGAACTCTGAATAGTCATTTGAATAGCGAGTTACATTTACGTACGATCGATCATAATATTGACCTGCTTATAGCCATGAAAAACATAACTGATAATCCTTTAATTTCTGCTGCTTCTGTTATTGCTGCTGGATTATCCGTAGGTCTTGCTTCTATTGGACCTGGCATTGGTCAAGGCACTGCTGCGGGACAAGCTGTTGAAGGTATTGCGAGACAACCAGAGGCGGAGGGTAAAATACGAGGTACCTTACTGCTAAGTTTAGCTTTTATGGAAGCTTTAACTATTTATGGATTAGTTGTAGCTCTAGCACTTTTATTTGCTAATCCATTTGTTGATATTGTACAATTTCTATTAACACGCTGAATCATTTCTACGAGATATCCGGTGTGGAAGTAGGTCAGCATTTTTATTGGCAAATAGGGGGGTTTCAAGTTCATGCACAGGTACTTATAACTTCCTGGATTGTAATTGCTGTCTTATTAGGTTCAGCTACTCTAGCTGTTCGAGACCCACAAATAATTCCGACCGGAGCTCAAAATTTTGTGGAATATGTTCTCGAATTTGTTCGGGACTTGGCTAGAACTCAGATTGGCGAAGAAGAATATGGTCCCTGGGTTTCCTTTATAGGGACTATGTTTCTATTTATCTTTGTTTCTAACTGGGCAGGTGCTCTTTTTCCTTGGGGAATTATTAAATTACCCCATGGGGAATTAGCCGCACCTACAAATGATATTAATACTACAGTAGCTCTAGCTTTGCTCACATCAGTAGCCTATTTTTATGCAGGTCTTACAAAGAAGGGTTTAGGCTATTTTGGTAAATATATTCAGCCAACCCCAATACTTTTACCAATTAACATATTAGAAGATTTTACAAAACCTCTATCACTTAGTTTTCGACTTTTTGGAAATATATTAGCTGACGAATTGGTAGTTGCCGTTCTTGTTTCGTTAGTACCTTTAGTGGTACCTATACCTGTAATGTTCCTAGGATTATTTACAAGTGGTATTCAAGCTCTAATCTTTGCAACTCTAGCCGCAGCTTATATAGGCGAATCCATGGAAGGTCATCATATATTCATAACTCTAGAACATATATCAGCTCATGTCTCTTTTTCTCTTACTTTTGTTGTCACTCTCATTTATTGGGGAACCTTAATTTATCAAAGTGAAGAACTAAGTAATTCGGGAGGAAAGGGCATGATAGTGACATGTATTTGTATAACGGGAGTATTAGTTACTCGTTCGCTCTATTCGGGGCATTTACCGTTAAGTAATTTGTATGAGTCATTCATGTTCCTTTCATGGACTTCCTCCATGATTCATATAGTTATAGAAGTACGGGGCCAGGATGCTTGGTGGTTAGGTGCAATCACCGCGCCAAGTGCTATGTTAACTCATGGTTTTGCTACTTTAGGTCTTCCGGATAAAATGCAGCATTCTGCAATGTTAGTACCCGCTTTACAATCTCATTGGTTAATGATGCATGTAAGTATGATATTGCTCAGTTATGCAACTCTTTTATGTGGATCCCTATCATCAATAGCTTTTTTGGTCATTACGTCCCAAATAAATCGAAAGATTATTCTGTGT---GAACAAGACCTTTTTACGTTCCTTTCTTTTCAATAAAAATGGGTATTCACAGACCAAGAAAAAAAGGAATTGAAACATACTTTTTGCTTTCCATTTACAAATTATCGTAAATGGAAATTAACTCACCAATTAGATAATTGGAGTTATCGTGCCATTGGTCTAGGATTTTCTCTTTTAACTATAGGTATACTTTCTGGGGCAGTATGGGCCAACGAAGCATGGGGATCTTATTGGAGCTGGGATCCAAAAGAGACTTGGGCATTAATTACTTGGATTATATTTGCAATTTATCTACATACTAGAATCAACAGGGGTTGGAAAGGGGAGAAACCGGCAATTGTGGCTTCTCTAGGATTTTTTTTAGTTTGGATTTGCTATTTGGGAGTTGATCTATTAGGAATAGGGTTACACAGCTATGGATGGTTGATTTCCCATACCTCGTTCTATAATTCGTACTTTGTTCAGATTTTGGACAGAGCTAACGAGCCAATCGAGTTCGTTAGCGATTCACGAATTGAAAGTGGCCAAATATAAAGCATTAGCTTCTCTACAATATCTTACATGTTTAATAGTACTGCCTTGGGGAATTTCAATTTCATTACAGAACGGTTTGGAATCTTGGGTTACAAATTGGTGGAATACTGGTCAATCAAAAAAAATTTTTGATTATTTACAAGAAGAAAACGCTCTAGGAAAATTTGAAATAGAAGAGCTATTCCTGTTAGAAATAATGGTGGAAGATTCTTCGGAAACGCATTCACAAGATCTTCGTGTAGAGATGCAGAAAAAAATGATCCAATTGGTCAAAATATATAATCAAGATTGTATCCAAATAATCTCACATTTATTAGCAAATTTAATAGGTTTTGTTGTTCTAAGTGTTTATCTCATTCTGGGTAGGAAGAAACTTGGCATTCTAAATTCTTGGATCCAAGAAGTCTTCTACAGCCTAAGCGATACAATGAAAGCTTTTTCTATTCTTTTAGCAACCGATCTATGTATTGGGTTTCATTCGCCCCATGGTTGGGAACTTATTATCGATTCGATCTTCGAAAATTATGGATTTGCCCATAACGAACGAATAATATCTGGTCTCGTTTCAACTTTTCCAGTCATCTTAGACACAATTTTTAAATATTGGATCTTCCGTCGTTTGAATCGTATATCTCCTTCACTTGTAGTAATTTATCACTCGATGAATGAAAAATTAGCCTATTGGATGTATGCTGGTCCTGCTCATATTGGAACCCTACGAGTAGCTAGTTCTTTCAAAAATGTGCATGCCATTATGCACGCTCCTCTAGGAGATGATTATTTTAATGTAATGCGTTCTATGTTAGAACGCGAAAGAGATTTTACTGCTGCAACTGCTAGCATAGTAGATCGTCACGTACTAGCACGTGGATCTCAAGAAAGAGTTGTGGATAATATTCTCCGGAAAGATAAGGAGGAACATCCTGATCTTATCATATTGACACCTACATGTACCTCTAGTATTTTGCAAGAAGATTTACAGAACTTTGTGGATAGAGCATCCATAATTTCTGATTCCGACGTAATTTTTGCGGATGTGGATCATTATCAAGTAAATGAAATTCAGGCAGCGGATAGAACTTTAGAACAGGTGGTTCGATATTATTTAGATAGATGTCATAGACAAGAAAAATTGGATAAATTCCTAACCGATGCACCTTCTGTCAATATAATTGGGATTTTTACATTGGGGTTTCATAATCAACACGATTGTCGTGAGTTAAGACGTTTATTACGAGATCTGGACATCGAAATTAATCAAATAATTCCTGAAGGAGGATCTGTAGAAGATCTTCAAAATTTACCAAAAGCTTGGTTCAATTTAATTCCTTATCGTGAAGTGGGCTTAATGACAGCGATGTATTTAAATAAAGAATATGGGATGCCTTACATATCTACAGCTCCCATGGGAGCTGTAGATATGGCGGAGTGGATCCGTCAGATTCAAAAAAATGTGAATATCTTGGCTCTTTGTTCATCGAGTAAAAGAGTGGATTATGAACCTTATATCGACGGACAAACTCGATTTGTTTCCCAAGCTGCTTGGTTTTCGAGATCTATTGATTGTCAGAATTTGACGGGCAAAGAAACAGTCGTTTTTGGTGATGCAACTCATGCTGCTTCAATCACTAAGATACTTGTTCGAGAGATGGGGATTCGTGTGAGTTGTGCAGGTACTTACTGCAAACACGATGCGGAATGGTTCAAAGAGCAAATCCAAGGTTTCTGCGATGAAATACTTATCACAGATGATCATTCTGAAGTAGGAGATATGATCGCTCACATGGAACCATCTGCAATATTTGGTACTCAAATGGAACGTCATATTGGTAAACGTCTTGATATTCCTTGTGGAGTTATTTCCGCACCAGTTCATATACAAAATTTTCCCTTGGGATACCGACCCTTTCTAGGTTACGAAGGTACTAATCAAATAGCGGATCTAATTTATAACTCATTTGCTCTGGGTATGGAGGACCATCTTCTAGATATTTTTGGTGGTCATGATACTAAAGAAATAATATCCAAATCATTGTCTACGGATATAAGCCTAATTTGGAATCCTGAAAGTCGACTAGAATTAAGTAAAATCCCCCGTTTTGCCAGAGAAAAGGTAGAAAGAAATACTGAAAAATTTGCACGACAAAAGGGCATTGAAACCATTACTGTCGAAGTAATGTACGCAGCTAAAGAATCGTTGAATACCAAAATAGCAGTTTATGGAAAAGGCGGAATCGGTAAATCAACCACTAGTTGTAATATTTCAATTGCCCTAGCTAGACGTGGTGAAAAAGTGTTACAGATTGGATGTGATCCCAAACATGATAGTACTTTTACTCTGACAGGATTTTTGATACCTACAATTATAGATACTTTGCAGTCCAAAGATTATCATTATGAGGATATTTGGTCCGAAGATGTCATTCATAAAGGTTATGGAGGGGTAGATTGTGTGGAAGCTGGGGGGCCACCCGCAGGAGCTGGATGCGGGGGATATGTGGTAGGAGAGACTGTGAAATTGTTAAAAGAATTAAATGCATTTTATGAATATGATATAATATTATTTGATGTATTAGGCGATGTGGTTTGTGGAGGTTTTGCTGCTCCGTTGAACTATGCAGATTACTGCGTCATTATTACAGATAATGGATTTGATGCATTATTTGCAGCTAATCGTATTACTGCTTCTATCAGGGAAAAAGCTCGTACACATCCACTCCGATTAGCAGGTTTGGTTGGAAATCGTACATCTAAAAGAGATCTTATCAATAAATATGTAGAAGCCTGTCCAATGCCCGTAATCGAAGTGTTACCTCTTATTGAAGATATTCGAATTTCAAGAGTCAAGGGGAAAACTTTATTTGAAATGGTTGGATCCGAACCATCTCTTAACTATGTATGTGAATATTATTTAGACATAGCGGATCAAATATTGTCCCAACCAGAAGGTATTGTACCAAAGGAGATTCCAGATCGGGAATTATTCAGTTTACTCTCTGACCTTTATCTCAATCCTATTGATGAGGGGAAACATCAAAATAATAAGGAAAATTTACTTGGATTTACGACGATTTCAGTTAAAATTGATGAAACTCTCACTGTCGAATGTGAGACAGGTAATTATCATACTTTTTGTCCAATTAGCTGTGTATCTTGGTTATATCAAAAGATTGAAGATAGTTTCTTTTTAGTTGTGGGCACAAAGACATGCGGTTATTTTCTGCAAAATGCACTTGGAGTTATGATTTTTGCAGAACCTCGCTATGCAATGGCAGAATTGGAAGAAGGAGATATCTCGGCTCAATTGAATGATTATGAAGGATTAAAAAAGCTTTGTATTCGAATAAAAAAAGATAGAGACCCCAGCGTGATCATATGGATAGGTACTTGTACTACAGAGATAATCAAAATGGATTTGGAAGGTATGGCACCCAAATTAGAATGGGAAATTGGAATCCCAATTCTAGTGGCAAGAGCGAATGGACTCGATTATGCTTTTACTCAAGGAGAAGATACTGTGTTAGCTGCGATAGCACATCGTTGTCCAGAACCGGAATTCTCCGTTCGTGAACGAAAAGAAACTATACAAAAATTTTTCACTTTTCATTCTAAGAGGAATTGGTCGAATATGCAAATCACCCTTCCTTAGTTCTTTTTGGATCTTTGCCGTCCAATGTGGCTTCTCAACTAAATCTAGAATTAAAACGTCAATCCATCAAGGTATCAGGTTGGTTACCTGCTCAAAAATATATTGATCTTCCATCATTGGGTGATGGAGTTTATGTTTGTGGTGTTAACCCATTTTTGAGTCGGACAGCGACAACTTTGATAAGACGCGAAAAATGTGAATTAATTATAGCTCCTTTTCCTATCGGTCCAGACGGAACGCGTGCTTGGATTGAAAAGATTTGTTCTGTATTGGGTGTTGAGACCCAAGGTTTGGAGGAAAGGGAGGAACGGATATGGGAAAGTTTAAAGGATTATCTTGATTTGGTATGCGGTAAATCTGTCTTTTTCATGGGAGATAATCTGCTAGAAGTATCTCTAGCAAGATTCTTAATCAGATGTGGAATGATCGTTCATGAAATTGGTATTCCATATATGGATAAACGATATCAAGCTGCTGAATTATCACTTTTACAAGATACATGTATAAAAATGTGTGTACCAATACCACGAATTGTAGAGAAACCAGATAATTCGAATCAAATACGACGTATACGCGAATTACAACCCGACTTAGCTATCACGGGAATGGCTCATGCTAACCCATTAGAGGCAAGAGGAATTAGTACTAAATGGTCAGTTGAATTTACTTTTGCCCAGATTCATGGGTTTGCTAATGCAAGAGATGTACTTGAATTGGTTACCCGACCTCTACGTCGTCAGAAAAATTTAGAAGACTTGGGTCCAACCACTTTGGTGAGAAAAAAAGA----------------------------------------------------------------------------------------------------------------------------------------------------------------------------------------------------------------------------------------------------------------------------------------------------------------------------------------------------------------------------------------------------------------------------------------------------------------------------------------------------------------------------------------------------------------------------GATCAATTCCAAAGAAATGGAAACAAACATAGATCTTGGCAACAATTCTTTTTATATCCACTTTTTTTTCGGGAAGATCTTTACGCAATTGCTCATGATCATCATTTAGATAGATCTAGTTCCTCCGAACCAACGGAAATTTTAGTTTCTAATTTT---TTTAGTTTCCTCACTGTAAAACGTTCGATTCGTCGGATACGTAAACAGAAAATTCAATTAGTTTATTCGGGAATTGTTCTCGAATAAATTTCTTGGATGTAATAAGAATTTTTATTCTAAATTGATACTAGAAGGTTTGACAGTTGTCTTGGAAGTTTCGTTCGCAATGCGATCCAAACATTCATAGAAGGAATGGATGGATGGAATAGTATCCAATCCATCCATTGCATATTTCCTCTTATGGAGGATAAATTACCACATTCCAATTATATATCAGATATACGAGTGCCCTACTCAATTCATCCGGAAATTTTGGTTCGAATTTTTCGTCGCTGGATCCGAGATGCTCCTTCTTTGCATTTATTACGATCCATTCTCCATGAATGGAAAAATAGTCGAGAAAATTTGCAAAAAGC---TCTGGTTACACAGAGAGAAAATACAAGGTTCTCCCTGTTCCTGTGGAATTCTTATGTGTATGAATTCGAATCGTTTTTAGTTCCTTTTAAACGATTTTCTCATTCACAATCGTTGTTATATGGATCTTTTCCCGATCGAACTCATTTTGATAAAAAGATTAAACATATTGTCATATTTCCCCGTAATTTCAACGAAAAGATCTGGTTGTTGAAGGATCCTTTCATGCATTATGTGAGATATGGAGAAAGATCCCTTATAGCTCTAAAGGGTACTCACCTCCAAGTGAAAAAATGTAGATATCATCTGTTTCATTTTTGGCAATGCTATTTTCATCTTTGGTTTCAACCATATAGGGTATGTAGTCTTGAATTATCCAAGACTTATTCTTCTTTTTTAGGTTATTTTCTGCATGTTAAAATGAAACCTCTCGTAGTTAGGGCCAAAATGCTAGATGATTTATTCATTACCGATCTCATTACTATTGAATTAAACCCAATAGCTCCGATTAGATCAATTCTTTTCTTTTTGGCTAAAGAAAAGTTTTGTGACATCTCAGGGCGGCCAATTAGTAAATTGTCTTGGACCAGTCTATCAGATGATGATATCCTCGATCGATTCGATCGAATTTGGATAAATCTTTTTTATTACTACAGCGGATCAATCAATCAAGATGGTTTATACCATATAAAGTATATACTTCTACTTTCATGTGCTAAAACTTTAGCCTGTAAACATAAAAGTACGATACGTGTAGTTCGGGAAGAATTAGGTTCGGAACTTTTTACAAAATCGTTTTCAAAAGAACGAGAATTCATTTCTTCATCCTTTTCAAAAACTCGTTCACAGAGAGAACGAATTTGGAATTCAGATATTAGCCAGATAAATCCCCTGGCTAATTTCTGGCAAAAGATACAGAATAAACAAGTGATTAATATAGCAGATCTCGAAGAACAAGCTATCAATTTATTTTCTCGATTGGGATTTCCAAAAGAAATTTCTAGTCTTATATGGATTCTAATTGACATAATTACCCTTCTATTAGGAATTACAATAGGATTATTAGTTATTGTATGGCTCGAAAGAAAAATATCTGCGGGAATACAACAACGTATTGGACCTGAATACGCCGGTCCTTTGGGAATTATTCAAGCTTTGACGGATGGAATCAAACTACTGCTAAAAGAGGATATTCTTCCATCTAGGGGGGATATTTGGTTATTTAGTATTGGACCCGCGGTAGTGGTCATACCTATTTTTTTAGGTTATTTAGTAATTCCCTTTGGTCGCCACATTGTTTTAATTGATCTTAGTATAGGTGTTTTTTTTTGGATTGCCATTTCAAGTATTGCTCCCCTTGGACTTCTTATAGCAGGATATGGATCAAATAATAAATATTCTTTTTCAGGTGGTCTCCGAGCTGCTGCTCAAGCTATTAGTTACGAAATTCCTTTAGCTTTATGTGTGTTATCTATATCTCTATTATCCAACAGTTCAAGTACAATTGATATAGTTGAAGCACAGTGCAGATATGGTTTTTTCGGATGGAATTTGTGGCGCCAACCTATAGGTTTTCTAGCTTTTTTTATCTCATCTCTAGCAGAATGTGAGAGATTGCCGTTTGATTTACCAGAAGCGGAAGAAGAATTGGTAGCGGGCTATCAAACTGAATATTCGGGTATCAAATTTGGTTTATTTTACGTTGCTTCTTACCTAAATCTATTAGCTTCTTCATTCTTTGTAACAGTTCTTTACTTGGGCGGATGGAACTTATCAATTCCATTCATACCCATTCTGGAACATTTTGAATGGGATTCTATTTCTGGAATTAGCGGGGTCGTTAATATAACGATTGGGATCCTAATTTTATTAGCTAAAGCTTATCTGTTCTTATTTATTTCTATCACGGCAAGATGGACCTTGCCTAGGATAAGAATGGACCAATTATTGGATCTTGGGTGGAAATTTCTTTTACCTATTGCTTTGGGTAATCTATTACTAACAGCTTCTTTCCAACTTATTTTATTAAAGAGTTTCATTTGCTTCTCTTCTATGGAAGTTCCATTTTTCCAGAATGTATCTTGATTTTCGGCCTATTTCTTCTTCTAGTGATCGATTTCATTTCTGATCAGAAAAAGACAACTTGGTTCTATTTCATCTCTTTAACAAGTTTAGTGCTAAGCATAGCGGTTTTGTTATTTCAATGGAGAGAAGAACCTACGATCAGTTTTTTTGGTAATTTCCAAACAAACAATTTCAATAAAATATTTCGGTTTCTCATTTTATTATGTTCCACTTTATGTATTCCTCTATCCGTGGAATACATTCAATGTACAGAAATGGCTGTAACAGAGTTTTTGTTATTCATATTAACAGCTACTCTAGGAGGAATGTTTTTATGTGGTGCTAATGATTTAGCAACTATCTTCGTAGCTTTAGAATGTTTAAGTCTATGTTCTTATCTATTATCTGGATATACCAAAAGAGATGTACGGTCTAATGAGGCTATTATGAAATATTTACTTATGGGTGGAACAAGTTCTTCCATTCTTGTTTATGGTCTTTCTTGGCTATATGGTCTATCTGGAGGAGAGATTGAACTTCAAGAAATAGCCAATGGTCTTATAAATACACAAATGTATAACTCTCCAGGAATTTGGATTGCACTTCTATCTATAACGGTAGGAATTGCATTCAAGCTTTCTCTAGTTCCTTTTCATCAATGGACTCCCGATGTATATGAAGGATCTCCCACTCCAGTCGTTGCTTTTATTTCTGTTATTTCAAAAGTAGCTGCTTCAGCTTTAGCCACTAGAATTTTTGATATTATTTTCTATTTCTCATTAAACGAATGGCATTTTATTTTGGAAATATTAGCTATTCTTAGCATGATATTAGGAAATTTAATCGCTATTACTCAAACAAGCATAAAGCGTATGCTTGCATATTCATCCATAGGTCAAATTGGATATATCCTTATTGGAATAATTGATAGAGACTCAATTAATGGATATGCAAGTATGATAACTTATATGTTGTTCTATATTTTTATGAATTTAGGAACTTTTGCTTGTATTGTATTATTCAGTCTACGTACAGGAACAGATAACATTCGGGATTATGCAGGATTATATATGAAAGACCCTTTTTCAGCTTTGTCTTTATCTTTATGTCTGCTATCTCTAGGAGGTATTCCTCCATTAGCAGGCTTTTTTGGAAAACTTTATCTATTCTGGTGTGGATGGCAAGCAGGCTCCTATTTATTGGTTTCGATAGGACTTTTTATGAGTGTTATTTCAATATATTATTATCTGAAAATAATTAAGTTATTAATGACTGAACGAAACAAAGAAATAACTCCCCACGTGCAAAATTATAGATTATCTCTTCAATATCAAAAAATTATATCGAATTGAGTATGATTGTATGTGTAATAGGATCTACTTTACTGGGAATAGTAATGGATCCAATTATTGCAATTGTCCAGGATACATTATTTTTTCTATTTTCTGAATATGATACTTTTTGGGTATATTTATTCATATCCAGCCTTATTCCGATTCTGGCATTCTCGATTTCCAGAAGTTTGGCTCCAATAAGTAAAGGGCCGGAGAAAGCCACTAGTTATGAATCAGGTATAGAACCAATGGGAGATACCTGGATCCAATTTAGAATTCGTTATTATATGTTTGCTTTAGTTTTCGTTGTTTTTGATGTGGAAACAGTCTTTCTCTAAGTAATTTACCTTGGTTAACAATAATTGTTATTTTGCCCATATCTGCGGGGTTATTAATCCCATTATTTCCCCATAAAGGAAATAAAATGATTCGATGGTATACTCTAGGTATTTGCTTATTAGATCTCCTTTTAATGACCTATATATTCCGTTATCATTATAATTTTGATAATTCATTAATCCAATTGGAAGAGGATTATAACTGGATAAATCTTATCCATTTTCATTGGAAACTGGGAATTGATGGATTTTCCATTGGACTTATTTTATTAACGGGGTTTGTAACTACTTTAGCTACTTTAGCTGCTTGGCCAGTTACTCGAAATCCGCGATTATTGCATTTCTTGATGTTGGCAATGTACAGTGGCCAATTGGGATTATTTGCTTCTCGAGATATTCTACTTTTCTTTCTCATGTGGGAGTTGGAACTAATTCCTGTTTACCTACTTTTATCCATGTGGGGGGGAAAAAGACGTCTATATTCGGCCACGAAATTTCTTTTGTATACTGCGGGTGGTTCCATTTTTATCTTAATGGGAGCTTTAAGTATGGGTCTCTATGGTCTCATGGACCAACATTCGATTTCGAACTATTAGCTAAAAAAGATTATCCCATCACACTTGAAATAATATTCTATTTAGGGTTTTTGATCGCTTATGCAATAAAATTGCCAATCTTCCCTTTACATACCTGGTTACCAGATACTCATGGGGAAGCACATTATAGTACATGTATGCTTTTGGCCGGAGTTCTATTGAAAATGGGAGGATATGGGTTGATTCGGATCAATATGGAATTGCTACCTCATGCTCATTCTTTGTTTTCGCCGTGGTTGATAATAATAGGAGCAGTGCAAATTATCTATGCAGCTCTAACTTCTATGGGTCAACGCAATTTGAAAAGAAGGATAGCCTATTCATCAATATCTCATATGGGTTTTGTAATTATAGGAATTGGTTCCATGACATATACAGGTCTCAATGGAGCCATTTTGCAAATGATTTCTCATGGATTGATTGGTGCTGCACTTTTTTTCTTGGTAGGAACAAGTTATGATAGGATACGTACTCTTTTCCTTGATGAAATGGGAGGAATCGCTATACCAATACCTAAAATCTTTACTATGTTCAGTAGTTTTTCAATGGCTTCTCTTGCATTGCCAGGAATGAGTGGTTTTGTAGCAGAATTTATGATATTTTTGGGAATAATTACTAGTCACAAATATTCTTTGACCTTTCGGATCATTATTACTGCAATAGCGGCAATTGGAATGATATTAACTCCCATTTATTTGTTATCTATGTTACGTCAAATGTTCTATGGATATAAGGTTTTGAATGCCCCGAATCCTTATTTTAAGGATTCGGGACCACGCGAAATTTTTATTTTGATCTGTCTTTTTCTACCAATCATAGGTATTGGTCTTTACCCCGATCTAGTTCTATTTTTATATAATGCTAAGGTAGAAGCTATTTTATCTCAATCTTTCTCGAACATGCACTTATTTTAGGTGCTTATTTATTCTCTATCGGTATTTATGGACTAGTAACAAGTCGAAACATGGTTAAAGCACTTATGTGTCTTGAGCTAATACTGAATGCGGTTAATTTAAATCTAGTTACATTCTCAGATTATTTTGATAGTAGGCAAGTAAAGGGAGATATCTTCTCAATCTTTGTTATAGCTATTGCTGCTGCTGAAGCAGCTATTGGATTAGCTATTGTTCTGGCAATATATCGTAACAGAAAATCAACTCGTATTGATCAATTTAATTTGTCAAAATGGGAATTTATATACAAATATGCTCGGATCGTGCCTTTCCTTCCGCTTTCGGCTTCTGTACCAATCGGATTAGGATCCTTATTTTTTCCAGGAGCAACTAAGAGTGTTCGCCGTACATGGGCTCTTATTAGTATTTTTCTGTTAAGCGTAGCTATGTTTCTTTCTTTCAATTTGTTCTTGCAACAGATTACCGGTGGTCCCATCTATCGATATTTCTGGTCCTGGGTTATCAATAATAAGTTTTCATTAGAGTTGGGCTATTTGATTGATCCACTTACTTCCATTATGTTAGTTTTAGTTACAACAGTTGGAACCATGGTTATGATCTACAGTGATAATTATATGTCTCATGATAAAACATATGTGAGGTTTTTTGCTTACCTTAATTTTTTCAATGCTTCTATGCTGGGGCTAGTTATTAGCCCTAATTTATTACAAATATATCTTTTTTGGGAATTAGTAGGAATGTGCTCCTATTTATTGATAGGTTTCTGGTTTACACGACCCAGTGCGGCTAATGCTTGTCAAAAAGCATTTATAACTAACCGTGCGGGGGATTTTGGACTCTTATTAGGAATCCTAGGTTTTTATTGGGTAACAGGTAGTTTTGAATTTCAATATTTGTCTGAAAAATTAAACGAATATTGCCGTTGATGGGGTTGGTTCGTTTTTTGTTACTTCGTGTGCTTTTCTCTTATTTTTAGGTCCAGTAGCCAAATCTGCACAATTCCCACTTCATGTATGGTTACCTGATGCTATGGAAGGGCCTACTCCTATTTCAGCTCTTATACATGCCGCTACTATGGTAGCAGCAGGAATTTTTCTTGTAGCTCGATTGTTTCCTCTTTTTAAAGTTCTACCTTTAATAATGTATCTTATCTCTTGGATAGGTGGAATAACAGCTCTATTGGGAGCTACTATGGCTCTCGCTCAAAAAGATCTTAAAAGAGGCTTGGCTTATTCTACTATGTCTCAATTAGGTTACATGATGTTAGCTCTAGGGATAGATTCCTATCGAATCGCTCTGTTCCATTTGATTACACATGCTTATTCCAAGGCATTATTGTTCCTAGGATCTGGATCAGTGATCCATTCCATGGAACCCATTGTTGGATATTGCCCCGGTAAAAGTCAAAATATGGCTCTTATGGGTGGTTTGAGGAAATATATGCCAATTACAGGAATCACTTTTCTTTTAGGGACACTTTCTCTTTCTGGTATTCCACCTTTTGCTTGTTTTTGGTCTAAAGACCAAATTCTTAGTGACAGTAAGTTATATTCTCCCGTTTTCGGGGGGATAACTTGGTTCACAGCAGGATTAACTGCCTTTTACATGTTTCGTATGTATTTACTTACTTTTGAAGGGGACTTCCGCGTAAATTTTATAACAACCATATTACGTTATATTCGACTTCTATGTGGGGAGAGGAGGAATCCAGGATATTAACAAATTATAGGAAGAAATAATCCTTTTCCAAAGAAGCATTTCAAATTTCGAATAAGATGGAAGGATTAAAAAGAACATTGTCACTTATCCGGATCTTTTGCATATCCGAAAGAATCGGGCAAGGCAATGCTATTTCCTTTAATTATATTGGGAATATTTACTCTGTTTGTTGGATTGATAGGAGTTCCTTTTTTTCGAAGCGGAATGAGTTATGACATATTATCTCAATGGTTTACTTCACCAATGACCCATTTTGATAAACATCCGGAGAATTGGTCTGAATTTTTCATAGATGCAATCCCCTCAGTTGGTATAGCATTTCTCGGTATATTGATGGCCTTTATTCTATATAGACCTATTTACTTCTTATCACAGGATGTTAAAACAAATCCTCATATGAATATTATGACCAATTGATTAATATTATATATAATTGGTCTTATCATCGAGCTTATATAGACATATATTATGACAGAATCTTTATTAAAGGTATACGAGGATTAGCTGAAACAAGTCATTCATTTGATCAATGGGCAATTGATGGAATACCAAATGGAGTAGGCTTTTTAGGTCTTTTTGTAGGAGAGGGAATGAGATGCTTAGGAGGGGGACGTATAGCTTCCTATATATTTCTTTATTTTGTATATTAATATCGACCTGA---------TGATATTCTTTTGGCTCTTCTAACGCTAAGTCTCATATTAGGAGGTATAGGAGTAGTATTACTTACTAATATAATTTATTCCGCTCTTTCATTGGGGCTAGTTCTTATTTGTATATCCCTTTTTTATATTCTATTGAACGCAGATTTTGTAGCTGTTGCACAAATCCTGATCTACATAGGAGCTGTTAATATTTTGATTCTATTTGCCGTGATGTTGATGAATAATCCGAAATATCCCAATTATGCCCCTCCCTGGACCGTCGGAGATAGCATCACTTCAATAGTTTGTACGAGTCTTTTTTATTCCTTAATTACTATTATCTTGAACATATCATGGTTCGGAATATCTCTGACTCAAAAATCAGATAAAATGTTAGAACGAGATTTAACAAACAATATTCAACGTATTGGGGCTCATTTATCCACTGATTTTTTCCTCCCATTCGAACTTATTTCTATAATTCTTCTAGTTGCTCTTATAGGAGCTATTACTATAGCTCGGCGAGAAGAAACAGTTTTGCTACGAAGAAGGACCCCATGATGGTAAGTATGGGTCCTCATCATCCATCAATGCATGGTGTTCTTCGACTTATTGTTACTCTAGATGGTGAAGATGTTATTGACTGTGAACCTATATTAGGTTATTTACATAGAGGGATGGAAAAAATTGCTGAGAACCGAACAATTGTTCAATATCTCCCCTATGTAACACGATGGGATTATTTAGCTACTATGTTCACAGAGGCAATAACGGTGAATGCGCCAGAAAAATTGGAAAATATTCAAGTACCTAAAAGGGCTAGCTATATCAGAGTGATTATGCTAGAGTTAAGTCGTATAGCTTCTCATTTGTTATGGCTTGGACCTTTCATGGCTGATATTGGTGCGCAAACTCCTTTCTTTTATATTTTAAGAGAGAGGGAAATGATATATGATTTATTTGAAGCTGCCACGGGCATGCGAATGATGCATAATTATTTCCGTATTGGAGGAGTAGCTGTAGATTTACCCTACGGTTGGATAGATAAATGCTTAGATTTTTGCTATTATTTCTTCCCAAAAGTGACAGAATATGAAAGGCTTATTACACGCAATCCTATCTTTTTAAAACGAGTTGAGGGAGTAGGCATTATTAGTAGAGAAGAAGCAATAGATTGGAGTTTATCAGGGCCCATGCTACGAGCTTCCGGAATCCAATGGGATCTTCGTAAAGTGGATCATTATGAATGTTACGATGAATTGGACTGGGAAATCCAATGGCAAAAAGAAGGAGATTCGTTAGCTCGTTATTTGCTTCGAATCGGGGAAATGAAAGAATCTATAAAAATAATTAGACAGGCCCTAGAAGTAATTCCGGGAGGTCCCTATGAGAATTTAGAGATCCGACGTTTAAATAAGGGAAAAGATTCGCAATGGAACGATTTTGAATCTCGATTTATTAGTAAAAAACCTTCCCCTACTTTTGAATTATCAAAACAAGAACATTACGTGAGAGTAGAAGCTCCCAAAGGGGAATTAGGAATTTTTTTAATAGGAGATGATAATATTTTTCCCTGGAGATGGAAAATCCGACCACCTGGTCTTATTAATTTGCAGATTCCTCCTCAACTGGTTAAAAGGATGAAATTAGCCGATATTATGACGATTTTGGGTAGTATAGATATAATTATGGGAGAGGTTGATCGTGTGACTGGGTTTATGAATTATAGTGAACAAGCAATACAGGCTGCGAGATACATTGGTCAAGGTTTTATGGTTACCTTATATCACATGAATCGTTTACCTATTACTATTCAATATCCCTATGAAAAATTGATCCCATCAGAACGATTTCGTGGACGGATCCACTTTGAATTTGATAAATGTATTGCTTGTGAAGTATGCGTCCGTGTATGCCCGATCAATCTACCTGTTGTGGATTGGAAAGTCGGAATAGATATTGGGAAAAAACGATTGGAAAATTATAGTATTGATTTTGGAATTTGTATCTTTTGTGGGAATTGTGTCGAATATTGTCCCACAAATTGTCTGGCGATGACTGAAGAATATGAACTTTCGACCTATGATCGTCATGAATTAAATTATGATCATATTGCTTTAGGACGTTTACCAATATCGGTTGTTGAAGATTTAACAATTCAAACAATTCCGAGAAGGTCGATTATCTGCTTGGCTAGCCAAGCATAAGTTAGCTCATAGACCTTTGGGTTTTGATTACCAAGGCACAGAAACATTACAGATCAAATCTGAGGATTGGGCCTCTATAGCCGTTGCTCTATATGTTTATGGTTTTAATTATCTCCGTTCTCAGTGTGCTTATGATGTAGCACCAGGGGGATCCTTAGCTAGTGTATATCATCTTACGAGAATAAAGGATAATGCAGATCAACCCGAAGAGGTGTGTATAAAAGTTTTTGTCCCAAGGGAAGATCCCAGAATCCCGTCTGTTCTACGTATTTGGAAAGGTGCTAATTTCCAGGAACGGGAATCTTATGATATGTTGGGAATATTTTATGAAAGTCATCCATGTCTAAAACGTATATTGATGCCTGAAAGTTGGATTGGGTGGCCTTTGCGCAAAGATTATATTGCACCTGATTTTTATGAAATACAAGATTCTCATTTTGAGTGGTTAAAGCCGGCGATAAATCCTATAGAGTCATCTTTGCTTGATCAAGCAACTCCAAATTCAGTTATTTCAACTACTCTAAACGATCTGTCAAATTGGGCAAGACTCTCTAGTTTATGGCCGCTCCTTTATGGTACTAGTTGTTGTTTCATCGAATTTGCTTCATTAATAGGTTCGCGATTCGACTTTGATCGTTACGGTTTGGTGCCAAGATCCAGTCCTAGGCAAGCCGACCTCCTTATAACAGCCGGAACTGTTACCATGAAAATGGCTCCTTCTTTAGTGAGATTATATGAACAAATGCCCGAACCCAAATATGTAATTGCTATGGGAGCATGTACTATTACAGGAGGAATGTTTAGTACAGATTCTTATAGTACCGTTCGCGGAGTAGATAAGTTAATTCCTGTGGATATCTATTTGCCGGGTTGTCCTCCTAAACCAGAAGCTATTATAGATGCTATAATAAAACTTCGTGAAAAAATAGCTCAAGAGATATCTGAAGATAGGACCGAGTTTCAACAAGGAAAGAGATATTTCACTAGAAAACATAGGTTTCATATTGGGTCCAGTATTCATACTGAAAATAAGGAGGATAAGTTTTTTCATCAATCTTATGAATCTCGGTTTGAATCCACTTTAGAGATAACTCCCAAAACATCTGCAAAATAGAAAAACTTATAACTGGGTAAAAAAGTGGATAACTCAATCAATTTCCGTCTTAATCATGATAGATATAATGACTCGGACATCTATTGCGAATGCATATCCCATTTTCGCACAGCAAGGTTATGAAAATCCTCGAGAAGCAACTGGGCGTATTGTATGTGCCAATTGTCATTTGGCTAAAAAACCTGTGGAGATCGAAGTTCCACAGTCCGTGCTTCCTGATACCGTATTTGAAGCAGTTGTTAAAATACCCTATGATAAGCAAATAAAACAAGTTCTTGCTAATGGTAAGAAAGGAACTTTAAATGTAGGAGCTGTTCTTATTTTACCCGAAGGTTTTGAATTAGCTCCTCCGGATCGTATTTATCCTGAGATTAAGGAAAAGATAGGTGATCTTTATTTTCAGAACTACCGTCCGAATCAAAAAAATATTATAGTAATAGGTCCTGTTCCTGGTCAAAAATATAGTGAAATTGTCTTTCCCATCCTTTCACCAAATCCCGCTACTAATAAAGCAGCTCACTTCCTGAAATATCCCATATATGTGGGTGGTAATAGAGGAAGAGGACAAATTTATCCCGATGGGAGCAAAAGCAACAATACAGTCTACAACGCTTCAGCAACGGGTAAAGTAAGTAAAATTGCACGTAAAGAAAAGGGTGGATATCAAATAACTATTGATAATTCATCAGACGGTCGACAAGTGGTTGACTTTGTACCTCCGGGACCGGAACTTCTTGTTTCAGAAGGCGAATTCATCAAGGCGGATCAGTCGTTAACGAATAACCCTAATGTAGGTGGATTTGGTCAGGAAAATGCAGAAATAGTACTTCAAGATCCTTTACGTGTTCAAGGTCTTTTATTATTCTTAGCATCTGTCATTTTAGCACAGATATTTCTGGTTCTTAAGAAGAAACAATTTGAGAAAGTTCAATTGGTCGAAATGAATTTTGTTAAAGTATACGATTGGTTCGAGGAGCGTCTCGAGATTCAGGCGATTGCGGATGATATCACTAGTAAATATGTTCCTCCTCATGTTAATATATTTTATTGTTTAGGGGGGATCACACTGACTTGTTTTTTGGTACAAGTAGCTACCGGTTTTGCTATGACTTTTTACTATCGTCCCACTGTTCTAGAAGCTTTTGCCTCTATTCAATACATAATGACTGAAGTGAACTTCGGTTGGCTAATCCGATCGGTCCATCGATGGTCGGCAAGTATGATGGTTTTAATGATGATCTTGCATGTATTCCGTGTTTATCTAACAGGTGGATTCAAAAAACCTCGCGAATTAACTTGGGTTACGGGTGTAATTCTAGCTGTATTAACCGTATCTTTCGGTGTAACTGGGTATTCTTTGCCCTGGGATCAAATTGGTTATTGGGCAGTCAAAATTGTGACCGGTGTGCCTGAGGCCATTCCGTTAATAGGAGCTCCTTTGGTAGAGTTATTACGCGGAAGTGTTAGTGTGGGTCAATCTACCTTGACTCGTTTTTATAGTTTACACACTTTCATATTACCCCTTCTTACTGCTGTATTTATGTTAATGCATTTTCTAATGATCCGCAAGCAAGGTATTTCAGGTCCTTTAGGAGTAACAAAGAAACCTGACTTGAATGATCCTGTATTAAGGGCTAAATTAGCTAAAGGCATGGGGCATAATTATTATGGTGAACCCGCTTGGCCCAATGATCTCTTATATATTTTTCCAGTAGTTATTTTTGGTACTATTGCATGTACCGTAGGTTTAGCAGTTCTAGAACCATCAATGATTGGTGAACCGGCAAATCCATTTGCAACTCCTTTGGAAATATTACCGGAATGGTATTTTTTCCCCGTATTTCAAATACTTCGTACAGTACCTAATAAACTATTAGGTGTCCTTTTAATGGCTTCAGTACCTGCAGGACTATTGACAGTCCCTTTCTTGGAGAATGTTAATCAATTCCAAAATCCATTTCGTCGTCCAGTAGCTACAACAGTATTCTTAATCGGTACCGCAGTAGCTCTTTGGTTAGGTATTGGGGCAACGTTACCTATAGATGAATCTTTAACTCTAGGTCTTTTCAATTTGATCTAATTATTGAAGTTTTGTTATCCGGAATTGTGTTAGGTCTAATTCCTATCACTTTGGCTGGATTATTTGTAACTGCATATTTACAGTACCGACGTGGTGATCAATTGGATATTCTTACTATAATTAGTTATTTTGGTCTTTTATTAGCTTTGCTTATTTTCACCTCAGTCCTATTCATCGGTCTAAGCAATATACGACTTATTGATATAGTCGGTATCGCTTGGGCTGCTCTAATGGTAGTTTTTACTTTTTCTCTTTCACTCGTAGTATGGGGTAGAAGTGGGCTATCATTCGTTCACCGGAACCAGAAGTAAAGATCGTAGTGGAGAGGGATCCTATTAAAACCTCTTTTGAAAAATGGGCTAAACCCGGTCATTTCTCAAAGACACTAGCTAAGGGCCTAATACTACCACCTGGATCTGGAACCTACATGCTGATGCTCACGATTTTGATAGCCATACCAATGATTTGGAAGAGATTTCCCGCAAAGTATTTAGTGCTCATTTTGGTCAATTAGCCATCATCTTTATTTGGCTAAGTGGGATGTACTTTCACGGCGCTCGTTTCTCCAATTATGAAGCATGGCTAGGCGATCCTACTCACATTAAACCCAGTGCTCAGGTAGTTTGGCCAATAGTAGGTCAAGAAATTTTGAATGGAGATGTAGGTGGAGGTTTTCGAGGAATACAAATAACCTCTGGGTTCTTCCAGATTTGGCGAGCATCCGGAATAACTAGTGAATTACAACTTTACTGCACCGCAATTGGTGCATTGATCTTTGCAGCGTTAATGCTTTTTGCTGGTTGGTTCCATTATCACAAAGCTGCTCCAAAATTGGCTTGGTTCCAAGATGTAGAATCCATGTTGAACCACCATTTAGCAGGGTTACTAGGACTTGGGTCTCTAGCTTGGGCAGGCCACCAAATACACGTTTCTTTACCTATTAATCAACTCCTAGATGCTGGAGTGGACCCTAAAGAGATACCACTTCCTCATGAATTTATTTTAAATCGTGAGCTTTTAGCTCAACTTTATCCCAGTTTTGCTGAGGGATTGACCCCATTTTTCACCCTGAATTGGTCGGAATATTCAGAATTTTTGACTTTTCGTGGAGGACTCAACCCAGTAACGGGGGGTCTGTGGCTGACCGATACTGCACACCACCATTTGGCTATTGCAATTCTTTTTCTAATCGCTGGTCATATGTATAGGACCAATTGGAGTATTGGCCATAACCTCAAGGAAATTTTGGAAGCTCATAAAGGTCCATTTACAGGGGAAGGACATAGAGGTCTTTACGAGATCTTAACTACTTCATGGCATGCTCAATTAGCTCTTAATCTAGCTATGTTAGGATCTTTAACTATTGTCGTAGCTCACCATATGTATTCTATGCCTCCCTATCCATATCTAGCTACTGACTATGGTACCCAACTCTCTCTGTTCACGCACCATATGTGGATTGGTGGATTTCTCATAGTTGGCGCTGCTGCACATGCAGCTATTTTTATGGTAAGAGACTATGATCCGACTACTCAATACAACAATCTTTTAGATCGTGTTCTGAGACATCGTGATGCAATTATATCACACCTCAACTGGGCATGTATTTTCTTAGGCTTCCATAGTTTTGGTCTATATATTCATAATGATACTATGAGTGCTTTAGGACGTCCTAAAGATATGTTTTCAGATACTGCTATACAATTACAACCTATCTTTGCTCAATGGATACAAAACACTCATGCTTTAGCACCTAGTTTGACAGCTCCTGATGCAACAGCAAGCACCAGCTTAACCTGGGGAGGTGGTGATTTGGTAGCAGTAGGTGCCAAAGTGGCTTTGTTACCTATTCCATTAGGAACTGCGGATTTTTTAGTGCACCATATTCATGCATTTACTATCCATGTGACTGTATTAATATTACTTAAAGGTGTTTTATTTGCTCGCAGTTCTCGTTTAATACCCGATAAAGTGAATCTTGGTTTTCGTTTTCCTTGCGATGGGCCTGGTAGAGGAGGAACATGTCAAGTATCTGCCTGGGATCATGTCTTCCTAGGGTTATTCTGGATGTACAATGCAATTTCGGTAGTAATATTCCATTTTAGCTGGAAAATGCAGTCCGATGTTTGGGGTAGTATAAGTGATCAGGGAGTAGTAACTCATATTACAGGAGGAAACTTTGCACAGAGTTCCATTACAATTAACGGGTGGCTCCGCGACTTTTTATGGGCACAAGCTTCTCAAGTAATCCAATCTTACGGTTCTTCATTATCTGCATATGGTCTTTTATTCTTAGGTGCTCATTTCGTTTGGGCCTTTAGTTTAATGTTCCTATTTAGTGGCCGTGGATATTGGCAAGAACTTATTGAATCTATTGTTTGGGCCCATAATAAATTGAAAGTTGCTCCTGCTATCCAGCCCAGAGCCTTGAGTATTGTCCAAGGACGTGCTGTAGGAGTAGCTCATTACCTTCTGGGTGGAATCGCCACAACATGGGCGTTCTTCCTAGCAAGAATTATTGCAGTAGGAGCATCAAGATTTCCAAAGTTCAGCCAAGGCTTGGCCCAGGACCCAACTACTCGTCGTATTTGGTTTGGTATTGCTACTGCACATGACTTTGAGAGTCATGATGATATTACCGAAGAACGCCTTTATCAAAAGATTTTTGCTTCTCACTTTGGTCAGTTAGCTATAATCTTTCTGTGGACCTCTGGTAATTTGTTCCACGTAGCTTGGCAAGGCAATTTCGAAGCATGGGTACACGATCCCTTACATGTAAGACCTATTGCGCATGCAATTTGGGATCCTCATTTTGGTCAACCGGCCATAGAAGCCTTTACCCGAGGAGGTGCCCCCGGTCCGGTCAATATTGCTTATTCCGGTGTTTATCAGTGGTGGTATACAATTGGCTTACGCACTAATGAAGATCTTTATACTGGAGCTCTTTTCTTGCTATTTCTTTCTGCTATCTTTTTAATAGCGGGTTGGTTGCATCTACAACCTCAATGGAAACCAAGTGTTTCATGGTTTAAAAATGCCGAATCTCGTCTCAATCATCATTTGTCGGGGCTCTTCGGAGTCAGTTCTTTGGCTTGGACGGGGCATTTAGTTCATGTCGCTATTCCTGAATCAAGAGGACAGCACATAAGATGGGATAATTTCTTGAATGTATTACCATATCCCCAAGGTTTGGAACCACTTTTTACAGGTCAGTGGAATCTTTATGCTCAAAATCCTGATTCCAGTAGCCATTTATTTGGTACCTCTCAAGGGTCGGGAACTGCTATTCTAACTCTTCTCGGAGGATTCCACCCACAAACTCAAAGTTTGTGGCTAACTGATATCGCTCATCATCATTTAGCTATTGCATTTGTCTTTTTCATTGCTGGTCATATGTATAGAACCAACTTTGGGATCGGACACAGTATAAAAGATATTTTAGAAGCACATATTCCTCCAGGAGGCTTATTAGGACGCGGACATAAGGGTCTTTACAACACAATCAATAATTCTCTTCACTTTCAATTAGGTCTTGCTCTAGCTTCTTTGGGAGTTATTACTTCCTTGGTAGCTCAACACATGTATTCTTTACCTGCCTATGCATTCATAGCACAAGATTTTACTACCCAAGCTGCATTGTATACTCATCATCAATACATTGCCGGATTCATTATGACAGGGGCATTTGCTCATGGAGCTATATTTCTCATTAGAGATTATAATCCAGAACAGAATAAGGATAATGTATTGGCGAGAATGTTGGAGCATAAGGAAGCCATAATATCTCATTTGAGTTGGGCTAGTTTATTCCTAGGTTTTCATACCTTGGGACTTTATGTTCATAACGATGTTATGCTTGCTTTTGGTACTCCAGAAAAACAAATCTTGATTGAGCCTATATTTGCTCAATGGATACAATCTGCTCATGGTAAGGCCTTATATGGTTTTGATGTACTCTTATCTTCAGCAAATGATCCAGCATTCAATGCTGGTAAAAGCATATGGTTACCCGGTTGGTTGAACGCTATTAACGATAATAAAAATTCACTGTTCTTAACAATTGGTCCTGGAGACTTTTTGGTTCATCATGCTATTGCTCTAGGTTTGCATACAACTACATTGATTTTAGTAAAAGGTGCTTTAGATGCGCGTGGTTCTAAGCTAATGCCTGATAAGAAAGATTTTGGTTATAGTTTTCCTTGCGATGGTCCGGGACGGGGCGGTACTTGCGATATTTCGGCCTGGGATGCTTTTTATTTAGCAGTTTTCTGGATGTTGAATACCATTGGATGGGTTACTTTCTATTGGCATTGGAAGCATATCACCTTATGGCAGGGAAATGTAGCTCAATTTAATGAGTCTTCCACTTATTTAATGGGATGGTTAAGAGATTATCTTTGGTTAAATTCTTCACAACTAATTAATGGATACAATCCTTTTGGTATGAACAGTTTATCTGTCTGGGCGTGGATGTTCTTATTTGGGCATCTTGTTTGGGCTACTGGATTTATGTTTCTTATTTCTTGGCGTGGATATTGGCAAGAACTGATTGAAACTCTTGCATGGGCCCATGAACGCACACCTTTGGCTAATTTAGTTCGATGGAGGGATAAGCCGGTAGCTCTTTCCATTGTTCAAGCACGATTAGTTGGATTAGCTCACTTTTCTGTAGGCTATATATTCACCTATGCAGCTTTCTTAATCGCCTCTACATCAGGCAAATTCGGTGCACATTCAGTCAAAATTTATGATACATGTATTGGTTGTACCCAGTGTGTACGAGCGTGTCCCACAGATGTATTAGAAATGATACCTTGGGAAGGATGTAAAGCTAAGCAAATTGCTTCTGCTCCAAGAACAGAAGACTGTGTAGGTTGTAAGAGGTGTGAATCGGCTTGTCCAACGGATTTCTTAAGTGTACGTGTTTATTTATGGCATGAAACAACTCGCAGTATGGGTCTAGCTTAC------ACCAACTTACCCTCTGTTTTCGTGCCTTTGGTGGGCTTGTTTTTTCCGGCAATTACAATCGTTTTTCTATATTTCTATATTCAAAATGACGAAATTTTACAAGATATAAAAACATATCTTTCCACAGCGCCTGTGTTAACTACTTTATGGTTGGGATCTTTAGCCGGTTTATTGATTGAGATAAATCGTTTTTTCCCAGATGCCCTGACTTTTCCCTTTTTTTACCGCAATTCTAGAAAGACGCGAAAGCGCAAGCCTATGGAATCGTTTTTGCGATTGGATCACTAGCACTGAAAACCGTCTTTACATTGGATGGTTTGGTGTCTTGATGATTCCTACCCTATTGACTGCAACCTCTGTATTCATTATCGCTTTCATTGCAGCTCCTCCAGTAGATATTGATGGTATTCGTGAACCTGTTTCCGGTTCTCTTCTTTATGGAAACAATATTATTTCCGGTGCTATTATTCCTACCTCTGCAGCCATTGGTCTGCATTTCTATCCCATCTGGGAAGCAGCTTCTGTTGATGAATGGCTATACAACGGTGGTCCCTATGAGCTAATCGTTCTACACTTCCTACTTGGTGTAGCTTGCTATATGGGTCGTGAGTGGGAGCTTAGCTTCCGTCTAGGTATGCGTCCTTGGATTGCTGTTGCATACTCAGCTCCAGTAGCAGCAGCTACTGCTGTTTTCTTGATTTACCCTATCGGTCAAGGAAGCTTCTCTGATGGTATGCCTCTAGGAATCTCTGGTACTTTCAATTTCATGATCGTATTCCAGGCTGAACACAATATTCTTATGCATCCATTTCATATGTTAGGTGTAGCTGGCGTATTCGGCGGCTCTCTATTTAGTGCTATGCATGGTTCCTTGGTAACTTCGAGTTTGATCAGGGAAACTACCGAAAATGAGTCTGCTAATGCAGGTTACAAATTTGGTCAGGAAGAAGAAACCTACAATATTGTAGCTGCTCACGGTTATTTCGGCCGATTGATCTTCCAATATGCTAGTTTCAATAACTCCCGTTCTCTACATTTCTTTTTAGCTGCTTGGCCAGTAGTAGGTATCTGGTTTACTGCTCTGGGCATCAGCACTATGGCTTTCAACTTAAATGGATTCAATTTCAACCAATCTGTTGTTGACAGTCAAGGTCGTGTAATTAACACTTGGGCCGATATCATTAATCGTGCTAACCTTGGTATGGAAGTTATGCACGAACGTAACGCTCACAACTTCCCTCTGGATCTAGCTGCTGTTGAAGCTAATTCTATAGACGGCTGGTTTGCCTTGGTATCGTGTCCATACCGTTGTGTTGAATGATCCTGGCCGGTTAATTGCTGTACATATAATGCATACAGCTCTAGTTTCTGGTTGGGCCGGTTCAATGGCTCTTTACGAATTAGCAGTTTTCGACCCGTCCGATCCTGTTCTTGATCCAATGTGGAGACAAGGTATGTTCGTTATACCTTTTATGACTCGTTTAGGAATAAAGGATTCATGGGGTGGATGGAGTATAACCGGAGAAACTGTATCTAATCCAGGTATTTGGAGTTATGAAGGTGTGGCTGGGGCACATATTGTGTTTTCTGGCTTATGCTTTTTAGCAGCTATCTGGCATTGGGTATATTGGGATCTAGATGTATTCTGTGATTCCCGTACAGGAAAACCTTCTTTAGATTTGCCTAAGATTTTTGGAATTCATTTATTCCTCTCAGGAGCAGCTTGTTTCGGATTCGGAGCGTTTCATGTAACGGGTTTGTATGGCCCTGGAATATGGGTGTCTGACCCTTATGGACTAACTGGAAAAATACAACCTGTAAATCCGGCATGGGGAGCTGAAGGTTTTGATCCTTTTGTTCCGGGAGGAATAGCTTCTCATCATATTGCAGCAGGTATATTGGGTATATTAGCAGGTCTATTCCATCTCAGTGTTCGTCCTCCCCAACGTTTATACAAAGGATTACGTATGGGGAATATTGAAACTGTTCTATCCAGCAGTATTGCTGCTGTATTTTTTGCAGCTTTCATTGTGGCCGGAACAATGTGGTATGGTTCCGCAACCACTCCGATCGAATTATTTGGTCCTACTCGTTACCAGTGGGATCAGGGATACTTTCAACAAGAAATAGATCGACGGGTTCGTGCCGGTCTGGCTGAAAATCTAAGTCTATCAGAAGCTTGGTCAAAAATTCCTGAAAAACTTGCTTTTTATGATTACATTGGGAATAATCCAGCTAAAGGGGGGTTATTCAGGGCGGGTGCGATGGACAATGGAGATGGAATTGCTGTTGGTTGGTTAGGACACCCTATTTTCAAAGATAAAAAGGGACATGAGCTTTTTGTACGTCGTATGCCTACCTTTTTCGAAACATTTCCAGTCGTTCTAGTAGATGAAGAAGGAATTGTGAAAGCCGATGTTCCTTTTAGAAGAGCAGAATCAAAATATAGTGTTGAACAAGTAGGTGTAACTGTTGAGTTCTATGGTGGTGAACTTGATGGGGTTAGTTTTGGTGATCCTGCTATAGTCAAAAAATATGCTAGACGTGCACAATTAGGTGAAATTTTTGAGTTAGATCGTGCTACTTTGAAATCGGACGGTGTTTTTCGGAGTAGTCCAAGGGGTTGGTTTACTTTTGGGCATGCTACATTTGCTCTTCTTTTCTTTTTTGGACACATTTGGCATGGTGCTAGAACTCTATTCAGAGATGTTTTCGCTGGTATTGATCCGGATTTGGATGCTCAAGTAGAATTTGGGGCATTCCAAAAACTGGGAGATCCAACTACTAAAAGACAAGTGGTATGGAACTCTAACTTTAGCTGGTCGTGACCAAGAAACCACTGGTTTCGCTTGGTGGGCTGGTAATGCCCGACTTATTAATTTGTCAGGCAAATTACTTGGGGCTCATGTGGCTCATGCCGGATTAATTGTATTCTGGGCTGGAGCAATGAATCTATTTGAAGTGGCTCATTTTGTACCGGAAAAACCTATGTATGAACAAGGATTGATTTTACTTCCCCATCTAGCTACTCTAGGATGGGGAGTCGGTCCTGGCGGGGAAATTGTGGACACTTTTCCCTATTTTGTATCTGGGGTACTTCACTTAATTTCTTCTGCAGTTTTAGGCTTCGGTGGTATTTATCACGCATTAATGGGACCCGAAACTTTAGAAGAATCTTTTCCATTTTTTGGTTATGTATGGAAAGATAGGAACAAAATGACCACAATTTTAGGTATTCACCTAATCTTGCTAGGTGTTGGTGCTTTTCTCCTAGTGTTTAAGGCTTTGTATTTTGGTGGCATATATGATACCTGGGCTCCCGGCGGTGGAGATGTAAGAAAAATTACGAACCTTACGCTTAACCCAAGTACTATATTTGGTTATTTACTCAAATCCCCTTTTGGAGGGGAGGGATGGATTGTTAGCGTGGACAATCTAGAAGATATAATTGGAGGACATGTGTGGTTAGGTTCCATTTGTATCTTCGGTGGTATCTGGCACATCTTAACAAAACCTTTTGCATGGGCTCGTCGCGCGTTTGTATGGTCCGGAGAAGCTTACTTATCCTATAGTTTAGCAGCTCTCTCTGTCTTTGGTTTCATTGCTTGTTGTTTTGTTTGGTTTAACAATACAGCTTATCCCAGTGAATTCTATGGACCTACCGGTCCAGAGGCCTCTCAAGCTCAAGCATTTACTTTTTTAGTTAGAGATCAACGTCTTGGAGCTAGTGTGGGGTCTGCCCAAGGGCCTACTGGTTTAGGTAAATATCTTATGCGTTCTCCTACTGGAGAAATTATTTTTGGAGGGGAAACGATGCGTTTTTGGGATCTTCGTGCTCCCTGGTTGGAACCTCTAAGGGGTCCTAATGGTTTGGACCTGAGTAAGTTGAAAAAAGACATACAACCCTGGCAAGAACGACGTTCAGCGGAATATATGACTCATGCTCCTTTAGGTTCTTTAAATTCTGTGGGTGGTGTAGCTACCGAGATTAATGCAGTCAATTATGTCTCACCTCGAAGTTGGTTAGCCACCTCTCATTTTGTTCTAGGATTTTTCTTTTTCGTAGGTCATTTGTGGCATGCAGGAAGGGCTCGTGCAGCTGCAGCAGGATTTGAGAAAGGAATTGATCGTGATTTTGAACCTGTTCTTTCCATGACCCCTCTTAATACTATAGCCCTTGGAAAGTCTTCCAAAGAGGAACAAACTTTATTTGATATTATGGATGACTGGCTACGCAGAGACCGTTTTGTTTTTGTGGGTTGGTCCGGTCTATTGCTTTTTCCTTGTGCTTATTTTGCACTAGGTGGATGGTTCACGGGTACAACCTTTGTGACTTCGTGGTATACTCACGGATTGGCCAGTTCCTATTTGGAAGGTTGTAATTTTTTAACTGCCGCAGTTTCTACACCTGCTAATAGTTTAGCACATTCTTTGCTGCTATTATGGGGTCCTGAAGCACAAGGAGATTTTACTCGTTGGTGTCAATTAGGTGGTCTATGGACTTTCGTTGCTCTTCATGGTGCTTTTGGTCTAATAGGCTTCATGTTACGCCAATTTGAACTTGCTCGATCTGTACAATTGCGACCTTATAATGCAATTGCGTTCTCTGCTCCGATTGCTGTTTTTGTTTCCGTATTCTTGATCTATCCATTAGGCCAGTCTGGTTGGTTTTTTGCCCCTAGTTTTGGTGTAGCAGCTATTTTCCGATTTATCCTCTTTTTCCAAGGTTTTCATAATTGGACCTTGAATCCATTTCATATGATGGGAGTTGCCGGAGTATTGGGTGCTGCTCTTCTATGTGCTATTCACGGTGCTACCGTGGAAAATACTTTATTTGAAGACGGTGATGGTGCAAATACATTCCGTGCTTTTAACCCAACTCAAGCCGAAGAGACTTATTCTATGGTCACTGCGAACCGTTTCTGGTCCCAAATTTTTGGGGTTGCTTTTTCCAATAAACGTTGGTTACATTTCTTCATGTTATTTGTGCCGGTGACCGGTTTATGGATGAGTGCCATTGGAGTAGTTGGCCTAGCTCTAAACTTACGTGCTTATGATTTTGTTTCCCAGGAGATTCGTGCAGCAGAAGATCCTGAATTTGAGACTTTTTATACAAAAAATATTCTCTTGAACGAAGGTATTCGTGCTTGGATGGCGGCTCAGGATCAGCCTCTCTGGGAATACGGGAGAACGCGCTTTTGCTGACATTATTACTAGTATTCGATACTGGGTTATCCATAGCATTACTATACCTTCTCTATTCATTGCAGGTTGGTTATTTGTCAGTACGGGTTTAGCTTATGATGTATTCGGGAGCCCTCGGCCAAATGAGTATTTCACAGAAAGCCGACAAGAGGTTCCATTAGTAACTGGCCGTTTCGATTCATTAGAGCAACTCGATGAATTTACTAGATCTACTATAGATAGAACCTATCCCATTTTTACAGTTAGATGGTTGGCCGTTCACGGGCTAGCTGTACCTACGGTTTTTTTCTTGGGATCAATATCAGCAATGCAGTTCATACAGCGAGCTACACAGACCATTGATGATACTTCAAGAACCGGACCAATACGAACTAGTGTAGGAAATTATTTAAAACCACTTAATACAGAATCTGGTAAAGTTGCTCCCGGATGGGGAACTACTCCTTTTATGGGTGTTGCAATGGCTCTATTTGCAGTATTCTTATCTATTATCTTGGAAATTTATAATTCTTCCATTTTATTAGACGGAATTCCAGTTAGTTGGGTCCTTACTCTTAAGCTGTTCGTTTACACAGTAGTTATATTTTTTGTTTCTCTCTTTATCTTCGGATTCCTATCAAACGATCCAGGACGGAATCCTGGGCGTAAAGAAGCCGATACCACCGGAAGGATCCCTCTTTGGTTGATAGGTACTTTAACTGGTATTCTCGTTATTGGTTTAATAGGTATTTTTTTCTACGGTTCTTATTCCGGATTAGGATCATCTTTACAACCTCCATATTTGTCTAAACGACGCCGCTTTTCATTTGAATAATCCCTTTTTTGGCAAATTGCCCGAAGCTTATGCGATTTTCGATCCAATTGTTAATGTAATGCCAATTATCCCTCTGTTCTTTTTTCTATTAGCCTTTGCTTGGCAAGCTGCCGTAAGTTTTCGAACACAATCAAACCCGAATGAACAAAATGTGGAATTAAATCGTACCAGCCTCTATTGGGGGTTGTTACTTATTTTTGTACTTGCTGTTCTATTCTCTAATTACTTTTTCAATGAAGTAAATAGCCTCGCATTTATTGCTGTTGCATTGTTCATTTCATTTCCTACTGCTTTTCTACTCATCATTTACGTAAAAACGGTGAGTCAAAGCAAAGAAACTGCAACCTTAGTCGCTATCTCCATATCTTGTTTGCTTGTTAGCTTTACTGGTTATGCCCTATACACCGCCTTTGGGCAACCTTCTGAACAACTTCGAGATCCTTTTGAAGAGCACGAGGACTCACCAAAAACAGAGACTAAAGCAAGTGTCGGATTCAAAGCTGGTGTTAAAGATTACAGATTAACTTATTATACTCCGGAATATCAGACCAAAGATACTGATATCTTGGCAGCATTCCGAGTCACTCCTCAACCCGGAGTACCCCCCGAAGAAGCGGGAGCAGCAGTAGCTGCCGAATCTTCTACTGGTACATGGACCACTGTTTGGACCGATGGACTTACCAGTCTTGATCGTTACAAGGGGCGATGCTATGATATTGAACCCGTTCCTGGAGAGGAAACTCAATTTATTGCCTATGTAGCTTACCCTTTAGATCTTTTTGAAGAAGGTTCTGTTACTAACATGTTCACTTCTATTGTAGGTAATGTATTTGGATTCAAAGCCTTACGGGCTCTACGTCTGGAAGATCTACGAATTCCTCCTGCTTATTCAAAAACTTTTCAAGGCCCACCACATGGTATCCAAGTGGAAAGAGATAAATTAAACAAATATGGTCGTCCTTTGTTGGGATGTACTATCAAACCAAAATTGGGTCTATCTGCCAAGAATTATGGTAGAGCGGTTTACGAATGTCTCCGTGGTGGACTTGATTTTACCAAGGATGATGAAAACGTGAATTCCCAACCATTTATGCGCTGGAGAGATCGTTTCTGCTTTTGTGCAGAAGCACTTTATAAAGCTCAGGCTGAGACGGGTGAGATTAAGGGACATTACCTGAATGCTACTGCAGGTACAAGTGAAGAAATGATGAAAAGAGCAGTATTCGCCAGAGAATTGGGAGTTCCTATCGTCATGCATGACTATCTGACTGGAGGTTTTACGTCAAATACTTCGTTGGCTCATTATTGCCGAGATAACGGCCTACTTCTTCACATTCACCGCGCAATGCATGCAGTTATTGACAGACAAAGAAATCATGGTATACACTTCCGTGTACTGGCTAAAGCACTACGTATGTCTGGTGGAGATCATATTCACGCTGGTACTGTAGTAGGTAAACTTGAAGGAGAACGAGAAGTCACTTTGGGTTTTGTTGATCTATTGCGTGATGATTTTATTGAAAAAGACCGAAGTCGTGGTATTTATTTCACTCAAGATTGGGTCTCTATGCCGGGTGTTCTGCCTGTAGCTTCAGGAGGTATTCACGTTTGGCATATGCCTGCTCTGACCGAGATCTTTGGGGATGATTCCGTATTACAGTTTGGTGGAGGGACTTTGGGGCATCCTTGGGGAAATGCACCTGGTGCAGTGGCTAATCGGGTCGCTTTAGAAGCTTGTGTACAAGCTCGTAATGAAGGACGTGATCTTGCACGTGAAGGTAACGAAGTGATCCGCGAAGCTACTAAATGGAGTCCTGAACTAGCTGCCGCTTGTGAAGTATGGAAAGAAATCAAATTTGAATTTGATACGATTGATCGCTTGCCACCCGTTCGTACAGGACTTTTACTCCAGGCACACGTGATAAATCTCTATCAAGTTTTGATGGAAAAGTCCAGTCTCATCCACAAAAGAAATTGACTTCCGGACAGCATCGTTGTGGGAAAGGTCGTAATAACAGTGGAATTATTACCATACGACATAGAGGAGGAGGTCACAAGCGTTTATATCGTCAAATTGATTTTCGACGGAGTGAGAAAACATATTGGGAAAAATTGTAACAATAGAAAGCGACCCTAATAGAAGTGCATATATCTGTCTTGTGCACTACAGAGATGGTGAAAAGACATATATTTTGCATCCGAGAGGGATTATGATTGGAGATACTATTCTTTCCGGTCCAAGAGCTCCCATATCAATGGGAAATGCCCTACCTTTGACCAATATACCTTTAGGCACGAATATACATAATGTCGAAGTACAAGTCGGAAAAGGCGGACAATTAGCTAGAGCAGCAGGTGCTGTGGCAGAATTGATTGCAAAAGAAGGTCGATTGACCACATTAAGATTACCATCTGGGGAGGTCCGTTTAATATCTGAGAACTGCTCAGCAACAATTGGACAAGTAGGCAACGTTAAATGGAAAAATAGAACTTTAAGTAAAGCTGGATCAAAACGTTGGCTGGGTAAACGTCCTAAAGTAAGAGGAGTAGTTATGAATGCTGTGGATCATCCTCATGGGGGTGGTGAAGGAAGAGCTCCAATTGGTAGAAAAAAACCGCTGACCCCTTGGGGCTATAGCGCACTTGGAAGAAAGAGTCGGAAGAGAAATAAATATAGTGATGTTTCAATCCTTCGTCGACGTAAGATTCAGTCTCAAACTTACTTGAATGTAGCAGACAACAGTGGAGCCCGAAAATTAATGTGTATTCGAGTGCTAGGAGCAGGTAATCGTAACACCGCTAATATCGGCGATGTTATCATTGCTATAATTAAAGAAGCAGCACCTAATATGCCTCTGGAAGAATCAGAAGTAGTTAGAGCCGTAGTGATACGTACGTGTAAAGAACTTAAACGTAGCGATGGAATGATAATACGATCTGATGACAATGCAGCAGTTGTCATTGATCAGAAAGGAAATCCCAGAGGAACTCGAGTTTTTGGTTCAGTTACTGAGGAATTAAGAGAATTGAATTTCACCAAAATAATCTCATTGGCTCCTGAAGTATTACTTAGTCCAAAAAAAACAAAATTTCGTCACCAACATAGGGGAAGAATCAAGGGAGTATCTTCTCGGGGCAATCGCATTTGTTTTGGTAGATTTGCTCTTCAGGCATTGGAACCTGTTTGGATCACATCTGGGCAGATAGAAGCAGGACGACGAGCAATTACTCGTTATGCCCGTCGGGGCGTAAAAATATGGATACGTATATTTCCCGACAAACCTATTAGAACGAGACCTGCAGAAATACGTATGGGTTCGGGGAAAGGACCTCCAGAATATTGGGTATCTGTCGTCAAACCAGGTCGAATACTTTATGAAATAAGCGGAGTATCAGAGACTATAGCTAGAGCAGCTTTTCAAATCGTTGCATACAAAATGCCTATACATACTAAATTTATTACTAGTTCACCAGAGTCAAACGTGGATATATAGCTCAAAAACGTCGAAAAAAGATTCTTGCATTTGTATCAGGCTCCCGGGGGGCCCATTCAAAACTTTTTCGAACTGCTAACCAACAGAAGATGAGAGCCTTAGTTTCCGCTCACCGAGATAGAATTAAGCGAAAGAGAGATTTTCGTCGTTTGTGGATTACTCGGATTAATGCAGCATCCCGTGCTAATGGAGTCTCCTATAATAAATTCATACAATTTTTATGTAAAAGGCAGTTGCTTACAAATCGTAAAACACTTGCGCAAATAGCTGTATTAAATAATAATTGCTTCTCTATGATCTTATGTTATCCTCCAAGGAGAACATACGAGCTGTAGCTAAACATATACGTATGTCTGCTAATAAAGCACGTAGAGTACTTCATCAACTTCGTGGTCGTCCCTATATGGACGCACTTTCGATACTGAATTGGATGCCTTATAGAGCATGTTATCCCATATTAAAAGTACTTCGTTCTGCAGCCGCAAATGCTGATCACAATATGGGTATAGACAACGAAAAATTATTTGTCACTATAGCTGAAGTGAATGAAGGTACTCTTTTCAAAAGATTTCGACCTAGAGCTCGGGGACGCGGTTATCCAATACAGAAACCCACTTGCCATATAACTATTGCAGTGGAAGATGCATGACAGCAGATTATGAGGTTCAATATTTAGTACTTACAGAGAAAAGTGTTAGTCTATTTGAAAAAAACCAATATATTTTAAATGTCGATTCGGGATCGAATAAAACAAAGATCAAAAATTGGATTGAACTTTTCTTCAATGTTAAAGTAATAGGAGTCAATAGTTATTGGCCTCCAAAAAGAGGGAATAAAAAAAAAATAATGAAACATAGAATGCATTATAAACGTATGATTATTACACTAAAACCAGGTGATTCTATTCCACTTTTTCCAACCTTAGCAGTTCCAAAGAAGCGTACCTCTAAATCGAAAAAAAAAATTCGTAACGATGTTTGGAAAAGAAAAGCATATCGGGCCGCAGCAAAAGCTTTTTCTTTAGTTAAGGGTGAGTATATTTATGTCAAGGGTTTTTCTCCCATAGCAGAGGATAACCTCCGGCTTGCCCAAAGCCAAGGGTGGAAATGTAAGAGTAACAATTACTTTAGAATGTACTAGTTGTACCCAAGATAGTGTTGATCAAAAATCGCCGGGTGTTTCGAGATATACAACTCGAAAAAATCGTCGCAATACTCCTCTTCGATTGGAATTGAAGAAATTTTGTCCTTATTGTTACAAGCATACCATTCACGGAGAAATAAAGAAAAATCAGAATGAAATATCAGT---------GACACCAGAATTTAAGTGTGTCGAATCCAGAACAGACAGTAAGCGTTTTAATTATGGTCGTTTCACTCTATCTCCGCTTCGCAAAGATCAAGCTAATACAATAGGCAGCGCAATAAGAAGAGTTTTACTCGGAGAAGTAGAAGGAACATGTATCACACGTGCTCAATTTAAAAAATATCAAACGAATATTCGTGATAATAGGTATTGAAGAATCGATACATGAAATTTTGATGAATCTGAAAGAAATTGTACTTCGAAGTGATGCATACGGAATTCGAGAAGGGTCTATCCATGTCGTCGGACCAAAAAAAGTAACCGCTCAAGATATTATGTTACCACCTTCTGTGAGAATAATTGATACTACACAACATATAGCTAACATAAATAAATCCATTACCTTAGATATATCATTACAAATTGAAAAAGGCCGCGGATATATTATCCAAAATCCAAAGGATGGAATTTTTCCTATAGATGCTGCCTTCATCCCTGTACAAAATGTAAATTATAGTATTCATTCCTATTGTAGCGAAAATGAGATACAAGAAATTCTATTTCTTGAAATATGGACGAATGGAGGATTAGCTCCTAAAGAAGCACTTTATGAAGCTTCTCGGAATTTGATTTACTTTTTCCTTCCCTTTCTGCATGCAAAGGAAGAGAACATCGATGGAACAAACAGTTTAAGCGTATGACTCCTTCTTTACCTAATTCGCATATATCGACTGATACGAAGA------TAGTTTTCGATCAAATGTATATCGACCAATTAAACTTCTCTACTAGGATATATAATTGCCTCAAAAAGGCCAATATAAATACATTATCGGACCTCTCAAATTACAGTCGAGAAGATTTAATGAAAATAAAACATCTTGGGGAACAATCTGTCAAAGAAATATTGGAATTTATGCGAAA---TATTGGAATTGATTCACCGGGGAATCAATTAGATGAAAATAAGGGAATATTTACAATTCCCCAATTTGGTAAAATACAACTTGAAGGATTTCGTCGTTTTATTGATCAAGGCTTAATAGAAGAACTCCATAAGTTTTCAAAAATTGAAAGCCCAAATAAAGAAATAGAATTTAGCCTTTTTGTGAATGAATATAAATTAATAGAACCTCTCATTAAAGAGAGAGATGCTGTATATATGTCTCTTACATATGACTGTCAATTATATGTACCAGCAAGATTGATTAATAAAATTCGTAGAAAGAGACAGAACCAAATTGTATGTCTGGGAAATATTCCTTTGATGAATTCTAAAGGAACTTTTGTAATAAATGGAAATTACAGAGTCGTGGTCAATCAAATATTAAGAAGTCCCGGTATTTATTACACTTGCGAACGAAAACCGTCGGGAAACATTAGCTATATTGGCACTATAATTTCAGATAGGGGAGGAAGATTAAGATTAGAGATAAATAAGAAAAAAAGGATATGGGTTCATGTAAACAGAAAAAAAAAAATATCTATTTTACTTTTATTATTGGCTATGGGTCTAAATTCCAAAGAGATTTTCAACGATA------ATCTCTTTGCATTTTT-----ACGGAGGAGTACCTTATATATGAAGGAAGCTGCCATGTTGGAACTTTATAAGGAACTCTAAAGAAAATTTGGAATTTTCTGAGTCTCTATATAAAAAATTGGACACAAAGTTTTTCCAGACTAAATGTGTATTAGGAAAGATTGGTCGACGAAATCCGAACAAAAAACTAAGTCTTGATATACCCGAGAACGAATTTTTTTCATTACCACACGATGTATTGGCTGCTGTAGATTACCTTATCAGAGTGGAAGTTAGAACGGGTACACTCGATGATATAGATCACCTACAAAATCGATATATTCGTTCTGTAGCAGATTTATTACAAGAGCAATTACGATTAGCTCTATATGATTTAAAAGAAGCAATTGAAACAAGTATGCATTAATCAGTCCTAAAAAGAAAATAACTCTTGAGAAATTCGGAGAGTTAATTCCATTAACAAATACTTTTCAAAATTTTTTTTCTTTACACCCTTTATCACAATTTTTGGATCAAACTAATCCATTGGCAGAAATAGTTCATAGTCGAAAAGTGAGCTCTTTGGGCCCTAGAGGATTGACAAGTCGAACTGCTCCTTTTCGTACACGGGATATTCATCCTAGTCATTATGGACGTATTTGTCCGATTACGACGTCCGAAGGAATACAAGTTGGACTTATTGGATCGTTATCTATTTATGCAACGCTTGGTCATTATGGCTCTTTACAAAGTCCATTCCATAGGCTATCTGAGAGATCGAAGGAAGAAAATATGGTTTATCTATTACCGGGAGAAGAGGAATACTATCGGATAGCTACAGGAAATTCTCTGACATTAAATCAAGGGGTTCCAGAGGAACAATTTACTCCAGCTCGATTTCAACAAGAATTTTTATTTTTTGCATGGGACCAAATTCATTTCAGAAGTATTTTTCCTTTCCAATATTTTTCCGTTGGAGTTTGCCTTATTCCTTTTATCGAACATAATGATGCGAATCGTGCTTTAATGGGTTCTAATATGCAGCGTCAAGCAGTTCCACTTGTTCAACCCGAGAAGTGTATTGTCGGAACTGGATTGGAGGGTCAAGTAGGTCTAGATTCAGGAAGTGTAGCTATAGCCAAGCAAGCGGGGAAAATACAGTCTATTGATGGTGGAAATATAACTTCATCCGTTGTTCGAGACAATATAAAACAGAATTGATTCTATATCAACGTTCTAATAGTAATACTTGTATGCATCAAAAACCCCGAGTTCGCCAAGGGGAATATGTAAAGAGGGGACAAATTATAGCAGACAGTGCAGCTACAGTAGGCGGAGAACTTTCTTTGGGAAAAAACATCTTAGTGGCCTATATGCCATGGGAAGGATACAATTTTGAAGATGCAATACTTATTAGTGAACGTCTGGTATATGAAGACATTTTTACTTCTTTCCAGATCGTAAGATACGAAATTGGAGTTTATTTTACGAACCAGGGCCCTGAAGTAATCACTAGAGAAATACCTCATTTCAATGCTTACTTACTCCGTCATTTGGACGAAAACGGCCTTGTAATGATAGGATCTTGGGTAGAAACAGGTGATGTATTAGTAGGTAAAATAATACTGGAAGCAGAAGAAGACTCTATATACTCCAGAAGGAAAATTATTACAAGCTTTATTTGATATTAAGGCACCTACTGGAAAAGAAAAATGTTTTAGAGTCCCTAAAGGTGTAAGAGGTCGAGTTATCGATGTGAGATGTATCAAGAGGATGATTATTTCGGCGATATTATGGAAATAGTTTATGTATATATTTCACAAAAACGTAGAATACAAGTGGGTGATAAAGTAGCTGGAAGGCATGGTAATAAAGGGATTATTTCAAAAATTTTGCCCAAACAAGATATGCCTTATTTACAGAATGGAACACCAGTGGATATGGTATTAAATCCATTAGGAGTACCTTCACGAATGAATGTAGGACAGATCTTTGAATGTTTGCTTGGTTTAGCAGGAAAACTAATGAACAAACATTATAGACTAGCACCTTTTGACGAAAGGTACGAGCGAGAAGCTTCTAGAAAACTAGTGTTTTCTGAGCTTTATAAAGCTAGCGAGCAAACAGCTAATCCATGGGTATTTGAACCTGATCATCCTGGAAAACATCGATTAATTGATGGAAGAACAGGAAAGGTTTTTGAACAACCTGTTACAATAGGAATAGCTTATATATCCAAATTGTGTCATCAAGTTGATGACAAAATTCATGCACGTTCCAATGGACCTTATGCAACGGTTACACAACAACCTCTAAAAGGAAAATCAAAAAAAGGAGGGCAACGAGTAGGAGAAATGGAAGTTTGGGCTCTAGAAGGTTTTGGTGTTGCTTATATTTTACACGAGATGCTTACTATAAAATCTGACCATATGGACGATCGTCAAAAAATATTTGGTGCCATTATCAATAGAGAACCAATGCCTAAACCTAGCACTCCTCCAGAATCTTTCCAATTGCTCAGTCGAGAACTACGATCTTTAGCTCTAGAATTGAATCATACTATTATATCTGAGATAGACTTTCAGATAGATAAGAAGCAGTATAAACATCAACAACTTCGAATTGGATTAGTTTCTCCCGAGCAGATTCTTGCTTGGTCTGAAAGAATATTACCTAATGGGGAAAGAGTCGGAGAAGTGACTTCAGACGATACTGTAGAATCTGGTACTTATGAACCAGTGAGAGATGGATTATTTTGTGAAAGAATATTTGGACCTAAGAAAAGGGGAGTTTGTGCTTGTGTAAAATATCAAATGATGGAGAGCGAAAACGAGAGCTCCGATTTTTGTACCAAATGTGGAGTTGAACTTGTTGATCCTCGAATTCGAAGATATCGAATGGGATACATTAAATTGGCATGCCCGGTTGTTCATATTTGGTATTTCAAACGACGCCCCAGTTATATCGCGGATCTATTAGATAAAACTCGTAAAGAATTAGAAGACCCAGTATACTGCGATGTTTGTATTACTAGGCCCATAGCTAACAAGCCGACTTTATTGCGATTTCAGGGTTTATTTCAATATGAGTAAATCCTGGCTAGAAACTATTGCTTATTATCTCTCGATTTTGCACTATTTCAAGAGCGAGAAATAGCCACTGGAGGAAAAGCTATCAGAGACCAATTAGCTGGTCTAGATCTGCAAATTATTATAGATCGTTCATATATAGAATGGAAGAGAATTAAAGAAATATATGCTAACGAGCAAAAACTTCAAAAACTTCGAAGCAGAAAGGATCGTTTGGTTAGACGGATGAGATTAGCTAAATATTTTATTCGAGCAAACGTAGATCCACAATGGATGGTTCTACGCCTATTACCAGTTCTTCCTCCCGACCTGAGACCAATGTATCAATTACCGGAAGGTTTAGTTATTAGTTCGGATCTCAATGTACTTTATCAAAGAGTTATCCGTCGAAATAATAATCTTTTCCAATCCATAGAAAATCGTGTATTTCTAATGGTTTATTTATTGATCAAAAGAGATTAGTCCAACAAGCCGTAGATGCACTTCTTGATAACAGTATCGGCGGACAACCAGTGAGAGACAGGAACGATAGACCTTATAAATCCTTCTCAGATTTCCTCCAAGGTAAAGAAGGAAGATTTCGTGAAAATTTACTTGGAAAACGGGTTGATTATTCAGGTCGTTCTGTTATTGTGGTAGGTCCCCTTCTCTCATTGTATCAATGTGGATTGCCCCGAGAAATCGCAATAGAACTTTTTCAATCATTTTTAATTCTTGAGTTAGTTGAACAACAGATTGCTCCCAATCTAAGATCTGCTAAATTTTTAATTCGAGATAGGGACCTATTATATGGAACGTACTTAAACAGATTATACAAAGACATCCCATATTATTAAATCGAGCACCCACCTTACACAGATTAGGAATACAAGCGTTTATACCTATTTTAATAGAAGAACGTGCCATTCGGTTACACCCATTGGTTTGTGCAGGATTTAATGCGGACTTTGACGGAGATCAGATGGCTGTCCACGTACCTTTATCTATGGAAGCTCAAGTAGAAGCTCGTTTACTTATGTTTTCTCATCTCAATCTTATCTCTCCAACTATAGGAGATCCTATTTGCGTACCGACTCAAGATATGCTTCTAGGACTTTATAGATCAACTCTTCAAAAAAACCAAGGTATTTATGAAAATAGGTATCACCCAGATAACTTAAAAAATAAGATGGTTTC-----GCCTTCGTTTTATAGCTATGATGATGCGCTTAGAGCTTATCAACAAAAACAAATTGATTTAGACAGTCCTTTATGGCTCCGGTGGGAGATAGATACCTCTATTATTAATTCAGTAAAGGGAGAAGTCCCTATCGAAGTTCAGTATGAATCTTTAGGTACTTTCTACGAAATCCATGAACATTTTCGAATAAGAAAAGATAGAGTGGGGGAAATACTTAATAAATACATTCGAACAACCGTTGGTCGTATTCGTTTTAATCGAGAAATAGAAGAAGCCATAAAAGGCTTGT---TGACTTATGAGATCCGACAAGAAATGTCACTAT---TCAGAATTGAAGTGCCCTTTTTTAATAAAGGGATGGATAAAATTGTTATGAAGCAGCTTATTAGCAGATTCATAAATCAATTTGGAATGACATATACATCACATATATTAGATCAACTGAAGATTTTAGGTTTCCAGCAAGCTACTGATGCAGCTATTTCATTAGGAATTGATGATCTTTTAACAACACCATCTAAAATATGGCTTATCCAAGATGCGCAGCAACAAGGTTTTGCTTCGGAAAAATATCATGATTATGGGGATGTACATGCAGTGGAAAAATTACGTCAATTGATTGAGATATGGCATGCTACCAGTGAATATTTGAGACGAGAAATGAATCCGAATTTTAGGATGACTGATCCTTTGAATCCAGTACATATGATATCCTTCTCAGGAGCTAGAGGAAGTACATCTCAGGTTCACCAATTAGTAGGTATGAGAGGATTAATGTCAGATCCTCAAGGACAAATTGTGGATCTACCCATTCAAGGGAATTTCCGTGAAGGACTTTCTTTAACGGAATATATTATTTCATGTTATGGTGCTCGTAAAGGAGTTGTGGATACTTCTATACGAACAGCAGATGCTGGATACCTCACACGTAGACTTGTTGAAGTAGTACAACACATCGTTGTACGTAAAGCAGATTGTGGTACTATCCAAGGTGTTTTTGTAAGTCTCATTCAAGATCGAGAAACAATCCAAAATAAATTTGTTACAAACACTAATTGGTCGTGTATTAGCAGACGATGTATATATAAACGGGAGATGTATTGCCACGCGCAATCAAGATATTGGAATTAAACTTGCCCATCAATTATATTATTTCCAAGCACAACCAATATATATACGAACCCCTTTTACTTGCAAAAGTATATCTTGGATTTGTCAATTATGCTATGGTCGGAATACTACTCATAGTAACTTAATCGAATTAGGAGAAGCAGTCGGCATTATTGCAGGCCAATCAATTGGAGAACCGGGAACTCAACTAACATTAAGGACTTTTCATACTGGTGGAGTATTTACAGGTGATATTGCAGAACATGTACGAGCCCCGTTCACCGGAAAAATTGAATTCAATGAAAATTTGGTTTATCCTACACGTACCCGTCATGGGCATCCTGCTTATATATGTCATAATAGTTTATATGTGACTATCGATAATAAAAAGAAAGTACAAAACTTAACCATTCCACCAGAAAGTTTGCTTTTCATTCAGAATAATCAACTCGTGGAATCGGAACAAGTTATTGCCGAGGTTCGTGCTAAAAAACCTCCCTTCAAAGAAAAAGTCGAGAAATATATATATTCTGGCCTAACAGGAGAAATGCACCGAAGTCTCCCTATGTC------------------------------TAATTTTATATTAAAGACAACTCATTTATGGGTATTATCGGGAAATATATATGAATCTGTTGTAGTACCTTTTTCATTTTATAAAGATCAAGATCAAGTGGATATTAAACTTCTTCTTAAAAAACATAAATCACTTTCGAATTCTTCAGTGGATCAAGTGAAACATGAATCAGTTGACTCAAACTGTTTTGAAAAAGAAATAAAAATATTGAATTATTTTGAAACTGATCGAACCATA-------------------------------------------------------------------------------------------------------------------------------------------------------------------------------------------------------------------------------------------------------------------------------------------------------------------------------------------------------------------------------------------------------------------------------------------------------------------------------------------------------------------------------------------------------------------------------------ACTAATTCTTTTTTTTCCAATGATAAAAGTAAATCACTTAGTAA------GGGGACTATTCGTTCATTCCCTAATGAGAATAAAAAAGATGAATCTTTTATGGTTCTTTCTTCTTCTGATTTTTTGCAAATCGTTCTATTTAATGTTTAAAATGTTTAATACAGTCAAAAAGTCGGAT-------GCAAATAAAATCATTGAATTGTCAGGTCTCCTGGGTCATTTACATAGTATTGCTAACCGTTTCCCATACTCCCATTTCATTAAAAAAGTGTTACTAAATAAACGTTCAATTTCTAACAATGACTCGAACACTTTCCAAGTACCTAAATGCTATTTTATGGACGAAAAGAGAGGAATTTATAAATTTGATTCATGCAGGAATATTATTTTCAATTTCTTCAATTTGAATTCGTACTTCTCCTTATCCCATTTTTTTGAAAAAACATTTCCAGTAGTTAGCCTTGGACAATTTTTTTTTGAAAGTATATGGATATCCGAAGATAAACAACTCCAAGGATCTGGTCAAATTGTAGTTGTTCATGAGGAATCTTTAACCATTAGATTAGCTAAACCCTATTTGGGTACTCGAGGAGCAACTCTTAATAGTCATTATGGAAAAATTCTTTACGAAGGAGATACATTGATAACTCTGTTATACGAAAGATTAAAATCCGATGATATAATTCAAGGTCTTCCTAAAGTTGAACAATTGTCAGAAGCCCGCTCGGCTACTTCAATATCGAAAAATCGAAAAAAATATTTTCAAAAATTGAACAGGCACCTGGCAATATTTTTTGGAAACTTTTGGGGGTCATTCATCAGTGTTAGGATAACTATGGAGCATAGTCAGAATCAGTTGGTCAATGAAATTCAAAGGGTTTATCGATCCCAGGGGGTGCGAATTTCTGATAAACATATAGAAATTATTGTGCGCCAAATTACATCGAAAGTTTTAATTTTTGAAAATGGACTAATAGTGTTTTTTTACCCGGAGAACTCGTTGAATTATCACGAGTACAAAGAATGGATCGTGCTCTAGAAAAAACAATCAACTATCGAACCATTTTATTGGGAATGACAAGGGCATCTCTGAATACTCAAAGTTTTCTGTCAGAAGCGAGTTTTCAGGAAACTGCTCGGGTCCTAGCTAAATCTGCTCTTCAAGGTCGTATTGATTGGTTGAAGGGCTTGAAGGAAAATGTTATTCTCGGGGGAATGATACCTGTCGGTACTGGATTCAGGAAAAGGCAACAAAATGGATCCGAGAACGAGGAACAAAAATCTATTTATCAATAAAGTGAAAGATTTTTTCTTTGATGAAATCTCTGTTTTATCTGTGTGATCAAAAAATAAAAAAATTACTACGAAAAAAAATTGGAACATCAATTTGATTGAGATGGTAAAGGTAGGAGTTCATTTTGGTCATGAGACTAGAAAATGGAATCCTAAAATGGCACCTTACATTTTTAAAGAACGTAAAAATAGTCATATTATAAATTTGACTTACACTGCTCGTTTTTTATCAGCAGCCTGTGATTTTGTGTTTGATGGAGCAAAGAGAGGAAAACAATTTATGATAGTTGGTACAAAACATCAAACAGCTGATGCTGCTAAATTAGCTGCTTTAGCAGCTCGATGTCATTATGTAAATAAAAAATGGCTCGCGGGTATGTTAACTAATTGGTTTACTACAGAAACAAGACTTGAAAAATTGAAAAATTTAACGAAAAAAAAAAATACGGGAGGATTTGATCGATTTACGAAGAAAGAAGCAGCAATACTCAACAGAGAATTGAACAAATTGCAGGAAGATCTAGGTGGTATTAGATACATGACAAAATTGCCCGATATTGTAATAATTCTCGATCAAAAAGGAGAATATACTGCTATTCGGGAATGTAGAACTTTAGGTATTCCAACAATTTGCTTAGTTGATACAGATTGTGACCCAGATCTCGTGGATATCCCAATTCCAGCCAATGATGATGGTAGAGGACCAATCCGACTGATCCTAAATAAATTAATTTTAGCAATTCGCGCGGGTAGAGAACTG-------ACTTGGTTTTACTCAAAACCATTGCTCCCTTTGGTTTG---AAGAAAGGGATTATTCCGAAGATCTACGAGAAGATGAGAAAATATATAATTGCATTGAAAATTATGTAC---AACATATTCTAGTTATGGAGGAATTACACGTATAGAGATTATGAAACAGACCGAATTGATTTCGGTAAACATATATATTGCATTTGTCAACTTGTTATTGAAAAACAGGGAAACAAATTAAGCAATTAAGAGAGGAAGTACAAAATATGCTATTCTGTAAACAGAAAACTTCTCATTTCTATAGAAAAAGTGGAGAAACCTTATAGAGAACCCAAAATTCTTGCGGAATATATTGCTCTACAACTAAAGGAGAGAGTTGAAATAAGAAAAATAATGAAAAAAGCTATTGAACTGGCTGAAAAGGCGGATGTAGAAGGTATTAAAATAAAAATTAAAGGACGTCTTAACGGAATTGAGAGAGCCCGTAAAGAATCGGCTATGCAAGGTAGAGTGCCCCTACAGACCCTTCGAGCTAAAATTGATTATTGTTATTATGCGGTTCAAACCGTCTATGGAGTATTGGGGATCAAAATTTGGATCTTTGTTGAAGATCCCGTTATCGCGGACCTCGTTTAAAAATAATAAATCGTCTCAAAACTTTACCAGGACTAAGTAAGAAAACACCCAACAGAATTAAACAGTAGTAAAAAAAAACATAAACCTTCTAAATATCCTGTCCGTCTAAAAGAAAAACAAAAATTACGTTTTCATTACGGACTTACAGAGCGCCAATTACTTCAATATGTTCGTATTGCTAGAAGAGCCAAGGGATCAACGGGTCAGGTTCTATTGCAATTACTTGAAATGCGTTTGGATAATATTCTTTTTCGATTGGGTATGGCGCTTACCATTCCTGAAGCCAGACAATTAGTAAACCATAGACATATTCTGGTCAATGATCGTCTAGTAGATATACCAAGTTATCGTTGCAAACCCCAAGATTTAATATCTATAAAAGATAAACAAAGATTGAGAAATCTAATTAATAAAAATAGAGAGATTTTCCAGAAGGAAAAAATGCCACCTCATTTAAATCTTAATATATTGGATTAGTAAAAAAAATAATAGATAGTAACCGGATCAGTTTGAAGATTAATGAATTATTGGTCGTAGAATACTATTCCCGTCGAGTTAGTACTGCAGAAAAAAAAATTGATAAATTTGATCCAATTTATCATAATCGATTAGTGAACATGGTCGTTAACCGTATTCTTAAACACGGAAAAAAATCATTAGCTTATCGAATTTTTTATCGATCTCTAAAAAAGATTCAACAAAAAACAGAGAAAAATCCACTAATTGTTCTACGTCAAGCAATACACAAATTAACTCCCAAATTGATAGTAAAATCAAAACGTGTAAGTGGATCCACTTATCAAGTTCCCATTGAAATAAAAGATAAAGAAGGAAAAATACTTGCTATTCGTTGGTTATTAGAGTCATCTCGAAAACGTTCTGGTCGAAATATGCATTTCAAATTGAGTTACGAAATAATGGATGCTGCCAGAGAGAAAGGCAATGCTATACGCAAGAAGGAAGAGACTCATAAAATGGCAGAATCCAATAAAGCTTTTGCACATTATCATGGTAATGATACTATTGCTAATCTAATGACTTATATAAGAAATGCTGACATGGTAAAAAAAAAAACAGTTCGAGTAGCAGCTACTATTATTACCGAGAACATCACAAGAATTCTTCTACGAGAAGGTTTTATAGAGGATGTTAGGGAACATCGAGAAGGTAAAAAATCTTTTTTTGTTTTAACTTCAAGATCTAGGGGAAGGACGCAAAAGAGATATATAACCGCTTCAAAGCGTATTAGCAAACCTGGTCTGAGAATCTATTCTAATTATCGAGAGATCCCTAAAATTTTAGGTGGAATGGGGATTGTAATCCTTTCTACTTCGCAAGGAATTATGACTGATCGAGAAGCTCGACAAAAAAAAATAGGAGGGGAATTATTATGTATTTTATGGCTATAAGAAGATTTTTGCCACGTAGAACTAAACATCGAATACTGAAAGGAGTTATTTACGTTCGAGCAAGTTTTCGCAATACCATTGTTACTGTTACAGATACATGGGGGAAAGCGGTTTCTTGGTCTTCTGCCGGTGCTTGTGGATTCAAAGGCACAAAAAGACGTTCACCATTTGCTGCTCAGACTGCAGCAGCAAATGTTGTTCATACCTTAGTAAATCAAGGTCTGAAAGAAGCAGAAGTTATGATAAGTGGTCCTGGTCCGGGGAGAGATACAGCATTACGAGCCATTGCTAAAAGTGGTATACATTTAAGTTATGTACGTGATGTAACTCCTATGCCACATAACGGATGTAGACCTCCCAAAAGGAGACGTGTGGCAAGAAAAAGTCTCATTCAAAGAGAGAAAAAGAAACAAAGATTGGAAAGGAAATATAATTTCCTCCGCCAATCTTTGAAAAAAGAAATGAGCGAAGTCTCATCACTGGATGAAAAATTGGAAATTTATAGAAAATTACAATCTCCACCGCGTAATAGTGCACCTACACGTCTTCGTCGACGTTGTTTGAAGACTGGAAGACCTAGAGCCAATTATAGAGACTTTGAATTATCCGGATATATAATCCGTGAAATGGCGCACGCATGTTTGTTGGCTGGGGTAACAAAATCGAGTTGGATCAAAAATTTGTCCGCTCGTCCCTCTTTGATTCCTAGAGAACAAAGAGGATCTGTTGAATCTCAAGTATGTTATTTAACCAGTCGAATTAAAAGACTTACTGAGCATTTAGACCTGCACGGAAGAGACTACTCGTCCCAAAGAGGTTTGTGTAAAATTGTGGGTAAACGTAAGCGACTTCTAATTTATCTGTTCAAGAAAGATAGACTTCGTTACAAAAATTTAATTGGTCAATTAGATATTCGTGGGCCG------CGTTAAGCAGTCTTTTCGAAAACGTTTATCGTCAATTCGGCCTGGAGAGCAAATCGATTATAAAAATATTAGCTTAATTAGTCGATTTATTAGCGAGCAAGGAAAAATACTATCTCGCCGAATGAATCGATTAACGTTGAAACAACAACGCTTAATAGCTAGGGCTATTAAACAAGCTCGTATTCTATCTTTGATCCCTTTTCTTTCTTTAAAGCACGTTCACTAAAAAAAATACTTATGTAGCTAATTATTTGTTGAATAAAATAAATAATCTAAATATGACTAAAGAGAAGAGGATAATAGTGACCTGGTCCCGAGCATCTGCCATTGTACCCGCAATGATTGGTCATACCATTGCTGTTCATAATGGAAAGGAACATTTACCCATTTTTATAAAAAATGGTATGATAAACCACAAATTAGGGGAATTTGTACCTACTTGCATTTTCCAGGGACATGCGAAAAAGGAT------------------------------------------------------------------------------------------------------------------------------------------------------------------------------------------------------------------------------------------------------------------------------------------------------------------------------------------------------------------------------------------------------------------------------------------------------------------------------------------------------------------------------------------------------------------------------------------------------------------------------------------------------------------------------------------------------------------------------------------------------------------------------------------------------------------------------------------------------------------------------------------------------------------------------------------------------------------------------------------------------------------------------------------------------------------------------------------------------------------------------------------------------------------------------------------------------------------------------------------------------------------------------------------------------------------------------------------------------------------------------------------------------------------------------------------------------------------------------------------------------------------------------------------------------------------------------------------------------------------------------------------------------------------------------------------------------------------------------------------------------------------------------------------------------------------------------------------------------------------------------------------------------------------------------------------------------------------------------------------------------------------------------------------------------------------------------------------------------------------------------------------------------------------------------------------------------------------------------------------------------------------------------------------------------------------------------------------------------------------------------------------------------------------------------------------------------------------------------------------------------------------------------------------------------------------------------------------------------------------------------------------------------------------------------------------------------------------------------------------------------------------------------------------------------------------------------------------------------------------------------------------------------------------------------------------------------------------------------------------------------------------------------------------------------------------------------------------------------------------------------------------------------------------------------------------------------------------------------------------------------------------------------------------------------------------------------------------------------------------------------------------------------------------------------------------------------------------------------------------------------------------------------------------------------------------------------------------------------------------------------------------------------------------------------------------------------------------------------------------------------------------------------------------------------------------------------------------------------------------------------------------------------------------------------------------------------------------------------------------------------------------------------------------------------------------------------------------------------------------------------------------------------------------------------------------------------------------------------------------------------------------------------------------------------------------------------------------------------------------------------------------------------------------------------------------------------------------------------------------------------------------------------------------------------------------------------------------------------------------------------------CCTAGATCTCAGAGAAATGACAATTTTATCGACAAGACCTTCACAATTGTAGCGGATATATTATTGCAAATAATCCCAATGGCTTCAGGGGAGAAAAAGGCATTTACCTATTACAGAGATGGAATGTCAGCTCAATCCGAAGGGGAATATGCGGAAGCTTTACAAAATTATTATGAAGCCATGCGACCGGAAATTGACCCTTATGACCGAAGTTATATACTGTATAATATAGGTCTTATCCACACGAGTAATGGGGAACATACTAAGGCTTTGGAATATTATTTCCAGGCATTAGAACGAAACCCGTCTTTACCACAAGCTCTTAATAATACGGCCTTGATCTGTCATTACCGAGGAGAACAGGCCATTCGACAGGGAGATCCTGAAATTGCGGAAGCTTGGTTTGATCAAGCTGCTGAGTATTGGAAACAAGCTATAGCGCTTGCTCCAAGCAATTATATCGAAGCACAAAATTGGTTAAAGATTACAGGACGTTTTGGAGAAAATCGTCGATCCAAATGGCTCTGGATAGAACCCATAACAGGGTCTCGAAAAATGAGCAATTTTTTTTTCGCTTGTCTCCTTTTTTTTGGTTCACTAGGATTTTTCGTGGTCGGAATTTCAAGTTACCTTGGTAGGAACCTTATACCCTTTTTGTCATCTCAGCAAATACTTTTTGTTCCACAAGGAATTGTAATGTGTTTTTATGGGATTTCAGGTCTGTTCATTAGCTCTTATTTGTGGTGCACTATTTTGTGCAATGTAGGTAGTGGCTACAATAAGTTTGATGAAAAAGAAGGAGTTGTATGCCTTTTTCGTTGGGGATTTCCCGGAAGAAATCGTCGTATTTTTCTCCAATTTCTTATGAAAGATATTCAGGCAATCAAAATGGAAGTTCAAGAAGGTCTTTTTCCTCGTCGTGTTCTTTATATGGAAATAAAGGGCCAACAAGACATCCCTTTAACTCGTACTGAAGAAAATTTAACTCTGCGTGAAATGGAACAGAAAGCTGCCGAATTAGCTCGTTTTTTACGCGTATCCATTGAAGGATTT
NC023121 TGTGAAGAAGACAAA------------GATAACATATCGACGAAACAAAACCCGTAGAAAACATTCGGAACGTTTTAAACATTTGTGGTTTTTATGCGAGAATTGTGAGACTCTTATATATAAACAATTGTTTTAGAACAAAAAGGTGTTTGTGAGGAATGCGGGGCAACGCTACAGATGACTAGTTCAGAGCGAATTGAATTATTAATTGATAATGGCACTTGGTATCCTATGGACATGAATTTTTCTAGTATAGATGTTTTAAACAGAAGAACAATGTTATGACGATTATAATACTTCTTATCAAGAAGAAACAGGTTTACCCGACGCTATTCAAACAGGCATAGGAAAAATAAATAATCTTCCTGTCGCACTTGGAGTTATGGATTTTCAGTTCATGGGAGGCAGTATGGGATCGGTAGTGGGTGAGAAAATAACCCGTTTAATACAGTATGCTACTGAGCATCTTCTTCCATTAATTCTCGTATGTGCTTCTGGCGGAGCACGTATGCAAGAAGGAAGTTTTAGCTTAATGCAAATGAATAAGATAGCTGCTGTGTTGCATACACATCAAAAGGAAAAAAATTTGCTATATATTTCAGTTCTTACATCTCCGACAACTGGTGGAGTCACTGCTAGTTTTGGTATGTTGGCTAATGTCACGATTGTCGAACCAAATGCATACATTGCATTTGCGGGTAAAAGAGTTATTGAACAGACATTAAACCAGATAGTATGATGAAGATCAAATATCTGATTCTTTATTTGATTTTGGAATGTTTGATAGCATGGTTCCACGAGCTCTTTTAAAAAATGTTCTGAGTGAAATAATTGAATTATACATGTGTAACTATTCGACCCGATGAAATCAGTAGTATGATACGTAAACAGATTGAACAATATAATAACGAAGTCCAGGTTGTTAATATTGGCACTGTACTTCAAGTAGGAGATGGCATTGCTCGTATTCATGGTCTTGATAAAGTAATGTCAGGGGAATTAGTAGAATTTGTAGATGGTACAGTAGGTATTGCCCTAAATCTAGAATCAGATAATGTTGGAGCTGTATTAATGGGTGATGGTCTGATGATACAAGAGGGTAGTTCCGTGAGAGCAACAGGAAAAATTGCTCAGATACCAGTAAGTGATGCTTATTTGGGTCGAGTTGTAAATGCGCTAGCTCGACCTATTGATGGTAAGGGGAAGATCTCATCTTCCGAATCTCGATTGATCGAATCTCCCGCTCCAGGTATTATTTCAAGACGTTCTGTATATGAACCTCTTCAAACGGGTCTTATTGCTATTGATTCTATGATCCCTATAGGACGCGGTCAGCGAGAATTGATTATTGGGGACAGACAGACCGGTAAGACGGCAGTAGCTACAGATACGATTATAAATCAAAAAAATCAGAATGTAATATGTGTTTATGTCGCTATTGGTCAAAAAGCTTCTTCGGTAGCTCAGGTAGTTAATACGTTCCAAGAACGTGGCGCAATGGAGTATACCATTGTGGTAGCGGAAACTGCAGATTCTCCTGCTACATTACAATATCTTGCTCCTTATACGGGAGCAGCTTTAGCCGAATACTTTATGTATAAAGAACAACATACATTAATCATTTATGATGATCTTTCGAAACAAGCACAAGCTTATCGACAAATGTCTCTTCTATTAAGAAGACCACCTGGCCGGGAAGCTTATCCAGGAGATGTTTTCTATTTACATTCTCGCTTATTAGAAAGAGCAGCTAAATTAAATTCTCAGTTAGGTGGAGGGAGTTTGACTGCTTTACCAATAGTTGAGACCCAAGCTGGAGATGTCTCAGCTTATATTCCCACTAACGTAATTTCCATTACCGACGGACAAATCTTCTTGTCAGCTGATCTATTCAATGCAGGAATTCAACCTGCCATTAATGTTGGTCTTTCCGTATCTAGAGTAGGATCCGCAGCTCAGATGAAAGCTATGAAACAAGTAGCTGGAAAATTAAAATTAGAATTAGCTCAACTTGCAGAGTTAGAAGCTTTTGCACAATTCGCTTCTGATCTTGATAAAGCTACACAAGATCAATTGGCAAGAGGTCAACGATTACGTGAGTTGCTCAAGCAATCTCAATCAGATCCTTTGACAGTGGAAGAACAAATAGCTATGATTTATACCGGAACGAATGGATATCTAGATGTATTAGATATCGTACAAGTTAAAAAATTTATTCTTAAGTTGCGCGAGTATTTAGTAAAAAATAAACCCCAGTTTGGAGAAATTATACGTTCTACTGGGACATTTACGGAACAAGCAGAAGATCTCTTAAAAGAAGCTATTCAAGAAAATATCCAACTTTTTATTATGCTCGAAATAGGAAGAACCAATCCTATTTTTGGGGTTTCCGCACTTGTGAAAAGAAGGCAGGACGTATTGCTCAGATCATCGGCCCAGTACTAGATGTATCTTTCCCTCCAGGTAATATGCCTAGAATTTACAATTCCTTGATAGTTAAAGATAACGATACAACTGGTCAACCAATAAGTGTGACTTGTGAGGTACAACAATTATTAGGAAATAATAAAGTTAGAGCTGTCGCTATGAGTGCTACAGACGGTTTGATGAGAGGAATGAAAGTAATTGATACAGGAGGGCCGCTTAGTGTTCCAGTTGGTGAAACTACTCTCGGGAGAATTTTTAATGTTCTTGGGGAACCCGTTGATAACTTAGGTCCTGTAGATGCTCTCACAACATCTCCTATTCATAGATCTGCTCCTGCCTTTACACAGTTGGATACCAAATTTTCAATCTTTGAAACAGGCATTAAAGTGGTGGATCTTTTAGCTCCTTATCGCCGTGGGGGAAAAATTGGATTATTCGGGGGAGCTGGAGTGGGTAAAACAGTGTTGATTATGGAATTAATCAATAACATTGCTAAGGCTCATGGAGGGGTTTCTGTGTTTGGTGGAGTAGGAGAACGTACCCGGGAAGGAAATGATCTTTACAAGGAAATGAAAGAATCGGGAGTCATTAATGAACAAAATATATCCGAATCCAAAGTAGCTCTGGTTTATGGTCAGATGAATGAACCACCAGGAGCTCGTATGAGAGTAGGTTTAACTGCTTTAACTATGGCTGAATATTTCCGAGATGTCAATAAACAAGATGTACTTTTATTTATTGACAATATCTTCCGTTTTGTCCAAGCAGGATCAGAGGTATCCGCATTATTAGGCAGAATGCCTTCCGCAGTGGGTTATCAGCCAACTCTTAGCACAGAAATGGGTTCTTTACAAGAGAGAATAACTTCTACGAAAGAAGGATCTATAACCTCCATTCAAGCAGTTTATGTACCTGCAGATGACTTGACTGATCCCGCTCCTGCTACAACATTTGCACATTTAGATGCTACTACTGTACTATCGAGAGGATTAGCTGCCAAGGGCATCTATCCAGCGGTAGATCCGCTAGATTCCACATCAACTATGCTCCAACCTTCGATCGTAGGCGAAGAACATTATGAAACTGCACAAGGAGTTAAACAAACTTTGCAACGTTATAAGGAACTTCAAGATATTATAGCTATTCTTGGATTAGACGAATTATCAGAAGACGATCGTTTAATCGTGGCAAGAGCAAGAAAAATTGAACGGTTTTTGTCACAACCCTTTTTTGTAGCAGAGGTATTCACCGGTTCCCCCGGTAAATATGTTAGTCTAATAGAAACGATTAGAGGTTTTCAAATGATCCTTTCCGGAGAATTAGATAGTCTACCCGAACAGTCTTTTTATTTGGTAGGTAACATTGATGAAGCTACCGCAAAGGCTATGAACTTAAAAG---AAATTACCTAAATCTTCGTGTACTCACTCCCAATCGAGTTGTTTGGGATTCAGAAGTTCAAGAAATAATAATAACTACCAATAATGGTCAAATGGGTGTATTACCCAATCATATTGCAATTGTAACAGCTTTGGATATAGGCGTTATGAAAATACGACTTAATGCCCAGTGGTCCACTATGGCTTTGATGGGTGGTTTTGCCAAAATAGACAATGATGAAATCACATTATTGGTAAATAATGCAGAAAGAGGTATTGATATAGATCTCCAAGAGGCTCAGGAAAGTTTTAGACTAGCGAAAGTTGATCGTGCGCGAGCTGAAGGCAAGAGACAAGCAATCGAGGCTGATGTGGCTCTCAAAAGAGCTAGAACACGACTAGAAGCTGCTGATGCAATTTTGTTAAAAATGTAACTGATTCTTTCATTTCCCTAATTTATTTATCCTCCGCTGAGGGTTTCAGGTTAAATACCAATATTTTAGAAACAAATATAATAAATCTCAGTGTGGTGCTTGGTGTACTGATCTATTTCGGAAAGGGAGTGTTAAGTAATTTATTAGATAACCGTAAACAGAAAATAGTGAGTACTATTCAGAGTTCTGAAGAATTATGCAAAGGAGCTGCTAATCAGCTTGAGCAAGCCCGAGCTCGCTTACGGGAAGTAGAAATGCGAGCGCGTGAAATTCGGGTAAATGGATACTCTCAAATACAACAAGAAAAAGAGGAACTTATCAATCTTGCTTCTGTTAATTTGAAACAATTAGAAAATTTAAAGAATGAAACCGTTCACTTTGAACAACAAAGAGTAATTGAACAGGTTCGACAACAAATTTCTCGCCAAGCTGTCCAAAGAGCTCTAGGAACTCTGAATAATCGTCTGAATAGCGAGTTACATTTACGTACGATCGAGCATAATATCGACTTGCTCCTAGCCATGAAAAACATAACTGAT------------------------------------------------------------------------------------------------------------------------------------------------------------------------------------------------------------------------------------------------GATATTGTACAATTTCTATTAACACGCTGGATTTTTTCTACGAGATATCCGGTGTGGAAGTAGGTCAGCATTTTTATTGGCAAATAGGGGGGTTCCAAGTTCATGCACAGGTACTTATAACTTCCTGGATTGTAATTGCTGTCTTATTAAGTTCAGCTACTCTAGCTGTTCGAGACCCACAAATCGTTCCGAACGGAGCTCAAAATTTTGTGGAATATGTTCTCGAATTTGTTCGGGACTTGGCTAGAACTCAGATTGGCGAAGAAGAATATGGTCCTTGGGTTCCTTTTATAGGAACCATGTTCCTATTTATCTTTGTTTCTAACTGGGCAGGTGCTCTTTTCCCCTGGGGAATTTTTCAATTACCTCATGGGGAATTAGCCGCACCTACAAATGATATTAATACTACAGTAGCTCTAGCTTTGCTCACATCAATAGCTTATTTTTATGCAGGTTTTACAAAGAGGGGTTTAGGCTATTTTGGTAAATATATTCAACCAACCCCAATACTTTTACCGATTAACATATTAGAAGATTTTACGAAACCTCTATCACTTAGTTTTCGACTTTTTGGAAATATATTAGCTGACGAATTGGTAGTTGCCGTTCTTGTTTCCTTAGTACCTTTAGTGGTACCTATACCTGTAATGCTCCTAGGATTATTTACAAGTGGCATTCAAGCTCTAATCTTTGCAACTCTAGCCGCAGCTTATATAGGAGAATCCATGGAGGGTCATCATATATTTATAACTCTAGAACATATATCAGCTCATGTCTCTTTTTCTCTTACTTTTGTGATTACTCTTATTTATTGGGGAACCTTAGTTTATAAAAGTGAAAAACTAAGTAATTCGGGAGGCAAGGGCATGATAGTGACGTGTATTTGTATAACGGGAGTATTAGTTTCCCGTTCGCTCTATTCGGGACATTTACCGTTAAGTAATTTGTATGAGTCATTCATGTTCCTTTCATGGACTTCCTCCATGATTCATATAGTGATAGAACTACGGGGCCAGGATGCTTGGTGGTTAGGTGCAATCACCGCACCAAGTGCTATGTTAACTCATGGTTTTGCTACTTTAGGTCTTCCGGATAAAATGCAGCAATCTGCAATGTTAGTACCCGCTTTACAATCTCATTGGTTAATGATGCATGTAAGTATGATATTGCTCAGTTATGCAACTCTTTTATGTGGATCCCTATCATCCATAGCTTTATTGGTCATTGCCTCCCAAATAAATCAAAAGATTTTTC-------------------------------------------------AAAATTCACAGACCAAGAAAAAAAAGAAGTGAAACATACTTTTGACCTTTCACTTATAAATTATCGTAAATGGGTCTTTACTAACCAATTAGACCAATTAAGTTATCGTGCTATTAGTTTAGGATTTTCTCTTTTAACTATAGGTATACTTTCCGGGGCAGTATGGGCCAACGAAGCATGGGGATCTTATTGGAGCTGGGATCCAAAAGAAACTTGGGCATTAATAACTTGGATTCTATTTGCAATTTATTTGCATACTAGAATAAACAGGGGTTGGAAAGGACAAAAACCGGCGATTGTTGCTTCTCTAGGATTTATTCTAGTTTGGACATGTTATTTAGGCGTTGATTTATTAGGAATAGGCTTACACAGCTATGGCTGGTTGCTTTCTCATACCTCGTTCTATAATTCGTACTTTGTTCAGATTTTGGGCAGAGCTAACGAGCCAATCGAGCTCGTTAACGATTCACGAATTGGAAGTTGTCAAATATAAAGCATTAGCTTCTCTACAATATCTTACATGTTTAATAATATTGCCTTGGGGAATTTCAATTTCATTACAGAACGGTTTAGAATCTTGGGTTACAAATTGGTGGAATACTGGTCAATCAAAAAAAATTTTTGATTATTTACAAGAAGAAGACACTATAAGAAAATTTGAAATAGAGGAACTCTTCCTGTTAGAAATAATGATGGAAGATTCTTCGGAAACGCATTCGCAAGATATTCGTGTAGAAATGCAGAAAAAAATGATCCAATTAGTCAAAATATATAATCAAGATTGTATCCAAATCATCTCACACCTAATAGCAAATCTAATAGGTTTGGTTCTTCTAAGTGTTTGTCTCATTCTGGGTAAGAATAAACTCGGCATTCTCAATTCTTGGATCCAAGAAGTCTTCTACAGCCTAAGCGATACAATGAAAGCCTTTTCTATTCTTTTGGCAACCGATCTATGTATTGGGTTTCATTCGCCCCATGGTTGGGAACTGATGATCGATTGGATCTTCGAAAATTATGGATTTGCCCATAACGAACGAATAATATCTGGTCTTGTTTCAACTTTTCCAGTCATCTTAGACACAATTTTCAAATATTGGATTTTCCGTCGTTTGAATCGTACATCTCCTTCACTTGTAGTAATTTATCACTCGATGAATGAAAAATTAGCCTATTGGATGTATGCTGGTCCTGCTCATATAGGAACCCTACGAGTAGCTAGTTCTTTCAAAAATGTGCATGCCATTATGCACGCTCCTCTAGGAGATGATTATTTTAATGTAATGCGTTCTATGTTAGAACGCGAAAGAGATTTTACTGCCGCAACTGCTAGCATAGTAGATCGTCACGTACTAGCACGTGGATCTCAAGAAAGAGTTGTGGATAATATTCTCCGGAAAGATAAAGAGGAACACCCTGATCTTATTATATTGACACCTACATGTACCTCTAGTATTTTGCAAGAAGATTTACAGAACTTTGTGAATAGAGCATCCATAATTTCTGCTTCCGACGTAATTTTTGCAGATGTTGATCATTATCAAGTAAATGAAATTCAAGCAGCGGATAGAACTTTAGAACAGATAGTTCGCTATTATTTAGATAGATGTCATAGACAAGAAAAATGGGATCAATCTCTAACTGATGCGCCTTCTGTCAATATAATTGGAATTTTTACATTGGGTTTTCATAATCAACACGATTGTCGTGAATTAAGACGTTTATTAAGAGATCTGGACATCGAAATTAATCAAATAATTCCTGAAGGAGGATCTGTAGAAGATCTTAAAAATTTACCAAAAGCTTGGTTCAATTTAATTCCTTATCGTGAAGTGGGCCTAATGACAGCGGTGTATTTAAATAAAGAATATGGGATGCCTTACATATCTATAGCTCCCATGGGAGCTGTAGATATGGCGGAGTGGATCCGCCAAATTCAAAAAAATGTGAATACGTTGACTCTTAGTTCATCGAATAAAAGAGTTGATTATGAACCTTATATCGACGGACAAACTCGATTTGTTTCCCAAGCTGCTTGGTTTTCAAGATCTATTGATTGTCAGAATTTGACGGGTAAAGAAACAGTTGTTTTTGGTGATACAACTCATGCTGCTTCAATCACTAAGATACTTGTTCGAGAAATGGGGATTCGTGTCAGTTGTGCAGGTACTTATTGCAAACACGATGCGGAATGGTTCAAAGAGCAAATTCAAGGTTTCTGCGATGAAATACTGATCACAGATGATCATGCTGAGGTAGGAGATATGATCGCTCACATGGAACCATCTGCAATATTTGGTACTCAAATGGAACGTCATATTGGTAAACGTCTTGATATTCCGTGTGGAGTTATTTCTGCACCAGTTCATATACAAAACTTTCCTTTGGGATACCGACCTTTTTTAGGTTACGAAGGTACTAATCAAATAGCTGATCTAATTTATAACTCATTTGCTCTGGGTATGGAGGACCATCTTCTAGATATTTTTGGTGGTCATGATACTAAAGAAATAATATCCAAATCATTATCTACGGATATAGGCCTAATTTGGAATCCTGAAAGTCGACTAGAATTAAGTAAAATTCCTCGTTTTGCCAGAGAAAAGGTAGAAAGGAATACTGAAAAATTTGCACGACAAAAGGGGATTGAAACCATTACTGTCGAAGTAATGTACGCAGCTAAAGAAGCATTGAATACCAAAATAGCAGTTTATGGAAAAGGCGGAATCGGTAAATCAACCACTAGTTGTAATATTTCAATTGCCCTAGCTAGACGTGGTGAAAAAGTGTTACAGATTGGATGTGATCCCAAACATGATAGTACTTTTACTCTTACAGGATTTTTGATACCTACAATTATAGATACTTTGCAGTCCAAAGATTATCATTATGAGGATATTTGGTCCGAAGATGTCATTCATAAAGGTTATGGAGGGGTAGATTGTGTCGAAGCTGGGGGGCCGCCTGCAGGTGCTGGATGCGGGGGATATGTGGTAGGAGAGACTGTGAAATTGTTAAAAGAATTAAATGCATTTTACGAATATGATATAATATTATTTGATGTATTGGGTGACGTGGTTTGTGGAGGTTTTGCTGCTCCGTTGAACTATGCAGATTACTGTCTCATTATTACAGATAATGGATTTGATGCATTATTTGCAGCTAATCGTATTACTGCTTCTATAAGGGAAAAAGCTCGTACACATCCACTCCGATTAGCAGGTTTGGTTGGAAATCGCACATCTAAAAGAGATCTTATCAATAAATATGTAGAAGCCTGTCCAATGCCCGTAATAGAAGTGTTACCTCTTATTGAAGATATTCGAATTTCGAGGGTCAAGGGGAAAACCTTATTTGAAATGGTTGGATCCGAACCATCTCTTAACTATGTATGTGAATATTATTTAGACATAGCGGATCAAATATTGTCCCAACCAGAAGGTATTGTGCCAAAGGAGATTCCAGATCGGGAATTATTCAATCTACTCTCTGACCTTTATCTCAATCCTATTGATGAGGGGAAACATCAAAATAATAAGGAAAATTTACTTGGGTTTACGACGATTTCACTGAAAATTGATGAAACTCTCATTGTCGAATGTGAGACAGGTAATTATCATACTTTTTGTCCAATTAGCTGTGTATCTTGGTTATATCAAAAGATTGAAGATAGCTTCTTTTTAGTTGTGGGTACAAAGACATGCGGTTATTTTCTGCAAAATGCACTTGGAGTAATGATTTTTGCAGAACCTCGCTATGCAATGGCAGAATTGGAAGAAGGAGATATCTCGGCTCAATTGAATGATTATGAAGGATTAAAAAAACTTTGTATTCGAATAAGAAAAGATAGAGACCCTAGCGTGATCATATGGATAGGTACTTGTACTACAGAGATAATCAAAATGGATTTGGAAGGTATGGCACCCAAACTAGAATGGGAAATTGGAATCCCAATTCTAGTGGCAAGAGCGAATGGACTCGATTATGCCTTTACTCAAGGAGAAGATACTGTGTTAGCTGCCATGGCACATCGTTGTCCAGAACCGGAATTCTCCGTTCGTGAACGAAAAGAAACTATACAAAAATTTTT---TTTTCATTCTAAGAGGAATTGGGGGAATATGTAAATCACCCTTCCTTAGTTCTTTTTGGATCTTTGCCGTCCAACGTCGCTTCTCAACTAAATCTAGAATTAAAACGTCAATCTATCAAAGTATCAGGTTGGTTACCGGCTCAAAAATATACCGATCTTCCATCATTGGGTGACGGAGTTTATGTTTGTGGTGTTCACCCATTTTTGAGTCGGACAGCAACAACTTTGATAAGACGCGAAAAATGTCAATTAATTGCAGCTCCTTTTCCTATCGGTCCCGACGGAACGCGTGCTTGGATTGAAAAGATTTGTCCTGTATTTGGTGTTGAACCCCAAGGTTTGGAGGAAAGGGAGGAACGAATATGGGAAAGTTTAAAAGATTATCTTGATTTGGTACACGGTAAATCTGTTTTTTTCATGGGAGATAATCTACTAGAAGTATCTCTAGCAAGATTCTTAATCAGATGTGGAATGATTGTTCATGAAATTGGCATTCCATATATGGATAAACGATATCAAACTGCTGAATTATCACTTTTACAAGATACATGTATAAAGATGTGTGTACCAATACCACGAATTGTGGAGAAACCGGATAATTCGAATCAAATACGACGTATACGCGAATTACAACCCGATTTAGCTATCACGGGAATGGCTCATGCTAACCCTCTAGAAGCAAGAGGAATTAGTACTAAATGGTCAGTTGAATTTACTTTTGCCCAGATTCATGGGTTTGCCAATGCAAGAGATGTACTTGAATTGGTTACCCGACCTCTACGTCGTCAGAAAAATTTAGAAGACTTGGGTCGAACCACTTTGGTCAGAAAA-------------------------------------------TGGGTGGAATTATATTACAGACTATTTTTTGGAAGATACCTTTTTTTAGGTAGAGCGCTAGAAAAACAACCTGCTGACCAAATAATGAAATGCATGATTTATTTAAATCAAGAAGATCAAACAAAAGACTCATGTTTTTTATTTCCTGTCGAGGTGGAGGAATGCTACAGGGCGTAGCTGTTTATGATGTTATGCAATTCGTAACAGGGGATGTATCTACAGCAGGCTTCGGGTTAAATGCTTCAATGGGAGCTTTCCTTCTACACGGGGGGGCGTTTACTAAACGAGTATTAAGCGAAAACGGTCGTATGATGATTCATCAACCTCATATGTCTCCTTATGATCGTCCACGACGAATCCGGCTCCGATGCAGGGTTTATGAACCTATTGCGGACTTATATTTTAGAAACTTATATAAGAAGGACAAGGCAAGAACCCGAACTAATTGAAAGTCTCTTAGAAAGAGATATTTTTCTGGAACCAGGGGACGCAAGAGGTGTTTGTCTTATTGACGAAATGATGAATTCCAAAGAAATTCAAACAAACATCGATCTTGGCAACAATTCTTTTTATATCCGCTTTTTTTTCGGGAAGATCTTTACGCAATTGCTCATGATCATCATTTACATAGATCTGGTTCCTCGGAACCAACGGAAATTTTAGTTTCTAATTTT---GTTAGTTTCCTGACTGTAAAACGTTCAATACGTCGAATACGTAAACAGAATATTCAATTAGTTTATTCGGGAATTCCGATTAAATAAATTCATTGAATACAATAAGAATTTTTCTTTTAAATCGATACTAGAAAGTTTTACAATTGTCTTGGAAGTTTCGTTCGCAATGCGATCAAAACATTCATAAAAGGAATGGATGGATGGAATAGTCTCCGATCCATCCATTGCATATTTCCTTTTATGGAAGATAAATTACCACATTCCAATTATATATCAGATATACGAGTGCCCTACTCAATTCATCCGGAAATTTTGGTTCGAATTTTTCGTCGCTGGATCCTAGATGCTCCTTCTTTGCATTTATTACGATTGATTCTCTATGAATG------TGGTCGAGAAAATTTGCAGAAAGC---TATGATTACACAGAGAGAAAATACGAGGTTCTCCCTGTTCCTTTGGAATTCTTATGTGTATGAATGCGAATCGTCTTTAATTCCTCTTAAACGATTTTTTAATTCACAATCATTGTTATATGGATCTTTTCCCGATCGAACTCATTTTGAGAAAAAGATCAAAGATATTGTTCTATTTCCTCCTAATTTCAACAAAAAAATCTGGTTGTTGAAGGATTCTTTCATCCATTATGTGAGATATGGAGAAAGATCCCTTATAGCTCTAAAGGGTACGCACCTTCAAGTGAAAAAATGTAGATATCATCTGTTTCATTTTTTGCAATACTATTTTCATCTTTGGTTTCAACCGTATAGGATATGCAGTCTTGAATTATCCAAGACTTCTTTTTCTTTTTTAGGTTTTTTTATGCATGTTAAAATGAGACCTCTCGTAGTTAGAGCCAAAATGCTAGATGATTTATTTATTACCGATCTTATCACCAATGAATTAAACTCAACAGCTCCGCTTAAATCAATTCTTTTTTCTTTGGCTAAAGAAAAGTTTTGTGACATCTCAGGGTGGCCAATTAGTAAATTGTCTTGGACCAGTCTATCAGATGATGATATTCTCGATCGATTCGATCGAATTTGGATAAATCTTTTTCGTTACTACAGTGGATCCATCAATCAAGATGGTTTATATCATATAAAGTATATACTTTTAATTTCATGTGCTAAAACTTTGGCCTGTAAACATAAAAGTACTATACGTGTAGTTCGAGAACAATTAGGTTCGGAACTCTTTACAAAATCGTTTTCAAAAGAAAGAGAATCCATTTTTTCGTCCTTTTCAAAAACTCGTTCACAGAGAGAACGAATTTGGAATTCAGAAATTAGCCAGATAACCCCCCTGGCTAATTTCTGGCAAAAGATGGAGAATAAACAAGTGATTAATATAGCAGATCTTGAAGAACAAGCTATCAATTTATTTTCTCGATTGGGATTTTCAAAAGAAATATATAGTCTTATATGGATTCTAATTGACATAATTATCCTTCTATTGGGAATTACGATAGGAGTATTAGTTATTGTATGGCTCGAAAGAAAAATATCTGCGGGAATACAACAACGCATTGGACCTGAATACGCCGGTCCTTTGGGAATTATTCAAGCTTTGACAGATGGAATAAAACTACTGCTAAAAGAGGATATTATCCCATCTAGGGGGGATATTTTGTTATTTAGTATTGGACCAGCGGTAGTGGTGATACCTATTTTTTTAGGCTATTTAGTAATTCCCTTTGGTCGCCACATTGTTTTAATTGATCTTAGTATAGGCGTTTTTTTTTGGATTGCAATTTCAAGTATTGCTCCCCTTGGACTGCTTATAGCAGGATATGCATCCAATAATAAATATTCTTTTTTAGGTGGTCTCCGAGCTGCTGCTCAAGCTATTAGTTACGAAATTCCTTTAGCTTTATGTGTGTTATCTATATCTCTATTATCGAATAGTTCAAGTACAATTGATATAGTTGAAGCACAGTGCAGATATGGTTTTTTAGGATGGAATTTGTGGCGACAACCTATAGGGTTTTTAGCTTTTTTCATCTCATCTCTGGCAGAATGTGAAAGATTGCCCTTTGATTTACCAGAAGCGGAAGAAGAATTGGTAGCGGGTTATCAAACTGAATATTCGGGTATCAAATTTGGTTTATTTTACGTTGCTTCTTACCTAAATCTATTAGCTTCTTCATTCTTTGTAACAGTTCTTTACTTGGGCGGATGGAACTTATCAATTCCATTCATACCCATTCTGGAACATTTTGAATGGGATTCTATTTCTGGAATTAGCGGGGTCGTTAATATGACAATCGGGATCCTAATTATATTGGCTAAAGCCTATCTGTTCTTATTTATTTCTATCACGGCAAGATGGACCTTGCCTAGGATAAGAATGGACCAATTATTGGATCTTGGGTGGAAATTTCTATTACCTATTGCTTTGGGTAATCTGTTACTAACAGCTTCTTTCCAACTTATTTTATTAAAAATTTTCATTTGCTTCTCTTCTATGGAAGTTCCATTTTCCCAGAATGCATCCTGATTTTCGGCCTATTTCTTCTTCTAGTAATCGATGTCATTTTTGATCAGAAAAAGACAACTTGGTTCTATTTCATCTCTTTAACAAGTTTAGTGCTAAGTATAGCTTTTTTGTTATTTCAATGGAGAGAAGAACCCACGATCAGTTTTTTTGGCAATTTACAAACAAACAATTTTAATAAAATATTTCGGTTTCTCATTTTATTATGTTCCACTTTATGTATTCCTCTATCCGTGGAATACATTCAATGTACAGAAATGGCTGTAACAGAGTTTTTGTTATTCATATTAACAGCTACTCTAGGAGGAATGTTTTTATGTGGTGCTAATGATTTAACAACTATCTTCGTATCTTTAGAATGTTTAAGTCTTTGTTCTTATCTATTATCTGGATATACCAAAAGAGATGTTCGGTCTAATGAGGCTATTATGAAATATTTACTTATGGGTGGAACAAGTTCTTCCATTCTTGCTTATGGTCTTTCTTGGCTATATGGTCTATCTGGAGGTGAGATTGAAATTCAAGAAATAGCCAATGGTCTTATAAATACACAAATGTATAACTCTCCAGGAATTTGGATTGCACTTCTATCTGTAACGATAGGAATTGCATTTAAACTTTCTTTAGTTCCTTTTCATCAATGGACCCCCGATGTATATGAAGGATCCCCCACTCCAGTCGTTGCTTTTATTTCTGTTATTTCAAAAGTAGCTGCTTCAGCTTTAGTCACTAGAATTTTTGATATTATTTTTTATTTCTCATTGAATGAATGGCATCTTCTTTTGGAAATATCAGCTATTCTTAGCATGATATTAGGAAATTTAATTGCTATTACTCAAACAAGCATAAAACGTATGCTTGCATATTCATCGATAGGTCAAATTGGATATATCCTTATTGGAATAATTGATAAAGACTCAAATAACGGATATGCAAGTGTGATAACTTATATGCTCCTCTATATTTTTATGAATTTAGGAACTTTTGCTTGTATTGTATTATTCAGTCTACGTACAGGAACAGATAACATTCGGGATTATGCAGGATTATATATGAAAGACCCTTTTTCAGCTTTGTCTTTATCTTTATGTCTGCTATCTCTAGGAGGGATTCCTCCATTAGCAGGTTTTTTTGGAAAACTTTATCTATTCTGGTGTGGATGGCAAGCAGGCTCCTATTTATTGGTTTCGATAGGACTCTTTATGAGTGCTATTTCCATATATTATTATCTGAAAATAATTAAGTTATTAATGACTGAAAGAAACAAAGAAATAACTCCCTACGTGCAAAATTATAGGTTATCTCTTCAACCTCAAAAAATTATATCGAATTTAGTATGATTATATGTGTAATAGCATCTACTTTATTGGGAATAATAATGAATCCAATTGTTGCAATTGCCCAGGATACATTATTTTTTCTATTTTCTGAATATGATACTTTTTGGATATATTTATCCATATCCAGTCTTATTCCGATTCTGGCATTCTCAATTTCAAGAAGTTTGGCTCCAATAAGTAAAAGGCCGGAGAAAGCCACTAGTTATGAATCAGGTATAGAACCAATGGGAGATACCTGGATCCAATTTAGAATTCGCTATTATATGTTTGCTTTAGTTTTCGTTGTTTTTGATGTGGAAACAGTCTTTCTCTAAGTAATTTACCTTGGTTAACAATAATTGTTATTTTGCCCATATCTGCGGGGTTATTAATCCCTTTATTTCCCCATAAAGGAAATAAAATGATTCGATGGTATACTTTAGGTATTTGCTTATTAGATCTTCTTTTAATGACCTATATATTCCGTTATCATTATCATTTTGATAATTCATTAATCCAATTGGAAGAGGATTATAACTGGATAAGTCTTATTCATTTTCATTGGAAACTGGGAATTGATGGATTTTCCATTGGACTTATTTTATTAACGGGATTTGTAACTACTTTAGCTACTTTAGCTGCTTGGCCAGTTACTCGAAATCCGCGATTATTCTATTTCTTGATGTTGGCAATGTACAGCGGACAATTGGGATTATTTGCTTCTCGAGATATTCTACTTTTCTTTCTCATGTGGGAGTTGGAACTAATTCCTGTGTACTTACTTTTATCCATGTGGGGGGGAAAAAGACGTCTCTATTCAGCCACAAAATTTCTTTTGTATACTGCGGGTGGTTCCATTTTTATCTTAATGGGAGCTTTAAGTATGGGTCTCTATGGTCTCATGGACCAGCATTCGATTTCGAATTATTAGCTAAAAAAGATTATCCCATCACACTTGAAATGCTATTATATTTAGGGTTTTTGATCGCTTATGCAATAAAATTACCAATCTTCCCTTTACATACCTGGTTACCGGATACTCATGGGGAAGCACACTATAGTACATGTATGCTTTTGGCCGGAGTTCTATTGAAAATGGGAGGATATGGGTTGATTCGGATCAATATGGAATTGTTACCTCACGCTCATTCTTTGTTTTCGCCGTGGTTGATTATCATAGGAGCAGTGCAAATTATCTATGCAGCTCTAACTTCTATGGGTCAACGCAATTTGAAAAGAAGGATAGCCTATTCATCAATATCTCATATGGGTTTTGTAATTATAGGAATTGGTTCCATGACATATACAGGTCTCAATGGGGCCATTTTGCAAATGATTTCTCATGGATTAATTGGCGCTGCACTTTTTTTCTTGGTAGGAACAAGTTATGATAGGATACGTACTCTTTTTCTTGATGAAATGGGAGGAATCGCTATATCAATTCCTAAAATCTTTACTATGTTCAGTAGCTTTTCAATGGCTTCTCTTGCATTGCCAGGAATGAGTGGTTTTGTAGCAGAATTTATGATATTTTTGGGTCTAATTACTAATTATAATTATTCTTCGACCTTTCGAATCATTATTACTGCAATAGCGGCAATTGGAATGATATTAACTCCCATTTATTTGTTATCTATGTTACGTCGAATGTTCTATGGATATAAGGATTTGAATATTCCGAATCCTTATTTTAAAGATTCGGGACCACGCGAACTTTTTATTTTGATCTGTCTCTTTCTACCAATCATAGGTATTGGTCTTTACCCCGATCTAGTCCTATTTTTATATAATGCTAAGGTAGAAGCTATTTTTGATCAATCTTTCTCGAACATGCGCTTATTTTAGGTGCTTATTTATTCTCTATCGGTATTTATGGACTAGTAACAAGTCGAAACATGGTTAAAGCACTTATGTGTCTTGAGCTAATACTCAATGCGGTTAATTTAAACCTAGTAACATTCTCAAATTTTTTTGATAGTAGGCAAGTAAAGGGGGATATCTTTTCGATCTTTGTTATAGCTATTGCTGCTGCTGAAGCAGCTATTGGATTAGCTATTGTTCTGGCAATATATCGTAACAGAAAATCAACTCGTATCGATCAATTTAATTTGTCAAAATGGGAATTTATATACAAATATGCTCGGGTCGTGCCTTTCCTTCCGCTTTCAGCTTCTGTACCAATCGGATTAGGATCCTTTTTTTTTCCAGGAGCAACTAAGAGTGTTCGCCGTACATGGGCTCTTATTAGCATTTTTCTGTTAAGTGTAGCTATGTTTCTTTCTTTCAATTTGTTCTTGCAACAGATTACCGGCGGTCCCATCTATCGGTATTTCTGGTCCTGGGTTATAAATAATAAGTTTTCATTAGAGTTAGGCTATTTAATTGATCCACTTACTTCCATCATGTTAGTTTTAGTTACAACAGTTGGAACCATGGTTATGATCTATAGCGATACTTATATGTCGCACGATAAAACATATGTAAGGTTTTTTGCTTACCTTAATTTTTTCAATGCTTCTATGCTAGGGTTAGTTATTAGCCCTAATTTATTACAAATATATTTTTTTTGGGAATTAGTAGGAATGTGTTCCTATTTATTGATAGGTTTCTGGTTTACGCGACCCAGCGCGGCTACTGCTTGTCAAAAAGCATTTATAACTAATCGTGCAGGGGATTTTGGACTCTTATTAGGAATCCTAGGTTTTTATTGGGTAACAGGTAGTTTTGAATTTCAATATTTGTCTGAAAAATTAAACGAATACTGCCGTTGATGGGTTTGATTCGTTTTTTGTTACTTCGTGTGCTTTTCTCTTATTTTTAGGTCCAATAGCCAAATCTGCACAATTTCCACTCCATGTATGGTTACCTGATGCTATGGAAGGGCCTACTCCTATTTCAGCTCTTATACATGCCGCTACTATGGTAGCAGCAGGAATTTTTCTTGTAGCTCGATTGTTTCCTCTTTTTAAAGCTCTACCTTTAATAATGTATCTTATCTCTTGGATAGGTGGAATAACAGCTCTATTGGGAGCTACTATGGCTCTCGCTCAAAAAGATCTTAAAAGAGGCTTGGCTTATTCTACTATGTCTCAATTAGGTTACATGATGTTAGCTCTAGGGATAGATTCCTATCGAATCGCTCTGTTCCATTTGATTACACATGCTTATTCCAAGGCATTATTGTTCCTAGGATCCGGATCAGTCATCCATTCAATGGAACCCATTGTTGGATATTGCCCCAGTAAAAGTCAGAATATGGCTCTTATGGGTGGTTTGAGGAAATATATGCCAATTACGGGAATCACTTTTCTTTTAGGAACACTTTCTCTTTCTGGTATTCCACCTTTTGCTTGTTTTTGGTCTAAAGACCAAATTCTTAGTGATAGTAAGTTATATTCTCCCATTTTGGGGGGAATAACTTGGTTCACAGCAGGATTAACTGCCTTTTACATGTTTCGTATGTATTTACTTACTTTTGAAGGGGACTTCCGTGTAAATTTTATAACAACCATATTACACTATATTCGACTTCCATGTGGGGAGAGGAGGAATCCGGGATATCAACAAATTATAGGAAGTAATAATCCTTTTCCAAAGAAACATTGAAAATTTCCAATAAGATCGAAGGATTAAAAAGAACATTGTCACTTATCCGGATCTTTTGCATATCCGAAAGAATCGGGCAAGACAATGCTATTTCCTTTAGTTATATTGGGAATATTTACTCTGTTTGTTGGATTGATAGGAGTTCCTTTTTTTCGAAGCGGAATGAGTTATGACATATTATCTCAATGGTTTACTTCATCGATGACCCCTTTTGATAAACATCCGGAGAATTGGTCCGAATTTTTAATAGACACAATCCCCTCAGTTGGTATAGCATTTTTCGGTATATTGATTGCCTGTATTCTATATATACCTATTTACTTCTTGTCAAAGGATGTTAAAACAAATCCTAATATGAAGATTATGACCAATCAATTAATATTATCTACAATTGGTCTTTTTATCGAGCTTATATAGACATATATTATGACATAATCTTGATTAAAGGTATACGAGAATTAGCTGAAACAAGTCATTCATTTGATCAATGGGCAATTGATGGAATCCCAAATGGAGTAGGCTTTTTAGGTCTTTTTATAGGAGAGCAAATGAGATGCTTAGGGGGGGGACGTATATCTTCCTATATATTTCTTTATTTTGTATATTTGTATCGATCTGAATCTATATCTGATATTCTTTTGGCTCCTCTAACGCTAAGTCTTCTATTAGGAGGTATAGGAGTAGTATTACTTACTAATATAATTTATTCCGCTCTTTCATTGGGGTTAGTTCTAATTTGTATATCTTTTTTCTATATTATACTAAACGCGGATTTCGTAGCTGTTGCACAAATCCTAATCTACATAGGAGCTGTTAATATTTTGATTCTATTTGCTGTGATGTTGATGAATAATCCGAAATATCCTAATTATGCCTCTCCCTGGACTATCGGAGATAGCATTACTTCAATAGTTTGTACGAGTCTTTTTTGTTCATTAATTACTATTATCTTGAACATATCATGGTTTGGAATATCTCTGACTCAAAAATCAGATCAAATGTTAGAACGAGATTTAACAAGCAATATTCAACGTATTGGGACTCATTTATCCACTGATTTTTTCCTCCCATTCGAACTTATTTCTCTAATTCTTCTAGTTGCTCTTATAGGAGCCATTACTATAGCTCGTCGAGAAGAAACAGTTTTGCTAAGGAGAAAGACCTCATGATGGTAAGTATGGGTCCTCATCATCCATCAATGCATGGTGTTCTTCGACTTATTGTTACTCTAGATGGTGAAGATGTTATTGATTGTGAACCTATATTAGGTTATTTACATAGAGGTATGGAAAAAATTGCTGAGAACCGAACAATTGTTCAATATCTTCCCTATGTAACACGATGGGATTATTTAGCTACTATGTTCACAGAGGCGATAACGGTTAATGCGCCAGAAAAATTGGAAAATATTCAAATACCTAAAAGGGCCAGCTATATTAGAATGATTATGCTAGAGTTAAGTCGTATAGCTTCTCATTTGTTATGGCTTGGACCTTTCATGGCTGATATTGGTGCGCAGACTCCTTTCTTTTATATTTTAAGAGAGAGGGAAATGATATATGATTTATTTGAAGCTGCCACGGGCATGCGAATGATGCATAATTATTTCCGTATTGGAGGAGTAGCTGTAGATTTACCGTATGGTTGGGTAGATAAATGCTTCGATTTTTGCTACTATTTCTTTCCAAAAGTGACAGAATATGAAAGACTTATTACACGCAATCCTATCTTTTTGAAACGAGTTGAGGGAGTAGGCATTATTAGTAGAGAAGAAGCAATAGATTGGAGTTTATCAGGACCCATGCTACGAGCTTCCGGAATCCAATGGGATCTTCGTAAAGTGGATCATTATGAATGTTATGATGAATTGGATTGGGAAATCCAATGGCAAAAAGAAGGAGATTCATTAGCTCGTTATTTGCTTCGAATCGGAGAAATGAAAGAATCTATAAAAATAATTAGACAGGCCCTAGAAATAATTCCGGGAGGTCCCTATGAGAATTTAGAGGTTCGACGTTTAAATAAGGGAAAAGATTCGAAATGGAACGATTTTGAATCTCGATTTATTAGTAAAAAACCTTCCCCTACTTTTGAGTTATCAAAACAAGAACATTACGTGAGAGTAGAAGCTCCCAAGGGGGAATTAGGAATTTTTTTTATAGGAGATGATAACATTTTTCCCTGGAGATGGAAAATCCGACCACCTGGTTTTATTAATTTGCAGATTCCTCCTCAACTGGTTAAAAGGATGAAATTAGCCGATATCATGACGACTTTGGGTAGTATAGATATCATTATGGGAGAGGTTGATCGTGTAACTGGGTTTATGAATTATAGTGAACAAGCAATACAGGCTGCGAGATACATTGGGCAAGGTTTTATGGTTACCTTATATCACATGAATCGTTTACCTATTACTATTCAATATCCCTATGAAAAATGGATCCCATCAGAACGATTTCGCGGGAGGATCCACTTTGAATTTGATAAATGTATTGCTTGTGAAGTATGCGTCCGTGTATGCCCGATCAATCTACCTGTTGTGGATTGGAAAGTCGGAATAGATATGGGGAAAAAACGATTGGAAAATTATAGTATTGATTTTGGAATTTGTATCTTTTGTGGAAATTGTGTCGAATATTGCCCCACAAATTGTCTAGCGATGACTGAAGAATATGAACTTTCGACCTATGATCGTCATGAATTAAATTATGATCACATTGCTTTAGGACGTTTACCAATATCCGTTGTTGAAGATTTAACAATCCAAACAATTCCGAGAAGGTCGATTATCTGCTTGGCTAGCCAAGCATAAGTTAGCTCATAGACCTTTGGGTTTTGATTACCAAGGCACAGAAACATTACAAATAAAATCTGAAGACTGGGTCTCTGTAGCCGTTGCTTTATATGTTTATGGTTTTAATTATCTCCGTTCTCAGTGTGCTTATGATGTAGCACCAGGGGGTTCCTTAGCTAGTGTATATCATCTTACGAGAATAAACGATAATGCAGATGAACCCGAAGAGGTGTGTATAAAAGTATTTGTCCCAAGGGAAGATCCCAGAATCCCGTCTGTTCTATGTATTTGGAAAGGTGCTAATTTCCAGGAACGAGAATCTTATGATATGTTAGGAATATTTTATGAAAGTCATCCATGTCTAAAACGTATATTGATGCCAGAAAGTTGGATTGGGTGGCCTTTGCGCAAAGACTATATTGCACCTGATTTTTATGAAATACAAGATTCTCATTTGGAATGATTAAAGCCGGCGATAAATCCTATAGAATCATCTTTACTTCATCAAGCAACTCCAAATTCAGTGATTTCCACTACTCTAAATGATCTGTCCAATTGGGCGAGACTTTCTAGTCTATGGCCGCTCCTTTATGGTACTAGTTGTTGTTTTATCGAATTTGCTTCATTAATAGGTTCGCGATTCGACTTTGATCGTTACGGTTTGGTGCCAAGATCCAGTCCTAGGCAAGCCGACCTACTTATAACAGCCGGAACTGTGACCATGAAAATGGCTCCTTCTTTAGTAAGATTATATGAACAAATGCCGGAACCAAAATATGTAATTGCTATGGGAGCCTGTACTATTACAGGAGGAATGTTTAGTACAGATTCTTATAGTACCGTTCGCGGAGTAGATAAGTTAATTCCTGTGGATATCTATTTGCCGGGTTGTCCTCCTAAACCAGAAGCTATTATAGATGCTATAATAAAACTTCGTGAAAAAATATCTCAAGAAATATCTGAAGATAGAAATGAGTTTCAACAAAGAAAGAGGTATTTCACTAGAAAGCATAGGTTTCATATTGGGTCCAGTATTCTTATTGAAAATAAGGAGGATAAGTTTTTTCATCAATCTTATGAATCTCG---TAAATCGACTTTAGAGATCACTCCCAAAACATCTACAAAATAGAAAAACTTATGACTGGATGAAAAAGTTGATAGCTCAATCAATTTCCGCCTTAATATTGATAGATATAATGACTTGCACATCTATTGCAAATGCATATCCCATTTTTGCACAGCAAGGTTATGAAAATCCTCGAGAAGCAACTGGGCGTATTGTATGTGCCAATTGTCATTTGGCTAAAAAACCTGTGGAGATTGAAGTTCCACAGTCCGTTCTTCCTGATACCGTTTTTGAAGCAGTTGTAAAAATACCCTATGATAAGCAAATAAAACAAGTTCTTGCTAATGGCAAGAAAGGAACTTTAAATGTAGGAGCTGTTCTTATTTTACCCGAAGGTTTCGAATTAGCTCCTCCGGATCGTATTTCTCCTGAGATTAAGGAAAAAATAGGTGATCTTTATTTTCAGAACTATCGTCCCAATCAAAAAAATATTGTAATAATAGGTCCTGTTCCTGGTCAAAAATATAGTGAAATTGTGTTTCCCATCCTTTCACCAAATCCCGCTACTAATAAAGCAGCTCACTTCCTGAAATATCCCATATATGTAGGTGGTAATAGAGGAAGAGGACAAATTTATCCCGATGGGAGCAAAAGCAACAATACAGTGTACAACGCTTCAGCAACGGGTAAAATAAGTCAAATTGCACGTAAAGAAAAAGGTGGATATAAAATAACTATTGATAATTCAGCAGACGGTCGACAAGTGGTAGACTTTGTACCTCCGGGACCAGAACTTCTTGTTTCAGAAGGCGAATTCATCAAGGCGGATCAGTCGTTAACGAATAACCCTAATGTAGGTGGATTTGGTCAGGAAAATGCAGAAATAGTACTTCAAGATCCTTTACGTGTTCAAGGTCTTTTATTATTCTTAGCATCTGTCGTTTTAGCACAGATATTTCTGGTTCTTAAAAAGAAACAATTTGAGAAAGTTCAATTAGTCGAAATGAATTTTGTTAAAGTATACGATTGGTTCGAAGAGCGTCTTGAGATTCAGGCGATTGCGGATGATATCACTAGTAAATATGTTCCTCCTCATGTGAATATATTTTATTGCCTAGGGGGAATCACACTGACTTCTTTTTTGGTACAAGTAGCTACCGGTTTTGCTATGACTTTTTACTATCGCCCCACCGTTCTAGAAGCTTTTGCCTCTATTCAATACATAATGACTGAAGTGAACTTCGGCTGGCTAATCCGATCGGTCCATCGATGGTCGGCAAGTATGATGGTTTTAATGATGATTTTACATGTATTTCGCGTTTATTTAACAGGTGGATTCAAAAAACCTCGCGAATTAACTTGGGTTACGGGTGTAATTCTAGCCGTATTAACCGTATCTTTCGGTGTAACCGGTTATTCTTTGCCCTGGGATCAAATTGGTTATTGGGCAGTCAAAATTGTGACCGGTGTGCCTGAGGCCATTCCGGTAATAGGAACTCCTTTGGTAGAGTTATTACGCGGAAGTGCTAGTGTGGGTCAATCTACCTTAACCCGTTTTTATAGTTTACACACTTTCATATTACCCCTTCTTACTGCTGTATTTATGTTAATGCATTTTCTAATGATCCGCAAACAAGGTATTTCAGGTCCTTTAGGAGTAACAAAGAAACCTGACTTGAATGATCCTGTATTAAGGGCTAAATTAGCTAAAGGTATGGGACATAATTATTATGGCGAACCCGCTTGGCCCAATGATCTCTTATATATTTTTCCAGTAGTTATTTTTGGTACTATTGCATGTACCGTAGGTTTAGCAGTTCTAGAACCATCAATGATTGGTGAACCGGCAAATCCATTTGCAACTCCTTTGGAAATATTACCCGAATGGTATTTTTTCCCCGTATTTCAAATACTTCGTACAGTACCTAATAAATTATTAGGTGTCCTTTTAATGGCTTCAGTACCTGCAGGACTATTGACAATTCCTTTCTTGGAGAATGTGAATCAATTTCAAAATCCATTTCGTCGTCCAGTAGCTACAACAGTATTCTTAATCGGTACCGCAGTAGCTCTTTGGTTAGGTATTGGAGCAACGTTACCTATCGATGAATCTTTAACTCTAGGTCTTTTCAATTTGATAGAAATATTGAAGTTTTGTTATCCGGAATTGTGTTAGGTCTAATTCCTATAACTTTGGCTGGATTATTTGTAACTGCATATTTACAGTACCGACGCGGCGATAAATTGGATATTCTTACTATAATTAGTTATTTTGGTTTTTTATTAGTTTTGCTTATTTTCACCTCAGTCCTATTCATCGGGTTAAGCAGTATAGAACTTATTGATATAGTTGGTATCGCTTGGGCTGCTCTAATGGTAGTTTTTACTTTTTCTCTTTCACTCGTAGTATGGGGTAGAAGTGGAATACCATTCGTTCACCGGA---AGAAGTAAAGATCATAGTGGAGAGGGATCCTGTTAAAACCTCTTTTGAAAAATGGGCTAAACCCGGTCATTTCTCAAAGACACTAGCTAAGGGCCCAATACTACCACCTGGATCTGGAATCTACATGCTGATGCTCATGATTTTGATAGCCATACCAATGATTTGGAAGAGATCTCTCGCAAAGTATTTAGTGCCCATTTTGGTCAATTAGCCATCATACTTATTTGGCTAAGTGGGATGTACTTTCACGGTGCTCGTTTCTCCAATTATGAAGCATGGCTAGGCGATCCTACTCACATTAAACCCAGTGCTCAGGTAGTTTGGCCGATAGTAGGCCAAGAAATTTTGAATGGAGATGTGGGTGGAGGTTTTCGAGGAATACAAATAACCTCTGGGTTCTTCCAAATTTGGCGAGCATCCGGAATAACTAGTGAATTGCAACTTTACTGCACCGCAATTGGTGCATTGATCTTTGCAGCGTTAATGCTTTTTGCTGGTTGGTTCCATTATCACAAAGCTGCTCCAAAATTGGCTTGGTTCCAAGATGTAGAATCCATGTTAAACCACCATTTAGCAGGGTTACTAGGACTTGGCTCTCTATCTTGGGCAGGACACCAAATACACGTTTCTTTACCTATTAATCAACTCTTAGATGCTGGAGTGGACCCTAAAGAGATACCACTTCCTCATGAATTTATTTTAAATCGTGAGCTTTTGGCTCAACTTTATCCCAGTTTCGCTGAGGGATTGACCCCATTTTTCACTCTGAATTGGTCGAAATATTCAGAATTTTTGACTTTTCGTGGAGGACTCAACCCAGTAACGGGGGGTCTGTGGCTGACCGATACTGCACACCACCATTTGGCTATTGCAGTTCTTTTTCTAATCGCTGGTCATATGTATAAAACCAATTGGGTTATTGGTCATAACCTCAAGGATATTTTGGAGGCTCATAAAGGTCCATTTACAGGGGAAGGACATAGAGGTCTTTACGAGATCTTAACTACTTCATGGCATGCTCAATTAGCTCTTAACCTAGCTATGTTAGGATCTTTAACTATTATCGTAGCTCATCATATGTATTCTATGCCTCCCTATCCATATCTAGCTACTGACTATGGTACCCAACTATCTCTGTTCACGCACCATATGTGGATTGGTGGATTTCTCATAGTTGGCGCTGCTGCACATGCAGCTATTTTTATGGTAAGAGACTATGATCCGACTACTCAGTACAACAATCTTTTAGACCGTGTTCTGAGACATCGTGATGCAATTGTATCACACCTCAACTGGGTATGTATTTTCTTAGGTTTCCATAGTTTTGGTCTATATATTCATAATGATACTATGAGTGCTTTAGGACGTCCTAAAGATATGTTTTCAGATACTGCTATCCAATTACAACCTATCTTTGCTCAATGGATACAAAACACTCATGCTTTAGCACCCAGTTTGACAGCTCCTGATGCAACAGCAAGCACCAGCTTAACTTGGGGAGGTGGTGATTTGATAGCAGTAGGTGCCAAAGTGGCTTTGCTACCGATTCCATTAGGAACTGCAGATTTTTTAGTGCACCATATTCATGCATTTACTATCCATGTGACTGTATTAATATTACTTAAAGGTGTTTTATTTGCTCGCAGTTCTCGTTTAATACCCGATAAAGCGAATCTTGGTTTTCGTTTTCCTTGCGATGGGCCTGGTAGAGGAGGAACATGCCAAGTATCTGCCTGGGATCATGTCTTCTTAGGGTTATTCTGGATGTACAATGCAATTTCGGTAGTAATATTTCATTTTAGTTGGAAAATGCAGTCCGATGTTTGGGGTAGTATAAGTGATCAGGGAGTGGTAACTCATATTACAGGAGGAAACTTTGCGCAGAGTTCCGTTACAATTAATGGGTGGCTCCGTGACTTTCTATGGGCACAAGCTTCTCAAGTAATCCAATCTTACGGTTCTCCATTATCTGCATATGGTCTTTTATTCTTAGGTGCTCATTTCGTTTGGGCCTTTAGTTTAATGTTCCTATTTAGTGGCCGTGGATATTGGCAAGAACTTATTGAATCTATTGTTTGGGCCCATAATAAATTAAAAGTTGCTCCTGCTATCCAGCCAAGAGCCTTGAGTATTGTTCAAGGACGCGCTGTAGGAGTAGCTCATTACCTTCTGGGTGGAATCGCCACAACATGGGCGTTCTTCCTAGCAAGAATTATTGCAGTAGGAGCATCAAGATTTCCAAAGTTCAGCCAAGGCTTGGCCCAGGACCCAACTACTCGTCGTATTTGGTTTGGTATTGCTACTGCACATGACTTTGAGAGTCATGATGATATTACCGAAGAGCGCCTTTATCAAAAGATTTTTGCTTCTCACTTTGGTCAGTTAGCTATAATCTTTCTGTGGACCTCTGGTAATTTGTTCCACGTAGCTTGGCAAGGCAATTTTGAAGCATGGGTCCACGACCCCTTACATGTAAGACCTATTGCTCATGCAATTTGGGATCCTCATTTTGGTCAACCGGCCGTAGAAGCTTTTACCCGAGGAGGTGCTCCCGGTCCGGTAAATATTGCTTATTCCGGTGTTTATCAGTGGTGGTATACAATTGGTTTACGCACTAATGAAGATCTTTATACTGGAGCTCTTTTCTTGCTATTTCTTTCTGCTCTCTTTTTAACAGCGGGTTGGCTGCATCTACAACCTCAATGGAAACCAAGTGTTTCATGGTTTAAAAATGCCGAATCTCGTCTAAATCATCATTTATCAGGGCTCTTCGGAGTCAGTTCTTTGGCTTGGACGGGGCATTTAGTTCATGTGGCTATTCCTGAATCAAGAGGAGAGCACATAAGATGGGATAATTTTTTAGATGTAGTACCACATCCCCAAGGGTTGGAACCACTTTTTACAGGTCAGTGGAATCTTTATGCTCAAAATCCTGATTCCAGCAGTCATTTATTTGGTACCACTAAAGGGGCGGGAACTGCTATTCTAACTCTTCTCGGGGGATTCCATCCACAAACTCAAAGTTTGTGGCTAACTGATATCGCGCATCATCATTTAGCTATTGCATTTGTGTTTTTCATTGCTGGTCATATGTATAGAACCAACTTTGGAATTGGACATAGTATAAAAGATATTTTAGAAGCACATGTTCCTCCGGGAGGCTTATTAGGACGCGGGCATAAGGGTCTTTACAACACAATCAATAACTCTCTTCACTTTCAATTAGGTCTTGCTCTAGCTTCTTTGGGAGTTGTTACTTCTTTAGTAGCTCAACACATGTATTCTTTGCCTGCCTATGCATTCATAGCACAAGATTTTACTACTCAAGCTGCTTTGTATACTCATCATCAATACATTGCCGGATTCATTATGACAGGGGCATTTGCTCATGGAGCTATATTTCTCATTAGAGATTATAATCCAGAACAAAATAAGGATAATGTATTGGCGAGAATGTTGGAGCATAAGGAAGCCATAATATCTCATTTGAGTTGGGTTAGTTTATTCCTAGGTTTTCATACCTTGGGACTTTATGTTCATAACGATGTGATGCTCGCTTTTGGTACTCCAGAAAAGCAAATCTTGATTGAGCCTATATTTGCTCAATGGATACAATCTGCTCATGGTAAGGCCTTATATGGCTTTGATGTGCTCTTATCTTCAGCAAATGATCCAGCATTCAATGCCGGCAAAAGCTTATGGTTACCCGGTTGGTTGAATGCTATTAACGATAATAAAAATTCACTCTTCTTAACAATTGGTCCTGGAGACTTTTTGGTTCATCATGCTATTGCTCTAGGTTTGCATACGACTACATTGATTTTAGTAAAAGGTGCTTTAGATGCGCGCGGTTCTAAGCTAATGCCTGATAAGAAAGATTTTGGTTATAGTTTTCCTTGCGATGGTCCGGGACGGGGCGGTACTTGCGATATTTCGGCCTGGGATGCTTTTTATTTAGCAGTTTTCTGGATGTTGAATACCATTGGATGGGTTACTTTTTATTGGCATTGGAAGCATATCACCTTATGGCAGGGAAATGTAGCTCAATTTAATGAGTCTTCCACTTATTTAATGGGATGGTTAAGAGATTATCTTTGGTTAAATTCTTCACAACTAATTAATGGATACAATCCTTTTGGTATGAACAGTTTATCTGTCTGGGCGTGGATGTTCTTATTTGGACATCTTGTTTGGGCTACTGGATTTATGTTTCTTATTTCTTGGCGTGGATATTGGCAAGAACTGATTGAAACTCTTGCATGGGCTCATGAACGCACACCTCTGGCTAATTTAGTTCGATGGAGAGATAAGCCGGTAGCTCTTTCCATTGTTCAAGCACGATTAGTTGGATTAGCTCACTTTTCTGTAGGCTATATATTCACCTATGCAGCTTTCTTAATCGCCTCTACATCAGGTAAATTCGGTGCACATTCAGTAAAAATTTATGATACATGTATTGGTTGTACCCAGTGTGTACGAGCGTGTCCTACAGATGTATTAGAAATGATACCTTGGGAAGGATGTAAAGCTAAGCAAATTGCTTCTGCTCCAAGAACAGAAGACTGCGTAGGTTGTAAGAGGTGTGAATCGGCTTGTCCAACGGATTTCTTAAGTGTACGTGTTTATTTATGGCATGAAACAACGCGCAGTATGGGTCTAGCTTACATAATCAACAACTTCCCCTCTCTCTTAGTACCTTTGGTGGGCTTGTTTTTTCCAGCAGTTACAATGATTTTTCTTTACTTTTATATTCAAAAAAACGAAATTTTACAAGATATAAAAACATATCTTTCCACAGCGCCTGTGTTAGCTACTTTATGTTTGGGATTTTTAGCCGGTTTATTAATTGAGATAAATCGTTTTTTCCCAGATGCCCTGACTTTTCCCTTTTTT-ACCGCAATTCTAGAAAGACGCGAAAGCGCAAGCCTATGGAATCGTTTTTGCGATTGGATCACTAGCACTGAAAACCGTCTTTACATTGGATGGTTTGGTGTCTTGATGATTCCTACCCTATTGACTGCAACCTCTGTATTCATTATCGCTTTCATTGCAGCTCCTCCAGTAGATATTGATGGTATTCGTGAACCTGTTTCCGGTTCTCTTCTTTATGGAAACAATATTATTTCCGGTGCTATTATTCCTACCTCTGCAGCCATCGGTCTGCATTTCTATCCCATCTGGGAAGCAGCTTCTGTTGATGAATGGCTATACAACGGTGGTCCCTATGAGCTAATCGTTTTACACTTTCTACTTGGTGTAGCTTGCTATATGGGTCGTGAGTGGGAGCTTAGCTTCCGTCTAGGTATGCGTCCTTGGATTGCTGTTGCATATTCAGCTCCAGTAGCAGCAGCTACTGCTGTTTTCTTGATTTACCCTATTGGTCAAGGAAGCTTCTCTGATGGTATGCCTCTAGGAATCTCTGGTACTTTCAATTTCATGATTGTATTCCAGGCTGAACACAATATTCTTATGCATCCATTTCACATGTTAGGTGTAGCTGGCGTATTCGGCGGCTCTCTATTTAGTGCTATGCATGGTTCCTTGGTAACCTCGAGTTTGATCAGGGAAACTACCGAAAATGAGTCTGCTAATGCAGGTTACAAATTTGGTCAGGAAGAAGAAACCTACAATATTGTAGCTGCTCACGGTTATTTCGGCCGATTGATCTTCCAATATGCTAGTTTCAACAACTCCCGTTCTCTACATTTCTTTTTAGCTGCTTGGCCAGTAGTAGGTATCTGGTTTACTGCTTTGGGCATCAGCACTATGGCTTTCAACTTAAATGGATTCAATTTCAACCAATCTGTTGTTGACAGTCAAGGTCGTGTAATTAACACTTGGGCCGATATCATTAATCGTGCTAACCTTGGTATGGAAGTTATGCACGAACGTAACGCTCACAACTTCCCTCTGGATCTAGCTGCTGTTGAAGCTAATTCTATAGACGGCTGGTTTGCCTTGGTATCGTGTCCATACTGTCGTGTTGAATGATCCTGGCCGGTTAATCGCTGTGCATATAATGCATACAGCTCTAGTTTCTGGATGGGCCGGTTCTATGGCTCTTTACGAATTAGCAGTTTTCGATCCATCCGATCCTATTCTTGATCCAATGTGGAGACAAGGTATGTTCGTTATACCTTTTATGACTCGTTTAGGAATAAAGGATTCATGGGGTGGATGGAGTATAACTGGAGAAACTATATCTAATCCAGGTATTTGGAGTTATGAAGGTGTGGCCGGGGCCCATATTGTGTTTTCTGGCTTGTGCTTTTTAGCAGCTATCTGGCATTGGGTATATTGGGATCTAGACGTATTTTGTGATTCCCGTACAGGAAAACCTTCTTTAGATTTGCCTAAGATTTTTGGAATTCATTTATTTCTCTCAGGAGCAGCGTGTTTCGGATTCGGAGCATTTCATGTAACGGGTTTGTATGGCCCCGGAATATGGGTGTCTGATCCTTATGGACTAACTGGGAAAATACAACCTGTAAATCCGGCATGGGGAGCTGAAGGTTTTGATCCTTTTGTTCCGGGAGGAATAGCTTCTCATCATATTGCAGCAGGTATATTGGGTATATTAGCAGGTCTATTCCATCTCAGTGTTCGTCCTCCCCAACGTTTATACAAAGGATTACGTATGGGGAATATTGAAACTGTCCTCTCCAGTAGTATTGCTGCTGTATTTTTTGCAGCTTTCATTGTGGCCGGAACAATGTGGTATGGTTCCGCAACCACTCCGATCGAATTATTTGGTCCTACTCGTTACCAGTGGGATCAGGGATACTTCCAACAAGAAATAGATCGACGGGTTCGTGCCGGTCTGGCTGAAAATCTAAGTCTATCGGAAGCTTGGTCAAAAATTCCTGAAAAACTTGCTTTTTATGATTATATTGGGAATAATCCAGCTAAAGGGGGGTTATTCAGGGCGGGTGCAATGGACAATGGAGATGGAATTGCCGTTGGTTGGTTAGGACACCCTATTTTCAAAGATAAAAAGGGACATGAGCTTTTTGTACGTCGTATGCCTACCTTTTTCGAAACATTTCCAGTCGTTCTAGTAGATGAAGAAGGAATTGTGAAAGCCGATGTCCCTTTTAGGAGAGCAGAATCCAAATATAGTGTTGAACAAGTAGGTGTAACTGTTGAATTCTATGGTGGTGAACTTGATGGAGTTAGTTTTGGTGATCCTGCTATAGTCAAAAAATATGCTAGACGTGCACAATTAGGTGAAATTTTTGAATTAGATCGTGCTACTTTGAAATCGGATGGTGTTTTTCGGAGTAGTCCAAGGGGTTGGTTTACTTTTGGGCATGCTACATTTGCCCTTCTTTTCTTTTTTGGACATATTTGGCATGGCGCTAGAACTCTATTCAGAGATGTTTTTGCCGGTATTGATCCGGATTTGGATGCTCAAGTAGAATTTGGTGCATTCCAAAAATTGGGAGATCCAACTACTAAAAGACAAGTGGTATGGAACTCTAACTTTAGCTGGTCGTGACCAAGAAACCACTGGTTTCGCTTGGTGGGCTGGTAATGCTCGACTTATTAATTTGTCAGGCAAATTACTTGGAGCTCATGTGGCTCATGCCGGATTAATTGTATTCTGGGCTGGAGCAATGAATTTATTTGAAGTGGCTCATTTTGTACCGGAAAAACCTATGTATGAACAAGGATTGATTTTACTTCCCCATCTAGCTACTCTAGGATGGGGAGTCGGTCCTGGTGGGGAAATTGTGGACACTTTTCCCTATTTTGTATCCGGGGTACTTCACTTAATTTCTTCTGCAGTTTTAGGCTTCGGTGGTATTTATCACGCACTAATTGGACCCGAAACTTTAGAAGAATCTTTTCCATTTTTTGGTTATGTATGGAAAGATAGGAACAAAATGACCACAATTTTAGGTATTCACCTAATCTTACTAGGTATTGGTGCTTTTCTCCTAGTGTTTAAGGCTTTGTATTTTGGTGGTATATATGATACCTGGGCTCCCGGCGGTGGAGATGTAAGAAAAATTACGAACCTTACGCTTAACCCAAGTACTATATTTGGTTATTTACTAAAATCCCCTTTTGGAGGGGAGGGATGGATTGTTAGTGTGGACAATCTAGAAGATCTAATTGGAGGACATGTGTGGTTAGGTTCCATTTGTATCTTCGGTGGTATCTGGCACATCTTAACAAAACCTTTTGCGTGGGCTCGCCGTGCGTTTGTATGGTCCGGAGAAGCTTACTTATCTTATAGTTTAGCAGCTCTCTCTGTCTTTGGTTTCATTGCTTGTTGTTTTGTTTGGTTTAACAATACAGCTTATCCTAGTGAATTCTATGGACCTACCGGCCCAGAAGCCTCTCAAGCACAAGCATTTACTTTTCTAGTTCGAGACCAGCGTCTTGGAGCTAGTGTGGGGTCTGCCCAGGGGCCCACTGGTTTAGGTAAATATCTTATGCGTTCTCCTACTGGAGAAATTATTTTTGGAGGGGAAACGATGCGTTTTTGGGATCTTCGTGCTCCCTGGTTGGAACCTTTAAGAGGTCCTAATGGTTTGGACCTTAGTAAACTGAAAAAAGACATACAACCTTGGCAAGAACGACGTTCAGCAGAATATATGACTCATGCTCCTTTAGGTTCTTTAAATTCTGTGGGTGGTGTAGCTACCGAAATTAATGCGGTTAATTATGTTTCACCTCGAAGTTGGTTATCCACTTCTCATTTTGTTCTAGGATTTTTCTTTTTCGTAGGTCATTTGTGGCATGCAGGAAGAGCTCGTGCAGCTGCAGCAGGATTTGAGAAAGGAATTGATCGTGATTTTGAACCTGTTCTTTCCATGACCCCTCTTAATACTATAGCCCTTGGAAAGTCTTCCAAAGAAGAACAAACTTTATTTGATATTATGGATGACTGGCTACGCAGAGACCGTTTTGTTTTTGTGGGTTGGTCCGGTTTATTGCTTTTTCCTTGTGCTTATTTTGCGCTAGGCGGATGGTTCACGGGCACAACTTTTGTGACTTCGTGGTATACTCATGGATTGGCCAGTTCCTATTTGGAAGGTTGTAATTTTTTAACTGCTGCAGTTTCTACGCCTGCTAATAGTTTGGCACATTCTTTGCTGCTATTATGGGGTCCTGAAGCACAAGGAGATTTTACTCGCTGGTGTCAATTAGGTGGTCTATGGACTTTCGTTGCTCTTCATGGTGCTTTTGGTCTAATAGGCTTTATGTTACGCCAATTTGAACTTGCTCGATCTGTGCAATTACGACCTTATAATGCAATTGCGTTCTCTGCTCCGATTGCTGTTTTTGTTTCCGTATTCTTGATCTATCCATTAGGTCAGTCTGGTTGGTTTTTTGCGCCTAGTTTTGGCGTAGCAGCTATTTTCCGATTTATCCTCTTTTTTCAAGGTTTTCATAATTGGACCTTGAATCCATTTCATATGATGGGAGTTGCCGGAGTATTGGGTGCTGCTCTTCTATGCGCTATTCACGGTGCTACCGTAGAAAATACTTTATTTGAAGACGGTGATGGTGCAAATACATTCCGTGCTTTTAACCCAACTCAAGCCGAAGAGACTTATTCTATGGTCACTGCGAACCGTTTCTGGTCCCAAATTTTTGGGGTTGCTTTTTCCAATAAACGTTGGTTACATTTCTTCATGTTATTTGTGCCGGTGACCGGTTTATGGATGAGTGCCATTGGAGTAGTTGGCCTAGCTCTAAACTTACGTGCTTATGATTTTGTTTCCCAGGAGATTCGTGCAGCAGAAGATCCTGAATTTGAGACTTTTTATACAAAAAATATTCTTTTGAACGAAGGTATTCGTGCTTGGATGGCGGCTCAGGATCAGCCTCTCTGGGAATACGGGAGAACGCGCTTTTGCTGACATTATTACTAGTATTCGATATTGGGTTATCCATAGCATTACTATACCTTCTCTATTCATTGCGGGTTGGTTATTTGTCAGTACGGGTTTAGCTTATGATGTATTCGGGAGTCCTCGGCCAAATGAGTATTTCACAGAAAGCCGACAAGAGGTTCCATTAGTAACTGGCCGTTTCGATTCATTAGAGCAACTAGATGAATTTACCAGATCTACTATAGATAGAACCTATCCAATTTTTACAGTTAGATGGTTGGCCGTTCACGGGCTAGCTGTACCTACGGTTTTTTTCTTGGGATCAATAACTGCAATGCAGTTCATACAGCGAGCTACACAGACCATTGATGATACTTCCAGAACCGGGCCATTACAAACTACTGTAGGAAATTATTTAAAACCACTTAATACAGAATCTGGTAAAGTTGCTCCCGGATGGGGAACTACTCCTTTTATGGGCATTGCAATGGCTCTATTTGCAATATTCTTATCTATTATCTTAGAGATTTATAATTCTTCCATTTTATTAGACGGAATTCCAGTTAGTTGGGTCCTTACTCTTAAGCTGTTCGTTTACGCAGTAGTGATATTTTTTGTTTCTCTTTTTATCTTTGGATTCCTATCAAATGATCCAGGACGAAATCCTGGGCGTAAAGAAAAAAATACCACCGGAAGAATCCCTCTTTGGTTGATAGGTATTTTAATTGGTATTCTGCTTATTGGTTTACTAGGTTTTTTTTTTTACGGTTCTTATACCGGATTAGGATCTTCCTTGCAACTTCCATATTTGTCTAGACGATGCCGCTTTTCATTTGAATAATTCCTTTTTTGCCAAATTGCCTGAAGCTTATGCAATTTTTGATCCAATTGTTAATATAATGCCAATTATCCCTCTCTTCTTTTTTTTATTAGCCTTTGCTTGGCAAGCTGCCGTAAGTTTTCGAACACAATCAAACCCAAATGAACAAAATGTTGAATTGAATCGTACTAGCCTCTATTGGGGGTTGTTACTTATTTTTGTACTTGCTGTTCTATTCTCTAATTACTTTTTCAATGAAGTAAATAACGTTGCATTTATTGCTATTCTATTATTCGTTACAGTGCCTACTGCTTTTCTAATCGTCATTTACGCACAAACGAGGCCTCAAAGCGAAGAAACTGCAACCTTAGTCGCTATCTCCATATCTTGTTTACTTGTTAGCTTTACCGGTTATGCCCTATACACCGCCTTTGGACAACCTTCTGAACAACTTCGAGATCCTTTTGAAGAGCACGAGGACTCACCAAAAACAGAGACTAAAGCAAGTGTCGGATTCAAAGCGGGTGTTAAAGATTACAGATTAACTTATTATACTCCGGAATATCAGACCAAAGATACTGATATCTTGGCAGCATTCCGAGTCACTCCTCAACCTGGAGTGCCCCCCGAAGAAGCGGGAGCAGCAGTAGCTGCCGAATCTTCCACTGGTACGTGGACCACTGTTTGGACCGATGGACTTACCAGTCTTGATCGCTACAAGGGGCGATGCTATGATATTGAACCCGTTCCTGGAGAAGAAACTCAATTTATTGCCTATGTAGCTTACCCTTTAGATCTTTTTGAAGAAGGCTCTGTGACTAACCTGTTTACTTCTATTGTAGGTAACGTATTTGGATTCAAAGCTTTACGGGCTCTACGCCTGGAAGATTTACGAATTCCTCCTTCTTATTCAAAAACTTTTCAAGGCCCACCACATGGTATTCAAGTAGAAAGAGATAAATTAAACAAATATGGTCGTCCTTTGTTGGGATGTACTATCAAACCAAAATTGGGTCTATCTGCCAAGAATTATGGTAGAGCGGTTTATGAATGTCTCCGTGGTGGACTTGATTTTACCAAGGATGATGAAAACGTGAATTCCCAACCATTTATGCGTTGGAGAGATCGTTTCTGCTTTTGTGCAGAAGCACTTTATAAAGCTCAGGCTGAGACGGGTGAGATTAAGGGACATTACCTGAATGCGACTGCAGGTACATGTGAAGAAATGATGAAAAGAGCAATATTCGCCAGAGAATTGGGAGTTCCTATAGTCATGCATGACTATCTGACTGGAGGTTTTACGGCAAATACTTCGTTGGCTCATTATTGCCGAGACAACGGCCTACTTCTTCACATTCACCGCGCAATGCACGCAGTTATTGACAGACAAAGAAATCATGGTATGCACTTCCGTGTACTGGCTAAAGCACTACGTATGTCTGGTGGAGATCATATTCATGCTGGTACTGTAGTAGGGAAACTTGAAGGAGAACGAGAAGTCACTTTGGGTTTTGTTGATCTATTGCGTGATGATTTTATTGAAAAAGACCGAAGTCGTGGTATTTATTTCACTCAAGATTGGGTCTCTATGCCGGGTGTTTTGCCTGTAGCTTCAGGAGGTATTCACGTTTGGCATATGCCTGCTCTGACTGAGATCTTTGGAGATGATTCCGTATTACAGTTTGGTGGAGGGACTTTGGGGCACCCTTGGGGAAATGCACCTGGTGCAGTGGCTAATCGGGTCGCTTTAGAAGCTTGTGTACAAGCTCGTAATGAAGGACGTGATCTTGCGCGTGAAGGTAATGAAGTGATCCGCGAAGCTACTAAATGGAGTCCTGAACTAGCTGCCGCTTGTGAAGTATGGAAGGAAATCAAATTTGAATTTGATACGATTGATCGCTTGACACCCGTTCGTACAGGACTTTGATTCCAAGCACACGTGATAAATCTCTATCAAGTTTTGATGAAAAAGTCCAATCTCATCCACAAAAGAAATTGACTTCCGGCCGGCATCGTTGTGGGAAAGGCCGTAATAACAGTGGAATTATTACCATACGTCATAGAGGAGGAGGTCACAAGCGTCTGTATCGTCAAATTGATTTTCGACGGAGTGAAAAAACATACTCGGAAAAATTGTAACAATAGAGAGTGATCCTAATAGAAGTGCATATATCTGTCTTGTGCACTATAGAAATGGTAAAAAGACATATATTTTGCATCCGAGAGGGATTATGATTGGAGATACTATTCTTTCCGGTGCAAGAGCTCCCATATCAATGGGAAATGCCCTACCTTTGACCAATATACCTTTAGGCACGACTATACATAATGTCGAAGTACAAGTCGGAAAAGGCGGACAATTAGCTAGAGCAGCGGGTGCTGTGGCAGAATTGATCGCAAAAGAAGGCCGATTGACCACATTAAGATTACCATCTGGGGAGGTTCGTTTAATATCTGAGAACTGCTCAGCAACAATTGGACAAGTAGGCAACGTTAAATGGAAAAATAGAACTTTAAGTAAAGCTGGGTCAAAACGTTGGCTGGGTAAACGTCCTGAAGTAAGAGGAATAGTTATGAATGCTGTAGATCATCCTCATGGGGGTGGTGAAGGAAGAGCTCCAATTGGCAGAAAAAAACCCCTGACCCCTTGGGGCTATAGCGCACTTGGAAGAAAGAGTCGGAAGAGAAATAAATATAGCGATGTTTCAATTCTTCGTCGACGTAAGATTCAGTCCCAAACTTACTTGAATGTAGCAGACAACAGTGGAGCCCGAAAATTAATGTGCATTCGAGTGCTAGGAGCAGGTAATCGTAACACCGCTAATATCGGCGATATTATCATCGCTATAATTAAAGAAGCAGCACCTAATATGCCTCTGCAAGAATCAGAAATAGTTAGAGCCGTAGTTATACGTACGTGTAAAGAACTTAAACGTAGCGATGGAATGATAATACGATCTGATGACAATGCAGCAGTTGTCATTGATCAGAAAGGAAATCCAAGAGGAACTCGAGTTTTTGGTTCAGTTACTGAGGAATTGAGAGAATTGAATTTCACCAAAATAATCTCATTGGCTCCTGAAGTACTACTTAGTCCAAAAAGAACGAAATTTCGTCACCAACATAGGGGAAGAATCAAGGGAATATCTTCTCGGGGTAATCGCATTTGTTTTGGTAGATTTGCTCTTCAGGCATTGGAACCTGTTTGGATCACATCTGGGCAGATAGAAGCAGGACGACGAGCAATTACTCGTTATGCCCGTCGCGGTGTAAAAATATGGATACGTATATTTCCCGACAAACCTATTAGAACGAGACCTGCAGAAATACGTATGGGTTCGGGGAAAGGATCTCCGGAATATTGGGTATCCGTCGTCAAACCAGGTCGAATACTTTATGAAATAAGTGGAGTATCAGAGACTATAGCGAGAGCAGCTTTTCAAATCGTTGCATATAAAATGCCTATACATACTAAATTTATTAGTAATTCACCAGAGTTAAACGTGGGCATATCGCAAAAAAACGTCGAAAAAAGATTCTTGCATTTGTATCAGGCTCTCGGGGAGCCCATTCAAAACTTTTTAGGGCTGCTAACCAACAGAAAATGAGAGCTTTAGTTTCCGCTCACCGAGATAGAATTAAGCGGAAGAGAGATTTTCGTCGTTTGTGGATTACTCGGATTAATGCAGCATCCCGTGCTAATGGATTCTCGTATAATAAATTTATACAATTTTTATACAAAAGGCAGTTGCTTACAAATCGTAAAACACTTGCACAAATAGCTGTATTAAATAATAATTGCTTCTCTATGATACTAGATTTAAATTCAACTATAGAATACGAGCTGTAGCTAAACATGTACGTATGTCTTCTAATAAAGCACGTAGAGTAGCTCATTTACTCCGTAATTCTACCTATATACAGGCACTTGCAATACTGACTTTCATGGATTATAGAGCATGTGAGCCCATATTCAAAGTACTTGTTTCTGCAGCCGAAAATGCATGTTCATTTATGGGTATACATAAGTGCTATTTAGCTGTCCTTGCGGCTGAAGTGAATGAAGGTCCTACTTTGAAAAGATTTCGACCTAGAGCTCGGGGTCGTGGTTATCCAATACAGAAATCCACTTGTCATATAAGTATTACATTATTTTACGATGGATTTCTGTAAATGAAGTTCAATATTTAGTATTTACAGAGAAAAGTGTTAATCTATTTGAGAAAAATCAATATATTTTAAATGTCGATTCGGGATCGAATAAAACAAAGATCAAAAATTGGATTGAACTTTTCTTCAATGTTAAAGTAATAGGAGTTAATAGTTATCGACCTCCAAAAAGAGGAAATAGAAAACAAATAATGAAACATAGAATGCATTATAAACGTATGATTATTACACTAAAACCAGGTGATTCTATTCCACTTTTTCCTTCAAAAGCTGTACCAAAAAAACGCACCTCTAAATCCAAAAAACAGCATCGTAATAAGGTTTGGAGGAAAAAAGCAAATTCGGACGCAAGAAAAGCTCTTTCTTATGTTACGAGTTATTCTTCTTTACCCAAGGGTTTTCCTCCCTTAGTAGATGAAGA-----------------GCCAAGAGTGGAAATGTAAGAATAACAATTACTTTAGAATGTAGTAGTTGTATCCAAGACAGTGTTGAAAAAAAATCAACGGGTATTTCAAGATATACGACTCGAAAAAATCGCCGCAATACTCCTCATCGATTGGAATTAAAGAAATTTTGTCCTTATTGTTACAAGCATACCATTCATGGAGAAATAAAAAAAAATCAGAATGAAATATCAGTCTCAATAAAGATACCAGAATTGAAGTGCATCGAATCCAGAACAGAGAGTAAGCGTTTTAATTATGGTCGTTTCACTCTATCTCCGCTTCGCAAAGGTCAAGCTAATACAATAGGGAGTGCAATAAGAAGAGTTTTACTCGGAGAAGTAGAAGGAACATGTATCACACGTGCTAAATTTCACAAATATCAAACGAATATTCGCGATAATAGGTATTGAGGAATCAATACATGAAATTTTGATGAATCTAAAAGAAATTGTACTTCGAAGCGATGCGTACGGAATTCGAGAAGGATCTATCCATGTTGTCGGACCAAAAAAAGTAACCGCTGAAGATATCATACTACCACCTTCTGTGAGAATAATTGATACTACACAACATATAGCTAACATAAACAAATCGATCACCTTAGATATATCATTACAAATTGAAAAAGGCCGCGGATATATTATTCAAAATCCAAAGGATGAATTTTTTCCTATAGATGCTGTCTTTGTCCCTGTTCAAAATGTAAATTACAGTATTCACTCCTATTGGAGCGAAAATGAGACACAAGAAATTCTATTTCTTGAAATATGGACGAATGGAGGATTAGCTCCTAAAGAAGCACTTGATGAAGCTTCTCGTAATTTAATTGACTTTTTCCTTCCCTTTCTAAATGCAAAGGAAGAGAACAGCGATGGAACAAACAGTCTAAGCGTATTACTCCTTCCTTACCTATTTCGCATACATCGACTGATACGAAGA------TAGTTTTCAATCAAATGTATATTGACCAATTAAACTTCTCTACTAGGATATATAATTGCCTCAAAAAGGCAAATATAAATACAGTATCAGACCTTTTGAATTACAGTGGAGAAGATTTAATGAAAATAAAACATCTTGGGGAACAATCTGTCAAAGAAATATTGGAATTGATGCGAAA---TATTGAAATTGATTCACCGGGGAATCGATTAGAAGAAAATAAAGGAATATTTACAATTCCCCAATTTGGGAAAATACAACTTGAAGGATTTTTTCGTTTTATCAATGAAAGCTTAATAGAAGAAATCAATAACTTTTCAAAAATTGAAAGCTCAAATAAAAAGATAAAAATTATTCTTTTTGGGAATGAATATAAACTAGTAGAACCTTTCATTAAAGAGAGAGATGCTGTATATATGTCTCTTACATATAACTGTCAATTATATGTACCAGCAAAATTGATTAAGAAAACTAATAATGAAATACAGGACCAGATTTTATATCTGGGAGATATTCCTTTGATGAATTCTAAAGGAACTTTTGTAATAAATGGAAATTACAGAGTCGTGGTCAATCAAATAGTAAGAAGTCCCGGTATTTATTACACTTGGGAACGAAAACCGTCGGGAAACATTATCTGGATTGCCACAATAATTTCAGATTGGGGAGGAAGATCAAGATTAGAGCTTAATAAAAAAGAAAAGATATGGATTCGTATAAACAAAAAAAAAAAAATATCTGTTTTACTTTTTTTATTGGCTATGGGTCTAAATTCCGAAGATATTTTTAACTATA------ATCTTAAAGCATTTTT-----TCAGAGGAGTATTATACATACGAAGCGGAAAGCTATTTTGAAACTTTATAAAAAACTTTAAAGAAGAATTGGA---TTTTGAGTCTATATATGAAAAAGT---AACAAGATTTTTTCGGACGAAATGTTTATTAGGAAAGATTGGTCGACGAAATCTGAATAAAAAACTAAGTCTTGGTATACCCGAGAACGAGATTTTATTATTACCGCACGATATATTGGCTGCTGTGGATTACCTTATCAAAGTGCAATTTGGAACGGGTACACCCGATGATATAGATCACTTACAAAATCGATATATTCGTTCTGTAGCAGATTTATTACAAGAGCAATTACGATTAGCTCTATATGATTTCAGAGAAGCAGTTGAAAAAACTATAAATCAATCAATCCTAAAAAGAGAATAACTCTTATTAAATTGGAAACTTTCATTTCATTAACGGATACTTTTCATAATTTTTTTTGTTTACATCCTTTAGCACAATTTTTGGATCAAACTAATCCGTTGGCAGAAATAGTTCATACTCGAAAAGTAAGCTCTTTGGGCCCTGGAGGATTGACAAGTCGAACGTCTACTTTTCGTATACGGGATATTCATCCTAGTCATTATGGACGTATTTGTCCGATTACGACATCCGAAGGAATAAATGTTGGGCTTATTGGATCGTTATCTATTTATGCAACGCTTGGTCATTACGGCTCTTTACAAAGTCCATTCTATAGGCTATCTGAGAGATCGAACAAAGACCATATGGTTTATCTATTACCGGGAGAAGATGAATATTATCGGATAGCTATAGGGAATTCTCTGGCATTAAATCAAGGGATTCCAGAGGAACAATTGACTGCAGCTCGATTTCAACAAGAATTTTTATTTTTTGCATGGGACCAAATTCATTTCAGAAGTATTTTCCCTTCTCAATATTTTTCCGTTGGAGTTTGCCTTATTCCTTTTATCGAACATAATGATGCGAATCGTGCTTTAATGGGTTCTAATATGCAGCGTCAAGCACTTCCACTTGTTCAACCTGAGAAATGTATTGTCGGAACTGGATTGGAGGGTCAAGTAGCTCTAGATTCAGGAAGTGTAGCTATAGCCAAGCAAGGGGGAAAAATAAAGTATATTGATGGTGAAAATATAACTTCATCTGTTGCTCGAGACAATATAAAACAGAATTGATTCTATATCAACGTTCTAATAGTAATACTTGTGTGCATCAAAAACCTCGAGTTCGCCAAGGGGAATATGTAAAGAGGGGACAAATTATAGCAGACAGTGCAGCTACAGCAGGGGGAGAACTTTCTTTGGGAAAAAACATCTTAGTGGCCTATATGCCATGGGAAGGATACAATTTTGAAGATGCAATACTTATTAGTGAACGTCTGGTATATGAAGACATTTTTACTTCTTTTCAGATCATAAGATACGAAATTGGAGTTTATTTGACGGACCAGGGCCCTGAAGTAATAACTAGAGAAATACCTCATTTAAATGCTTACTTACTCCGTCATCTGGACGAAAACGGCATTGTAATGATAGGATCTTGGATAGAAACAGGTGATATATTAGTAGGTAAATTAATACTGGAAGCAGAAGAAGACTCACTATACTCCAGAAGGAAAATTATTACAAGCTTTATTTGATATTAAGGCACCTACTGGAAAAGAAAATTGTTTTAGAGTCCCTAAAGGTGTAAAAGGTCGAGTTATCGATGTGAGATGCTTTAGAAAGACGATTATCTCGGCGATATTGTAGAAAAAGTTCATGTATATATTTTACAAAAACGTAAAATACAAGTGGGTGATAAAGTAGCGGGAAGGCATGGTAATAAAGGTATTATTTCCAAAATTTTGCCCAGGCAAGATATGCCTTATTTACAAAATGGAACACCAGTGGACATGGTATTAAATCCATTAGGGGTACCTTCACGAATGAATGTAGGACAGATCTTTGAATGTTTACTTGGTTTAGCAGGAAAACTAATGAACAAACATTATAGACTGGCACCTTTTGACGAAAGGTATGAGCGAGAAGCTTCTAGAAAACTAGTGTTTTCTGAGCTTTATAAAGCTAGCGAGCAAACAGCTAATCCATGGATATTTGAAACTGATCATCCTGGAAAACATAGATTAATTGATGGAAGAACAGGAAAGGTTTTTGAACAACCTGTTACAATAGGAATAGCTTATATATCGAAATTGTGCCATCAAGTTGATGACAAAATTCATGCACGTTCCCGTGGACCTTATGCGCTGGTTACACAACAACCTTTAAAAGGGAAATCCTCCAGAGGAGGGCAACGAGTAGGAGAAATGGAAGTTTGGGCTCTAGAAGGTTTTGGTGTTGCTTATATTTTACACGAGATACTTACTTTAAAATCTGATCATATGGACACTCGTGAAAAAATATTTGGTGCCATTTTCAACGGAAAACCAATCCCTAAACCTACCACTTTTACAGAATCTTTCCGATTGCTCAGTCGAGAACTTCGATCTTTAGCTCTAGAATTGAATCATACTATTATATCTGAGATAGACTTTCAGATAGATAAGAAGCAGAATAAACACGAACAACTTCAAATTGGATTAGTTTCTCCCGAGCAGATTCTCGCTTGGTCTGAAAGAATATTACCTAATGGAGAAAGAGTTGGACAAGTGACTGCAGAACAGATTTTAGATTATAGAACTTATGAACCAATAAGAAATGGATTACTTTGTGAAAGAATATTTGGACCTAAGAAAAGGGGAGTTTGTGCTTGTGTAAAACCTCCAATGATGGAAAATGAGAAGGAAAACTCCAATTTTTGTACTCAATGTGGAGTTGAACTTATTGATCCTCGAATTCGAAGATATCGAATGGGATACATTAAACTGGCATGTCCAGTTGTTCATATTTGGTATTTCAAACGACGTCCCAGTTATATCGCGAGTCTATTAGATAAAACTCGTAAAGAATTAGAAGACCCAGTATACTGCGATGTTTGTATTACTAGGCCCACAGTTAACAAGCCAACTTTATTGCGATTTCAGGGACTTCGTGAATATGACTCAATTTTGGGCAAAAGATATTGCTTCTTATCTCTCGATTTTGCGCTATTTCAAGAGCGAGAAATTGCCACTGGAGGAAAAGCTATCAGAGAACAATTAGCTGGTCTAGATCTGCAAATGATTATAGATCATTCATATATAGAATGGAAGAAAATTTTGAAAAAATTATATATGAAGAAAAAACTTCTTTCACTTCAAAGAAGAAAGGATCGTTTGGTTAGACGGATGAAATTTGCTAAATATTTTATTCAAAAAAATGTAGAACCACAATGGATGGTTTTATGCCTATTACCAGTTCTTCCTCCCGACCTGAGGCCAATGTATAAATTAAATGAAGGTGGAGTGATTACTTCGGATCTCAATGAACTTTATCTAAAAGTTATCCGTCGAAATAATAATCTTTTAGAATCCATAAAATGGCGTGCATTTCTAATAATTTATTGTTTGATCAGAAGAGATTAGTCCAAAAAGCGGTAGATGCACTTCTTGATAATAGTATAGGCACGCAACCGGTGAAAGATAGTAAGGATAGACCTTATAAATCGTTCTCAGATTTCCTCCAAGGGAAAGAAGGAAGATTTCGTGAAAGTTTACTTGGAAAACGGGTCGATTATTCAGGTCGTTCTGTTATTGTGGTAGGTCCCCATCTCTCATTATATCAATGTGGATTACCCCGAGAAATGGCAATAGAACTTTTTCAAGCATTTTTAATTCGTGATCTAGTTGAACGACAGATTGCTCCCAATCTAAGAACTGCTAAATTTTTAATTCGAGATAGGAACCTATTATATGGAACATACTTAAACAGACTATCCAAAGACATCCCATATTGTTAAATCGAGCACCCACCTTACACAGATTAGGAATACAAGCATTTCTACCTGTTTTAATAAAAGAACGTGCCATTCGGTTACACCCATTGGTTTGTGCAGGATTTAATGCGGACTTTGACGGAGATCAGATGGCTGTCCACGTACCTTTATCTATGGAAGCTCAAGTGGAAGCTCGTTTACTTATGTTTTCCCATCTCAATCTTATCTCTCCAACTATAGGAGACCCTATTTGTGTACCGACTCAAGATATGCTTCTAGGACTTTATAGATCAACTCTTCAAAAAAACCAGGGCATTTATGAAAATAGGTACCATCCGAATAACTCAAAAAAGAAGATCGTCTC-----ACCTTCGTTTTATAGCTATGATGATGCGCTTAAAGCTTATGAACAAAAACAAATTGATTTAGACAGTCCTTTATGGCTCCGATGGAGGATAGATACCTCTATTATTAATTCAGTAAATCGAGAACTTCCTATCGAAGTTCAATATGAATCTTTCGGTACCTTCTACGAAATCTATGATCATTTTAGAATAAGAAAAGGTAGAGTGGGGAAAATACTGAATAAATACATTCGAACAACCGTTGGTCGTATTCGTTTTAATCGAGAAATAGAAGAAGCTATAAAAGGCTTGT---GGACTTTTGATATCCGACAAGAATTGTCACTAT---TCAGAATTGAATTGCCCTTTTTTAATAAAGGGATCGATAAATTTGTTATGAAGCACCTTATTAGAAGATTCGTAAATCAATTTGGAATGACATATACATCACATGTATTAGATCAACTGAAGATTTTAGGTTTTCAGCAAGCTACCGATGCAGCTATTTCATTAGGAATTGATGATCTTTTAACAACACCCGCTAAACTATGGCTTATCCAAGATGTGCAGCAACAAGGGTTTGCTTTGGAAAGACATCATGATTATGGAAATGTACATGCAGTGGAAAAATTACGTCAATTGATTGAGATATGGCATGCTACCAGCGAATATTTGAAACGAGAAATGAATCCGAATTTTAAGATGACTGATCCTCTTAATCCAGTACATATGATGTCCTTTTCAGGAGCTAGAGGAAGTATATCTCAAGTTCACCAATTAGTAGGTATGAGAGGATTAATGTCAGATCCTCAAGGAAAAATTGTCGATCTACCCATTCAAGGAAATTTACGTGAAGGACTTTCCTTGACAGAATATATTATTTCATGTTACGGTGCTCGTAAAGGAGTTGTAGATACTTCTATACGAACAGCAGATGCTGGATATCTCACACGTAGACTTGTTGAAGTAGTACAACACCTCGTTGTACGTAAAGTAGATTGTGGTACTTTCCAAGGTCTTTTTGTAAATCTTATTCAAGATCAAGAAACAATCAAAAATCAATTTGTTACAAACACTAATTGGGCGCGTATTAGCAGACGATGTATATATAAAGGGAAGATGTATTGCCACGCGCAATGAAGATATTGGGATTAAACTTGCCAATCAATTCTATTATTTCCAAATACAACCAATATATATACGAACCCCTTTTACTTGCAAAAGTATATCTTGTATTTGTCAATTATGTTATGGTCGGAATACTACTCATAGTAACTTAATCGAATTAGGAGAAGCAGTCGGCATTATTGCAGGCCAATCAATTGGAGAGCCGGGAACTCAACTAACATTAAGGACTTTTCATACTGGTGGGGTATTTACGGGTGATATTGCAGAACATATACGAGCCCCGTTCACCGGAAAAATGGAATTCAACGAAAATTTAGTGTTTCCTACCCGCACCCGTCATGGGCACCCTGCTTATATATGTCATAATAGTTTAGACGTGACTATCGATAATCAATATGAAGTACAAAACTTAACGATTCCGCCAGAAAGCTTGCTATTCATTCAGAATAATCAACTCGTGGAATCGGAACAAATAATTGCTGAGATTCGTGCAAAAAAACCCCCCTTTAAAGAAAAAGTAAAGAAATATATATATTCTGGCCTGACAGGAGAAATGCACTGGAATATCCCTATGCCGT---------------------------CTAATTTAATAGAAAAGACAACTCATTTATGGGTATTATCGGGAGGTATATATGAATCCGCT---------------TTTCATAAAGATCAAGATCAAGTGGATATTAAACTTCTTCTTCACAAACATAAATCACTTTCGAATTATTCAGTGGATC------AACACGAATCAGTTGACTCAAACTGTTTTGAAAGAGGAAAAAAAATCTTTAATTATCTCGAAACTGATCGAACCATAGCTAACGAACATCAAGACTCTATCGATTGCACCATTCTTCTTGAAAATACAACAATATG------AGGGAAAAAAACGAACTCATGGTACCATTTAAACAATGGGGAAAGCGAAGAATCCCTTGTCCTGATTTAATTCTTAGAATGCCTAGAGAAGATATTTTCTCATTTTTTCTTTTTTGAATGACCCTCGTTCAAAAATGATAAAATATGGATTCTCGGGGGTTATTCGATTGAAAATTTTTTTGAAAAT-------------------------------------------------------------------------------------------------------------------------------------------------------------AAAAAAAAGGCTTATGCTTCTCTCATTTCAGTAAGAACAAATAAGATCATTATCAATATGATTCAAATTAGCTTGCTGAAATACCCTTTTTTC------------------AATATCGCAAGTTCTCCATTTTTGTCTCATAACAAATTAGGTCACACTAATTCTTCTTTTTCGAATGATCAAAGTAAATTACTTAGTAA------GGGAACTATTCGTTCAGTACCTAATGAGAATAAAAAAGATCAATCTTTTATGGTTCTTTCTACTTCTGATTTTTTGCAAATCGTTTTGTTTAATGTTTAAAATGCTTAATACAGTAAAAAAGTCGGAT-------GCAAATA-AAAAATTG------CAGGTTTACTGGGTTATTTACATAGTATTGCTAATCGTTTTCCATACTGTCGTTTGATTAAAA------TACTAAATGAACGTTCAATTTCTAACAATGACTCGAATACTTTTCAAGTAGCTAAATGCTATTTTATGGACGAAAAGAGGGAAATTTATAAATTTGATTCATGCAGAAATATTATTTTCAATTTCTTCAATTTGAATTTGTACTTTTCGCTATCCAATTTTTTTG------CATTTCCAGTAGTAAGCCTTGGACAATTTTTTTGCGAAAGTATATGGATATTCAAAGATAAACAACTCCAAGGATCCGGTCAGATTGTAGTTGTTCGTGAGGAATCTTTTATCATTAGATCAGCTAAACCCTATTTGGGTACTCGAGGAGCAACTCATAATAGTTATTATGGGAAAATTCTTTACGAAGGAGATACATTAATCACTATGTCATACGAAAGATTAAAATCCGATGATATAATTCAAGGTCTTCCTAAAGTTGAACAATTATCAGAAGCCCGCTCGAATACTTTAATATCGAAAAATCGAAAAAAGAATTTTCAAGAATTGAACAGACACCTGGCAATATTTTTTGGAAACTGTTGGGGGTCATTCGCCAGTGTTAGAATAACTATGGAGGATAGTCAGAATCAGTTGGTCAATGAAATTCAAAAAATTTATCGATCCCAGGGGGTACAAATTTCTGATAAGCATATAGAAATTATTGTACGCCAAATTACATCGAAAGTTTTAGTTTTTGAAAATGGGCTAATAGTGTTTTTTTGCCCGGAGAACTCATTGGATTATCACGAGTACAAAGAATGGATCGTGCTCTCGAAAAAAGAATAAACTATCGAACAATTTTATTGGGAATGACAAACGCATCTCTGAATACTCAAAGTTTTCTATCGGAAGCGAGTTTTCAGGAAACTGCTCGGGTCTTAGCGAAATCTGCTCTTCAAGGTCGCATTGATTGGTTGAAGGGCTTGAAGGAAAATGTTATTCTCGGGAGAATGATACCTGTTGGTACTGGATTCAGAAAAACGGAGTAAAATAGATCTGAGAATGAGGATCCAAAAAATATTTTTCAATATATTGAAAGATTTTTTCTTTGAT-------CAGTTTTATTGCA-AAAAAAAAGTCTAAAAAAACTAGTACGAACAAAAATTGGAACATCAATTTGAACGAGATGGTCAAAGTAGGAGTTCATTTTGGTCATGAGACCAGAAAATGGAATCCTAAAATGGCACCTTACATTTTTAAAGAATGTAAAAATAGTCATATTATAAATTTGACTTATACTGCTCGTTTTTTATCAGAAGCCTGTGATTTTGTGTTTGATGGAGCAAAAACAGGAAAACAATTTATGATAGTTGGTACAAAACATCAAACAGCTGATGCAGCTAAATTAGCTGCTTTAGCAGCTCGATGTCATTATGTAAATAAAAAATGGCTCGCGGGTATGTTAACTAATTGGTTTACTACAGAAGCAAGACTTGAGAAATTCAAAAATTTAATGAAAAAACAAAATACGGGAGGATTTGATCAATTTACGAAGAAAGAAGCAGCAATACTCAAGAGAGAATTGAACAAATTGCAGGAAGATCTGGGAGGTATTAGATACATGAAAAAATTGCCCGATATTGTGATAATTCTCGATCAAAAAGGAGAATATACTGCTATTCGGGAATGTAGAACTTTGGGTATTCCGACAATTTGCTTAGTTGATACAGATTGTGACCCAGATCTCGTGGATATCCCAATCCCAGCCAATGATGATGGTAGAGGACCGATCCGACTGATCCTAAATAAATTAATTTTAGCAATTCGCACGGGTAGAACATTG-------ACTTGGTTTTACTCAAAAACATTATTCCCTTTGGTTTG---AAGAAAGGGATTATTCCGAAGATCTACGAGAAGATGAGAAAATATATAATTGCATTGAAAATTATGTAC---AACATATTCTAGTTATGGAGGAATCACACGTATAGAGATTCTGAAACAGACCGAATTGATTTCGGTAAATATATATATTGCATTTGTCGATTTGTTATCGAAAAAAAAGTGAAAAAATAAAGGAATTAAGAAAGGAAGTACAAAATATGCTATTCTGTAAACAGAGAACTTGTCATTTCTATAGAAAAAGTGGATAAACCTTATAGAGAACCCAAAATTCTTGCGGAATATATTGCTCTACAACTAAAGGAGAGAGTTGAAATAAGAAAAATAATGAAAAAAGCTATTCAACTGGCTGAAAAGGCAGATGTAGAAGGTGTTAAAATAAAAATTAAAGGGCGTCTTAACGGAATTGAGAGAGCCCGGAAAGAATCGGCTATGAAAGGTAGAGTGCCCCTACAGACCCTTCGAGCTAAAATTGATTATTGTTATTATGCGGTTCAAACCGTCTATGGAGTATTGGGGATCAAAATTTGGATCTTTGTT-----TCCCGTTATCGCGGACCTCGTTTAAAAATAATAAGTCGTCTCAAAACTTTACCCGGACTAAGTAAGAAAACACCCAACAGAATTCAAAAGTATAAAAAAAAAACATAAACCTTCTAAATATCCTGTCCGTCTAAAAGAAAAACAAAGATTACGTTTTCATTATGGACTTCCAGAGCGTCAATTACTTCAATATGTTCGTATTGCTAGAAGAGCCAAGGGATCAACAGGTCAGGTTCTATTACAATTACTCGAAATGCGCTTGGATAATATCCTTTTTCGATTGGGTATGGCGCTTACTATTCCTGAAGCCAGACAATTAGTCAACCATAGGCATATCCTGGTCAATGGTCGTATAGTAGATATACCAAGTTATCGTTGCAAACCCCAAGATTTAATTTCTATAAAAGAGAAACAAGGATTGAGAAATATAATTAAGAAAAATATAGATATTTTTCAAAAGGACAAAATGCCCCCCCATTTAAATCGGAGTATAGTGGAGTAGTTAAAAAAATAATAGATAATAAGCGTATCGGTTTGAAGATTAATGAATTATTGGTCGTAGAATACTATTCCCGTCGAGTTAGTACTGTAGAAAAGAAAATTGATAAATTTGATCCGATCTACCATAATCGATTAGTTAACATGGTCGTTAACCGTATTCTTAAAAACGGAAAAAAATCATTAGCTTATCGAATTTTTTATCAATCTCTAGAAAAGATTCAAGAAAAAACAGAGAAAAATCCACTAATTGTTCTACGGAAAGCAATAGACAAATTAACTCCCAAATTGATAGTAAAATCAAAACGTGTAAGTGGATCCACTTATCAAGTTCCCATTGAAATAAAAGAGAACGAAGGAAAAATACTTGCGATTCGTTGGTTATTAGAGTCATCCCGAAAACGTTCTGGTCCAAATATGCAATTCAAATTGAGTTACGAAATAATGGATGCTGCCAGAGAGAAAGGCAATGCTATACGCAAGAAGGAAGAAATTCATAAAATGGCGGAATCCAATAAAGCTTTTGCACATTACCGTGGTAACGATACTATTGCTAATCTAATGACTTATATAAGAAATGCTGACATGGTAAAAAAAAAAACAGTTCGAGTAGAAGCTACTATTATTACCGAGAACATCACAACGATTCTTCTACGAGAAGGTTTTATAGAGGATGTTAGGAAACATAGAGAAGGTAAAAAATCTTTTTTTGTTTTAACTTCAAAATCTAGGGGAAAGACGCAAAAGAGATATATAACCGCTTCAAAGCGTATTAGCAAACCTGGTCTGAGAATCTATTCTAATTCTCGAGAAATCCCTAAAGTTTTAGGTGGAATGGGGATTGCGATCCTCTCTACTTCGCAAGGAATAATGACTGATCGAGAAGCTCGACAAAAAAAAATAGGAGGGGAATTATTATGTATTTTTTGGCTACAAGAAGATTTTTGCCACGTAAAACTAAACATCGAATACTGAAAGGAGTTATTTGCATTCGAACAAGTTTTCGCAATACCATTGTTACTGTTACAGATACACAAGGGCAAGCGGTTTCTTGGTCTTCTGCCGGTGCTTGCGGATTCAAAGGTACAAAAAGACGTTCACCATTTGCTGCTCAGATTGCAACAGAAAATGTTGTTCATACCTTAGTAAATCAAGGTCTGAAAGAAGCAGAAGTTATGCTACGTGGCAATGGTCCGGGGAAAGAACCGGCACTGCGAGCTATTTCTAAAAGTGGTATAAAAATAAATAATATCTATGAGGTAACTTCTGTGCCACATAACGGATGTAGACCTCCTAAAAGGAGACGTGTGGCAAGAAAAAGTCTCATTCAAAGAGAGAAAAAGAAACAAAGATTGGAAAGGAAATATAATTTGCTTCGCCAATCTTTGAAAAAAGAGATGAGCGAAGTCTCATCACTGGATGAAAAATTGGAAATTTATAGAAAATTACAATCTCTACCGCGTAATAGTGCACCTACACGTCTTCGCCGACGTTGTTTGAAGACTGGAAGACCCAGAGCCAATTATAGAGACTTTGAATTATCCGGATATATAATCCGTGAAATGGCTCACGCATGTTTGTTGGCTGGGGTAACAAAATCGAGTTGGATCAAAAATTTGTCTGTTCGCCCCTCTTTGATTCCTAGAGAACAAAGAGGATCTGTTGAATCTCAAGTATATTATTTAACCAGTCGAATTCAAAAACTTACTGAACATTTGGACCTGCACGGAAGAGACTACTCGTCCCAAAGAGGTTTGTGGAAAATTGTGGGTAAACGTAAACGACTTCTGATTTATCTGTTCAAGAAAGATAGACTTCGTTACAAACGTTTAATCGATCAATTAGATATTCGTGGACTG------CGTTCAGCATTCTTTTCGAAAACGTTTATCTCCAATTCAGCCTGGAGAGCAAATGGATTATAAAAATATTAGCTTAATTAGTCGATTTATTAGTGAGCAAGGAAAAATATTATCTCGTCGAAGGAATCGATTAACGTTGAAAAAACAACGCTTAATAGCTAGGGCTATTAAACAAGCTCGTATTCTATCTTTAATACCCTTTCTTTCTTTAAAGCACGTTCACTAAAAAAAATACTTTTGTATCTAATGATTTGTTAAGTAAAATCGAAAATCTAAACATGATTAAAGAGAAGAAGATAATAGTAACCTGGTCCCGTAGATCTGCCATTGTACCCGCAATGATTGGTCATACCATTGCTGTTCATAATGGAAAGGTACATTTACCCATTTTTATAACAAATGGTATGATAAACCACAAATTAGGAGAATTTGCACCTACTTCCATTTTCCAGGGGCATGCGAAAAAGGAT-CAGGTCACGGCGAGACGAGCCGTTA-----GGTGATAGGTGTCAAGTGGAAGTGCAGTGATGCATGCAGCCGAGGCATACTAAAAGACCGAAAGATTTGAACATTCTGGTGTCTCAGGCGTAGGGGAACCACACCAATCCATCCCGAACTTGGTGGTTAAACTTTACTGCGGTGACGATACTGCAGGGGAAGCCCTGTGGAAAAATAGCTCGATGCCAGAATTCATTGAGAGTTTGATCCTGGCTCAGGATGAACGCTGGCGGCATGCTTAACACATGCAAGTCGAACGGGAAGTGGTGTTTCCAGTGGCGAACGGGTGAGTAATGCGTAAGAACCTGCCCTTGGGAGGGGAACAACAGCTGGAAACGGTTGCTAATATAGGCTGAGGAGCAAAGGGAGGAATCCGCCCAAGGAGGGGCTCACGTCTGATTAGCTAGTTGGTGAGGCAATGGCTTACCAAGGCTCCGATCAGTAGTTGGTCTGAGAGGATGATCAGCCACACTGGGACTGAGACACGGCCCAGACTCCTACGGGAGGCAGCAGTGAGGAATTTTCCGCAATGGGCGAAAGCCTGACGGAGCAATGCCGCGTGAAGGAGAAGGCTCACGGGTCGTAAACTTCTTTTCTCGGAGAAGAATAAATGACGGTATCTGAGGAATAAGCATCGGCTAACTCTGTGCCAGCAGCCGCGGTAAAACAGAGGATGCAAGCGTTATCCGGAATTATTGGGCGTAAAGTGTCTGTAGGTGGCTTTTCAAGTCCGTCGTCAAATCCCAGGGCTCAACCCTGGACAGGCGGTGGAAACTATCAAGCTAGAGTACGGTAGAGGCAGAGGGAATTTCCGGTGGAGCGGTGAAATGCGTTGAGATCGGGAGGAACACCAAGGCGAAAGCACTCTGCTGGGCCGTCACTGACACTCAGAGACGAAAGCTAGGGGAGCAAATGGGATTAGATACCCCAGTAGTCCTAGCCGTAAACGATGGATACTAGGTGCTGTGCGTATCGACCCGTATAGTACTGCAGCTAACGCGTTAAGTATCCCGCCTGGGAAGTACGTTCGCAAGAATGAAACTCAAAGGAATTGACGGGGGCCCGCACAAGCGGTGGAGCATGTGGTTTAATTCGATGCAAAGCGAAGAACCTTACCAGGGATTGACATGCCGCGAATCCTTTTGAAAAAGAGGAGTGCCTTCGGGAACGCGGACACAGGTGGTGCATGGCTGTCGTCAGTTCGTGCCGCAAGGTGTTGGGTTAAGTCCCGCAACGAGCGCAACCCTCGTGTTTAGTTGCCAT-AAA--GTTTGGAACTCTGAACAGACTATCGGTGTTAAGCCGGAGGAAGGTGAGGATGATGTCAAGTCATCATGCCCCTTATACCCTGGGCGACACACGTGCTACAATGGCCGGGACAAAGAGTTGCGACCCCGCGAGGGCAAGCGAACCTCAAAAACCTGGCCTCAATTCGGATTGCAGGCTGCAACTCGCCTGCATGAAGTAGGAATCGCTAGTAATCGCCGGTCAGCCATACGGCGGTGAATTCGTTCTCGGGCCTTGTACACACCGCCCGTCACACTAGGGAAGTGTGCCGTGCTCGAAGTCATTATCTTAACCGCAAGGAGGGAGATGCCCAAGGCACGGCTAGTGACTGGAGTGAAGTCGTAACAAGGTAGCCGTACTGGAAGGTGCGGCTGGATTACCTCTTCAAAAAACTAAGGGCGTACGGTGGATACCTAGGCACCCAGAGACGAAGAAGGGCGTGTTAATCGACGAAATGCTTCGGGGAGTGGAAATTGAGCATAGATCCGGAGATTCCCGAATAGGTTAACCTTTTTAACTATGAATCCATAGGCAGACAAGGGACAACCTGGCGAACTGAAACATCTTAGTAGCCAGAGGAAGAGAAAGCAAAAGCGATTCCCGTAGTAGCGGCGAGCGAAATGGGATCAGCCTAAACCGAAAACGGGGTTGTGGGAGAGCATGCTGCTAGGCGAAGTAGTGGAATACAGCACCCTAGATGGTGAAAGTCCAGTAGTCGAAAGCATCATCAGTTTACGCTCTAACCCGAGTAGCATGGGGCACGTGGAATCCCTTGTGAATCAGCAAGGACCACCTTGCAAGGCTAAATACTCCTGGGTGACCGATAGCGAAATAGTACCGTGAGGGAAAGGTGAAAAGAACCCCCAGCGGGGATTGAAATAGAATATGAAACCGGCTTTCAAGCAGTGGGAGGAGTAAGCAGGAGCTGACCGCGTGCCTGTTGAAGAATGAGCCGGCGACTTATAAGTAGTGGCTTGGTTAAGGGAACCCACCGGAACCGTAGCGAGAGCGAGTCTTCATAGGGCAATTGTCACTGCTTATGGACCCGAACCTGGGTGATCTATCCATGACCAGGATGAAGCTTAGGTGAAGCTAAGTAGAGGTCCGAACCGACTGATGTTGAAAAATCAGCGGATGAGTTGTGGTTAGGGGTGAAATGCCACTCGAACCCAGAGCTAGCTGGTTCTCCCCGAAATGCGTTGAGGCGCAGCGGTTGACTGGATCTTCTAGGGGTAAAGCACTGTTTCGGTGCGGGCTGCGTGAGCGGTACCAAATGGAGACAAACTATGAATACTAGAGATAA-------ACAAGGGTCAGCCAGTGAGACGATGGGGGATAAGCTTCATCGTCGAGAGGGAAACAGCCCAGATCACCAGCTAAGGCCCCTAAATGATCGCTGAGTGATGAAGGAGGTAGGAGTGCAAAGACAGCCAGGAGGTTCGCCTAGAAGCAGCGATCCTTGAAAGAGTGCGTAATAGCTTACTGCTCGAGCGCTCTTGCACCGAAGATGATCGGGACTAAGCGATCTGCCGAAGCTGTGGGATGTAAAATACATCGGTAGGGGAGCGTTCCGCCTCAGAGAGAAGTATCTGCGCGAGCAGAGTTGGACGAAGCGGAAGCGAGAATGTCGGCTTGAGTAACGCAAACATTGGTGAGAATCCAATGCCCCGAAAACCTAAGGATTCCTCCGCAAGGTTCGTCCACGGAGGGTGAGTCAGGGCCTAAGATCAGGCCGAAAGGCGTAGTTGATGGACAACAGGTTAATATTCCTGTACTACCCTTTGTTGGTCCCGAGGGACGGAGTAGGCTAAGTTAGCCGTTTGCGGTTTAAGGTCAGAAGGTGACCCCGAAAAGCGGGGTCAGAACGGGGTAGAGAAAATACCTCGAGCCAATGTCCCAGACAACACGCTG-GGCAACCCACGTCATACTCCCAGGAAAAGCTCGAACGACCTTCAACAAACGGGTACCTGTACCTGAAACCGACACAGGTAGGTAGGTAGAGAATACCTAGGGGCGCGAGATAACTCTCTCTAAGGAACTCGGCAAAATAGCTCTGTAACTTCGGGAGAAGGAGTGCCTCCTCAGGAGGTCGCAGTGACCAGGCCCGGGCGACTGTTTACCAAAAACACAGGTCTCCGCAAAGTTGTAAGACGCTGTATGGGGGCTGACGCCTGCCCAGTGCCGGAAGGTTAAGGAAGTTGGTGACCTGATGACAGGGAAGCCAGCGACCGAAGCCCCGGTGAACGGCGGCCGTAACTATAACGGTCCTAAGGTAGCGAAATTCCTTGTCGGGTAAGTTCCGACCTGCACGAAAGGCGTAACGATCTGGGCACTGTCTCGGAGAGAGACTCGGTGAAATAGACATGTCTGTGAAGATGCGGACTACCTGCACCTGGACAGAAAGACCCTATGAAGCTTTACTGTTCCCTGGGATTGACTTTGGGCTCTTGTTGCGCAGCTTAGGTGGAAGGCGAAGAAGGCCCTCTTCCCATGAGCCATCAGTGAGATACCACTCTAGAAAAGCCAGAAGTCTAACCTTGCGACTGAACCTACTGTCCAAGGGACAGTCTCAGGTAGACAGTTTCTATGGGGCGTAGGCCTCCCAAAAGGTAACGGAGGCGTGCAAAGGTTTCCTCGGGCCGGCCGGAAATCGGTCCTCGAGTGCAAAGGCAGAAGGGAGCTTGACTGCGAGACCGACCCGTCGAGCAGGGACGAAAGTCGGCCTTAGTGATCCGACGGTGCCGAGTGGAAGGGCCGTCGCTCAACGGATAAAAGTTACTCTAGGGATAACAGGCTGATCTTCCCCAAGAGTTCACATCGACGGGAAGGTTTGGCACCTCGATGTCGGCTCTTCGCCACCTGGGGCGGTAGTATGTTCCAAGGGTTGGGCTGTTCGCCCATTAAAGCGGTACGTGAGCTGGGTTCAGAACGTCGTGAGACAGTTCGGTCCATATCCGGTGCAGGCGTTAGAGCATTGAGAGGACTTTTCCTTAGTACGAGAGGACCGGGAAGGACGCACCTCTGGTGTACCAGTTATCGTGCCCTCGGTAGACGCTGGGTAGCCAAGTGCGGAGTGGATAATTGCTGAACGCCTATAAGTAAGAAGCCCACCTCAAGATGAGTGCTCTCCCTAGATCTCAGAGAAATGACAATTTTATCGACAAGACTTTCACAATTGTAGCGGATATATTATTGCAGATAATCCCAATGGCTTCAGGGGAGAAAAAGGCATTTACCTATTACAGAGATGGTATGTCAGCTCAATCCGAAGGGGAATATGCGGAAGCTTTACAAAATTATTATGAAGCCATGCGACCGGAAATTGACCCCTATGACCGAAGTTATATATTGTATAATATAGGTCTTATCCACACAAGTAATGGGGAACATACTAAGGCTTTAGAATATTATTTCCAGGCATTAGAACGAAACCCGTCTTTACCACAAGCTCTTAACAATACGGCCTTGATCTGTCATTACCGAGGAGAACAGGCCATTCAACAGGGAGATCCTGAAATTGCGGAAGCTTGGTTTGATCAAGCTGCTGAATATTGGAAACAAGCTATAGCACTTGCTCCAAGCAATTATATCGAAGCACAAAATCGGTTAAAGATTACAGGACGTTTTGGAGAAAATCGGCGATCCAAATGGCTCTGGATAGAACCCATAAAAGGGTCTCGAAAAATAAGCAATTTTTTTTTTGCTTGTCTCCTGTTTTTGGGTTCACTAGGATTTTTTGTGGTCGGAATTTCAAGTTACCTCGGTAGGAACCTGATACCCTTATTGTCATCTCAGCAAATACTTTTTGTTCCACAAGGAATTGTAATGTGTTTTTATGGGATTGCAGGTCTGTTCATTAGCTCTTATTTATGGTGCACTATTTTGTGCAATGTGGGTAGTGGTTATAATAAGTTTGATGAAAAAGAAGGAGTTGTATGCCTTTTTCGCTGGGGATTTCCCGGAAGAAATCGTCGTATTTTCCTCCGATTTCTTATGAAGGATATTCAGGCGATCAAAATGGAAGTTCAAGAAGGTATATTTCCTCGTCGTGTTATTTATATGGAAATAAAGGGCCAACAAGACATTCCCTTAACTCGTACTGAAGAAAATTTGACCCTGCGCGAAATGGAACAAAAAGCTGCCGAATTAGCCCGTTTTTTGCGCGTATCCATTGAAGGATTT
NC024022 TGTGAAGAAAACAAA------------GATAACATATCGACGAAACAAAACCCGTAGAAAACATTCGGAACGTTTTAAACATTTGTGGGTTTTGTGCGAGAATTGTGAGGCCGTTATATATAAAAAATTTTTTTAGAACAAAAAGGTGTTTGTGAGGAATGCGGGGCAACGCTACAGATCACTAGTTCAGAGCGAATTGAATTATTAATTGACATTGACACTTGGTGTCCTATGGACATAAATTTTTCTAGTACAAATGTTTTAAATAGAAGAACAATGTTATGACGATTATAACACTTCCTATCAAAAAGAAACAGGTTTACCCGACGCTATTCAAACAGGCACAGGTCTAATAAATGGAAAAGCTGTCGCACTCGGAGTTATGGATTTTCAGTTCATGGGAGGCAGTATGGGATCGGTAGTGGGTGAGAAAATAACCCGTTTAATACAGTATGCTACTGACCATTTCCTTCCATTAATTCTCGTATGTGCTTCTGGCGGAGCTCGTATGCAAGAAGGAAGTTTTAGCTTAATGCAAATGAATAAGATAGCTGCTGTGTTGCATACACATCAAAAGGAAAAAAGATTGCCATATATTTCAGTTCTTACATCTCCGACAACTGGTGGAGTCACTGCTAGCTTTGGTATGTTAGCTAATGTCACGATTGTCGAGCCAAATGCATACATTGCATTTGCGGGTAAAAGAGTTATTGAACAGACATTAAACCAGATAGTATGATGAAGATCAAGTATCTGATTCTTTATTTGATTTTGGAATGTTTGATACTATGGTTCCACGAGCTCTTTTAAAAAATGTTCTGAGCGAAATAATTGAATTATACATGGGTAACTATTCGACCCGATGAAATCAGTAGTATGATACGTAAACAGATTGAACAATATAATAACGAAGTCAAGGTTGTTAATATTGGCACTGTACTTCAAGTAGGAGATGGCATTGCTCGTATTCATGGTCTTGATAAAGTAATGGCAGGGGAATTAGTAGAATTTGTAGATGGTACAGTAGGTATTGCCCTAAATCTAGAATCAGATAATGTTGGAGCTGTATTAATGGGTGATGGTTTGATGATACAAGAGGGTAGTTCCGTGAGAGCAACGGGGAAAATTGCTCAGATACCAGTAAGTGATGCTTATTTAGGTCGAGTTGTAAATGCGCTAGCTCGACCTATTGATGGTAAGGGGAAGATCTCATCTTCCCAATCTCGATTGATCGAATCTCCCGCTCCAGGTATTATTTCAAGACGTTCTGTATATGAACCTCTTCAAACGGGTCTTATTGCTATTGATTCTATGATCCCTATAGGACGCGGTCAGCGAGAATTGATTATTGGGGACAGACAGACCGGTAAGACGGCAGTAGCTACAGATACAATTCTAAATCAAAAAAATCAGAATGTAATATGTGTTTATGTCGCTATTGGTCAAAAAGCTTCTTCGGTAGCTCAGGTAGTTAATATGTTCCAAGAACGTGGCGCAATGGAGTATACCATTGTGGTAGCGGAAACTGCAGATTCTCCTGCTACATTACAATATCTTGCTCCTTATACAGGAGCAGCTTTAGCCGAATACTTTATGTATAAAGAACAACATACATTAATCATTTATGATGATCTTTCCAAACAAGCACAAGCTTATCGACAAATGTCTCTTCTATTAAGAAGGCCACCTGGCCGGGAAGCTTATCCAGGAGATGTTTTCTATTTACATTCTCGCTTATTAGAAAGAGCAGCTAAATTAAATTCGCAGTTAGGTGGAGGTAGTTTGACTGCTTTACCAATAGTTGAAACTCAAGCTGGAGATGTCTCAGCTTATATTCCCACTAACGTCATTTCCATTACCGACGGACAAATCTTCTTGTCAGCCGATCTATTCAATGCAGGAATTCAACCTGCCATTAACGTGGGTCTTTCCGTATCTAGAGTAGGATCCGCAGCTCAGATGAAAGCTATGAAACAAGTAGCTGGGAAATTAAAATTAGAATTAGCTCAACTTGCAGAGTTAGAATCTTTTGCACAATTCGCTTCTGATCTTGATAAAACTACGCAAGATCAATTGGCAAGAGGTCAACGATTACGCGAGTTGCTCAAGCAATCTCAATCAGATCCTTTGACAGTGGAAGAACAAATAGCTATGATTTATACCGGAACAAATGGATATCTAGATGTATTAGAGATCGTACAAGTTAAAAAATTTATTTCTAACTTGCGCGAGTCTTTAGTAAAAAAGAAACCCCAGTTTGGAGAAATTATACGTTCTACTGGGGCATTCACGCAAGAAGCGGAAGATCTCTTAAAAGAAGCTATTCAAGAAAATCTCCAACTTTTTATTATGCTCGAAATAGTAAGAACCAATCCTCTTTTTGGGATTTCCGCACTTGTGAAAAGAAGGCAGGACGTATTGCTCAGATCATCGGCCCAGTACTAGATGTATCTTTCCCTCCAGGTAGTATGCCTAGAATTTACAATTCTTTGATAGTTAAAGATAACGATACGACTGGTCAACCAATAAGTGTGACTTGTGAGGTACAACAATTATTAGGAAATAATAAAGTTAGAGCTGTCGCTATGAGTGCTACAGACGGTTTGATGAGAGGAATGAAAGTAATTGATACAGGAGGGCCACTTAGTGTTCCAGTTGGTGAAACTACTCTCGGGAGAATTTTTAATGTTCTTGGGGAACCCGTGGATAACTTAGGTCCTGTAGATGCTCTCACAACATCTCCTATTCATAGATCTGCTCCTGCCTTTACACAGTTGGATATCAAATTTTCAATCCTTGAAACAGGCATTAAAGTGGTGGATCTTTTAGCTCCTTATCGCCGTGGGGGAAAAATTGGATTATTCGGGGGAGCTGGAGTGGGTAAAACAGTCTTGATTATGGAATTAATCAACAACATTGCTAAGGCTCATGGAGGGGTTTCTGTGTTTGGTGGAGTGGGAGAACGTACCCGTGAAGGAAATGATCTTTACAAGGAGATGAAAGAATCGGGAGTCATTAATGAACAAAATATATCCGAATCCAAAGTAGCTCTGGTTTATGGTCAGATGAATGAACCACCAGGAGCTCGTATGAGAGTAGGTTTAACTGCTTTAACTATGGCTGAATATTTCCGAGATGTCAATAAACAAGATGTACTTCTATTTATTGACAATATCTTCCGTTTTGTCCAAGCAGGATCAGAGGTATCCGCATTATTAGGCAGAATGCCTTCCGCAGTGGGTTATCAGCCAACTCTTAGCACGGAAATGGGTTCTTTACAAGAGAGAATAACTTCTACGAAAGAAGGATCTATAACCTCCATTCAAGCAGTTTATGTACCTGCAGATGACTTGACTGATCCCGCTCCTGCTACAACATTTGCACATTTAGATGCTACTACTGTACTATCGAGAGGATTAGCTGCCAAGGGCATCTATCCAGCGGTAGATCCGCTAGATTCCACATCAACTATGCTCCAACCTTCGATCGTAGGCAAAGAACATTATGAAACTGCGCAAGGAGTTAAACAAACTTTGCAACGTTATAAGGAACTTCAAGATATTATAGCTATTCTTGGATTAGACGAATTATCAGAAGACGATCGTTTAATCGTGGCAAGAGCAAGAAAAATTGAACGGTTTTTGTCACAACCCTTTTTTGTAGCAGAGGTATTTACCGGTTCCCCCGGTAAATATGTGAGTCTAATAGAGACGATTAGAGGTTTTCAAATGATCCTTTCCGGAGAATTAGATGGTCTACCCGAACAGTCTTTTTATTTGGTAGGTAACATTGATGAAGCTACCGCAAAGGCTATGAACTTAAAAG---AAATTACCTAAATCTTCGTGTACTCACTCCCAATCGAGTTGTTTGGGATTCAGAAGTTCAAGAAATAATACTTACTACCAATAGTGGTCAAATGGGTGTATTACCCAATCATATTGCAATTGTAACAGCTTTGGATATAGGAGTCATGAAAATACGACTCAATGCCCAGTGGTCCACTATGGCTTTGATGGGTGGTTTTGCCAAAATAGGCAATGATGAAATCACATTATTGGTAAATAATGCAGAAAGAGGTATTGATATAGATCTTCAAGAGGCTCAGGAAAGTTTTAGACTAGCGAAAGCTGATCGTGCGCGAGCTGAAGGCAAGAGACAAGCAATCGAGGCTGATGTGGCTCTCAAAAGAGCTAGAACACGACTAGAGGCTGCTGATGCAATTTTATTAAAAATGTAACTGATTCTTTCATTTCCCTAATTTTTTTATCCTCCGCTGAGGGTTTCAGGTTAAATACCAATATTTTAGAAACAAATATAATAAATCTCAGTGTGGTGCTTGGTGTACTGACCTATTTCGGAAAGGGAGTGTTAAGTAATTTATTAGATAACCGTAAACAGAAAATAGTGAGTACTATTCAGAGTTCTGAAGAATTATGTAAAGGAGCTGCTAATCAGCTTGAGCAAGCCCGGGCTCGCTTACGCGAAGTAGAAATGCGAGCGCGTGAAATTCGGGAAAATGGATACTCTGAAATAGAACAAGAAAAAGAAAAGCTTATCAATGTTGCTTCTGTTAATTTGAAACAGTTAGAAAATTCAAAGAATGAAACCGTTCACTTGGAACAACAAAGAGTAATTGAAAAGGTTCGACAACAAATTTCTCGCCAAGCTGTCCAAAGAGCTCTAGGAACTCTGAATAATCGTCTGAATAGCGAGTTACATTTACGTACGATCGAACATAATATCGACTTGCTCCTAGCCATGAAAAACATAACTGATAATCCTTTGATTTCTGCTGCTTCCGTTATTGCTGCTGGATTATCCGTAGGCCTTGCTTCTATTGGACCTGGCATTGGTCAAGGCACTGCTGCGGGACAAGCTGTTGAAGGTATTGCGAGACAACCAGAGGCGGAGGGTAAAATACGAGGTACCTTACTGCTAAGTTTAGCTTTTATGGAAGCTTTAACTATTTATGGATTAGTTGTAGCTCTAGCACTTTTATTTGCTAATCCATTTGTTAATATTGTACAATTTCTATTAACACGCTGAATTTTTTCTATGAGATATCCGGTGTGGAAGTAGGTCAGCATTTTTATTGGCAAATAGGGGGGTTCCAAGTTCATGCACAGGTACTTATAACTTCCTGGATTGTAATTGCTATATTATTAAGTTCAGCTACTCTAGCTGTTCAAGACCCACAAATTGTTCCAAACGGAGCTCAAAATTTTGTGGAATATGTTCTCGAATTTGTTCGGGACTTGGCTAGAACTCAGATTGGCGAAGAAGAATATGGTCCTTGGGTTTCTTTTATAGGAACCATGTTTCTATTTATCTTTGTTTCTAATTGGGCAGGTGCTCTTTTCCCCTGGGGAATTTTTCAATTACCTCATGGGGAATTAGCCGCGCCTACAAATGATATTAATACTACAGTAGCTCTAGCTTTGCTCACATCAGTAGCTTATTTTTATGCAGGTCTTACAAAGAGGGGTTTAGGCTATTTTGGTAAATATATTCAACCAACCCCAATACTTTTACCGATTAACATATTAGAAGATTTTACGAAACCTCTATCACTTAGTTTTCGACTTTTTGGAAATATATTAGCTGACGAATTGGTAGTTGCCGTTCTTGTTTCCTTAGTACCTTTAGTGGTACCTATACCTGTAATGCTCCTAGGATTATTTACAAGTGGCATTCAAGCTCTAATCTTTGCAACTCTAGCCGCAGCTTATATAGGAGAATCCATGGAGGGTCATCATATATTTATAACTCTCGAACATATATCAGCTCATGTCTCTTTTTCTCTTACTTTTGTGATTACTCTTATTTATTGGGGAACCTTAATTTATAGAAGTGAAAAACTCAGTAATTCAGGAGGAAAGGGCATGATAGTGACGTGTATTTGTATAACGGGAGTATTAGTTTCCCGTTCGCTCTATTCGGGGCATTTACCGTTAAGTAATTTGTATGAGTCATTCATGTTCCTTTCATGGACTTCCTCCATGATTCATATAGTTATACAACTACGGGGCCAGTATGCTTGGTGGTTAGGTGCAATCACCGCGCCAAGTGCTATGTTAACTCATGGTTTTGCTACTTTAGGTCTTCCGGATAAAATGCAAGAATCTGCAATGTTAGTACCTGCTTTACAATCTCATTGGTTAATGATGCATGTAAGTATGATATTGCTCAGTTATGCAACTCTTTTATGTGGATCCCTATCATCCATATCTTTATTGGTCATTGCGTCCCAAATAAATCAAAAGATTTTTCTATGT---GAAAAA------------TTCTTTTTTCTTC------AATTGGTATTCACGGACCAAGAAAAAAAAGAATTGAAACAGACTTTTTACCTTTCACTTAGAAATTATCGTAAATGGGTCTTTACTAACCAATTAGATCAATTCAGTTATCGTACTATTGGTCTAGGATTTTCTCTTTTAACTATAGGTATACTTTCCGGGGCAGTATGGGCCAACGAAGCATGGGGATCTTATTGGAGCTGGGATCCAAAAGAAACTTGGGCATTAATAACTTGGATTCTATTTGCAATATATTTACATACTAGAATAAACAGGGGTTGGAAAGGACAAAAACCGGCGATTGTTGCTTCTCTAGGATTTATTCTAGTTTGGACATGTTATTTGGGCGTTGATTTATTGGGAATAGGCTTACATAGCTATGGCTGGTTGCTTTCTCATACCTCGTTCTATAATTCGTACTTTGTTCAGATTTTGGGCAGAGCTAACGAGCCAATCGAGTTCGTTAACGATTCACGAATTGGAAGTTGCCAAATATAAAGCATTAGCTTCTTTACAATATCTTACATGTTTAATAGTATTGCCTTGGGGAATTTCAATTTCATTACAGAACGGTTTAGAACCTTGGGTTACAAATTGGTGGAATACTGGTCAATCAAAAAAAATTTTTGATTATTTACAAGAAGAAGACACTATAAAAAAGTTTGAAATAGAGGAACTCTTCCTGTTAGAAATAATGATGGAAGATTCTTCGGAAACGCATTCGCAAGATATTCGTGTAGAAATGCAGAAAAAAATGATCCAATTAGTGGAAATATATAATCAAGATTGTATCCAAATCATCTCACATCTAATAGCAAATCTAATAGGTTTGGTTTTTTTAAGTGTTTGTCTCATTCTGGGTAAGAAGAAACTTGGCATTCTCAATTCTTGGATCCAAGAAGTCTTCTACAGCCTAAGCGATACAATGAAAGCCTTTTCTATTCTTTTAGCAACCGATCTATGTATTGGGTTTCACTCGCCCCATGGTTGGGAATTGATAATCAATTGGATCTTCGAAAATTATGGATTTGCCCATAACGAACGAATAATATCTGGTCTTGTTTCAACTTTTCCAGTCATCTTAGACACAATTTTCAAATATTGGGTTTTCCGTCGTTTGAATAGTACATCTCCTTCACTTGTAGTAATTTATCACTCGATGAATGAA------------------TATGCTGGTCCTGCTCATATTGGAACCCTACGAGTAGCTAGTTCTTTCAAAAATGTGCATGCCATTATGCACGCTCCTCTAGGAGATGATTATTTTAATGTAATGCGTTCTATGTTAGAACGTGAAAGAGATTTTACTGCCGCAACTGCTAGCATAGTAGATCGTCACGTACTAGCACGTGGATCTCAAGAAAGAGTTGTAGATAATATTCTCCGGAAAGATAAAGAGGAACACCCTGATCTTATTATATTGACACCTACATGTACTTCTAGTATTTTGCAAGAAGATTTACAGAACTTTGTGAATAGAGCATCCATAATTTCTGATTCCGACGTCATTTTTGCAGATGTTGATCATTACCAAGTAAATGAAATTCAAGCAGCGGATAGAACTTTAGAACAGGTGGTTCGATATTATTTAGATAGATGTCATAGACAAGAAAAATGGGATCAATTTCTAACTGATGCGCCTTCTGTCAATATAATTGGAATTTTTACATTGGGTTTTCATAATCAACACGATTGTCGTGAATTAAGACGTTTATTACGAGATCTGGATATTGAAATTAATCAAATAATTCCTGAAGGAGGATCTGTAGAAGATCTTAAAAGTTTACCAAAAGCTTGGTTCAATTTAATTCCTTATCGTGAAGTGGGCTTAATGACAGCGGTATATTTAAATAAAGAATATGGGATGCCTTACATATCTATAGCTCCCATGGGAGCTGTAGATATGGCGGAGTGGATCCGCCAGATTCAAAAAAATGTGAATACGTTAACTCTTAGTTCATCGAATAAAAGAGTGGATTATGAACCTTATATCGACGGACAAACTCGATTTGTTTCCCAAGCTGCTTGGTTTTCAAGATCTATTGATTGTCAGAATTTGACGGGTAAAGAAACAGTTGTTTTTGGTGATACAACTCATGCTGCTTCAATCACTAAGATACTTGTTCGAGAAATGGGAATTCGTGTCAGTTGTGCAGGTACTTATTGCAAACACGATGCGGAATGGTTCAAAGAGCAAATTCAAGGTTTCTGCGATGAAATACTGATCACAGATGATCATGCTGAGGTAGGAGATATGATCGCTCACATGGAACCATCTGCAATATTTGGTACTCAAATGGAACGTCATATTGGTAAACGTCTTGATATTCCGTGTGGAGTTATTTCTGCACCAGTTCATATACAAAACTTTCCTTTGGGATACCGACCTTTTTTAGGTTACGAAGGTACTAATCAAATAGCTGATTTAATTTATAACTCATTTGCTCTGGGTATGGAGGACCATCTTCTAGATATTTTTGGTGGTCATGATACTAAAGAAATAATATCCAAATCTATATCTACAGATATAGACCTAATTTGGAATCCTGAAAGTCGAATAGAATTAAGTAAAATTCCTCGTTTTGCCAGAGAAAAGGTGGAAAGAAATACTGAAAAATTTGCACGACAAAAGGGGATTGAAACCATTACTGTCGAAGTAATGTACGCAGCTAAAGAAGCATCGAATACCAAAATAGCAGTTTATGGAAAAGGCGGAATCGGTAAATCAACCACTAGTTGTAATATTTCAATTGCCCTAGCTAGACGTGGTGAAAAAGTGTTACAGATTGGATGTGATCCCAAACATGATAGTACTTTTACTCTTACAGGATTTTTGATACCTACAATTATAGATACTTTGCAGTCCAAAGATTATCATTATGAGGATATTTGGTCCGAAGATGTCATTCATAAAGGTTATGGAGGGGTAGATTGTGTGGAAGCTGGGGGGCCGCCTGCAGGTGCTGGATGCGGGGGATATGTGGTAGGAGAGACTGTGAAATTGTTAAAAGAATTAAATGCATTTTACGAATATGATATAATCTTATTTGATGTATTGGGTGACGTGGTTTGTGGAGGTTTTGCTGCTCCGTTGAACTATGCAGATTACTGTCTCATTATTACAGATAATGGATTTGATGCATTATTTGCAGCTAATCGTATTACTGCTTCTATAAGGGAAAAAGCTCGTACACATCCACTCCGATTAGCAGGTTTGGTTGGAAATCGCACATCTAAAAGAGATCTTATCAATAAATATGTAGAAGCCTGTCCAATGCCCGTAATAGAAGTGTTACCTCTTATTGAAGATATTCGAATTTCGAGGGTAAAGGGGAAAACCTTATTTGAAATGGTTGGATCCGAACCATCTCTTAACTATGTATGTGAATATTATTTAAACATAGCGGACCAAATATTGTCCCAACCAGAAGGTATTGTGCCAAAGGAGATTCCAGATCGGGAATTATTCAATCTACTCTCTGACCTTTATCTCAATCCTATTGATGAGGGGAAACATCAAAATAATAAGGAAAATTTACTTGGGTTTACGACGATTTCAGTGAAAATTGATGAAACTCTCATTGTCGAATGTGAGACAGGTAATTATCATACTTTTTGTCCAATTAGCTGTGTATCTTGGTTATATCAAAAAATTGAAGATAGTTTCTTTTTAGTTGTGGGTACAAAGACATGCGGTTATTTTCTGCAAAATGCACTTGGAGTAATGATTTTTGCAGAACCTCGCTATGCAATGGCAGAATTGGAAGAAGGAGATATCTCGGCTCAATTGAATGATTATGAAGGATTAAAAAAACTCTGTATTCGAATAAGAAAAGATAGAGACCCTAGCGTGATTATATGGATAGGTACTTGTACTACAGAGATAATAAAAATGGATTTGGAAGGTATGGCACCTAAACTAGAATGGGAAATTGGAATCCCAATTCTAGTGGCAAGAGCGAATGGACTCGATTATGCCTTTACTCAAGGAGAAGATACTGTGTTAGCTGCCATGGCACATCGTTGTCCAGAACCGGAATTCTCCGTTCGTGAACGAAAACAAACTATACAACATTTTTTGACTTTTCATTCTAAGAGGAATTGGTTGAATATGCAAATCACCCTTCCTTAGTTCTTTTTGGATCTTTGCCGTCCAACGTCGCTTCTCAACTAAATCTAGAATTAAAACGTCAATCCATCAAGGTATCAGGTTGGTTACCTGCTCAAAGATATACCGATCTTCCATCATTGGGTGACGGAGTTTATGTTTGTGGTGTTCACCCATTTTTGAGTCGGACAGCGACAACTTTGATAAGACGCGAAAAATGTCAATTAGTTGCAGCTCCTTTTCCTATTGGTCCAGACGGAACGCGTGCTTGGATTGAAAAGATTTGTCCTGTATTTGGTGTTGAACCCCAAGGTTTGGAGGAAAGGGAGGAACGAGTATGGGAAAATTTAAAAGATTATCTTGATTTGGTACACGGTAAATCTGTCTTTTTCATGGGAGATAATCTGCTAGAAATATCTCTAGCAAGATTCTTAATCAGATGTGGAATGATTGTTCATGAAATTGGCATTCCATATATGGATAGACGATATCAAACTGCTGAATTATCACTTTTACAAGATACATGTATAAAGATGTGTGTACCAATACCACGAATTGTGGAGAAACCGGATAATTCGAATCAAATACGACGTATACGCGAATTACAACCCGATTTAGCTATCACGGGAATGGCTCATGCTAACCCGCTAGAAGCAAGAGGAATTAGTACTAAATGGTCAGTTGAATTTACTTTTGCTCAGATTCATGGGTTTGCCAATGCAAGAGATGTACTTGAATTGGTTACCCGACCTCTACGTCGTCAGAAAAATTTAGAAGACTTGGGCCGAACCACTTTGGTCAGAAAAGAA----------------------------------------TGGGTGGAACTATATTACAGACTCTTTTTTGGAAGATACCTTTTTTTAGGTAGAGCGCTAGAAAAACAACCTGCTGACCAAATAATGAAATGCATGATTTATTTAAATCAAGAAGATCAAACAAAAGACTCATGTTTTTTATTTCCTGTCGAGGTGGAGGAATGCTACAGGGAGTAGCTGTTTATGATGTTATGCAATTCGTAACAGGGGATGTATTTACAGCAGGCTTCGGGTTAAATGCTTCAATGGGAGCTTTCCTTCTACACGGAGGGGCGCTTACTAAACGAGTATTAAGCGAAAACGGTCGTATGATGATTCATCAACCTCATATGTCTCCTTATGATCGTCCACGACGAATCCGGCTCCGATGCAGAGTTTATGGGCCTATTGCGGACTTATATTTTGGAAACTTATATAAGAAGGACAAGGCAAGAACCCGAACTAATTGAAAGTCTCTTAGAAAGAGATATTTTTCTGGAACCAGGGGACGCAAGAGATGTTTGTCTTATCGATGAAATGATGACTTCCAAATAAATTCAAATAAACATCGATCTTGGCAACAATTCTTTTTATATCCGCTTTTTTTTCAGGAAGATCTTTACGCAATTGCTCATGATCATCATTTAGATAGATCTGGTTCCGAGGAACCGACGGAAATTTTAGTTTCTAATTTT---TTGAGTTTCCTGACTGTAAAACGTTCAATACGTCGAATACGTAAACAGAATATTCAATTAGTTTATTCGGGAATCCCGATTAAATAAATTCATTGAATACAATCAGAA---TTATTTTCAATCGATACTAAAAGGGTTTACAATTGTCTTGGAAGTTTCGTTCGCAATGCGATCAAAAAATTCATAAAAGGAATGGATGGATGGAATAGTCTCCGATCCATCCATTGCATATTTCCTTTTATGGAGGAAAAATTCCCACATTCCAATTATATATCAGAGATACGAGTGCCCTACTCAATTCATCCGGAAATTTTGGTTCGACTTTTTCGTCGCTGGATCCTAGATACTCCTTCTTTGCATTTATTACGATGGATTCTCCATGAATG------TAGTCGAGAAAATTTGCAGAAATC---TCTGATTACACAGGGAGAAAATAC---GTTCTCCCTGTTCCTTTGGAATTTTTATGTGTATGAATGCGAATCGTTTTTAATTCCTCTTAAACGATTTTTTAATTCACAATCATTGTTATATGAATCTTTTCCGGATCGAACTCATTTTGAGAAAAAGATCAAAGATATTGTTCTATTTCCTCCTAATTTCAACAAAAAAATCTGGTTGTTAAAGAATTCTTTCATCCATTATGTGAGATATGGAGAAAGATCCCTTATAGCTCTAAAGGGTACGCATCTTCAAGTGAAAAAATGTAGATATCATCTGTTTCATTTTTGGCAATACTATTTTCATCTTTGGCTTCAACCGTATAGGATATGCAGTCTTGAATTATCCAAGATTTCTTTTTCTTTTTTAGGTTTTTTTATGCATGTTGAAATGAGACCTCTCGTGGTTAGAGCCAAAATGCTAGATGATTTATTCATTACCGATCTTATTACCAATGAATTAAACTCAATAGCTCCGATTAAACCAATTCTTCTTTCTTTAGTTAAAGAAAAGTTTTGTGACATCTCAGGGTGGCCAATTAGTAAATTGTCTTGGACCAGTCTATCAGATGATGATATTCTCGATCGATTCGATCGAATTTTTATAAATCTTTTTGATTACTACAGTGGATCCATCAATCAAAATGGTTTATATCATATAAAGTATATACTTTTAATGTCATGTGCTAAAACTTTGGCCTGTAAACATAAAACTACTGTACGTGTAGTTCGAGAACAATTAGGTTCGAAACTCTTTACAAAATCATCATT---------AGAATCCATTTTTTCGTCCCTTTCAAAAACTCGTTCACAGAGAGAACGAATTTGGAATTTAGAAATTAGCGAGATAAACCCCCTGGCTAATTTCTGGCAAAAGATACAGAATAAATGGGTGATTAATATAGCAGATCTTGAAGAACAAGCTATCAATTTATTTTCTCGATTGGGATTTTCAAAAGAAATATATAGTCTTATATGGATTCTAATTGAAATAATTATCCTTCTATTGGGAATTACGATAGGAGTATTAGTTATTGTATGGCTCGAAAGAAAAATATCTGCGGGAATACAACAACGCATTGGACCTGAATACGCCGGTCCTTTGGGAATTATTCAAGCTTTGACGGATGGAATAAAACTACTGCTAAAAGAGGATATTATCCCATCTAGGGGGGATATTTGGTTATTTAGTATTGGACCAGCGGTAGTGTTGATACCTATTTTTTTAGGCTATTTAGTAATTCCCTTTGGTCGCCACATTGTTTTAATTGATCTTAGTATAGGCGTTTTTTTTTGGATTGCAATTTCAAGTATTGCTCCCCTTGGACTGCTTATAGCAGGATATGCATCCAATAATAAATATTCTTTTTTAGGTGGTCTCCGAGCTGCTGCTCAAGCTATTAGTTACGAAATTCCTTTAGCTTTATGTGTGTTATCTATATCTCTATTATCGAATAGTTCAAGTACAATTGATATAATTGAAGCACAGTGCAGATATGGTTTTTTAGGATGGAATTTGTGGCGTCAGCCTATAGGGTTTTTAGCTTTTTTCATCTCATCTCTGGCAGAATGTGAAAGATTGCCCTTTGATTTACCAGAAGCGGAAGAAGAATTGGTAGCGGGTTATCAAACTGAGTATTCGGGTATCAAATTTGGTTTATTTTACGTTGCTTCTTATCTAAATCTATTAGCTTCTTCATTCTTTGTAACAGTTCTTTACTTGGGCGGGTGGAACTTTTCAATTCCATTCATACCCATTCTGGAACATTTTGAATGGGATTCTATTTCTGGAATTAGCGGGGTCGTTAATATAACAATTGGGATCCTAATTATATTAGCTAAAGCCTATCTGTTCTTATTTATTTCTATCACGGCAAGATGGACCTTGCCTAGGATAAGAATGGACCAATTATTGGATCTTGGGTGGAAATTTCTTTTACCTATTGCTTTGGGTAATTTTTTACTAACAGCCTCTTTCCAACTTATTTTATTAAAGAATTTCATTTGCTTCTCTTCTATGGAAGTTCCATTTTCCCAGAATGCATCCTGATTTTCGGCCTATTTCTTCTTCTAGTAATCGATGTCATTTTTGATCAGAAAAAGACAACTTGGTTTTATTTCATCTCTTTAACAAGTTTAGTGCTAAGCATAACTTTTTTGTTATTTCAATGGAGAGAAGAACCCACGATCAGTTTTTTTGGCAATTTACAAACAAACAATTTTAATAAAATATTTCGGTTTCTTATTTTATTATGTTCCACTTTGTGTATTCCTCTATCCGTGGAATACATTCAATGTACAGAAATGGCTGTAACAGAGTTTTTGTTATTCATATTAACAGCTACTCTAGGAGGAATGTTTTTATGTGGTGCTAATGATTTAACAACTATCTTCGTATCTTTAGAATGTTTAAGTCTATGTTCTTATCTATTATCTGGATATACCAAAAGAGATGTTCGGTCTAATGAGGCTATTATGAAATATTTACTTATGGGTGGAACAAGTTCTTCCATTCTTGCTTATGGTCTTTCTTGGCTATATGGTCTATCCGGAGGTGAGATTGAAATTCAAGAAATAGCCAATGGTCTTATAAATACACAAATGTACAACTCTCCAGGAATTTGGATTGCACTTCTATCTGTAACGGTAGGAATTGCATTCAAACTTTCTTTAGTTCCTTTTCATCAATGGACCCCCGATGTATATGAAGGATCCCCCACTCCAGTCGTTGCTTTTATTTCTGTTATTTCAAAAGTAGCTACTTCAGCTTTAGTCACTAGAATTTTCGATATTATTTTTTATTTCTCATTGAACGAATGGCATCTTCTTTTGGAAATATCAGCTATTCTTAGCATGATATTAGGAAATTTAATTGCTATTACTCAAACAAGTATAAAACGTATGCTTGCATATTCATCGATAGGTCAAATTGGATATATCCTTATTGGAATAATTGATAAAGACCCAAATAACGGATATGCAAGTGTGATAACTTATATGCTGCTCTATATTTTTATGAATTTAGGAACTTTTGCTTGTATTATATTATTCAGTCTACGTACAGGAACAGATAACATTCGGGATTATGCAGGATTATACGCGAAAGACCCTTTTTCAGCTCTGTCTTTATCTTTATGTCTGCTATCTCTAGGAGGGATTCCTCCATTAGCAGGTTTTTTTGGAAAACTTTATCTATTCTGGTGTGGATGGCAAGCAGGCTCCTATTTATTGGTTTCGATAGGACTCTTTATGAGTGCTATTTCCACATATTATTATCTTAAAATAATTAAGTTATTAATGACTGAAAGAAAAAAAGAAATAACTCCCTACGTGCAAAATTATAGATTATCTCTTCAATCTCAAAAAATTATATCGAATTTAGTATGATTATATCTGTAATAGCATCTACTTTATTGGGAATAATAATGAATCCAATTGTTGCAATTGCCCAGGATACATTATTTTTTCTATTTTCTGAATATGATACTTTTTGGATATATTTATCCATATCCAGTCTTATTCCACTTCTGGCATTCTCAATTTCAAGAAGTTTGGCTCCAATAAATAAAGGACCGGAGAAAGCCACTAGTTACGAATCAGGTATAGAACCAATGGGAGATACTTGGATCCAATTTAGAATTCGCTATTATATGTTTGCTTTAGTTTTCGTTGTTTTTGATGTGGAAACAGTCTTTCTCTAAGTAATTTACCTTGGTTAACAATAATTGTTATTTTGCCCATATCTGCGGGGTTATTAATCCCTTTATTTCCCCATAAAGGAAATAAAATGATTCGATGGTATACCCTAGGTATTTGCTTATTAGATCTTCTTTTAATGACCTATATATTCCGTTATCATTATCATTTTGATAATTCATTAATCCAATTGGAAGAGGATTATAACTGGATAAGCCTTATTCATTTTCATTGGAAACTGGGAATTGATGGATTTTCCATTGGGCTTATTTTATTAACGGGATTTATAACTACTTTAGCTACTTTAGCTGCTTGGCCAGTTACTCGAAATCCGCGATTATTCTATTTCTTGATGTTGGCAATGTACAGCGGACAATTGGGATTATTTGCTTCTCGAGATATTCTTCTTTTCTTTCTCATGTGGGAGTTGGAACTAATTCCTGTGTACTTACTTTTATGCATGTGGGGGGGAAAAAGACGTCTCTATTCAGCCACAAAATTTCTTTTGTATACTGCGGGTGGTTCCATTTTTATTTTAATGGGAGCTTTAAGTATGGGTCTCTATGGTCTCATGGACCAGCATTCGATTTCGAATTATTAGCTAAAAAAGATTATCCCATCACACTTGAAATGCTATTCTATTTAGGGTTTTTGATCGCTTATGCAATAAAATTACCAATCTTCCCTTTACATACCTGGTTACCGGATACTCATGGGGAAGCACATTATAGTACATGTATGCTTTTGGCCGGAGTTCTATTGAAAATGGGAGGATATGGGTTGATTCGGATCAATATGGAATTGTTACCTCATGCTCATTCTTTGTTTTCACCGTGGTTGATTATCATAGGAGCAGTGCAAATTATCTATGCAGCTCTAACTTCTATGGGTCAACGCAATTTGAAAAGAAGGATAGCCTATTCATCAATATCTCATATGGGTTTTGTAATTATAGGAATTGGTTCCATGACGTATACAGGTCTCAATGGAGCCATTTTGCAAATGATTTCTCATGGATTAATTGGCGCTGCACTTTTTTTCTTAGTAGGAACAAGTTATGATAGGCTACGTACTCTTTTTCTTGATGAAATGGGAGGAATCGCTATATCAATTCCTAAAATCTTTACTATGTTCAGTAGCTTTTCAATGGCTTCTCTTGCATTGCCAGGAATGAGTGGTTTTGTAGCAGAATTTATGATATTTTTGGGCATAATTACTAATCATAATTATTCTTCGACCTTTCGGATCATTATTACTGCAATAGCGGCAATTGGAATGATATTAACTCCCATTTATTTGTTATCCATGTTACGTCGAATGTTTTATGGATATAAGGTTTTTAATATCCCGAATCCTTATTTTCAAGATTCGGGACCACGCGAACTTTTTATTTTGATCTGTCTCTTTCTACCAATCATAGGTATTGGTCTTTACCCCGATCTAGTCCTATTTTTATATAGTGCTAAGGTGGAAGCTATTTTTTCTCAATCTTTCTCGAACATGCGCTTCTTTTAGGTGCTTATTTATTCTCTATCGGTATTTATGGGCTAGTAACAAGTCGAAACATGGTTAAAGCACTTATGTGTCTTGAGCTAATACTCAATGCAGTTAATTTAAACCTAGTAACATTCTCCTATTTTTTTGATAGTAGGCAAGTAAAGGGAGATATCTTTTCGATCTTTATTATAGCTATTGCTGCTGCTGAAGCAGCTATTGGATTAGCTATTGTTCTGGCAATATATCGTAACAGAAAATCAACTCGTATCGATCAATTTAATTTGTCAAAATGGGAATTTATATACAAATATGCTCGGGTCGTGCCTTTCCTTCCGCTTTCAGCTTCTGTACCAATCGGATTAGGATCCTTTTTTTTTCCAGGAGCAACTAAGAGTGTTCGCCGTACATGGGCTCTTATTAGCATTTTTCTGTTAAGTGTAGCTATGTTTCTTTCTTTCAATTTGTTCTTGCAACAGATTACCGGTGGTCCCATCTATCGGTATTTCTGGTCCTGGGTTATTAATAATAAGTTTTCATTAGAGTTAGGCTATTTGATTGATCCACTTACTTCCATTATGTTACTTTTAGTTACAACAGTTGGAACCATGGTTATGATCTATAGCGATACTTATATGTCGCACGATAAAACATATGTGAGGTTTTTTGCTTACCTTAATTTTTTCAATGCTTCTATGCTGGGGTTAGTTATTAGCCCTAATTTATTACAAATCTATTTTTTTTGGGAATTAGTAGGAATGTGTTCCTATTTATTGATAGGTTTCTGGTTTACGCGACCCAGCGCGGCTAATGCTTGTCAAAAAGCATTTATAACTAATCGTGCAGGGGATTTTGGACTCTTACTAGGAATTCTAGGTTTTTATTGGGTAACAGGTAGTTTTGAATTTCAATATTTGTTTGACAAATTAAACGAATACTGCCGTTGATGGGGTTGGTTCGTTTTTTGTTACTTCGTGTGCTTTTCTCTTATTTTTAGGTCCAATAGCCAAATCTGCACAATTTCCACTTCATGTATGGTTACCTGATGCTATGGAAGGGCCTACTCCTATTTCAGCTCTTATACACGCCGCTACTATGGTAGCAGCAGGAATTTTTCTTGTAGCTCGATTGTTTCCTCTTTTTAAAGCTCTACCTTTAATAATGTATCTTATCTCTTGGATAGGTGGAATAACAGCTCTATTGGGAGCTACTATGGCTCTCGCTCAAAAAGATCTTAAAAAAGGCTTGGCTTATTCTACTATGTCTCAATTAGGTTACATGATGTTAGCTCTAGGGATAGATTCCTATCGAATCGCTCTGTTCCATTTGATTACACATGCTTATTCCAAGGCATTATTGTTCCTAGGATCCGGATCAGTCATCCATTCCATGGAACCCATTGTTGGGTATTGCCCCAGTAAAAGTCAGAATATGGCTCTTATGGGTGGTTTGAGGAAATATATGCCAATTACGGGAATCACTTTTCTTTTAGGAACACTTTCTCTTTCTGGTATTCCACCTTTTGCTTGTTTTTGGTCTAAAGACCAAATTCTTAGTGATAGTAAGTTATATTCTCCCATTTTTGGGGGAATAACTTGGTTCACAGCAGGATTAACTTCCTTTTACATGTTTCGTATGTATTTACTTACTTTTGAAGGGGACTTCCGCGTAAATTTTATAACAACCATATTACACTATATTCGACTTCTATGTGGGGAGAGGAGGAATCCGGGATATCAACAAATTATAGGAAGTAATAATTCTTTTCCAAAGAAGCATTTCAAATTTCCAATAAGATGGAAGGATTAAAAAGAACATTATCACTTATCCGGATCCTTTGCATATCCGAAAGAATCGGGCAAGACAATGCTATTTCCTTTAGTTATATTGGGAATATTGACTCTTTTTATTGGATTGATAGGAGTTCCTTTTTTTCGAAGCGGAATGAGTTATGACATATTATCTCAATGGTTTACTTCATCGATGACCCCTTTTGATAAACATCCGGAGAATTGGCCCGAATTTTTACTAGACGTAATCCCCTCAGTTGGTATAGCATTTTTCGGTATATTGATTGCCTGTATTTTCTATATACCTATTTACTTCTTATCAAAGGATGTTAAAACAAATTCTAATATGAAGATTATGACCAATCGATTAATATTGTCTATAATTGGTCTTTTTATCGAGCTTATATAGACATATATTATAACATAATCTTGATTAAAGGTATACGAGGATTAGCTGAAACAAGTAATTCATTTGATCAATGGGCAATTGATGGAATCCCAAATGGAATAGGTTTTTTAGGCCTTTTTGTAGGAGAGGAAATGAGATGCTTAGGGGGGGGACGTATATCTTCCTATATATTTCTATATTTTGTATATTAATATCGACCTGAATCTATATCTGATATTCTTTTGGCTCCTCTAACGCTAAGTCTTCTATTAGGAGGTATAGGAGTAGTATTACTTACTAATATAATTTATTCCGCTCTTTCATTGGGGTTAGTTCTAATTTGTATATCTTTTTTCTATATTATACTGAACGCGGATTTCGTAGCTGTTGCACAAATCCTGATCTACATAGGAGCTGTTAATATTTTGATTCTATTTGCTGTGATGTTGATAAATAATCCAAAATATCCCAATTATGCCGCTCCCTGGACTATCGGAGATAGCATTACTTCAATAGTTTGTACAAGTCTTTTTTGTTCACTAATTACTATTATCTTGAACATATCATGGTTCGGAATATTTCTGACTCAAAAATCAGATCAAATGTTAGAACGAGATTTAACGAACAATATTCAACGTATTGGGGCTCATTTATCCACTGATTTTTTCCTTCCATTCGAACTTATTTCTCTAATTCTTCTAATTGCTCTTATAGGAGCCATTACTATAGCTCGTCGAGAAGAAACAGTTTTGCTAGGGAGAAAGACCTCATGATGGTAAGTATGGGTCCTCATCATCCATCAATGCATGGTGTTCTTCGACTTATTGTTACTCTAGATGGTGAAGATGTTATTGATTGTGAACCTATATTAGGTTATTTACATAGAGGTATGGAAAAAATTGCTGAGAACCGAACAATTGTGCAATATCTCCCCTATGTAACACGATGGGATTATTTGGCTACTATGTTCACAGAGGCGGTAACGGTTAATGCACCAGAAAAATTGGAAAATATTCAAATACCTAAAAGGGCTAGCTATATTAGAATGATTATGCTAGAGTTAAGTCGTATAGCTTCTCATTTGTTATGGCTTGGACCTTTCATGGCTGATATTGGTGCGCAGACTCCTTTCTTTTATATTTTAAGAGAGAGGGAAATGATATATGATTTATTTGAAGCTGCCACGGGCATGCGAATGATGCATAATTATTTCCGTATTGGAGGAGTAGCTGTAGATTTACCCTACGGTTGGGTAGATAAATGCTTCGATTTTTGCTATTATTTCTTTCCAAAAGTGACCGAATATGAAAGACTTATTACACGCAATCCTATCTTTTTGAGACGAGTTGAGGGAGTAGGCATTATTAGTAGAGAAGAAGCAATAGATTGGAGTTTATCAGGACCCATGCTACGAGCTTCCGGAATCCAATGGGATCTTCGTAAAGTGGATCATTATGAATGTTATGATGAATTGGATTGGGAAATCCAATGGCAAAAAGAAGGAGATTCATTAGCTCGTTATTTGCTTCGAATCGGAGAAATGAAAGAATCTATAAAAATAATTAGACAGGCCCTAGAAATAATTCCGGGAGGTCCCTATGAGAATTTAGAAGTTCGACGTTTAAATAAGGGAAAAGATTCGAAATGGAACGATTTTGAATCTCGATTTATCAGTAAAAAACCTTCCCCTACTTTTGAGTTATCAAAACAAGAACATTACGTGAGAGTAGAAGCTCCCAAGGGGGAATTAGGAATTTTTTTTATAGGAGATGATAACATTTTTCCCTGGAGATGGAAAATCCGACCACCTGGTTTTATTAATTTGCAGATTCTTCCTCAACTGGTTAAAAGGATGAAATTAGCCGATATCATGACGACTTTGGGTAGTATAGATATCATTATGGGAGAGGTTGATCGTGTAACTGGGTTTATGAATTATAGTGAACAAGCAATACAGGCTGCGAGATACATTGGGCAAGGTTTTATGGTTACCTTATATCACATGAATCGTTTACCTATTACTATTCAATATCCCTATGAAAAATGGATCCCATCAGAACGATTTCGCGGGAGGATCCACTTTGAATTTGATAAATGTATTGCTTGTGAAGTATGCGTCCGTGTATGCCCGATCAATCTACCTGTTGTGGATTGGAAAGTCGGAATAGATATGGGGAAAAAACGATTGGAAAATTATAGTATTGATTTTGGAATTTGTATCTTTTGTGGAAATTGCGTGGAATATTGCCCCACAAATTGTCTAGCGATGACTGAAGAATATGAACTTTCGACCTATGATCGTCATGAATTAAATTATGATCACATTGCTTTAGGACGTTTACCAATATCCGTTGTTGAAGATTTAACAATTCAAACAATTCCGAGAAGGTCGGTTATCTGCTTGGCTAGCCAAGCATAAGTTGGCTCATAGACCTTTGGGTTTTGATTACCAAGGCACAGAAACATTACAAATCAAATCTGAAGATTGGGTCTCTGTAGCCGTTGCTTTATATGTTTATGGTTTTAATTATCTCCGTTCTCAATGCGCTTATGATGTAGCACCAGGAGGTTCCTTAGCTAGTGTATATCATCTTACGAGAATAAACGATAATGCAGATGAACCCGAAGAAGTGTGTATAAAAGTATTTGTCCCAAGGGAAGATCCCAGAATCCCGTCTGTTCTATGTATTTGGAAAGGTGCTAATTTCCAGGAACGGGAATCTTATGATATGTTGGGAATATTTTATGAAAGTCATCCATATCTAAAACGTATATTAATGCCAGAAAGTTGGATTGGGTGGCCTTTGCGCAAAGACTATATTGCACCTGATTTTTATGAAATACAAGATTCTCATTTGGAATGATTAAAGCCGGCGATAAATCCTATAGAATCATCTTTACTTCATCAAGCAACTCCAAATTCAGTGATTTCCACTACTCTAAACGATCTGTCCAATTGGGCGAGACTTTCTAGTCTATGGCCGCTCCTTTATGGTACTAGTTGTTGTTTTATCGAATTTGCTTCATTAATAGGTTCGCGATTCGACTTTGATCGTTACGGTTTGGTGCCAAGATCCAGTCCTAGGCAAGCCGACTTACTTATAACAGCCGGAACTGTGACCATGAAAATGGCTCCTTCTTTAGTGAGATTATATGAACAAATGCCGGAACCAAAATATGTAATTGCTATGGGAGCCTGTACTATTACAGGAGGAATGTTTAGTACAGATTCTTATAGTACCGTTCGCGGAGTAGATAAGTTAATTCCTGTGGATATCTATTTGCCGGGTTGTCCTCCTAAACCAGAAGCTATTATAGATGCTATAATAAAACTTCGTGAAAAAATAGCTCAAGAAATATCTGAAGATAGATATGAGTTTCAACAAAGAAAGAGGTATTTCAGTAGAAAGCATAGGTTTCATATTGGGTCCAGTATTATTATTGAAAATAAGGGGGATAAGTTTTTTCATCAATCTTATGAATCTCG---TAAATCAACTTTAGAGATCACTCCCAAAACATCTGCAAAATAGAAAAACTTATGACTGGATAAAAAAGTTGATAGCTCAATCAATTTCCGCCTTAATATTGATAGATATAATGACTCGTACATCTATTGCAAATGCATATCCCATTTTTGCACAGCAAGGTTACGAAAATCCTCGAGAAGCAACTGGGCGTATTGTATGTGCCAATTGTCATTTGGCTAAAAAACCTGTGGAGATTGAAGTTCCACAGTCCGTGCTTCCTGATACCGTTTTTGAAGCAGTTGTAAAAATACCTTATGATAAGCAAATAAAACAAGTTCTTGCTAATGGCAAGAAAGGAACTTTAAATGTAGGAGCTGTTCTTATTTTACCCGAAGGTTTCGAATTAGCTCCTCCGGATCGTATTTCTCCTGAGATTAAGGAAAAAATAGGTGATCTTTATTTTCAGAACTATCGTCCCAATCAAAAAAATATTCTAATAATAGGACCTATTCCTGGTCAAAAATATGGTGAAATTGTGTTTCCCATCCTCTCACCAAATCCCGCTACTAATAAAACAGCTCACTTCCTCAAATATCCCATATATGTAGGTGGTAATAGAGGAAGAGGACAAATTTATCCCGATGGGAGCAAAAGCAACAATACAGTGTACAACGCTTCAGCAACCGGTAAAATAAGTAAAATTGCACGTAAAGAAAAAGGTGGATATCAAATAACTATTGATAATCCATCAGACGGTCGACAAGTGGTAGACTTTGTACCTCCGGGACCGGAACTTCTTGTTTCAGAAGGCGAATTCATCAAGGCGGATCAGTCGTTAACGAATAACCCTAATGTAGGTGGATTTGGTCAGGAAAATGCAGAAATAGTACTTCAAGATCCTTTACGTGTTCAAGGTCTTTTATTATTCTTAGCATCTGTCGTTTTAGCACAGATATTTCTGGTTCTTAAAAAGAAACAATTTGAGAAAGTTCAATTGGTCGAAATGAATTTTGGTAAAGTATACGATTGGTTCGAAGAGCGTCTTGAGATTCAGGCGATTGCGGATGATATCACTAGTAAATATGTTCCTCCTCATGTGAATATATTTTATTGTTTAGGGGGAATCACACTGACTTCTTTTTTGGTACAAGTAGCTACCGGTTTTGCTATGACTTTTTACTATCGCCCCACCGTTCTAGAAGCTTTTGCCTCTATTCAATACATAATGACTGAAGTGAACTTCGGCTGGCTAATCCGATCGGTCCATCGATGGTCGGCAAGTATGATGGTTTTAATGATGATTTTACATGTATTTCGCGTTTATTTAACAGGTGGATTCAAAAAACCTCGCGAATTAACTTGGGTTACGGGTGTAATTCTAGCCGTATTAACCGTATCTTTCGGTGTAACCGGTTATTCTTTGCCCTGGGATCAAATTGGTTATTGGGCAGTCAAAATTGTGACCGGTGTGCCTGAGGCCATTCCGTTAATAGGAACTCCTTTGGTAGAGTTATTACGCGGAAGTGCTAGTGTGGGCCAATCGACCTTAACCCGTTTTTATAGTTTACACACTTTCATATTACCCCTTCTTACTGCTGTATTTATGTTAATGCATTTTCTAATGATCCGCAAACAAGGTATTTCAGGTCCTTTAGGAGTAACAAAGAAACCTGACTTGAATGATCCTGTATTAAGGGCTAAATTAGCTAAAGGCATGGGACATAATTATTATGGCGAGCCCGCTTGGCCCAATGATCTCTTATATATTTTTCCAGTAGTTATTTTTGGTACTATTGCATGTACCATAGGTTTAGCAGTTCTAGAACCATCAATGATTGGTGAACCGGCAAATCCATTTGCAACTCCTTTGGAAATATTACCCGAATGGTATTTTTTCCCCGTATTTCAAATACTTCGTACAGTACCTAATAAATTATTAGGTGTCCTTTTAATGGCTTCAGTACCTGCAGGACTATTGACAATTCCTTTCTTGGAGAATGTGAATCAATTCCAAAATCCATTTCGTCGTCCAGTAGCTACAACAGTATTCTTAATCGGTACCGCAGTAGCTCTTTGGTTAGGTATTGGAGCAACGTTACCTATCGATGAATCTTTAACTCTAGGTCTTTTCAATTTGATAGAAATATTGAAGTTTTGTTATCCGGAATTGTGTTAGGGCTAATTCCTATAACTTTGGCTGGATTATTTGTAACTGCATATTTACAGTACCGACGCGGCGATAAATTGGATATTCTTACTATAATTAGTTATTTTGGTTTTTTATTAGTTTTGCTTATTTTCACCTCAGTCTTATTCATTGGGTTAAGCAGTATAGAACTTATTGATATAGTCGGTATCGCTTGGGCTGCTCTAATGGTAGTTTTTACTTTTTCTCTTTCACTCGTAGTATGGGGTAGAAGTGGAATACCATTCGTTCACCGGA---AGAAGTAAAGATCATAGTGGAGAGGGATCCTGTTAAAACCTCATTTGAAAAATGGGCTAAACCTGGTCATTTCTCAAAGACACTAGCTAAGGGCCCAATACTACCACCTGGATCTGGAACCTACATGCTGATGCTCATGATTTTGATAGCCATACCAATGATTTGGAAGAGATCTCTCGCAAAGTATTTAGTGCTCATTTTGGTCAATTAGCCATCATATTTATTTGGCTAAGTGGGATGTACTTTCACGGTGCTCGTTTCTCCAATTATGAAGCATGGTTAGGCGATCCTACTCACATTAAACCCAGTGCTCAGGTAGTTTGGCCGATAGTAGGCCAAGAAATTTTGAATGGAGATGTGGGTGGAGGTTTTCGAGGAATACAAATCACCTCTGGGTTCTTCCAAATTTGGCGAGCATCCGGAATAACTAGTGAATTGCAACTTTACTGCACCGCAATTGGTGCATTGATTTTTGCAGCGTTAATGCTTTTTGCTGGTTGGTTCCATTATCACAAAGCTGCTCCAAAATTGGCTTGGTTTCAAGATGTAGAATCCATGTTGAACCACCATTTAGCAGGGTTACTAGGACTTGGCTCTCTATCTTGGGCAGGACACCAAATACACGTTTCTTTACCTATTAATCAACTCTTAGATGCTGGAGTGGACCCTAAAGAGATACCGCTTCCTCATGAATTTATTTTAAATCGTGAGCTTTTAGCTCAACTTTATCCCAGTTTCGCTGAGGGATTGACCCCATTTTTCACTCTGAATTGGTCGAAATATTCAGAATTTTTGACTTTTCGTGGAGGACTCAACCCAGTAACGGGGGGTCTGTGGCTGACCGATACTGCACACCACCATTTGGCTATTGCAGTTCTTTTTCTAATTGCTGGTCATATGTATAAAACCAATTGGGTTATTGGTCATAACCTCAAGGATATTTTGGAGGCTCATAAAGGTCCATTTACAGGGGAAGGACATAGAGGTCTTTACGAGATCTTAACTACTTCATGGCATGCTCAATTAGCTCTTAACCTAGCTATGTTAGGATCTTTAACTATTGTCGTAGCTCATCATATGTATTCTATGCCTCCCTATCCATATCTAGCTACTGACTATGGTACCCAACTATCTCTGTTCACGCACCATATGTGGATTGGTGGATTTCTCATAGTTGGCGCTGCTGCACATGCAGCTATTTTTATGGTAAGAGACTATGATCCGACTACTCAGTACAACAATCTTTTAGACCGTGTTCTGAGACATCGTGATGCAATTGTATCACACCTCAACTGGGTATGTATTTTCTTAGGTTTCCATAGTTTTGGTCTATATATTCATAATGATACTATGAGTGCTTTAGGACGTTCTAAAGATATGTTTTCAGATACTGCTATCCAATTACAACCTATCTTTGCTCAATGGATACAAAACACTCATGCTTTAGCACCCAGTTTGACAGCTCCTGATGCAACAGCAAGTACCAGCTTAACCTGGGGAGGTGGTGATTTGATAGCAGTAGGTGCCAAAGTGGCCTTGTTGCCTATTCCATTAGGAACTGCGGATTTTCTAGTGCACCATATTCATGCATTTACTATCCATGTGACTGTATTAATATTACTTAAAGGTGTTTTATTTGCTCGCAGTTCTCGTTTAATACCCGATAAAGCGAATCTTGGTTTTCGTTTTCCTTGCGATGGGCCTGGTAGAGGAGGAACATGCCAAGTATCTGCCTGGGATCATGTCTTCTTAGGGTTATTCTGGATGTACAATGCAATTTCGGTAGTAATATTTCATTTTAGTTGGAAAATGCAGTCCGATGTTTGGGGTAGTATAAGTGATCAGGGAGTGGTAACTCATATTACAGGAGGAAACTTTGCGCAGAGTTCCGTTACAATTAACGGGTGGCTCCGTGACTTTCTATGGGCACAAGCTTCTCAAGTAATCCAATCTTACGGTTCTTCATTATCTGCATATGGTCTTTTATTCTTAGGTGCTCATTTCGTTTGGGCCTTTAGTTTAATGTTCCTATTTAGTGGCCGTGGATATTGGCAAGAACTTATTGAATCTATTGTTTGGGCCCATAATAAATTAAAAGTTGCTCCTGCTATCCAGCCAAGAGCCTTGAGTATTGTTCAAGGACGCGCTGTAGGAGTAGCTCATTACCTTCTGGGTGGAATTGTCACAACATGGGCGTTCTTCCTAGCAAGAATTATTGCAGTAGGAGCATCAAGATTTCCAAAGTTCAGCCAAGGCTTGGCCCAGGACCCAACTACTCGTCGTATTTGGTTTGGTATTGCTACTGCACATGACTTTGAGAGTCATGATGATATTACCGAAGAGCGCCTTTATCAAAAGATTTTTGCTTCTCACTTTGGTCAGTTAGCTATCATTTTTCTGTGGACCTCTGGTAATTTGTTCCACGTAGCTTGGCAAGGCAATTTCGAAGCATGGGTCCACGACCCCTTACATATAAGACCTATTGCTCATGCAATTTGGGATCCTCATTTTGGTCAACCGGCCGTAGAAGCCTTTACCCGAGGAGGTGCTCCCGGTCCAGTCAATATTGCTTATTCCGGTGTTTATCAGTGGTGGTATACAATTGGTTTACGCACTAATGAAGATCTTTATACTGGAGCTCTTTTCTTGCTATTTCTTTCTGCTCTCTTTTTAATAGCGGGTTGGTTGCATCTACAACCTCAATGGAAACCAAGTGTTTCATGGTTTAAAAATGCCGAGTCTCGTCTAAATCATCATTTATCAGGGCTCTTCGGAGTCAGTTCTTTGGCTTGGACGGGGCATTTAGTTCATGTGGCTATTCCTGAATCAAGAGGAGAGCACATAAGGTGGGATAATTTTTTAGATATAGTACCACATCCCCAAGGATTGGAACCACTTTTTACAGGTCAGTGGAATCTTTATGCTCAAAATCCTGATTCCAGCAGTCATTTATTTGGTACCGCTAAAGGGGCGGGAACTGCTATTCTAACTCTTCTCGGGGGATTCCATCCACAAACTCAAAGTTTGTGGCTAACTGATATCGCGCATCATCATTTAGCTATTGCATTTGTGTTTTTCATTGCTGGTCATATGTATAGAACCAACTTTGGGATTGGACACAGCATAAAAGATATTTTAGAAGCACATGTTCCTCCGGGAGGCTTATTAGGACGCGGGCATAAGGGTCTTTACAACACAATCAATAACTCTCTTCACTTTCAATTAGGTCTTGCTCTAGCTTCTTTGGGAGTTGTTACTTCTTTAGTAGCTCAACACATGTATTCTTTGCCTGCCTATGCATTCATAGCACAAGATTTTACTACTCAAGCTGCTTTGTATACTCATCATCAATACATTGCCGGATTCATTATGACGGGGGCATTTGCTCATGGAGCTATATTTCTTATTAGAGATTATAATCCAGAACAAAATAAGGATAATGTATTGGCGAGAATGTTGGAGCATAAGGAAGCCATAATATCTCATTTGAGTTGGGTTAGTCTATTCCTAGGTTTTCATACCTTGGGACTTTATGTTCATAACGATGTTATGCTCGCTTTTGGTACTCCAGAAAAGCAAATCTTGATTGAGCCTATATTTGCTCAATGGATACAATCTGCTCATGGTAAGACCTTATATGGCTTTGATGTGCTCTTATCTTCAGCAAATGATCCAGCATTCAATGCCGGAAAAAGCTTATGGTTACCCGGTTGGTTGAATGCTATTAACGATAATAAAAATTCGCTCTTCTTAACAATTGGTCCCGGAGACTTTTTGGTTCATCATGCTATTGCTCTAGGTTTGCATACGACTACGTTGATTTTAGTAAAAGGTGCTTTAGATGCGCGCGGTTCTAAGCTAATGCCTGATAAGAAAGATTTTGGTTATAGTTTTCCTTGCGATGGTCCGGGACGGGGCGGTACTTGCGATATTTCGGCCTGGGATGCTTTTTATTTAGCAGTTTTCTGGATGTTGAATACCATTGGATGGGTTACTTTCTATTGGCATTGGAAACATATAACCTTATGGCAGGGAAATGTAGCCCAATTTAATGAGTCTTCCACTTATTTAATGGGGTGGTTAAGAGATTATCTTTGGTTAAATTCTTCACAACTAATTAATGGATACAATCCTTTTGGTATGAACAGTTTATCTGTTTGGGCGTGGATGTTCTTATTTGGACATCTTGTTTGGGCTACTGGATTTATGTTTCTTATTTCTTGGCGTGGATATTGGCAAGAACTGATTGAAACTCTTGCATGGGCTCATGAACGCACACCTCTGGCTAATTTAGTTCGATGGAGAGATAAGCCGGTAGCTCTTTCCATTGTTCAAGCACGATTAGTTGGATTAGCTCACTTTTCTGTAGGCTATATATTCACCTATGCAGCTTTCTTAATCGCCTCTACATCAGGTAAATTCGGTGCACATTCAGTCAAAATTTATGATACATGTATTGGTTGTACCCAGTGTGTACGAGCGTGTCCCACAGATGTATTAGAAATGATACCTTGGGAAGGATGTAAAGCTAAGCAAATTGCTTCTGCTCCAAGAACAGAAGACTGCGTAGGTTGTAAGAGGTGTGAATCGGCTTGTCCAACGGATTTTTTAAGTGTACGTGTTTATTTATGGCATGAAACAACGCGCAGTATGGGTCTAGCTTACATAATCCACAACTTCCCCTCTCTCTTAGTACCTTTGGTGGGCTTGTTTTTTCCAGCAGTTACAATGCTTTTTCTTTACTTTTATATTCAAAATGACGAAATTTTACAAGATATAAAAACATATCTTTCCACAGCGCCTGTGTTAGCTACTTTATGCTTGATATTTTTATCCGGTTTATTAATTGAGATAAACCGTTTTTTCCCAGATGCTCTGACTTTTTCCTTTTTT-ACCGCAATTCTAGAAAGACGCGAAAGCGCAAGCCTATGGAATCGTTTTTGCGATTGGATCACTAGCACTGAAAACCGTCTTTACATTGGATGGTTTGGTGTCTTGATGATTCCTACCCTATTGACTGCAACCTCTGTATTCATTATCGCTTTCATTGCAGCTCCTCCAGTAGATATTGATGGTATTCGTGAACCTGTTTCCGGTTCTCTTCTTTATGGAAACAATATTATTTCCGGTGCTATTATTCCTACCTCTGCAGCCATCGGTCTGCATTTCTATCCCATCTGGGAAGCAGCTTCTGTTGATGAATGGCTATACAACGGTGGTCCTTATGAGCTAATCGTTCTACACTTTCTACTTGGTGTAGCTTGCTATATGGGTCGTGAGTGGGAGCTTAGCTTCCGTCTAGGTATGCGCCCTTGGATTGCTGTTGCATATTCAGCTCCAGTAGCAGCAGCTACTGCTGTTTTCTTGATTTACCCTATTGGTCAAGGAAGCTTCTCTGATGGTATGCCTCTAGGAATCTCTGGTACTTTCAATTTCATGATTGTATTCCAAGCTGAACACAATATTCTTATGCATCCATTTCACATGTTAGGTGTAGCTGGCGTATTCGGCGGCTCTCTATTTAGTGCTATGCATGGTTCCTTGGTAACCTCGAGTTTGATCAGGGAAACTACCGAAAATGAGTCTGCTAATGCAGGTTACAAATTTGGTCAGGAAGAAGAAACCTACAATATTGTAGCTGCTCACGGTTATTTCGGCCGATTGATCTTCCAATATGCTAGTTTCAACAACTCCCGTTCTTTACATTTCTTTTTAGCTGCTTGGCCAGTAGTAGGTATCTGGTTTACTGCTTTAGGCATCAGCACTATGGCTTTTAACTTAAATGGATTCAATTTCAACCAATCTGTTGTTGACAGTCAAGGCCGTGTAATTAACACTTGGGCCGATATCATTAATCGTGCTAACCTTGGTATGGAAGTTATGCACGAGCGTAATGCTCACAACTTCCCTCTGGATCTAGCTGCTGTTGAAGCTAATTCTATAAACGGCTGGTTTGCCTTGGTATCGTGTCCATACCGTCGTGTTGAATGATCCTGGCCGGTTAATCGCTGTGCATATAATGCATACAGCTCTAGTTTCTGGATGGGCCGGTTCTATGGCTCTTTACGAATTAGCAGTTTTCGATCCATCCGATCCTATTCTTGATCCAATGTGGAGACAAGGTATGTTCGTTATACCTTTTATGACTCGTTTGGGAATAAAGGATTCATGGGGTGGATGGAGTATAACTGGAGAAACTATATCTAATCCAGGTATTTGGAGTTATGAAGGTGTGGCCGGGGCACATATTGTGTTTTCTGGCTTGTGCTTTTTAGCAGCTATCTGGCATTGGGTATATTGGGATCTAGACGTATTTTGTGATTCCCGTACAGGAAAACCTTCTTTAGATTTGCCTAAGATTTTTGGAATTCATTTATTCCTCTCAGGAGCAGCTTGTTTCGGATTCGGAGCATTTCATGTAACGGGTTTGTATGGCCCTGGAATATGGGTGTCTGATCCTTATGGACTAACTGGGAAAATACAACCTGTAAATCCGGCATGGGGAGCTGAAGGTTTTGATCCTTTTGTTCCGGGAGGAATAGCTTCTCATCATATTGCAGCAGGTATATTGGGTATATTAGCAGGTCTATTCCATCTCAGTGTTCGCCCTCCCCAACGTTTATACAAAGGACTACGTATGGGGAATATTGAAACTGTCCTCTCCAGTAGTATTGCTGCTGTGTTTTTTGCAGCTTTCATTGTGGCCGGAACAATGTGGTATGGTTCCGCAACCACTCCGATCGAATTATTTGGTCCTACTCGTTACCAGTGGGATCAGGGATACTTCCAACAAGAAATAGATCGACGGGTTCGTGCCGGTCTGGCTGAAAATCTAAGTCTATCGGAAGCTTGGTCAAAAATTCCTGAAAAACTTGCTTTTTATGATTACATTGGGAATAATCCAGCTAAAGGGGGGCTATTCAGGGCGGGTGCAATGGACAATGGAGATGGAATTGCTGTTGGTTGGTTAGGACACCCTATTTTCAAAGATAAAAAGGGACATGAGCTTTTTGTACGTCGTATGCCTACTTTTTTCGAAACATTTCCAGTCGTTCTAGTAGATGAAGAAGGAATTGTGAAAGCCGATGTCCCTTTTAGGAGAGCAGAATCCAAGTATAGTGTTGAACAAGTAGGTGTAACTGTTGAATTCTATGGTGGTGAACTTGATGGAGTTAGTTTTGGTGATCCTGCTATAGTCAAAAAATATGCTAGACGTGCACAATTAGGTGAAATTTTTGAATTAGATCGTGCTACTTTGAAATCGGATGGTGTTTTTCGGAGTAGTCCAAGGGGTTGGTTTACTTTTGGGCATGCTACATTTGCCCTTCTTTTCTTTTTTGGACATATTTGGCATGGTGCTAGAACTCTATTCAGAGATGTTTTTGCCGGTATTGATCCGGATTTGGATGCTCAAGTAGAATTTGGGGCATTCCAAAAATTGGGAGATCCAACTACTAAAAGACAAGTGGTATGGAACTCTAACTTTAGCTGGTCGTGACCAAGAAACCACTGGTTTCGCTTGGTGGGCTGGTAATGCTCGACTCATTAATTTGTCAGGCAAATTACTTGGAGCTCATGTGGCTCATGCCGGATTAATTGTATTCTGGGCTGGAGCAATGAATTTATTTGAGGTGGCTCATTTTGTACCAGAAAAACCTATGTATGAACAAGGATTGATTTTACTTCCCCATCTAGCTACTCTAGGATGGGGAGTCGGTCCTGGTGGGGAAATTGTGGACACTTTTCCCTATTTTGTATCCGGGGTACTTCACTTAATTTCTTCCGCAGTTTTAGGCTTCGGTGGTATTTATCACGCACTAATTGGACCCGAAACTTTAGAAGAATCTTTTCCATTTTTTGGTTATGTATGGAAAGATAGGAACAAAATGACCACAATTTTAGGTATTCACCTAATCTTGTTAGGTGTTGGTGCTTTTCTCCTAGTGTTTAAGGCTTTGTATTTTGGTGGCATATATGATACCTGGGCTCCCGGCGGTGGAGATATAAGAAAAATTACGAACCTTACGCTTAACCCAAGTACTATATTTGGTTATTTACTAAAATCCCCTTTTGGAGGGGAGGGATGGATTGTTAGTGTGGACAATCTAGAAGATCTAATTGGAGGACATGTGTGGTTAGGTTCCATTTGTATCTTCGGTGGTATCTGGCACATCTTAACAAAACCTTTTGCGTGGGCTCGCCGTGCGTTTGTATGGTCCGGAGAAGCTTACTTATCTTATAGTTTGGCAGCTCTCTCTGTCTTTGGTGTCATTGCTTGTTGTTTTGTTTGGTTTAACAATACAGCTTATCCCAGTGAATTCTATGGACCTACCGGCCCAGAGGCCTCTCAAGCACAAGCATTTACTTTTCTAGTTAGAGACCAGCGTCTTGGAGCTAGTGTGGGGTCTGCCCAAGGGCCCACTGGTTTAGGTAAATATCTTATGCGTTCTCCTACTGGAGAAATTATTTTTGGAGGGGAAACGATGCGTTTTTGGGATCTTCGTGCTCCCTGGTTGGAACCTTTAAGAGGTCCTAATGGTTTGGACCTGAGTAAGCTGAAAAAAGACATACAACCTTGGCAAGAACGACGTTCAGCAGAATATATGACTCATGCTCCTTTAGGTTCTTTAAATTCTGTGGGTGGTGTAGCTACCGAAATTAATGCGGTCAATTATGTCTCACCTCGAAGTTGGTTAGCCACTTCTCATTTTGTTCTAGGATTTTTCTTTTTCGTAGGTCATTTGTGGCATGCAGGAAGAGCTCGTGCAGCTGCAGCAGGATTTGAGAAAGGAATTGATCGTGATTTTGAACCTGTTCTTTCCATGACCCCTCTTAATACTATAGCTCTTGGAAAGTCTTCCAAAGAGGAACAAACTTTATTTGATATTATGGATGACTGGCTACGCAGAGACCGTTTTGTTTTTGTGGGTTGGTCCGGTTTATTGCTTTTTCCTTGTGCTTATTTTGCACTAGGCGGATGGTTCACGGGCACAACTTTTGTGACTTCGTGGTATACTCACGGATTGGCCAGCTCCTATTTGGAAGGTTGTAATTTTTTAACTGCTGCAGTTTCTACGCCTGCTAATAGTTTGGCACATTCTTTGCTGCTATTATGGGGTCCTGAAGCACAAGGAGATTTTACTCGCTGGTGTCAGTTAGGTGGTCTATGGACTTTCGTTGCTCTTCATGGTGCTTTTGGTCTAATAGGCTTTATGTTACGCCAATTTGAACTTGCTCGATCTGTGCAATTACGACCTTATAATGCAATTGCGTTCTCTGCTCCGATTGCTGTTTTTGTTTCCGTATTCTTGATCTATCCATTAGGTCAATCTGGTTGGTTTTTTGCGCCTAGTTTTGGCGTAGCAGCTATTTTCCGATTTATCCTCTTTTTTCAAGGTTTTCATAATTGGACCTTGAATCCATTTCATATGATGGGAGTTGCCGGAGTATTGGGTGCTGCTCTTCTATGTGCTATTCACGGTGCTACCGTAGAAAATACTTTATTTGAAGACGGTGATGGTGCAAATACATTCCGTGCTTTTAACCCAACTCAAGCCGAAGAGACTTATTCTATGGTCACTGCGAACCGTTTCTGGTCCCAAATTTTTGGGGTTGCTTTTTCCAATAAACGTTGGTTACATTTCTTCATGTTATTTGTGCCGGTGACCGGTTTATGGATGAGTGCCATTGGAGTAGTTGGCCTAGCTCTAAACTTACGTGCTTATGATTTTGTTTCCCAGGAGATTCGTGCAGCAGAAGATCCTGAATTTGAGACTTTTTATACAAAAAATATTCTTTTGAACGAAGGTATTCGTGCTTGGATGGCGGCTCAGGATCAGCCTCTCTGGGAATACGGGGGAACGCGCTTTTGCTGACATTATTACTAGTATTCGATACTGGGTTATCCATAGCATTACTATACCTTCTCTATTCATTGCGGGTTGGTTATTTGTCAGTACGGGTTTAGCTTATGATGTATTCGGGAGTCCTCGGCCAAATGAGTATTTCACAGAAAGCCGACAAGAGGTTCCATTAGTAACTGGCCGTTTCGATTCATTAGAGCAACTCGATGAATTTACTAGATCTACTATAGATAGAAGCTATCCAATTTTTACAGTTAGATGGTTGGCCGTTCACGGGCTAGCTGTACCTACGGTTTTTTTCTTGGGATCAATATCAGCAATGCAGTTCATACAGCGAGCTACACAGACCATTGATGATACTTCCAGAACCGGACCATTACAAACTACTGTAGGAAATTATTTAAAACCACTTAATACAGAATCTGGTAAAGTTGCTCCCGGATGGGGAACTACTCCTTTTATGGGCATTGCAATGGCTCTATTCGCAATATTCTTATCTATTATCTTGGAGATTTATAATTCTTCCATTTTATTAGACGGAATTCCAGTTAGTTGGGTCCTTACTCTTAAGCTGTTCGTTTACACAGTAGTGATATTTTTTGTTTCTCTCTTTATCTTTGGATTCCTATCAAACGATCCAGGACGAAATCCTGGGCGTAAAGAAGG---------CGGAAGGATCCCTCTTTGGTTGATAGGTATTTTAGCTGGTATTCTCGTTATTGTTTTAATAGGTTTTTTTTTTTACGGTTCTTACTCCGGCTTAGGTTCCTCCTTGCAACTTCCATATTTGTCTAGACGATGTCGCTTTTCATTTGAATAATCCCTTTTTTGCCAAATTGCCTGAAGCTTATGCAATTTTTGATCCAATTGTTAATGTAATGCCCATTATCCCTCTGTTCTTTTTTTTATTAGCCTTTGCTTGGCAAGCTGCCGTAAGTTTTCGAACACAATCAAACCCAAATGAACAAAATGTTGAATTGAATCGTACTAGCCTCTATTGGGGGTTGTTACTTATTTTTGTACTTGCTGTTCTATTCTCTAATTACTTTTTCAATGAAGTAAATAACCTTGCATTTATTGCTATTCTATTATTCATTGCAGTGCCCACTGCTTTTCTAATCGTCATTTACGCACAAACGAAGCCTCAAAGTGAAGAAACTGCAACCTTAGTCGCTATCTCCATATCTTGTTTACTTGTTAGCTTTACCGGTTATGCCCTATACACCGCCTTTGGACAACCTTCTGAACAACTTCGAGATCCTTTTGAAGAGCACGAGGACTCACCAAAAACAGAGACTAAAGCAAGTGTCGGATTCAAAGCGGGTGTTAAAGATTACAGATTAACTTATTATACTCCGGAATATCAGACCAAAGATACTGATATCTTGGCAGCATTCCGAGTCACTCCTCAACCTGGAGTGCCCCCCGAAGAAGCGGGAGCAGCGGTAGCTGCCGAATCTTCCACTGGTACGTGGACCACTGTTTGGACCGATGGCCTTACCAGTCTTGATCGCTACAAGGGGCGATGCTATGATATTGAACCCGTTCCTGGAGAAGAAACTCAATTTATTGCCTATGTAGCTTACCCTTTAGACCTTTTTGAAGAAGGCTCTGTGACTAACCTGTTTACTTCTATTGTAGGTAATGTATTTGGATTCAAAGCTTTACGGGCTCTACGTCTGGAAGATTTACGAATTCCTCCTGCTTATTCAAAAACTTTTCAAGGCCCACCACATGGTATTCAAGTAGAAAGAGATAAATTAAACAAATATGGTCGTCCTTTATTGGGATGTACTATTAAACCAAAATTGGGTCTATCTGCCAAGAATTATGGTAGAGCGGTTTATGAATGTCTCCGTGGTGGACTTGATTTTACCAAGGATGATGAAAACGTGAATTCCCAGCCATTTATGCGCTGGAGAGATCGTTTCTGCTTTTGTGCAGAAGCAATTTATAAAGCTCAGGCTGAGACGGGTGAGATTAAGGGACATTACCTGAATGCGACTGCAGGTACATGTGAAGAAATGATGAAAAGAGCAGTATTCGCCAGAGAATTGGGAGTTCCTATAGTCATGCATGACTATCTGACTGGAGGTTTTACGGCAAATACTTCGTTGGCTCATTATTGCCGAGATAACGGCCTACTTCTTCACATTCACCGCGCAATGCACGCAGTTATTGACAGACAAAGAATTCATGGTATGCACTTCCGTGTACTGGCTAAAGCACTACGTATGTCTGGTGGAGATCATATTCATGCTGGTACTGTAGTAGGTAAACTTGAAGGAGAACGAGAAGTCACTTTGGGTTTTGTTGATCTATTGCGTGATGATTTTATTGAAAAAGACCGAAGTCGTGGTATTTATTTCACTCAAGATTGGGTCTCTATGCCGGGTGTTCTGCCTGTAGCTTCAGGAGGTATTCACGTTTGGCATATGCCTGCTCTGACCGAGATCTTTGGAGATGATTCCGTATTACAGTTTGGTGGAGGGACTTTGGGGCACCCTTGGGGAAATGCACCTGGTGCAGTGGCTAATCGGGTCGCTTTAGAAGCTTGTGTACAAGCTCGTAATGAAGGACGTGATCTTGCGCGTGAAGGTAATGAAGTGATCCGCGAAGCTACTAAATGGAGTCCTGAACTAGCTGCCGCTTGTGAAGTATGGAAGGAAATCAAATTTGAATTTGATACGATTGATCGCTTGACACCCGTTCGTACAGGACTTTGATTCCGGGCACACGTGATAAATCTCTATCAAATTTTGATGAAAAAGTCCAATCGCATCCACAAAAGAAATTGACTTCTGGCCGGCATCGTTGTGGGAAAGGTCGTAATAACAGTGGAATTATTACCATACGTCATAGAGGAGGAGGTCACAAGCGTCTGTATCGTCAAATTGATTTTCGACGGAGTGAAAAAACATACTGGGAAAAATTGTAACAATAGAGAGTGACCCTAATAGAAGTGCATATATCTGTCTTGTGCACTATAGAAACGGTAAAAAGACATATATTTTGCATCCGAGAGGGATTATGATTGGAGATACTATTATTTCCGGTGCAAGAGCCCCCATATCAATGGGAAATGCCCTATCTTTGACCAATATACCTTTAGGCACGACTATACATAATGTCGAAGTACAAGTCGGAAAAGGCGGACAATTAGCTAGAGCAGCGGGTGCTGTGGCAGAATTGATCGCAAAAGAAGGCCGATTGACCACATTAAGATTACCATCTGGAGAGGTTCGTTTAATATCTGAGAACTGCTCAGCAACAATTGGACAAGTAGGCAACGTTAAATGGAAAAATCGAACTTTAAGTAAAGCTGGGTCAAAACGTTGGCTGGGTAAACGTCCTGAAGTAAGAGGAATAGTTATGAATGCTGTAGATCATCCTCATGGGGGTGGTGAAGGAAGAGCTCCAATTGGCAGAAAAAAACCCCTGACCCCTTGGGGCTATAGCGCACTTGGAAGAAAAAGTCGGAAGAGAAATAAATATAGCGATGTTTCAATTCTTCGTCGACGTAAAATTCAGTCCCAAACTTACTTGAATGTAGCAGACAACAGTGGAGCCCGAAAATTAATGTGCATTCGAGTACTAGGAGCAGGTAATCGTAACACCGCTAATATTGGCGATATTATCATCGCTGTAATTAAAGAAGCAGCACCTAATATGCCTCTGCAAGAATCAGAAATAGTTAGAGCCGTAGTTATACGTACGTGTAAAGAACTTAAACGTAGCGATGGAATGATAATACGATCTGATGACAATGCAGCAGTTGTCATTGATCAGAAAGGAAATCCAAGAGGAACTCGAGTTTTTGGTTCAGTTACTGAGGAATTGAGAGAATTGAATTTCACCAAAATAATCTCATTGGCTCCTGAAGTACTACTTAGTCCAAAAAGAACGAAATTTCGTCACCAACATAGGGGAAGAATCAAGGGAATATCTTCTCGGGGTAATCGCATTTGTTTTGGTAGATTTGCTCTTCAGGCATTGGAACCTGTTTGGATCACATCTGGGCAGATAGAAGCAGGACGACGAGTAATTACTCGTTATGCCCGTCGCGGCGTAAAAATATGGATACGTATATTTCCTGACAAACCTATTAGAACGAGACCTGCAGAAATACGTATGGGTTCGGGGAAAGGATCTCCGGAATATTGGGTATCCGTCGTCAAACCAGGTCGAATACTTTATGAAATAAGTGGAGTATCAGAGACTATAGCGAGAGCAGCTTTTCAAATCGTTGCATATAAAATGCCTATACATACTAAATTTATTACTAGTTCACCAGAGTTAAACGTGGGCATATCGCAAAAAAACGTCGAAAAAAGATTCTTGCATTTGTATCAGGCTCTCGGGGAGCCCATTCAAAACTTTTTAGGACTGCTAACCAACAGAAAATGAGAGCTTTAGTTTCCGCTCATCGAGATAGAATTAAGCGGAAGAGAGATTTTCGTCGTTTGTGGATTACTCGGATTAATGCAGCATCCCGTGCTAATGGATTCTCCTATAATAAGTTTATACAATTTTTATACAAAAGGCAGTTGCTTACAAATCGTAGAACACTTGCACAAATAGCTGTATTAAATAATAATTGCTTTTCTATGATGCTAGATTTAAATTCAACTATAAAATACGAGCTGTAGCTAAGCATGTACGTATGTCTTCTAATAAAGCACGTAGAGTAGCCCATTTACTTCGTAATTCTACCTATATACAGGCACTTGCGATACTGACTTTCATGGATTATAGAGCATGTGAGCCTATATTCAAAGTACTTGTTTCTGCAGCCGAAAATGCATGTTCATTTATGGATATACATAAGTGCTATTTAGCTGTCCTTGCGGCTGAAGTGAATGAAGGTCCTACTTTGAAAAGATTTCGACCTAGAGCTCGGGGTCGTGGTTATCCAATACAGAAATCCACTTGTCATATAAGTATTACATTATTTTACGATGGATTTCTGTAAATGAAGTTCAATATTTCGTACTTACAGAGAAAAGTGTTAATCTATTTGAGAAAAATCAATATATTTTAAATGTCGATTCGGGATCAAATAAAACAAAGATCAAAAATTGGATTGAACTTTTCTTCAATGTTAAAGTAATAGGAGTCAATAGTTATCGACCTCCAAAAAGAGGAAATAGAAAACAAAAAATGAAACATAGAATGCATTCTAAACGTATTATTATTACACTAAAACCAGGTGATTCTATTCCACTTTTTCCTTCAAAAGCTGTACCAAAAAAACGCACTTCTAAATCCAAAAAACAACATCGTAACAAGGTTTGGAGGAAAAAAGCAAATTCGGACGCAAGAAAAGCTCTTTCTTATGTTACGAGTTATTCTTCTTTACCCAAGGGTTTTCCTCCCTTAGTAGATGGAGA-----------------GCCAAGGGTGGAAATGTAAGAATAACGATTACTTTAGAATGTACTAGTTGTACTCAAGACAGTTTTGAAAAAAAATCAAAGGGTATTTCCAGATATACGACTCGAAAAAATCGCCGCAATACTCCTGATCGATTGGAATTAAATAAATTTTGTCCTTCTTGTCACAAGCATACCATTCATGGAGAAATAAAAAAAAATCAGAATGAAATATCAGTCTCAATAAAGATACCAGAATTGAAGTGCGTCGAATCCAGAACAGAGAGTAAGCGTTTTCATTATGGTCGTTTCACTTTATCTCCGCTTCGCAAAGGTCAAGCTAATACAATAGGCAGTGCAATAAGAAGAGTTCTACTCGGAGAAGTAGAAGGAACATGTATCACACGTGCTAAATTTAACAAATATCAAACGAATATTCGCGATAATAGGTATTGAGGAATCAATACATGAAATTTTGATGAATCTAAAAGAAATTGTACTTCGAAGTGATGCGTACGGAATTCGAGAAGGATCTATCCATGTTGTCGGACCAAAAAAAGTAACCGCTGAAGATATCATACTACCACCTTCTGTGAGAATAATTGATACTACACAACATATAGCTAACATAAACAAATCAATTACCTTAGATATATCATTACAAATTGAAAAAGGCCGCGGATATATTATTCAAAATCCAAAGGATGAATTTTTTCCTATAGATGCTGTCTTTGTCCCTGTTCAAAATGTAAATTACAGTATTCACTCCTATTGGAACGAAAATGAGACACAAGAAATTCTATTTCTTGAAATATGGACGAATGGAGGATTAGCTCCTAAAGAAGCACTTGATGAAGCTTCTCGTAATTTAATTGACTTTTTCCTTCCCTTTCTAAATGCAAAGGAAGAGAACAGCGATGGAACAAACAGTCTAAGCGTATTACTCCTTCCTTACCTATTTCGCATACATCGACTAATACGAAGA------TAGTTTTCAATCAAATGTATATTGACCAATTAAACTTCTCTACTAGGATATATAATTGTCTCAAAAAGGCAAATATAAATACAGTATCAGACCTTTTGAATTACAGTGGAAAAGATTTAATGAAAATAAAACATCTTGGGGAACAATCTGTCAAAGAAATATTGGAATTGATACGAAA---TATTGGAATTGATTCACCGGGGAATCGATTAGAAGAAAATAAAGGAATATTTACAATTCCCCAATTTGGTAAAATACAACTTGAAGGATTTTTTCGTTTTATCAATCAAGGCTTAATAGAAGAAATCAATAACTTTTCAAAAATAGAAAGCTCAAATAAAAAGATAAAAATTCTTCTTTTTGGTTCTGAATATAAACTAACAGAACCTTTCATTAAAGAGAGAGATGCTGTATATATGTCTCTTACATATAACTGTCAATTATATGTACCAGCAAGATTGATTAAGAAAACTAAGAATGAAATGCAGGACCAGATTTTATATCTGGGAGATATTCCTTTGATGAATTCTAAAGGAACTTTTGTAATAAATGGAAATTACAGAGTCGTGGTCAATCAAATAGTAAGAAGTCCCGGTATTTATTACACTTGGCAACGAAAACCGTCGGGAAACATTATCTGGATTGGCACAATAATTTCAGATTGGGGAGGAAGATCAAGATTAGAGCTTAATAAAAAAGAAAAGATATGGATTCGTATAAAC---AAAAAAAAAATATCTGTTTTACTTTTTTTATTAGCTATGGGTCTAAATTCCGAAGATATTTTTAACTATA------ATGTTAAAGCATTTTT-----TCAAAGGAGTATTCTACATACGAAGCGGAAAGCTATTTTGAAACTTTATAAAAAACTTTAAAGGAGAATTGGA---TTTTGAGTCTATATATGAAAAAGT---AACAACATTTTTTCGAACGAAATGTTTATTAGGAAAGATTGGTCGACGAAATCTGAATAAAAAACTAAGTCTTGATATACCCGAGAACGAATTTTTATTATTACCGCACGATATATTGGCTGCTGTGGATTACCTTATAAAAGTGCAATTTGGAGCAGGTACACCTGATGATATAGATCACTTACAAAATCGATATATTCGTTCTGTAGCAGATTTATTACAAGAGCAATTACGATTAGCTCTATATGATTTCAGAGAAGCAGTTGAAAAAACTTTATATCAATCAATGCTAAAAAGAGAATAACTCTTATTAAATTGGAAACTTTCATTTCATTAACGGAAACTTTTCGTCATTTTTTTGGGTTACATCCCTTATCACAATTTTTGGATCAAACTAATCCGTTGGCAGAAATAGTTCATAGTCGAAAAGTGAGCTCTTTGGGCCCTGGAGGATTGACAAGTCGAACGTCTACTTTTCGTACACGGGATATACATCCTAGTCATTATGGACGTATTTGTCCGATTACGACATCCGAAGGAATAAATGTTGGGCTTATTGGATCGTTATCTATTTATGCAACGCTTGGTCATTACGGCTCTTTACAAAGTCCATTCTATAGGCTATCTGAGAGATCGAACAAAGACAATATGGTTTATCTATTACCGGGAGAAGATGAATACTATCGGATAGCTATAGGAAATTCTCTGGCATTAAACCAAGGGGTTCCAGAGGAACAATTGGTTGCAGCTCGATTTCAACAAGAATTTTTATTTTTTGCATGGGACCAAATTCATTTCAGAAGTATTTTCCCTTCCCAATATTTTTCCGTTGGAGTTTGCCTTATTCCTTTTATCGAACATAATGATGCGAATCGTGCTTTAATGGGTTCTAATATGCAGCGTCAAGCACTTCCACTTGTTCAACCTGAGAAGTGTATTGTTGGAACTGGATTGGAGGGTCAAGTAGCTCTAGATTCAGGAAGTGTAGCTATAGCCAAGCAAGGGGGAAAAATAAAGTATATTGATGGTGAAAATATAACTTCATCTATTGCTCGAGACAATATAAAACAGAATTGATTCTATATCAACGTTCTAATAGTGATACTTGTATGCATCAAAAACCCCGAGTTCGCCAAGGGGAATATGTAAAGAGGGGACAAATTATAGCAGACAGTGCAGCTACAGCAGGGGGAGAACTTTCTTTGGGAAAAAACATTTTAGTGGCCTATATGCCATGGGAAGGGTACAATTTTGAAGATGCAATACTTATTAGTGAACGTCTGGTATATGAAGACATTTTTACTTCTTTTCAGATCGTAAGATACAAAATTGGAGTTTATTTTACGGACCAGGGCCCTGAAGTAATAACTAGAGAAATACCTCATTTAAATGCTTACTTACTCCGTCATCTGGACGAAAACGGCATTGTAATGATAGGATCTTGGGTAGAAACAGGTGATATATTAGTAGGTAAATTAATACTGGAAGCAGAAGAAGACTCACTATACTCCAGAAGGAAAATTATTACAAGCTTTATTTGATATTAAGGCACCTACTGGAAAAGAAAATTGTTTTAGAGTCCCTAAAGGTGTAAAAGGTCGAGTTATCGATGTGAGATGCTTTAGGAAGACGATTATCTCGGCGATATTGTAGAAAGAGTTCATGTATATATTTTACAAAAACGTAAAATACAAGTGGGTGATAAAGTAGCGGGAAGGCATGGTAATAAAGGTATTATTTCAAAAATTTTGCCCAGGCAAGATATGCCTTATTTACAAAATGGAACACCAGTGGACATGGTATTAAATCCATTAGGGGTACCTTCACGAATGAATGTAGGACAGATCTTTGAATGTTTACTTGGTTTAGCAGGAAAACTAATGAACAAACATTATAGACTTCCACCTTTTGACGAAAGGTACGAGCGAGAAGCTTCTAGAAAACTAGTGTTTTCTGAGCTTTATAAAGCTAGCGAGCAAACAGCTAATCCATGGGTATTTGAAACGGATAATCCTGGAAAACATAGATTAATTGATGGAAGAACAGGAAAGGTTTTTGAACAACCTGTTACAATAGGAATAGCTTATATATCGAAATTGTGTCATCAAGTTGACGACAAAATTCATGCACGTTCCCGTGGACCTTATGCGTTGGTTACACAACAACCTCTAAAAGGAAAATCCTCCAGAGGAGGACAACGAGTAGGAGAAATGGAAGTTTGGGCTCTAGAAGGTTTTGGTGTTGCTTATATTTTACACGAGATACTTACTTTAAAATCTGATCATATGGACACTCGTGAAAAAATATTTGGTGCCATTTTCAACGGAGAACCAATGCCTAAACCTACCACTTTTACAGAATCTTTCCGATTGCTCAGTCGAGAACTACGATCTTTAGCTCTAGAATTGAATCATACTATTCTATCTGAGATAGACTTTCAGATAGATAAGAAGCAGAATAAACACGAACAACTTCAAATTGGATTAGTTTCTCCCGAGCAGATTCTCGCTTGGTCTGAAAGAATATTACCTAATGGAGAAAGAGTCGGACAAGTGACTGCAGAACAGATTTTAGATTATAGAACTTATGAACCAATAAGAGATGGATTACTTTGTGAAAGGATATTTGGACCTAAGAAAAGGGGAGTTTGTGCTTGTATAAAACCTCCAATGATAGAAAATGAGAAGGAAAACTCCAATTTTTGTACTCAATGTGGAGTTGAACTTATTGATCCTCGAATTCGAAGATATCGAATGGGATACATTAAACTGGCATGTCCAGTTGTTCATATTTGGTATTTCAAACGACGTCCCAGTTATATCGCGAATCTATTAGATAAAACTCGTAAAGAATTAGACGACCCAGTATACTGCGATGTTTTTATTACTAGGCCCACAGTTAACAAGCCAACTTTATTGCGATTTCATGGACTTCGTGAATATGACTAAATCTTGGGCAAAGGAAATTGCTTCTTATCTCTCGATTTTGCGCTATTTCAAGAGCGAGAAATTGCCACTGGAGGAAAAGCTATCAAAGAACAATTAGCCGGTCTAAATCTGCAAATGATTATAGATCATTCATATAGAGAATGGAAGGAAATTTTGAGAAAACTATATACCAAGAAAAAACTTCTCTCACTTCAAAGAAGAAAGGATCGCCTGGTTAGACGGATGAAATTTGCTCAATATTTTATTCAAACAAATGTAGAACCACAATGGATGGTTTTATGCCTATTACCAGTTCTTCCTCCCGACCTGAGGCCGATGTATAAATTAAATGAAGGTGGAGTGATTACTTCGGATCTCAATGAACTTTATCTAAAAGTGATCCGTCGAAATAATATTCTTTTAGAATCCATAGAATGGCGTGCATTTCTAATAATTTATTGTTTGAGAAAAAGAAATTAGTCCAAAAAGCTGTAGATGCACTTCTTGATAACAGTATAGGCGCGCAACCGGTAAAAGATAATAAGGATAGACCTTATAAATCGTTCTCAGATTTCCTCCAAGGGAAAGAAGGAAGATTTCGTGAAAATTTACTTGGAAAACGAGTCGATTATTCAGGTCGTTCTGTTATTGTGGTAGGTCCCCATCTCTCATTGTATCAATGTGGATTACCCCGAGAAATCGCAATAGAGCTTTTTCAAGCATTTTTAATTCGTGATCTAGTTGAACGACAGATTGCTCCCAATCTAAGAACTGCTAAATTTTTAATTCGAGATAGGAACCTATTATATGGAACGTACTTAAACAGACTATCCAAAGACATCCCATATTGTTAAATCGAGCACCCACCTTACACAGATTAGGAATACAAGCATTTCTACCCATTTTAATAAAAGAACGTGCCATTCGGTTACACCCATTGGTTTGTGCAGGATTTAATGCAGACTTTGACGGAGATCAGATGGCTGTCCACATACCTTTATCTATGGAAGCTCAAGTAGAAGCTCGTTTACTTATGTTTTCTCATCTCAATCTTATCTCTCCAACTATAGGAGACCCTATTTGTGTACCGACTCAAGATATGCTTCTAGGACTTTATAGATCCACTATTCAAAAAAACCACGGCATTTATGAAAATAGATACCACCCGAATAATTCAAAAAAGAAGATCGTCTC-----ACCTTCGTTTTATAGCTATGATGATGCGCTTAAAGCTTATGAACAAAAACAAATTGATTTAGACAGTCCTTTATGGCTCCGATGGAGGATAGACACCTCTATTATTAATTCAGTAAATCGAGAACTTCCTATCGAAGTTCAATATGAATCTTTCGGTACCTTCTACGAAATCTATGATCATTTTCGAATAAGAAAATGTAGAGTGGGGGAAATACTTAATAAATACATTCGAACGACCGTTGGTCGTATTCGTTTTAATCGAGAAATAGAAGAAGCTATAAAAGGCTTGT---GGACTTATGATATCCAACAAGAACTGTCACTAT---TCAGAATTGAAGTGCCCTTTTTTAATAAAGGGATGGATAAATTTGTTATGAAGCACCTTATTAAAAGATTCGTAAATCAATTTGGAATGACATATACATCACATGTATTAGATCAACTGAAGATTTTAGGTTTCCAGCAAGCTACCGATGCAGCTATTTCATTAGGAATTGATGATCTTTTAACAACACCAGCTAAACTATGGCTTATCCAAGATGTGCAACAACAAGGGTTTGCTTCGGAAAGACATCATGATTATGGAAATGTACATGCAGTGGAAAAATTACGTCAATTGATTGAGATATGGCATGCTACCAGTGAATATTTGAAACGAGAAATGAATCCGAATTTTAAGATGACTGATCCTCTTAATCCAGTACATATGATGTCCTTTTCAGGAGCTAGAGGAAGTATATCTCAAGTTCACCAATTAGTAGGTATGAGAGGATTAATGTCAGATCCTCAAGGAAAAATTGTCGATCTACCCATTCAAGGAAATTTACGGGAAGGCCTTTCCTTAACAGAATATATTATTTCCTGTTACGGTGCTCGTAAAGGAGTTGTAGATACTTCTATACGAACAGCAGATGCTGGATATCTCACACGTAGACTTGTTGAAGTAGTACAACACCTCGTTGTACGTAAAGTAGATTGTGGTACTATCCAAGGTCTTTTTGTAAATCTTATTCAAGATCAAGAAACAATAAAAAATCAATTTGTTACAAACACTCATTGGGCGCGTATTAGCAGATGATGTCTATATAAAGGGAAGATGTATTGCCACGCGCAATGAAGATATTGGGATGAAACTTGCCAATCAATTCTATTATTTCCAAATACAACCAATATATATACGAACCCCTTTTACTTGCAAAAGTATATCTTGTATTTGTCAATTATGTTATGGTTGGAATACTACTCATAGTAACTTAATCGAATTAGGAGAAGCAGTTGGCATTATTGCAGGTCAATCAATTGGAGAGCCGGGAACTCAACTAACATTAAGGACTTTTCATACTGGTGGGGTATTTACGGGTGACATTGCAGAACATATACGAGCCCCGTTCACCGGGAAAATGGAATTCAACGAAAATCTCGTTTTTCCTACCCGCACCCGTCATGGGCACCCTGCTTATATATGTCATAATAGTTTAGACGTGACTATCGATAACCAATATGAAGTACAAAACTTAACGATTCCGCCAGAAAGCTTGCTATTCATTCAGAATAATCAACTCGTGGAATCGGAACAAATAATTGCTGAGATTCGTGCAAAAAAACCCCCTTTTAAAGAGAAAGTAAAGAAATCTATATATTCTGGCCTGACAGGAGAAATGCACTGGAATATCCCTATGCCGT---------------------------CTAATTTAATAGAAAAGACAACTCATTTATGGGTATTATCGGGAGGGATATATGAATCTGCT---------------TTTCATAAAGATCAAGATCAAGTGGATATTAAACTTCTTCTTTACAAGCATAAATCACTTTCGAATTATTCAGTGGATCAGGTGAAACACGAATCAGTTGACTCAAACTGTTTTGAAAGAGGGAAAAAAATCTTTAATTATCTCGAAACTGATCGAACCATAGCTAACGAGCATCAAGACTCTATCGATTGCACCATTCTTTTTGAAAATACAACAATATG------AGGGTAAAAAATGAACTCATCAGACCATTTAAACAATTGGGAAAGCGAAGAATCCCTTATCCTCATTTAATTCTTAGAATGCCTATAGAATCTATTTTCTCATTTTTGCTTTTTTGAATGACCCTCGTTCAAAAATGATAAAATATGGATTCTCGGGGGTTATTCGATTGAAAATTTTCTTGAAAAT-------------------------------------------------------------------------------------------------------------------------------------------------------------AGAAAAAAGGCTTATGCTTCTCTCATTTCAGTAAGAACAAATAAGATCATTATCAATATGATTCAAATTAGCTTGCTGAAATACCCTTTTTTT------------------AATATAGCAAGTTCTCCATTTTTGTTTCATAACAAATTAGGTCACACTAATTCTTTTGTTTCGAATGATCAAAGTAAATTACTTAGTAA------GGGAACTATTCGTTCAGTACCTAATGAGAATAAAAAAGAGAAATCTTTTATTATTCTGTCTACTTCTGATTTTTTGCAAATCGTTTTGTTTAATGTTTAAAAAGCTTAATACAGTAAAAAAGTCGGAT-------GCAAATA-AAAAATTGCATTGTCAGGTCTCCTGGGTTATTTACATAGTATTGCTAGTCGTTTTCCATACTGTCGTTTGATTAAAAAAGTATTACTAAATGAACGTTCAATTTCTAACAATGACTCGAATACTTTTCAAGTAGAAAAATGCTATTTTATGGACGAAAAGAGGGAAATTTATAAATTTGATTCATGCAGAAATATTCTTTTCAATTTT---------AATTTGTACTTTTCCCTATCCAATTCTTTTGAAAAAACATTTCCAGTAGTCAGCCTTGGACAATTTTTTTGCAAAAGTATATGGATATTCGAAGATAAACAACTCCAAGGATCTGGTCAAATTGTAGTTATTCGTGAGGAATCTTTTATCATTAGATTAGCTAAACCCTATTTGGGTGCTCGAGGAGCAACTCATAATAGTTATTATGGGAAAATTCTTTACGAAGGAGATACATTAATGACCATGTCATACGAAAGATTAAAATCCGATGATATAATTCAAGGTCTTCCTAAAGTTGAACAATTATCAGAAGCCCGCTCGAATACTTTAATATCGAAAAATCGAAAAAAAAAATTTAAAGAATTGAACAGACACCTGGCAAGATTTTTTGGAAACTTTTGGGGGTCATTCACCAGTGTTAGAATAACTATGGAGGATAGTCAGAATCAGTTGGTCAATGAAATTCAAAAGATTTATCGATCCCAGGGGGTACAAATTTCTGATAAGCATATAGAAATTATTGTGCGCCAAATTACATCGAAAGTTTTAGTTTTTGAAAATGGACTAATAGTCTTTTTTTACCCGGAGAACTCATTGGATTATCACAAGCACAAAGAATGGATCGTGCTCTCGAAAAAAGAATAAACTATCGAACCATTTTATTGGGAATGACAAAGGCATCTCTGAATACTCAAAGTTTTCTATCGGAAGCGAGTTTTCAGGAAACTGCTCGGGTCTTAGCGAAATCTGCTCTTCAAGGTCGCATTGATTGGTTGAAGGGCTTGAAGGAAAATGTTATTCTCGGGAGAATGATACCTATTGGTACTGGATTCAAAAAAACGGAGTAAAATAGATCCGAAAATGAGTAAGAAAAGTATATTTAGAATAAAAGTGAAAGATTTTTTCTTTCA---------ATTTTTATTGCA-------AAGTCTAAAAAAACTAGTACGAAAAAAAATTGGAACATCAATTTGAAAGAGATGGTAAAAGTAGGAGTTCATTTTGGTCATAAGACAAAAAAATGGAATCCTAAAATGGCACCTTACATTTTTAAAGAACGTAAAAATAGTCATATTATAAATTTGACTTATACCGCTCGTTTTTTATCAGAAGCCTGTGATTTTGTGTTTGATGGAGCAAAAAGAGGAAAACAATTTATGATAGTTGGTACAAAACATCAAACAGCTGATGCAGCTAAATTAGCTGCTTTAACAGCTCGATGTCATTATGTAAACAAAAAATGGTTCGCGGGTATGTTAACTAATTGGTTTACTACAGAAGCAAGACTTGAAAAATTCAAAAATCTAATGAAAAAAAAAAAGACGGGAGGATTTGATCAATTTACGAAGAAAGAAGCAGCAATACTCAGGAGAGAATTGAACAAATTACAGGAAGATCTGGGAGGTATTAGATACATGAAAAAATTGCCCGATATTGTAATAATTCTCGATCAAAAAGGAGAATATACTGCTATTCGGGAATGTAGAACTTTGGGTATTCCCACAATTTGCTTAGTTGATACAGATTGTGACCCGGATCTCGTGGATATCCCAATCCCAGCCAATGATGATGGTAGAGGACCAATCCGACTGATCCTAAATAAATTAATTTTAGCAATTCGCACGGGTAGAGCATTG-------ACTTGGTTTTACTCAAAACCATTATTCCCTTTGGTTTG---AAGAAGGGGATTATTCCGAAGATCTACGAGAAGATGAGAGAATATATAATTGCATTGAAAATTATGTAA---AATATATTCTAGTTATGGAGGAATTACACGTATAGAGATTCTGAAACAGACCGAATTGATTTCGGTAAATATATATATTGCATTTGTCGATTTGTTATTGAAAAAAAAGCGAAAAAATGAAGGAATTAAGAAAGGAAGTACAAAAAATGCTATTCTGTAAACAGAGAACTTGTCATTTCTATAGAAAAAGTGGATATACCTTATAGAGAACCCAAAATTCTTGCGGAATATATTGCTCTACAACTAAAGGAGAGAGTTGAAATAAGAAAAATAATGAAAAAAGCTATTCAACTAGCTGAAAAGGCAAATGTAAGAGGTGTTAAAATAAAAATGAAAGGGCGTCTTAACGGAATTGAGAGAGCCCGGAAAGAATCGGCTATGAAAGGTAGAGTGCCTTTACAGACCCTTCGAGCTAAAATTGATTATTGTTATTATGCGGTTCAAACCGTCTATGGAGTATTAGGGATAAAAATTTGGATCTTTGTT-----TCCCGTTATCGCGGACCTCGTTTAAAAATAATAAATCGTCTCAAAACTTTACCAGGACTAAGTAAGAAAACACCCAACAGAATTCAAAAGTATAAAAAAAAAACATAAATCTTCTAAATATCCTGTACGTCTAAAAGAAAAACAAAGATTACGTTTTCATTATGGACTTCCAGAGCGCCAATTACTTCAATATGTTCGTATTGCTAGAAGAGCCAAGGGATCAACAGGTCAGGTTCTATTACAATTACTGGAAATGCGCTTGGATAATATCCTTTTTCGATTGGGTATGGCGCTTACTATTCCTGAAGCCAGACAATTAGTCAACCATAGGCATATCCTGGTCAATGGTCGTATAGTAGATATACCAAGTTACCGTTGCAAACCCCAAGATTTAATTTCTATAAAAGAGAAACAAGGATTGAGAAATATAATGAAGAAAAATATAGAGATTTTTCAAAAGGATAAAATGCCTCCCCATTTAAATCGGAATATAGTGGATTAGTAAAAAAAATAATAGATAATAAGCGTATCGGTTTGAAGATTAATGAATTATTGGTCGTAGAATACTATTCCCGTCGAGTTAGTACTGTAGAAAAGAAAATTGATAAATTTGATCCGATCTATCATAATCGATTAGTTAACATGGTCGTTAACCGTATTCTTAAGAACGGAAAAAAATCATTAGCTTATCGAATTTTTTATCAATCTCTAGAAAAGATTCAAGAAAAAACAGAGAAAAATCCACTAATTGTTCTACGTCAAGCAATAGACAAATTAACTCCCAAATTGATAGTAAAATCAAAACGTGTAAGTGGATCCACTTATCAAGTTCCCATTGAAATAAAAGAGAAAAAAGGAAAAATACTTGCGATTCGTTGGTTATTAGAGTCATCCCGAAAACGTTCTGGTCCAAATATGCAATTCAAATTAAGTTACGAAATAATGGATGCTGCCAGAGAGAAAGGCAATGCTATACGCAAGAAGGAAGAGATCCATAAAATGGCAGAATCCAATAAAGCTTTTGCGCATTACCGTGGTAACGATACTATTGCTAATCTAATGACTTATATTAGAAATGCTGACATGGTAAAAAAAAAAACAGTTCGAGTGGCGGCTACTATTATTACCGAGAAAATCACAAGGATTCTTCTACGAGAAGGCTTTATAGAGGATGTTAGGAAACATAGAGAAGGTCAAAAATATTTTTTTGTTTTAACTTCAAAATCTAGGGGAAGGACGCAAAGGAGATATATAACCGCTTCAAAGCGTATTAGCAAACCTGGTCTGAGAATCTATTCTAATTATCGAGAAATCCCTAAAGTTTTAGGTGGAATGGGGATTGCAATCCTCTCTACTTCGCAAGGAATAATGACTGATCGAGAAGCTCGACAAAAAAAAATAGGAGGAGAATTATTATGTATTTTTTGGCTACAAGAAGATTTTTGCCACGTAAAACTAAACATCGAATACTGAAAGGAGTTATTTGTATTCGAACAAGTTTTCGCAATACCATTGTTACTGTTACAGATACACAAGGGCAAACGGTTTCTTGGTCTTCTGCCGGTTCTTGCGGATTCAAGGGTACAAAAAGACGTTCACCATTTGCTGCTCAGATTGCAACAGAAAATGTTGTTCATACCTTAGTAAATCAAGGTCTGAAAGAAGCAGAAGTTATGCTACGTGGCAACGGTCCGGGGAAAGAACCAGCACTGCGATCTATTTATCAAAGTGGTATAAGAATAAAGAATATTTATGAGGTAACTTCTGTGCCACATAACGGATGTAGACCTCCCAAAAGGAGACGTGTGGCAAGAAAAAGTCTCATTCAAAGAGAGAAAAAGAAACAAAGATTGGAAAGGAAATATAATTTGCTTCGCCAATCTTTGAAAAAAGAGATGAGCGAAGTCTCATCACTGGATGAAAAATTGGAAATTTATAGAAAATTACAATCTCTACCGCGTAATAGTGCACCTACGCGTCTCCGCCGACGTTGTTTGAAGACTGGAAGACCCAGAGCCAATTATAGAGACTTTGAATTATCCGGATATATAATCCGTGAAATGGCTCACGCATGTTTGTTGGCTGGGGTAACAAAATCGAGTTGGATCAAAAATTTGTCTGTTCGCCCCTCTTTGATTCCTAGAGAACAAAGAGGATCTGTTGAATCTCAAGTATATTATTTAACCAGTCGAATTCAAAAACTTACTGAACATTTGGACCTGCACGGAAGAGACTACTCGTCCCAAAGAGGTTTGTGGAAAATTGTGGGTAAACGTAAACGACTTCTGATTTATCTGTTCAAAAAAGATAGACTTCGTTACAAACGTTTAATCGATCAATTAGATATTCGTGGACTG------CGTTCGGCATTCTTTTCGAAAACGTTTATCGCCAATTCAGCCTGGAGAACAAATGGATTATAAAAATATTAGCTTAATCAATCGATTTATTAGTGATCAAGGAAAAATATTATCTCGTCGAAGGAATCGATTAACGTTGAAAAAACAACGTTTAATAGCTAGAGCTATTAAACAAGCTCGTATTCTATCTTTGATACCCTTTCTTTCTTTCAAGCACGTTCACTAAAAAAAATACTTTTGTATCTAATGATTTGTTAACTAAAATCGATAATCTAAACATGATTAAAGAGAAGAAGATAATAGTAACCTGGTCCCGTAGATCTGCCATTATACCCGCAATGATTGGTCATACCATTGCTGTTCATAATGGAAAGGTACACTTACCCATTTTTATAACAAATGGTATGATAAACCACAAATTAGGAGAATTTGCACCTACTTCCATCTTCCAGGGACATGCGAAAAAGGAT--AGGTCATGGCGAGACGAGCCGTTA-----GGTGATAGGTGTCAAGTGGAAGTGCAGTGATGCATGCAGCCGAGGCATACTAAAAGACCGAAAGATTTGAACATTCTGGTGTCTCAGGCGTAGGGGAACCACACCAATCCATCCCGAACTTGGTGGTTAAACTTTACTGCGGTGACGATACTGCAGGGGAAGCCCTGTGGAAAAATAGCTCGATGCCAGAAT-----------------------------------TGGCGGCATGCTTAACACATGCAAGTCGAACGGGAAGTGGTGTTTCCAGTGGCGAACGGGTGAGTAATGCGTAAGAACCTGCCCTTGGGAGGGGAACAACAGCTGGAAACGGTTGCTAATATAGGCTGAGGAGCAAAGGGAGGAATCCGCCCAAGGAGGGGCTCACGTCTGATTAGCTAGTTGGTGAGGCAATGGCTTACCAAGGCTCCGATCAGTAGTTGGTCTGAGAGGATGATCAGCCACACTGGGACTGAGACACGGCCCAGACTCCTACGGGAGGCAGCAGTGAGGAATTTTCCGCAATGGGCGAAAGCCTGACGGAGCAATGCCGCGTGAAGGAGAAGGCTCACGGGTCGTAAACTTCTTTTCTCGGAGAAGAATAAATGACGGTATCTGAGGAATAAGCATCGGCTAACTCTGTGCCAGCAGCCGCGGTAAAACAGAGGATGCAAGCGTTATCCGGAATTATTGGGCGTAAAGTGTCTGTAGGTGGCTTTTCAAGTCCGTCGTCAAATCCCAGGGCTCAACCCTGGACAGGCGGTGGAAACTATCAAGCTAGAGTACGGTAGAGGCAGAGGGAATTTCCGGTGGAGCGGTGAAATGCGTTGAGATCGGGAGGAACACCAAGGCGAAAGCACTCTGCTGGGCCGTTACTGACACTCAGAGACGAAAGCTAGGGGAGCAAATGGGATTAGATACCCCAGTAGTCCTAGCCGTAAACGATGGATACTAGGTGCTGTGCGTATCGACCCGTATAGTACTGCAGCTAACGCGTTAAGTATCCCGCCTGGGAAGTACGTTCGCAAGAATGAAACTCAAAGGAATTGACGGGGGCCCGCACAAGCGGTGGAGCATGTGGTTTAATTCGATGCAAAGCGAAGAACCTTACCAGGGATTGACATGCCGCGAATCCTTTTGAAAAAGAGGAGTGCCTTCGGGAACGCGGACACAGGTGGTGCATGGCTGTCGTCAGTTCGTGCCGCAAGGTGTTGGGTTAAGTCCCGCAACGAGCGCAACCCTCGTGTTTAGTTGCCAT-AAA--GTTTGGAACTCTGAACAGACTATCGGTGTTAAGCCGGAGGAAGGTGAGGATGATGTCAAGTCATCATGCCCCTTATACCCTGGGCGACACACGTGCTACAATGGCCGGGACAAAGAGTTGCGACCCCGCGAGGGTAAGCTAACCTCAAAAACCTGGCCTCAATTCGGATTGCAGGCTGCAACTCGCCTGCATGAAGTAGGAATCGCTAGTAATCGCCGGTCAGCCATACGGCGGTGAATTCGTTCTCGGGCCTTGTACACACCGCCCGTCACACTAGGGAAGTGTGCCATGCTCGAAGTCATTATCTTAACCGCAAGGAGGGAGATGCCCAAGGCACGGCTAGTGACTGGAGTGAAGTCGTAACAAGGTAGCCGTACT------------------------TCAAAAAACTAAGGGCGTACGGTGGATACCTAGGCACCCAGAGACGAAGAAGGGCGTGTTAATCGACGAAATGCTTCGGGGAGTGGAAATTGAGCATAGATCCGGAGATTCCCGAATAGGTTAACCTTTTTAACTATGAATCCATAGGCAGACAAGGGACAACCTGGCGAACTGAAACATCTTAGTAGCCAGAGGAAGAGAAAGCAAAAGCGATTCCCGTAGTAGCGGCGAGCGAAATGGGATCAGCCTAAACCGAAAACGGGGTTGTGGGAGAGCATGCTGCTAGGCGAAGTAGTGGAATACAGCACCCTAGATGGTGAAAGTCCAGTAGTCGAAAGCATCGTCAGTTTACGCTCTAACCCGAGTAGCATGGGGCACGTGGAATCCCTTGTGAATCAGCAAGGACCACCTTGCAAGGCTAAATACTCCTGGGTGACCGATAGCGAAATAGTACCGTGAGGGAAAGGTGAAAAGAACCCCCAGCGGGGATTGAAATAGAATATGAAACCGGCTTTCAAGCAGTGGGAGGAGTAAGTAGGAGCTGACCGCGTGCCTGTTGAAGAATGAGCCGGCGACTTATAAGTAGTGGCTTGGTTAAGGGAACCCACCGGAACCGTAGCGAGAGCGAGTCTTCATAGGGCAATTGTCACTGCTTATGGACCCGAACCTGGGTGATCTATCCATGACCAGGATGAAGCTTAGGTGAAGCTAAGTAGAGGTCCGAACCGACTGATGTTGAAAAATCAGCGGATGAGTTGTGGTTAGGGGTGAAATGCCACTCGAACCCAGAGCTAGCTGGTTCTCCCCGAAATGCGTTGAGGCGCAGCGGTTGACTGGATCTTCTAGGGGTAAAGCCCTGTTTCGGTGCGGGCTGCGTGAGCGGTACCAAATGGAGACAAACTATGAATACTAGAGATAA-------ACAAGGGTCAGCCAGTGAGACGATGGGGGATAAGCTTCATCGTCGAGAGGGAAACAGCCCAGATCACCAGCTAAGGCCCCTAAATGATCGCTGAGTGATGAAGGAGGTAGGAGTGCAAAGACAGCCAGGAGGTTCGCCTAGAAGCAGCGATCCTTGAAAGAGTGCGTAATAGCTTACTGCTCGAGCGCTCTTGCACCGAAGATGATCGGGACTAAGCGATCTGCCGAAGCTGTGGGATGTAAAAAACATCGGTAGGGGAGCGTTCCGCCTCAGAGAGAAGTATCTGCGCGAGCAGAGTTGGACGAAGCGGAAGCGAGAATGTCGGCTTGAGTAACGCAAACATTGGTGAGAATCCAATGCCCCGAAAACCTAAGGATTCCTCCGCAAGGTTCGTCCACGGAGGGTGAGTCAGGGCCTAAGATCAGGCCGAAAGGCGTAGTTGATGGACAACAGGTTAATATTCCTGTACTACCCTTTGTTGGTCCCGAGGGACGGAGTAGGCTAAGTTAGCCGTTTGCGGTTTAAGGTCAGAAGGTGACCCTGAAAAGCGGGGTCAGAACGGGGTAGAGAAAATACCTCGAGCCAATGTCCTAGACAACACGCTG-GGCAACCCACGTCATACTCCCAGGAAAAGCTCGAACGACCTTCAACAAACGGGTACCTGTACCTGAAACCGACACAGGTAGGTAGGTAGAGAATACCTAGGGGCGCGAGATAACTCTCTCTAAGGAACTCGGCAAAATAGCTCTGTAACTTCGGGAGAAGGAGTGCCTCCTCAGGAGGTCGCAGTGACCAGGCCCGGGCGACTGTTTACCAAAAACACAGGTCTCCGCAAAGTTGTAAGACGCTGTATGGGGGCTGACGCCTGCCCAGTGCCGGAAGGTTAAGGAAGTTGGTGACCTGATGACAGGGAAGCCAGCGACCGAAGCCCCGGTGAACGGCGGCCGTAACTATAACGGTCCTAAGGTAGCGAAATTCCTTGTCGGGTAAGTTCCGACCTGCACGAAAGGCGTAACGATCTGGGCACTGTCTCGGAGAGAGACTCGGTGAAATAGACATGTCTGTGAAGATGCGGACTACCTGCACCTGGACAGAAAGACCCTATGAAGCTTTACTGTTCCCTGGGATTGACTTTGGGCTCTTGTTGCGCAGCTTAGGTGGAAGGCGAAGAAGGCCCTCTTCCCATGAGCCATCAGTGAGATACCACTCTAGAAAAGCCAGAAGTCTAACCTTGCGACTGAACCTACTGTCCAAGGGACAGTCTCAGGTAGACAGTTTCTATGGGGCGTAGGCCTCCCAAAAGGTAACGGAGGCGTGCAAAGGTTTCCTCGGGCCGGCCGGAAATCGGTCCTCGAGTGCAAAGGCAGAAGGGAGCTTGACTGCAAGACCGACCCGTCGAGCAGGGACGAAAGTCGGCCTTAGTGATCCGACGGTGCCGAGTGGAAGGGCCGTCGCTCAACGGATAAAAGTTACTCTAGGGATAACAGGCTGATCTTCCCCAAGAGTTCACATCGACGGGAAGGTTTGGCACCTCGATGTCGGCTCTTCGCCACCTGGGGCGGTAGTATGTTCCAAGGGTTGGGCTGTTCGCCCATTAAAGCGGTACGTGAGCTGGGTTCAGAACGTCGTGAGACAGTTCGGTCCATATCCGGTGCAGGCGTTAGAGCATTGAGAGGACTTTTCCTTAGTACGAGAGGACCGGGAAGGACGCACCTCTGGTGTACCAGTTATCGTGCCCTCGGTAGACGCTGGGTAGCCAAGTGCGGAGCGGATAATTGCTGAATGCCTATAAGTAAGAAGTCCACCTCAAGATGAGTGCTCTCCCTAGATCTCAGAGAAATGACAATTTTATCGACAAGACTTTCACAATTGTAGCGGATATATTATTGCGGATAATCCCAATGGCTTCAGGGGAGAAAAAGGCATTTACCTATTACAGAGATGGTATGTCAGCTCAATCGGAAGGGGAATATGCGGAAGCTTTACAAAATTATTATGAAGCCATGCGACCGGAAATTGACCCCTATGACCGAAGTTATATATTGTATAATATAGGTCTTATCCACACAAGTAATGGGGAACATACTAAGGCTTTAGAATATTATTTTCAGGCATTAGAACGAAACCCGTCTTTACCACAAGCTCTTAATAACACGGCCTTGATCTGTCATTACCGAGGAGAACAGGCCATTCAACAGGGAGATCCTGAAATTGCGGAAGCTTGGTTTAATCAAGCTGCTGAATATTGGAAGCAAGCTATAGCACTTGCTCCAAGCAATTATATCGAAGCACAAAATCGGTTAAAGATTACAGGACGTTTTCGAGAAAATCGTCGATCCAAATGGCTCTGGATAGAGCCCATAAAAGGCTCTAGAAAAATAAGCAATTTTTTTTTTGCTTGTCTCCTGCTTTTGGGTTCACTAGGATTTTTTGTGGTCGGAATTTCAAGTTACCTTGGTAGGAACTTGATACCCTTATTGTCATCTCAGCAAATACTTTTTGTTCCACAAGGAATTGTGATGTGTTTTTATGGGATTGCAGGTCTGTTCATTAGCTCTTATTTGTGGTGCACTATTTTATGCAATGTGGGTAGTGGTTATAATAAGTTTGATGAAAAAGAAGGAGTTGTATGCCTTTTTCGCTGGGGATTTCCCGGAAGAAATCGTCGTATTTTCCTCCGATTTCTTATGAAGGATATTCAGGCGATTAAAATGGAAGTTCAAGAAGGTATATTTCCTCGTCGTGTTATTTATATGGAAATAAAGGGCCAACAAGACATCCCCTTAACTCGTACTGAAGAAAATTTGACCTTGCGCGAAATGGAACAAAAAGCTGCCGAATTAGCCCGTTTTTTGCGCGTATCCATTGAAGGATTT
[truncated: 2,602,769 more chars]
