# Supplementary material for: Ginkgo biloba’s footprint of dynamic Pleistocene history dates back only 390,000 years ago
Source: BMC Genomics. 2018 Apr 27;19:299. doi: 10.1186/s12864-018-4673-2 (PMC5921299; doi:10.1186/s12864-018-4673-2)
Supplement: Supplementary file 6 — Partition finder file, partitioning scheme and alignment for Ginkgo dataset as text file. (TXT 9655 kb) [file 12864_2018_4673_MOESM6_ESM.txt]

### Hohmann et al., 2018
### Ginkgo biloba´s footprint of dynamic Pleistocene history dates back only 400,000 years ago and indicates multiple range expansions and retractions.

## Additional file 6

## Part 1: PartitionFinder configuration file

# ALIGNMENT FILE #
alignment = ginkgo_masked_all.phy;

# BRANCHLENGTHS #
branchlengths = unlinked;

# MODELS OF EVOLUTION #
models = beast;
model_selection = bic;

# DATA BLOCKS #
[data_blocks]
000_start_trnH = 1-24;
001_trnH = 25-98;
002_trnH_psbA = 99-305;
003_psbA = 306-1367;
004_psbA_trnKe1 = 1368-1885;
005_trnKe1 = 1886-1920;
006_trnKe1_matK = 1921-2095;
007_matK = 2096-3634;
008_matK_trnKe2 = 3635-4384;
009_trnKe2 = 4385-4419;
010_trnKe2_rps16e1 = 4420-5168;
011_rps16e1 = 5169-5362;
012_rps16i1 = 5363-6151;
013_rps16e2 = 6152-6191;
014_rps16_chlB = 6192-6369;
015_chlB = 6370-7911;
016_chlB_trnQ = 7912-8131;
017_trnQ = 8132-8203;
018_trnQ_psbK = 8204-8580;
019_psbK = 8581-8757;
020_psbK_psbI = 8758-9521;
021_psbI = 9522-9632;
022_psbI_trnS = 9633-9773;
023_trnS = 9774-9861;
024_trnS_ycf12 = 9862-10536;
025_ycf12 = 10537-10638;
026_ycf12_trnGe1 = 10639-10801;
027_trnGe1 = 10802-10824;
028_trnGi1 = 10825-11661;
029_trnGe2 = 11662-11709;
030_trnGe2_trnR = 11710-11933;
031_trnR = 11934-12005;
032_trnR_atpA = 12006-12099;
033_atpA = 12100-13638;
034_atpA_atpFe1 = 13639-13675;
035_atpFe1 = 13676-14085;
036_atpFi1 = 14086-14841;
037_atpFe2 = 14842-14986;
038_atpFe2_atpH = 14987-15319;
039_atpH = 15320-15565;
040_atpH_atpI = 15566-16403;
041_atpI = 16404-17150;
042_atpI_rps2 = 17151-17419;
042_rps2 = 17420-18118;
044_rps2_rpoC2 = 18119-18295;
045_rpoC2 = 18296-22423;
046_rpoC2_rpoC1e1 = 22424-22522;
047_rpoC1e1 = 22523-24136;
048_rpoC1i1 = 24137-24844;
049_rpoC1e2 = 24845-25297;
051_rpoB = 25298-28534;
052_rpoB_trnC = 28535-29468;
053_trnC = 29469-29539;
054_trnC_trnY = 29540-29552;
055_trnY = 29553-29630;
056_trnY_trnC = 29631-29742;
057_trnC = 29743-29813;
058_trnC_petN = 29814-30163;
059_petN = 30164-30253;
060_petN_psbM = 30254-31591;
061_psbM = 31592-31696;
062_psbM_trnD = 31697-33932;
063_trnD = 33933-34106;
064_trnD_trnY = 34107-34278;
065_trnY = 34279-34362;
066_trnY_trnE = 34363-34421;
067_trnE = 34422-34494;
068_trnE_trnT = 34495-35772;
069_trnT = 35773-35844;
070_trnT_psbD = 35845-37240;
071_psbD = 37241-38249;
072_psbD_psbC_ol = 38250-38302;
073_psbC = 38303-39671;
074_psbC_trnS = 39672-39856;
075_trnS = 39857-39946;
076_trnS_psbZ = 39947-40343;
077_psbZ = 40344-40532;
078_psbZ_trnG = 40533-40788;
079_trnG = 40789-40859;
080_trnG_trnfM = 40860-40978;
081_trnfM = 40979-41052;
082_trnfM_rps14 = 41053-41167;
083_rps14 = 41168-41470;
084_rps14_psaB = 41471-41601;
085_psaB = 41602-43806;
086_psaB_psaA = 43807-43831;
087_psaA = 43832-46084;
088_psaA_ycf3e1 = 46085-46678;
089_ycf3e1 = 46679-46834;
090_ycf3i1 = 46835-47561;
091_ycf3e2 = 47562-47791;
092_ycf3i2 = 47792-48498;
093_ycf3e3 = 48499-48622;
094_ycf3e3_trnS = 48623-49349;
095_trnS = 49350-49436;
096_trnS_rps4 = 49437-49794;
097_rps4 = 49795-50400;
098_rps4_trnT = 50401-50680;
099_trnT = 50681-50753;
100_trnT_trnLe1 = 50754-51135;
101_trnLe1 = 51136-51170;
102_trnLi1 = 51171-51670;
103_trnLe2 = 51671-51720;
104_trnLe2_trnF = 51721-52083;
105_trnF = 52084-52156;
106_trnF_ndhJ = 52157-52791;
107_ndhJ = 52792-53268;
108_ndhJ_ndhK = 53269-53279;
109_ndhK = 53280-54115;
110_ndhK_ndhC = 54116-54236;
111_ndhC = 54237-54478;
112_ndhC_trnVe1 = 54479-56065;
113_trnVe1 = 56066-56102;
114_trnVi1 = 56103-56641;
115_trnVe2 = 56642-56680;
116_trnVe2_trnM = 56681-56858;
117_trnM = 56859-56931;
118_trnM_atpE = 56932-57037;
119_atpE = 57038-57454;
121_atpB = 57455-58933;
122_atpB_rbcL = 58934-59599;
123_rbcL = 59600-61027;
124_rbcL_trnR = 61028-61308;
125_trnR = 61309-61379;
126_trnR_accD = 61380-61749;
127_accD = 61750-62721;
128_accD_psaI = 62722-63243;
129_psaI = 63244-63354;
130_psaI_ycf4 = 63355-63893;
131_ycf4 = 63894-64448;
132_ycf4_cemA = 64449-65393;
133_cemA = 65394-66083;
134_cemA_petA = 66084-66324;
135_petA = 66325-67287;
136_petA_psbJ = 67288-68412;
137_psbJ = 68413-68535;
138_psbJ_psbL = 68536-68648;
139_psbL = 68649-68765;
140_psbL_psbF = 68766-68787;
141_psbF = 68788-68907;
143_psbE = 68908-69159;
144_psbE_petL = 69160-70972;
145_petL = 70973-71068;
146_petL_petG = 71069-71228;
147_petG = 71229-71342;
148_petG_trnW = 71343-71461;
149_trnW = 71462-71535;
150_trnW_trnP = 71536-71700;
151_trnP = 71701-71774;
152_trnP_psaJ = 71775-72087;
153_psaJ = 72088-72222;
154_psaJ_rpl33 = 72223-72557;
155_rpl33 = 72558-72758;
156_rpl33_rps18 = 72759-72882;
157_rps18 = 72883-73134;
158_rps18_rpl20 = 73135-73333;
159_rpl20 = 73334-73681;
160_rpl20_rps12e1 = 73682-74387;
161_rps12e1 = 74388-74501;
162_rps12e1_clpPe1 = 74502-74639;
163_clpPe1 = 74640-74885;
164_clpPi1 = 74886-75459;
165_clpPe2 = 75460-75751;
166_clpPi2 = 75752-76533;
167_clpPe3 = 76534-76583;
168_clpPe3_psbB = 76584-77061;
169_psbB = 77062-78588;
170_psbB_psbT = 78589-78746;
171_psbT = 78747-78854;
172_psbT_psbN = 78855-78927;
173_psbN = 78928-79059;
174_psbN_psbH = 79060-79142;
175_psbH = 79143-79370;
176_psbH_petBe1 = 79371-79518;
178_petBi1 = 79519-80281;
179_petBe2 = 80282-80923;
180_petBe2_petDe1 = 80924-81114;
182_petDi1 = 81115-81823;
183_petDe2 = 81824-82352;
184_petDe2_rpoA = 82353-82524;
184_rps8_rpl14 = 82525-82652;
185_rpoA = 82653-83675;
186_rpoA_rps11 = 83676-83735;
187_rps11 = 83736-84128;
188_rps11_rpl36 = 84129-84233;
189_rpl36 = 84234-84347;
190_rpl36_infA = 84348-84443;
191_infA = 84444-84692;
192_infA_rps8 = 84693-84815;
193_rps8 = 84816-85214;
195_rpl14 = 85215-85583;
196_rpl14_rpl16e1 = 85584-85693;
197_rpl16e1 = 85694-86101;
198_rpl16i1 = 86102-86983;
200_rpl16e2_rps3 = 86984-87113;
201_rps3 = 87114-87770;
202_rps3_rpl22 = 87771-87809;
203_rpl22 = 87810-88190;
204_rpl22_rps19 = 88191-88229;
205_rps19 = 88230-88508;
206_rps19_rpl2e1 = 88509-88561;
207_rpl2e1 = 88562-88992;
208_rpl2i1 = 88993-89709;
209_rpl2e2 = 89710-90109;
210_rpl2e2_trnI = 90110-90614;
211_trnI = 90615-90688;
212_trnI_trnH = 90689-91065;
213_trnH = 91066-91139;
214_trnH_ycf2 = 91140-92248;
215_ycf2 = 92249-98788;
216_ycf2_trnL = 98789-100426;
217_trnL = 100427-100507;
218_trnL_ndhBe1 = 100508-101139;
219_ndhBe1 = 101140-101901;
220_ndhBi1 = 101902-102637;
221_ndhBe2 = 102638-103360;
222_ndhBe2_rps7 = 103361-103739;
223_rps7 = 103740-104207;
224_rps7_rps12e2 = 104208-104259;
225_rps12e2 = 104260-104285;
226_rps12i1 = 104286-104860;
227_rps12e3 = 104861-105092;
228_rps12e3_trnV = 105093-106879;
229_trnV = 106880-106951;
230_trnV_rrn16 = 106952-107146;
231_rrn16 = 107147-108637;
232_rrn16_trnIe1 = 108638-108946;
233_trnIe1 = 108947-108983;
234_trnIi1 = 108984-109929;
235_trnIe2 = 109930-109964;
236_trnIe2_trnAe1 = 109965-110033;
237_trnAe1 = 110034-110071;
238_trnAi1 = 110072-110850;
239_trnAe2 = 110851-110885;
240_trnAe2_rrn23 = 110886-111032;
241_rrn23 = 111033-113833;
242_rrn23_rrn4-5 = 113834-113950;
243_rrn4-5 = 113951-114053;
244_rrn4-5_rrn5 = 114054-114302;
245_rrn5 = 114303-114421;
246_rrn5_trnR = 114422-114644;
247_trnR = 114645-114718;
248_trnR_trnN = 114719-115452;
249_trnN = 115453-115524;
250_trnN_ndhF = 115525-116773;
251_ndhF = 116774-118987;
252_ndhN_rpl32 = 118988-120129;
253_rpl32 = 120130-120339;
254_rpl32_trnP = 120340-121095;
255_trnP = 121096-121169;
256_trnP_trnL = 121170-121309;
257_trnP = 121310-121389;
258_TrnP_ccsA = 121390-121531;
259_ccsA = 121532-122551;
260_ccsA_ndhD = 122552-122792;
261_ndhD = 122793-124298;
262_ndhD_psaC = 124299-124437;
263_psaC = 124438-124683;
264_ndhC_ndhE = 124684-125140;
265_ndhE = 125141-125443;
266_ndhE_ndhG = 125444-125584;
267_ndhG = 125585-126127;
268_ndhG_ndhI = 126128-126407;
269_ndhI = 126408-126959;
270_ndhI_ndhAe1 = 126960-127120;
271_ndhAe1 = 127121-127668;
272_ndhAi1 = 127669-128647;
273_ndhAe2 = 128648-129206;
275_ndhH = 129207-130388;
276_ndhH_rps15 = 130389-130491;
277_rps15 = 130492-130758;
278_rps15_ycf1 = 130759-131117;
279_ycf1 = 131118-136478;
280_ycf1_chlN = 136479-136640;
281_chlN = 136641-138026;
282_chlN_chlL = 138027-138069;
283_chlL-IR = 138070-138921;


# SCHEMES #
[schemes]
search = greedy;


## Part 2: PartitionFinder best scheme

Settings used

alignment         : ./ginkgo_masked_all.phy
branchlengths     : unlinked
models            : GTR+I, GTR+G, TrNef+G, TrN+G, TrN+I, TrNef+I, HKY, K80, HKY+I+G, K80+I, SYM+G, SYM+I, K80+G, TrNef, GTR, TrNef+I+G, HKY+G, SYM+I+G, TrN, HKY+I, SYM, GTR+I+G, K80+I+G, TrN+I+G
model_selection   : bic
search            : greedy


Best partitioning scheme

Scheme Name       : step_276
Scheme lnL        : -190705.16448
Scheme BIC        : 383174.736405
Number of params  : 149
Number of sites   : 138921
Number of subsets : 1

Subset | Best Model | Subset Partitions              | Subset Sites                   | Alignment                               
1      | GTR+I+G    | 000_start_trnH, 001_trnH, 002_trnH_psbA, 003_psbA, 004_psbA_trnKe1, 005_trnKe1, 006_trnKe1_matK, 007_matK, 008_matK_trnKe2, 009_trnKe2, 010_trnKe2_rps16e1, 011_rps16e1, 012_rps16i1, 013_rps16e2, 014_rps16_chlB, 015_chlB, 016_chlB_trnQ, 017_trnQ, 018_trnQ_psbK, 019_psbK, 020_psbK_psbI, 021_psbI, 022_psbI_trnS, 023_trnS, 024_trnS_ycf12, 025_ycf12, 026_ycf12_trnGe1, 027_trnGe1, 028_trnGi1, 029_trnGe2, 030_trnGe2_trnR, 031_trnR, 032_trnR_atpA, 033_atpA, 034_atpA_atpFe1, 035_atpFe1, 036_atpFi1, 037_atpFe2, 038_atpFe2_atpH, 039_atpH, 040_atpH_atpI, 041_atpI, 042_atpI_rps2, 042_rps2, 044_rps2_rpoC2, 045_rpoC2, 046_rpoC2_rpoC1e1, 047_rpoC1e1, 048_rpoC1i1, 049_rpoC1e2, 051_rpoB, 052_rpoB_trnC, 053_trnC, 054_trnC_trnY, 055_trnY, 056_trnY_trnC, 057_trnC, 058_trnC_petN, 059_petN, 060_petN_psbM, 061_psbM, 062_psbM_trnD, 063_trnD, 064_trnD_trnY, 065_trnY, 066_trnY_trnE, 067_trnE, 068_trnE_trnT, 069_trnT, 070_trnT_psbD, 071_psbD, 072_psbD_psbC_ol, 073_psbC, 074_psbC_trnS, 075_trnS, 076_trnS_psbZ, 077_psbZ, 078_psbZ_trnG, 079_trnG, 080_trnG_trnfM, 081_trnfM, 082_trnfM_rps14, 083_rps14, 084_rps14_psaB, 085_psaB, 086_psaB_psaA, 087_psaA, 088_psaA_ycf3e1, 089_ycf3e1, 090_ycf3i1, 091_ycf3e2, 092_ycf3i2, 093_ycf3e3, 094_ycf3e3_trnS, 095_trnS, 096_trnS_rps4, 097_rps4, 098_rps4_trnT, 099_trnT, 100_trnT_trnLe1, 101_trnLe1, 102_trnLi1, 103_trnLe2, 104_trnLe2_trnF, 105_trnF, 106_trnF_ndhJ, 107_ndhJ, 108_ndhJ_ndhK, 109_ndhK, 110_ndhK_ndhC, 111_ndhC, 112_ndhC_trnVe1, 113_trnVe1, 114_trnVi1, 115_trnVe2, 116_trnVe2_trnM, 117_trnM, 118_trnM_atpE, 119_atpE, 121_atpB, 122_atpB_rbcL, 123_rbcL, 124_rbcL_trnR, 125_trnR, 126_trnR_accD, 127_accD, 128_accD_psaI, 129_psaI, 130_psaI_ycf4, 131_ycf4, 132_ycf4_cemA, 133_cemA, 134_cemA_petA, 135_petA, 136_petA_psbJ, 137_psbJ, 138_psbJ_psbL, 139_psbL, 140_psbL_psbF, 141_psbF, 143_psbE, 144_psbE_petL, 145_petL, 146_petL_petG, 147_petG, 148_petG_trnW, 149_trnW, 150_trnW_trnP, 151_trnP, 152_trnP_psaJ, 153_psaJ, 154_psaJ_rpl33, 155_rpl33, 156_rpl33_rps18, 157_rps18, 158_rps18_rpl20, 159_rpl20, 160_rpl20_rps12e1, 161_rps12e1, 162_rps12e1_clpPe1, 163_clpPe1, 164_clpPi1, 165_clpPe2, 166_clpPi2, 167_clpPe3, 168_clpPe3_psbB, 169_psbB, 170_psbB_psbT, 171_psbT, 172_psbT_psbN, 173_psbN, 174_psbN_psbH, 175_psbH, 176_psbH_petBe1, 178_petBi1, 179_petBe2, 180_petBe2_petDe1, 182_petDi1, 183_petDe2, 184_petDe2_rpoA, 184_rps8_rpl14, 185_rpoA, 186_rpoA_rps11, 187_rps11, 188_rps11_rpl36, 189_rpl36, 190_rpl36_infA, 191_infA, 192_infA_rps8, 193_rps8, 195_rpl14, 196_rpl14_rpl16e1, 197_rpl16e1, 198_rpl16i1, 200_rpl16e2_rps3, 201_rps3, 202_rps3_rpl22, 203_rpl22, 204_rpl22_rps19, 205_rps19, 206_rps19_rpl2e1, 207_rpl2e1, 208_rpl2i1, 209_rpl2e2, 210_rpl2e2_trnI, 211_trnI, 212_trnI_trnH, 213_trnH, 214_trnH_ycf2, 215_ycf2, 216_ycf2_trnL, 217_trnL, 218_trnL_ndhBe1, 219_ndhBe1, 220_ndhBi1, 221_ndhBe2, 222_ndhBe2_rps7, 223_rps7, 224_rps7_rps12e2, 225_rps12e2, 226_rps12i1, 227_rps12e3, 228_rps12e3_trnV, 229_trnV, 230_trnV_rrn16, 231_rrn16, 232_rrn16_trnIe1, 233_trnIe1, 234_trnIi1, 235_trnIe2, 236_trnIe2_trnAe1, 237_trnAe1, 238_trnAi1, 239_trnAe2, 240_trnAe2_rrn23, 241_rrn23, 242_rrn23_rrn4-5, 243_rrn4-5, 244_rrn4-5_rrn5, 245_rrn5, 246_rrn5_trnR, 247_trnR, 248_trnR_trnN, 249_trnN, 250_trnN_ndhF, 251_ndhF, 252_ndhN_rpl32, 253_rpl32, 254_rpl32_trnP, 255_trnP, 256_trnP_trnL, 257_trnP, 258_TrnP_ccsA, 259_ccsA, 260_ccsA_ndhD, 261_ndhD, 262_ndhD_psaC, 263_psaC, 264_ndhC_ndhE, 265_ndhE, 266_ndhE_ndhG, 267_ndhG, 268_ndhG_ndhI, 269_ndhI, 270_ndhI_ndhAe1, 271_ndhAe1, 272_ndhAi1, 273_ndhAe2, 275_ndhH, 276_ndhH_rps15, 277_rps15, 278_rps15_ycf1, 279_ycf1, 280_ycf1_chlN, 281_chlN, 282_chlN_chlL, 283_chlL-IR | 1-24, 25-98, 99-305, 306-1367, 1368-1885, 1886-1920, 1921-2095, 2096-3634, 3635-4384, 4385-4419, 4420-5168, 5169-5362, 5363-6151, 6152-6191, 6192-6369, 6370-7911, 7912-8131, 8132-8203, 8204-8580, 8581-8757, 8758-9521, 9522-9632, 9633-9773, 9774-9861, 9862-10536, 10537-10638, 10639-10801, 10802-10824, 10825-11661, 11662-11709, 11710-11933, 11934-12005, 12006-12099, 12100-13638, 13639-13675, 13676-14085, 14086-14841, 14842-14986, 14987-15319, 15320-15565, 15566-16403, 16404-17150, 17151-17419, 17420-18118, 18119-18295, 18296-22423, 22424-22522, 22523-24136, 24137-24844, 24845-25297, 25298-28534, 28535-29468, 29469-29539, 29540-29552, 29553-29630, 29631-29742, 29743-29813, 29814-30163, 30164-30253, 30254-31591, 31592-31696, 31697-33932, 33933-34106, 34107-34278, 34279-34362, 34363-34421, 34422-34494, 34495-35772, 35773-35844, 35845-37240, 37241-38249, 38250-38302, 38303-39671, 39672-39856, 39857-39946, 39947-40343, 40344-40532, 40533-40788, 40789-40859, 40860-40978, 40979-41052, 41053-41167, 41168-41470, 41471-41601, 41602-43806, 43807-43831, 43832-46084, 46085-46678, 46679-46834, 46835-47561, 47562-47791, 47792-48498, 48499-48622, 48623-49349, 49350-49436, 49437-49794, 49795-50400, 50401-50680, 50681-50753, 50754-51135, 51136-51170, 51171-51670, 51671-51720, 51721-52083, 52084-52156, 52157-52791, 52792-53268, 53269-53279, 53280-54115, 54116-54236, 54237-54478, 54479-56065, 56066-56102, 56103-56641, 56642-56680, 56681-56858, 56859-56931, 56932-57037, 57038-57454, 57455-58933, 58934-59599, 59600-61027, 61028-61308, 61309-61379, 61380-61749, 61750-62721, 62722-63243, 63244-63354, 63355-63893, 63894-64448, 64449-65393, 65394-66083, 66084-66324, 66325-67287, 67288-68412, 68413-68535, 68536-68648, 68649-68765, 68766-68787, 68788-68907, 68908-69159, 69160-70972, 70973-71068, 71069-71228, 71229-71342, 71343-71461, 71462-71535, 71536-71700, 71701-71774, 71775-72087, 72088-72222, 72223-72557, 72558-72758, 72759-72882, 72883-73134, 73135-73333, 73334-73681, 73682-74387, 74388-74501, 74502-74639, 74640-74885, 74886-75459, 75460-75751, 75752-76533, 76534-76583, 76584-77061, 77062-78588, 78589-78746, 78747-78854, 78855-78927, 78928-79059, 79060-79142, 79143-79370, 79371-79518, 79519-80281, 80282-80923, 80924-81114, 81115-81823, 81824-82352, 82353-82524, 82525-82652, 82653-83675, 83676-83735, 83736-84128, 84129-84233, 84234-84347, 84348-84443, 84444-84692, 84693-84815, 84816-85214, 85215-85583, 85584-85693, 85694-86101, 86102-86983, 86984-87113, 87114-87770, 87771-87809, 87810-88190, 88191-88229, 88230-88508, 88509-88561, 88562-88992, 88993-89709, 89710-90109, 90110-90614, 90615-90688, 90689-91065, 91066-91139, 91140-92248, 92249-98788, 98789-100426, 100427-100507, 100508-101139, 101140-101901, 101902-102637, 102638-103360, 103361-103739, 103740-104207, 104208-104259, 104260-104285, 104286-104860, 104861-105092, 105093-106879, 106880-106951, 106952-107146, 107147-108637, 108638-108946, 108947-108983, 108984-109929, 109930-109964, 109965-110033, 110034-110071, 110072-110850, 110851-110885, 110886-111032, 111033-113833, 113834-113950, 113951-114053, 114054-114302, 114303-114421, 114422-114644, 114645-114718, 114719-115452, 115453-115524, 115525-116773, 116774-118987, 118988-120129, 120130-120339, 120340-121095, 121096-121169, 121170-121309, 121310-121389, 121390-121531, 121532-122551, 122552-122792, 122793-124298, 124299-124437, 124438-124683, 124684-125140, 125141-125443, 125444-125584, 125585-126127, 126128-126407, 126408-126959, 126960-127120, 127121-127668, 127669-128647, 128648-129206, 129207-130388, 130389-130491, 130492-130758, 130759-131117, 131118-136478, 136479-136640, 136641-138026, 138027-138069, 138070-138921 | ./analysis/phylofiles/55c60e5fa409ef04de5a0bfc1b9408fd.phy


Scheme Description in PartitionFinder format
Scheme_step_276 = (000_start_trnH, 001_trnH, 002_trnH_psbA, 003_psbA, 004_psbA_trnKe1, 005_trnKe1, 006_trnKe1_matK, 007_matK, 008_matK_trnKe2, 009_trnKe2, 010_trnKe2_rps16e1, 011_rps16e1, 012_rps16i1, 013_rps16e2, 014_rps16_chlB, 015_chlB, 016_chlB_trnQ, 017_trnQ, 018_trnQ_psbK, 019_psbK, 020_psbK_psbI, 021_psbI, 022_psbI_trnS, 023_trnS, 024_trnS_ycf12, 025_ycf12, 026_ycf12_trnGe1, 027_trnGe1, 028_trnGi1, 029_trnGe2, 030_trnGe2_trnR, 031_trnR, 032_trnR_atpA, 033_atpA, 034_atpA_atpFe1, 035_atpFe1, 036_atpFi1, 037_atpFe2, 038_atpFe2_atpH, 039_atpH, 040_atpH_atpI, 041_atpI, 042_atpI_rps2, 042_rps2, 044_rps2_rpoC2, 045_rpoC2, 046_rpoC2_rpoC1e1, 047_rpoC1e1, 048_rpoC1i1, 049_rpoC1e2, 051_rpoB, 052_rpoB_trnC, 053_trnC, 054_trnC_trnY, 055_trnY, 056_trnY_trnC, 057_trnC, 058_trnC_petN, 059_petN, 060_petN_psbM, 061_psbM, 062_psbM_trnD, 063_trnD, 064_trnD_trnY, 065_trnY, 066_trnY_trnE, 067_trnE, 068_trnE_trnT, 069_trnT, 070_trnT_psbD, 071_psbD, 072_psbD_psbC_ol, 073_psbC, 074_psbC_trnS, 075_trnS, 076_trnS_psbZ, 077_psbZ, 078_psbZ_trnG, 079_trnG, 080_trnG_trnfM, 081_trnfM, 082_trnfM_rps14, 083_rps14, 084_rps14_psaB, 085_psaB, 086_psaB_psaA, 087_psaA, 088_psaA_ycf3e1, 089_ycf3e1, 090_ycf3i1, 091_ycf3e2, 092_ycf3i2, 093_ycf3e3, 094_ycf3e3_trnS, 095_trnS, 096_trnS_rps4, 097_rps4, 098_rps4_trnT, 099_trnT, 100_trnT_trnLe1, 101_trnLe1, 102_trnLi1, 103_trnLe2, 104_trnLe2_trnF, 105_trnF, 106_trnF_ndhJ, 107_ndhJ, 108_ndhJ_ndhK, 109_ndhK, 110_ndhK_ndhC, 111_ndhC, 112_ndhC_trnVe1, 113_trnVe1, 114_trnVi1, 115_trnVe2, 116_trnVe2_trnM, 117_trnM, 118_trnM_atpE, 119_atpE, 121_atpB, 122_atpB_rbcL, 123_rbcL, 124_rbcL_trnR, 125_trnR, 126_trnR_accD, 127_accD, 128_accD_psaI, 129_psaI, 130_psaI_ycf4, 131_ycf4, 132_ycf4_cemA, 133_cemA, 134_cemA_petA, 135_petA, 136_petA_psbJ, 137_psbJ, 138_psbJ_psbL, 139_psbL, 140_psbL_psbF, 141_psbF, 143_psbE, 144_psbE_petL, 145_petL, 146_petL_petG, 147_petG, 148_petG_trnW, 149_trnW, 150_trnW_trnP, 151_trnP, 152_trnP_psaJ, 153_psaJ, 154_psaJ_rpl33, 155_rpl33, 156_rpl33_rps18, 157_rps18, 158_rps18_rpl20, 159_rpl20, 160_rpl20_rps12e1, 161_rps12e1, 162_rps12e1_clpPe1, 163_clpPe1, 164_clpPi1, 165_clpPe2, 166_clpPi2, 167_clpPe3, 168_clpPe3_psbB, 169_psbB, 170_psbB_psbT, 171_psbT, 172_psbT_psbN, 173_psbN, 174_psbN_psbH, 175_psbH, 176_psbH_petBe1, 178_petBi1, 179_petBe2, 180_petBe2_petDe1, 182_petDi1, 183_petDe2, 184_petDe2_rpoA, 184_rps8_rpl14, 185_rpoA, 186_rpoA_rps11, 187_rps11, 188_rps11_rpl36, 189_rpl36, 190_rpl36_infA, 191_infA, 192_infA_rps8, 193_rps8, 195_rpl14, 196_rpl14_rpl16e1, 197_rpl16e1, 198_rpl16i1, 200_rpl16e2_rps3, 201_rps3, 202_rps3_rpl22, 203_rpl22, 204_rpl22_rps19, 205_rps19, 206_rps19_rpl2e1, 207_rpl2e1, 208_rpl2i1, 209_rpl2e2, 210_rpl2e2_trnI, 211_trnI, 212_trnI_trnH, 213_trnH, 214_trnH_ycf2, 215_ycf2, 216_ycf2_trnL, 217_trnL, 218_trnL_ndhBe1, 219_ndhBe1, 220_ndhBi1, 221_ndhBe2, 222_ndhBe2_rps7, 223_rps7, 224_rps7_rps12e2, 225_rps12e2, 226_rps12i1, 227_rps12e3, 228_rps12e3_trnV, 229_trnV, 230_trnV_rrn16, 231_rrn16, 232_rrn16_trnIe1, 233_trnIe1, 234_trnIi1, 235_trnIe2, 236_trnIe2_trnAe1, 237_trnAe1, 238_trnAi1, 239_trnAe2, 240_trnAe2_rrn23, 241_rrn23, 242_rrn23_rrn4-5, 243_rrn4-5, 244_rrn4-5_rrn5, 245_rrn5, 246_rrn5_trnR, 247_trnR, 248_trnR_trnN, 249_trnN, 250_trnN_ndhF, 251_ndhF, 252_ndhN_rpl32, 253_rpl32, 254_rpl32_trnP, 255_trnP, 256_trnP_trnL, 257_trnP, 258_TrnP_ccsA, 259_ccsA, 260_ccsA_ndhD, 261_ndhD, 262_ndhD_psaC, 263_psaC, 264_ndhC_ndhE, 265_ndhE, 266_ndhE_ndhG, 267_ndhG, 268_ndhG_ndhI, 269_ndhI, 270_ndhI_ndhAe1, 271_ndhAe1, 272_ndhAi1, 273_ndhAe2, 275_ndhH, 276_ndhH_rps15, 277_rps15, 278_rps15_ycf1, 279_ycf1, 280_ycf1_chlN, 281_chlN, 282_chlN_chlL, 283_chlL-IR);

RaxML-style partition definitions
DNA, p1 = 1-24, 25-98, 99-305, 306-1367, 1368-1885, 1886-1920, 1921-2095, 2096-3634, 3635-4384, 4385-4419, 4420-5168, 5169-5362, 5363-6151, 6152-6191, 6192-6369, 6370-7911, 7912-8131, 8132-8203, 8204-8580, 8581-8757, 8758-9521, 9522-9632, 9633-9773, 9774-9861, 9862-10536, 10537-10638, 10639-10801, 10802-10824, 10825-11661, 11662-11709, 11710-11933, 11934-12005, 12006-12099, 12100-13638, 13639-13675, 13676-14085, 14086-14841, 14842-14986, 14987-15319, 15320-15565, 15566-16403, 16404-17150, 17151-17419, 17420-18118, 18119-18295, 18296-22423, 22424-22522, 22523-24136, 24137-24844, 24845-25297, 25298-28534, 28535-29468, 29469-29539, 29540-29552, 29553-29630, 29631-29742, 29743-29813, 29814-30163, 30164-30253, 30254-31591, 31592-31696, 31697-33932, 33933-34106, 34107-34278, 34279-34362, 34363-34421, 34422-34494, 34495-35772, 35773-35844, 35845-37240, 37241-38249, 38250-38302, 38303-39671, 39672-39856, 39857-39946, 39947-40343, 40344-40532, 40533-40788, 40789-40859, 40860-40978, 40979-41052, 41053-41167, 41168-41470, 41471-41601, 41602-43806, 43807-43831, 43832-46084, 46085-46678, 46679-46834, 46835-47561, 47562-47791, 47792-48498, 48499-48622, 48623-49349, 49350-49436, 49437-49794, 49795-50400, 50401-50680, 50681-50753, 50754-51135, 51136-51170, 51171-51670, 51671-51720, 51721-52083, 52084-52156, 52157-52791, 52792-53268, 53269-53279, 53280-54115, 54116-54236, 54237-54478, 54479-56065, 56066-56102, 56103-56641, 56642-56680, 56681-56858, 56859-56931, 56932-57037, 57038-57454, 57455-58933, 58934-59599, 59600-61027, 61028-61308, 61309-61379, 61380-61749, 61750-62721, 62722-63243, 63244-63354, 63355-63893, 63894-64448, 64449-65393, 65394-66083, 66084-66324, 66325-67287, 67288-68412, 68413-68535, 68536-68648, 68649-68765, 68766-68787, 68788-68907, 68908-69159, 69160-70972, 70973-71068, 71069-71228, 71229-71342, 71343-71461, 71462-71535, 71536-71700, 71701-71774, 71775-72087, 72088-72222, 72223-72557, 72558-72758, 72759-72882, 72883-73134, 73135-73333, 73334-73681, 73682-74387, 74388-74501, 74502-74639, 74640-74885, 74886-75459, 75460-75751, 75752-76533, 76534-76583, 76584-77061, 77062-78588, 78589-78746, 78747-78854, 78855-78927, 78928-79059, 79060-79142, 79143-79370, 79371-79518, 79519-80281, 80282-80923, 80924-81114, 81115-81823, 81824-82352, 82353-82524, 82525-82652, 82653-83675, 83676-83735, 83736-84128, 84129-84233, 84234-84347, 84348-84443, 84444-84692, 84693-84815, 84816-85214, 85215-85583, 85584-85693, 85694-86101, 86102-86983, 86984-87113, 87114-87770, 87771-87809, 87810-88190, 88191-88229, 88230-88508, 88509-88561, 88562-88992, 88993-89709, 89710-90109, 90110-90614, 90615-90688, 90689-91065, 91066-91139, 91140-92248, 92249-98788, 98789-100426, 100427-100507, 100508-101139, 101140-101901, 101902-102637, 102638-103360, 103361-103739, 103740-104207, 104208-104259, 104260-104285, 104286-104860, 104861-105092, 105093-106879, 106880-106951, 106952-107146, 107147-108637, 108638-108946, 108947-108983, 108984-109929, 109930-109964, 109965-110033, 110034-110071, 110072-110850, 110851-110885, 110886-111032, 111033-113833, 113834-113950, 113951-114053, 114054-114302, 114303-114421, 114422-114644, 114645-114718, 114719-115452, 115453-115524, 115525-116773, 116774-118987, 118988-120129, 120130-120339, 120340-121095, 121096-121169, 121170-121309, 121310-121389, 121390-121531, 121532-122551, 122552-122792, 122793-124298, 124299-124437, 124438-124683, 124684-125140, 125141-125443, 125444-125584, 125585-126127, 126128-126407, 126408-126959, 126960-127120, 127121-127668, 127669-128647, 128648-129206, 129207-130388, 130389-130491, 130492-130758, 130759-131117, 131118-136478, 136479-136640, 136641-138026, 138027-138069, 138070-138921


## Part 3: Alignment in phylip format

 71 138921
DHAL6 CAAGTCTTTGATATTCTTTGTTTGGGCGAACGACGGGGATTGAACCCGCGCGTGGTGGATTCACAATCCACTGCCTTAATCCACTTGGCTACGTCCGCTTATTATTCACATTTGTTGAACAGAATACAAGTATAACTTGAATGAAACAGTACCAATGTGGATAGAGCAACACTGGCAGATAAAGTAAACAATACGATATTGGTGGGTAGGATAAACAGAGAAATACCAAACCTTTCATTTGATTGAAAGGCTTGGTATTATCTTATCGGTAATTTAAACACGCTAACTAGCAATATGTCAGAATATTATCCAGCTATAGAAAGAGCTTCAACAGCGGCTAGATCCAAAGGGAAGTTGTGAGCGTTACGTTCGTGCATAACTTCCATACCAAGGTTAGCACGATTAATTATATCAGCCCAAGTGTTAATTACACGACCTTGACTATCAACTACAGATTGGTTGAAATTGAACCCATTTAAGTTGAAAGCCATAGTGCTAATACCCAGAGCAGTAAACCAAATACCTACTACAGGCCAAGCAGCTAAGAAGAAATGTAGGGAACGGGAGTTATTGAAACTAGCATATTGGAAGATCAATCGTCCAAAATAACCGTGAGCAGCTACGATATTATAGGTTTCTTCCTCCTGACCGAATTTGTAACCTGCATTAGCAGACTCATTCTCGGTAGTTTCTCTGATCAAACTAGAGGTTACTAAGGAACCATGCATAGCACTGAATAGAGAGCCGCCGAATACGCCAGCTACACCTAACATGTGGAATGGATGCATAAGGATATTGTGCTCAGCCTGGAATACAATCATAAAATTGAAAGTACCAGAAATTCCTAGAGGCATACCGTCGGAGAAGCTTCCTTGACCGATGGGGTAAATCAAGAAAACAGCAGTAGCAGCTGCGACAGGAGCTGAGTATGCAACAGCAATCCAAGGGCGCATACCTAAGCGGAAGCTAAGTTCCCACTCACGACCCATGTAACAAGCTACACCAAGTAGGAAGTGTAGAACGATTAGCTCATAGGGACCACCGTTGTATAGCCATTCATCGGTGGAAGCTGCTTCCCAAATGGGGTAGAAGTGCAAACCAATAGCTGCAGAGGTGGGAATAATAGCACCGGAGATAATATTGTTTCCATAAAGAAGAGAACCAGAAACAGGCTCGCGAATACCATCAATATCTACTGGAGGAGCTGCAATGAAAGCGATGATGAATACAGAGGTTGCGGTCAATAGTGTAGGGATCATTAAGACACCGAACCATCCAATGTAAAGGCGGTTTTCGGTGCTGGTAATCCAATCGCAAAAGCGACCCCATAGGCTTGCGCTTTCGCGTCTTTCTAAAGTTGCAGTCATGGTAAAAACTTAGTTTATGAAATCATCAGAAGCTCCCAAGCATACATATAAGGCTTGTTATTCAACAGTATAATACGATTCATACATCTATGTCAACCAAGATTTATAGATAATTCGTGAATAATAAAACATTAAGAGAAATACGAATCTATCTGATATTCAATATTGATGTATCTTTGAATATACTATATACTCCATATAAATAGATTCTAGACTCCACTCCGCCATGTTATTAATTTCCGGTTTCAATAATAGGAGAACGATTGGGATGGAAATGATCCGATCGGAACAGAAGAATAAATTTTTTACTACAACGGAGTTGCGATGAAATTTTTAGACAGAAAAAACGACTCTTCCGGGTAAATAAACTATTACTCTGAGTAATAGATGAATTGTTTACCACTTTTTTGAATGGAACTCTATCCAGTGCAATATTCTATATAAGAATATGAAAAAAAAATTAGACCGGATTTTGTAAAAATAGTAGGAGTATTTATGCGAATTTGATCCAATAGATATGGGTTGCCCGGGACTCGAACCCGGAACTCGTCGGATGGAGTGGATAATCTGTCCTTTCAGTAGGAGCAAGAAATCTCTCCCCGAACCGTGCTTGCAATTTTCATTGCACACGGCTCTCTTCATGTATCTATTTCATAATCGTCTTAGTTCCCAAGAAGAAAAGCAAAATACGATCGTGAATTGATACTTTCAATTGCTCAATAAGCATTTCATAGGCCAAATAGGGTTTCAATTTGTCTATTACGTTTATTTTGCCAAAAATTGGCCGGGAGATTTATCCGGAGAATATCTGAATGCCAAATTCGTTTTCTCTGTGAGCAGGTCTTTGAGAAGAACGGAGAGATTAATTCTCCCTCTTTGGGGAACGATTTCGTAAATAGTTCCGAACCGAATTCTTCCCAAACTACACGTATCGTACTTTTATGTCTACAGGCTAAAGTTTTAGCACATGGAAGTCGGAGTATATACTTCATCCGATATGAACCATCTTTATTGAAAGATCCACTGTAGTAATCAATAATGTTTCTACAAATTCGATCGAATCGATCAAGAATATCATCATCTTTTAGACCGGTCCAAGCCAATTTACTAATTGGACGCCCTGAAATGTCACAAAACCTTTCTTTAGCCAATAATCCAATCAGAGGTATAATCGGAGCTATTGAATCAAATTCATTGGTAATAAGATCGGTAATGAATAAATCATCTAGCATTTTGATCCTAACCACGGAAGTATTCATTCGAACGCCCAGGAAATAGCCTAAAAAGGAAGAACAATTATTGGATAATTCATCGATCCGTATCCTATACGGTTGGGACCAGAAATGGAAATAACATCGCCAAAAAATTGAAAGATAATATCTCCATCTCCTGACTGGGGAGTGAGCACCCTTCAGAGCCATAATAGATCTTTCCCCATACCTTACATAAGAAATGGAAGAATCCTTCAAAGACCAGATACTTTTTGCTAAATTACGACGGGAAAATATGACAATATGTTCGATCTTTCGATAAGAATGAATTTGCTCGAGAAAAGCTCCATAGGACAACAATCGTGAATGAGAAGATCGTTTCCGAAGGGGAACTAGGAGAGATTCACATTCATAAGCATAATAATTCCACAGAAACAGAAAGAACTTTGTATTTCCTTCCGGAGCGATGAGAATCGATTTATACAAATTCTCCGAACTATTCCGATGTTCGTGGAGAACAGATCGTGATAAGTGTAAAGAAGGAGCATCTCGAACCCAGCGACGAAAGGTTCGAATAAAAATTTCCGAATGAATAGAGTGGGGTATTCGCATATCCGAGATCGAATTGGGATGTGGAAATTTGTCCTCCATAAAGGAAAATATCGAATGAATAGATCGGAAACTCTTCCATTCATTCTTTTTTTCTAGAGAATGTTTCGATCGCATCAAGAACGGAACTTCCAGAACCACTGTCGGACCTTCTAGTACCAATTCAGAATAGAAACTGCTGTTGTGACCAACAAATGGATTTTGATCGCAATTCAAAAATGAAATGATTAAATCATTCTGTTGATGTATTCGACTAATCAAACGTTTTACAGTTAGGAAACTAAATCGATCGTTGGAACTTGAATTTTCCATCGGTTCGAAGCAACTCGATCTATTGAAATAATGATCATAAGCAATTGCGTAAAGATCCTCCTGAAAAAGGAGTGGATATAAAAAACGTCGTTGATAGGATATATATTCTTCTCCGTCTCTTTTGAACTTATCCATTTTGAATAAAACCTTGGCTATGGCCCTTGTGAGAGTAACTTCTTGGGTTATGAAATAATACACGGTGCGATCCGGTCAGGACGGAATAGATAATGATCTATCTGAAAGATAGGGATTCTATTCAAGAGATCTTCTATTCAAAGATATCGTTCGTCATGAGGGATGATGAAAAGACTTTATATTGGCGACCTGATCGCTCTCCTGACTTGTAGAATAAATTGACTTGGTCAGTAAACTATTTTTCTTACACATTTTTCCTCGAATACCTAGGACTCATTCTAGGCGAATCAATCCCTGATCTACTCACGGGAAAAACCTCCCCCATATCGGACACCAATATGCTCTTAACTTCTAATTAGTAACGGGAATTCCTCATTGAAATGAGGAACAGAAGCTCGTTCCTCTGGTTTTACCTATGATTAAAGCCATCCAGCTTTATCCATTGACTCATTTGACTTAACCATGAATTGATTTGATCTTATTTCACAATTATCACATTGGAATAGATGAGCATATTACATATCTATCGATGTATATAATATACATCTCCCATCCGTTTCATTCCTTGCACGAGGTCTGGTTCTGATCGTATCCGATCAGATCAAGTCTCATCAAGATCCTTATATCAGAACGACATGCTGTTTTTTCCACTCGTTACCCTTCCGAGATCAGTCGTAGTCTTACGAACTTTACCGATGGTATGGACGAATTTGTTACTTCATCTAAATGTGTAAAATACCCTAGTCGCACTTAAAAGCCGAGTACTCTGCCATTGAGTTAGCAACCCATATTTGAATATAGATACGAGCGAAGTATAATAAAAAACTTTGAAATACTAACTGAGAAGGGGGATTAAACGATCGTTGAATGAGAGGGATAAAAAAACGATGTGAATGACCAACTCGTCCGTTTATCTATAGATAGACGGTTAATACGTGGATATCAATTTTTATCTACCATTCCCGAATCAAGCGATTTATCCAAATGAGGTTATTTCTGATTCGTCGACCGAATCATCATAATGATTGGAAAGAATCGTTTCAAAATGGTGGACCTAGGAAAAAGATAGATTTCTCCATAAACATAAACAAATTATATTAGCACAATATGCCGTTGTCAATATCCGAGATGAGATGTTCGGGAGAGGGATAAGAATGAATTGTTGGATCGGCACTACATTAGATTAGGACGAAATATTAGGTGCATTAAGAAAGGATCCTGGTTTTTTTTACGGCAGGAACAACGGATGAAATCGTCCCGTTCATCACGATAATTTGTACAGAATAAGAAGCTCCTAAATATTCCATGGGAAGCTCCTCATTCCATTGATCTAGTTATTACCTACATCCGCTCAATCTTTCATCCATCTCGATAGAAAAATTCGAATATTCGTCATCCTCATATGAGATCGCATGGGAACAAGAATGACTAGATTAATATATAGTATCAAAAATAGAAATGGATGGTGAAAGAACAATTGCACAGAGCTAAATATTGGACCCATTCCTTTCCTATGAAGATTAGCTCGAAGTCGTTAAAATACCTTTGCCTTCTCCGAAATATCATGAACAGTTTCTGTAGGCTGAGCTCCTCTTTCAAGGAAATGTAGAATAGCAGGAACATCTAAAGAAGTTTGATCTTTGATTGGATCGTAAAAACCCACTTCCCGAAGAGCTCTTCCTTCTCTTCGAGATTCAACGTCAATTGCAACAATTCGATAGGTAGCTCATTGGGATAGGTGGACGAGAAAGATAGGAAAACGTATATGAAGTTTTTTCCTCATACGGCTCGAGCAATAATAAATTGGATACTTTTTCTATATCTGTACTAGTTATATAAACTGTATGAACTTAGTTTTCATCTTAGTACTTTTCCTTTTCCAAGAGGAGAAGGAGGTAATTCATACTCACAGCTCAAGTATGCTTGAGTAATGCTAGAATATTAGAGGATCTGAATTTATCCACCTCTTGAGCCGTCTTTCACCTATTTCCTCTCTCCATTTCATGTGCAATCTATCTCAATCCTTGATTTCGATCTAGTCGTTCGAACAATTGGAAATGGGATTTTCTTGTTCTGAGATCGATTCTTTTCTGATCATTAGGTCCAAGCTTACTTCGGTGGTCGTCTTCGATCTTCTCGGAATGGCAGCAACGTACATTTCACTATTTGTCCACGTTGATCAATCATACGAACGATCACTAGATAATCGAATCTACTTCTTATCGAAATACTTCTACCTATTATGATTGCTAATCATTCACTTATTTCGATTCGGACGTTCCAATTTTGGAAGTAGACGTAGACTTACAAAGTTGTTATAGCTTATTGGTCTGCACCAACCCTAGATCCTGTCCTCTGATAGACGAATGAACTGATACTTCCTGCTCAAGCTTCGTCATAGAATATTTTTTTCCTCCCAAGGAAGAGTAAAATATGTTGAGCTAAGAGCATCTTCATTCAGATAGAAAATGGTGGATGTTCTAATCCACGGAACCGATCATGTCGTTCAAGTCGCGCGTTGCTTTCTACCACATCGTTTTAGACGAAGTTTCACCATAAGATCCCTGATCCCAGAATTTCTATGGAATTATGAATAGTCATTAACGAAACTGATACGATAGGAACGAGAATCTAATTTGATACACTCCTATTCTATAAAGAAACCTATTCTAGAAAGAGAATAGCATTCTATAAATGGAATCTATTTTCGGAATGACATAAATAAAGCGCCCTAGCTAGGCATTCAACACTTCTTTAGCCGCGTACATTACTTCGACAGTAATGTTCACAATGCCCTTTTGTCGCGCGAATTGTTCGGTATTTCTCTCGACCTTGCTCCTGGCAAAGCGGGGGATTTTACTTAATTCTAGTCGACTTTCAGAATTCCAAATCGGACCTATATCCGTGGATGATGATTTAGTCATTATTTCCTTAGTATCATGACCACCAAAAAGATCTAGGAGATGATCTTCCATACCCAGAGCGAATGTGTTATAAACTGGATCAGCTATTTGATTAGTACCTTCGTAACCCAGAAAGGGTCGATATCCCAGGGAAAAATTTTGGATATGAACCGGTGAGGAAATAACTCCACGAGGAATATCAAGACGTTTACCAATATGACGTTCCATTTGGGTACCAAATAGTGCAGATGGTTCCGCACGAGCGATCATATCTCCTACTTTGATATGATCATCTGTGATGAGTATCTCATCACAAAAACCTTGAATTTGCTCTTTGAACCATTCCGCATCATTTTCACAATAAGTACCTGTGTAACTCACACGAATTCCCATCTCTCGAGCAGGTATCTTAGTGATTGAAGCAGCATGAGTTGCATCGCCAAAAACGACTGTTTCTTTCCCCGTCAAATTCTGACAATCGATAGATCTTGAAAACCAAGCAGCTTGGGAAACAAATCGAGTTTGTCCATCGATGTAGGGTTCGTAATCAACCTCTTTGCTCGATGAGATATGAGCCAGGGTATTAACATATCTCTGTATTTGTCGGATACACTCAGCCATATCTACAGCTCCCATGGGAATTGTGGATATGTAAGGCATTCCAAATTCCTTCTCAAAATACATCGCTGTCATCAAGCCCACTTCACGATAAGGAATTAAATTCAACCAAGCTTTTGGTAAATTTTTAAGATCCTCTACAGATCCTCCTTCAGGAATCACTTGATTCATTTCGATGTCCAGATCTCGTAATAAACGTCTCAATTCACGACAATCGTGTTGATTATGAAAGCCCAATGTAAAAATACCAATTAGATTTGCAGAAGGTGCATCTGTTACGGATTGATCTAATGTTTCTTGTCTATGGGATCTATCCAAATAATATCGAACCACTTGTTCCAAAGTTCTATCTGCAGCCTGGAGCTCATTCACTCGATAATGATCCACATCTGCAAAAATTACGTTGGAATCGGAAATTATGGATGCTCTATCTGCAAAGTTTTGTAAATCCTCTTGCAAGATACTAGAAGTACATGTAGGTGTCAATATAATAAGATCGGGACGTTCTTCCTTATCTTTCCGAAGGACATTATCAACAACTTTTTCTTGAGATCCACGTGCTAGTACGTGACGATCTACTGTACTAGCAGTTGCGGGAGTAAAATCTCTCTCGCGTTCTAACATTGAACGCATTACATTGAAATAATCATCTCCCAGAGGAGCATGCATGATGGCATGGACATTTTTGGAGGAACTAGCTACTCGTAAGGTTCCAATATGAGCAGGACCGGCATACATCCAATGGGCTAATTTCATAAATTAGACTTTCTTCCAAATTAATACGTGTTCCCACCCCACATCACAGAGATATCCCTTGTCATATCTATATCATTGGAATCGCATTACCTTTCGATAGGTATGTATAATATATGAAATGATGAAAAAAAGAAAGTAGAGATAAAAGCCCATCGAATTTACCATTTCTATTTCGGCAATTGGACAAGTAGATAGTAGTATTTGTTAAAATTTAATGATTCTGGGGCGGAAGGATTTGAACCTCCGAGTAACAGGACCAAAACCTGCTGCCTTACCACTTGGCCACGCCCCATTTACATCTGGTGCTCCTCATTTCTATCTGATGCTAGTGAATACTAATATTCAGTAGTTTGTCAACCTATTAAGATCCCAGATTACTTATTTGGATCCAATCATAATTTTTTTCTAAAAATTGGAGAGATCTCTCGGGGTCTTGGTAGAATTGGATATAATGTAAGGGAACAAAGAAGAAACAAGAATATCCATCCATTGGTCATTCTTCATCAGATTGGGTAAAATCTTCCATGAAGAAAAATAAGTAGGAATGAGAAAAAAAAGATCCCTTACAACCCAAAGAATCTCTAGTCAAACTCGCCGAAGAGCTTCAATTGATCGACAAAATCCTCTTGGAGCTTTATCTCCATAATGTTGATTCATCGGAGGAGAACAATGCCAGCTATGCCCAATATTTGTCTAGATAATGTATTTTATTTGAGTGATCCCTTCTTGGCTAAATTACCCGAGGCGTATGCTATTTCCGATCCAATTGTAGATGTAATGCCAATTATCCCCGTATTTTTTCTTCTTTTAGCCTTTGTTTGGCAAGCTGCTATAAGTTTTCGATAAAAGTTGAAAACTTCGATCCTTTGGGGAGACAAATGACAAATTTACCCGATCCAAAACCAATCATGGTTCAATTTTTTCTATATATATGAAAAGTGATTGGATCGCCCAAGAGGGTTTTATATAACCCTTCTCCCTCGTACTGCTCATTTTGTGGGGCTTTCTGGTTCCCTCCCAATGATACCATATCGAAATCCTTCCGAGCTAAAAAACTTTCTACTTATCTCAGTCCATTCAAATTGAATCAAGGCTCAGTCCGAACTATTTTGTATTGATATGAATAACATATTCCCATTAGATAAATATTCGTTCTATTAATAGAATGAGTAGGAGTGGGAGTGGGAGTGGGAATTTCCCACCTATTTCATTCCCCTTACAATATTTTCTCCATCGAACGATTAGGCATACTTATTCTCTGATCACTTTTCAGAGAAATGGCAGAACGATTTATTGCGACGGTCTCGGAATTGTTTGATCCCCCAACCGATTAGTTGAACACAAATTAGTTGAACGAGGATTCTAATCCCCATTTATCCGTTTGTTTTCTATTGGATACCGGGCGGAGAGGGGAGAAATAAAAATGGAAAAATCGAGAGAGAAATTCTCCATCTTCTCCCAAATTGATCTCCACACATGACTTCAAAATTGAAACAATTTATTTCTTCGTAAAAAGAATCTTATTCCTTGGTATTGAAGTAGAAATATGTGGTACAAAGATTGATGATCTATTCCATTACACTTCCAATACTGATCCCGGGGATTACGTAATGCTTACTCTTAAGCTGTTCGTTCACACAGTAGTGATATTTTTCGTTTTTCTTCTTATCTTCGGATTCCTATCAAACGATCCTGGACGTAATCCTGGACGTAAAGAATAAGGATTCTCTATCACGGGAAAACAAACAAACAAAAAATCAGAAAGAGAAGATAATCCATATCTACAGATTCGAAAGAATAGATCTTTTCCGTAGAAAGATTCGGAGTCTATCGATTTGTAGGATCAATCTAAAGTTATTGAACGGAGAGAGAGGGATTCGAACCCTCGGTACGGATAGCTCGTACAACGAATTAGCAATTCGCCGCTTTGGTCCGCTCAGCCATCTCTCCAGATTGGAAAACCCAGTTTGAGTGTAACACAATGCTGAAATGAATGTCTATACCCTATGAAATATGTACGAATTCTATTCGTGATAGAATTACTATAGCGATTGCTCAATAAAGATCAACATTTCCAAGAATCCAATCGTATTGTTTATTCCGTCCAGAATGATTCTTCACTTTCCTTAGCCTGGCCAAATACTGGCCAGGCCATTCTTTTTTTGTAGGTAGGAATAATTGAACGAATCATTGATACAGTGCTTTACCTGATCTGAAAGCTGAAATACTTATTATCAAAGCAGCAATAAGAGCTATCGAAATTTGGTTCTCTGATATAGATGTCATCTATTCATCCCCTCTCCAATCATTCGAAATGGAAGAGTTACACGGATTAATCCATTTCTTACTTCTCAGTATCAAGCCTTCTCCGAATTCTCTGGATATTTTAGTACATGAATAGGCTCTCTATTATTGTAACGATCTCAGCCGCTTAAGGCTATATATCTTGAAGCTATAGATGTTCCCGATTCGAACGTGACAGATCCGGTGAAAGTTTGGAGGAGAAAGAATGGAGAAGATAAAAAAAGAAGTAAAAGAAAAAGAGAAACGATTGTGGAAAACGATTGATCTTGACAAAATTTTATTCATCCATTAATTTGATAGGATCAGAGGGGTTTAAATAGAATGAATCTAGAGATTATTGCACAACTCACTGTTCTGACTCTGATGGTCATATCAGGCCCTTTAGTAATTGCTCTATTGGCAGTTCGCAGAGGTAACTTGTAATTCTACTAAGCCATCTCCGGAAATGAAATACTATTTTCTCAAGTATTGAGTGTTCGGGGGTGGAAATCCAGAAAGAAAATGATAGGGACTTTCACTAGTGGTTAGTAACTGCTTTCCTCCCTGTTGGACAAAAGATCGATCCGTATGCTACAATCAAATCGTAGCGGGTATAGTTTAGTGGTAAAAGTGTGATTCGTTTCATTACCAACTCAAATAGTTGAAGGATCTTTCAATTTGATCCATGTTCCGATCGAAAGCTTTATTTCTAGATAGGTTCAAATCCTCCCCTATGAATGCCGTGGCTCGGGAATAACATAATCCTCGTAATTTGGATCTGGAATGAGAAAGAAGAACGCACTTCCGATTCCAAGATGGCGAAGCAGAATATTTTCGAAGTTAGATCGATCTTTTCAATTTGATTAGTCACAAATCCATGGATGAAATCCAAATCGATTTGGATTTTTCTTCTTTTTTTTTCATCGTAACTAGATATTCAATTTCCGGAAAGAAGAAATTGGAACCAAATAGCTACAGAACGATGACTTTGGTTTACTGGGGTCCTCGGCATTTCGTTCGGGCTCGATGAAAACGATTTTCCTAAGGATTGGAGTCAGTAGAAATAGGGAACGAAGTAACTCGAAAGATTTTTTATTACAATATTGAGACTTTCAAATTGTATCCTTCTGGAGGGACCATCTATGAAGTGAGTCGATATTTCACGGGCCCATTCACATGAAAAAAAAAAAGAGAGAGGAATGAAAAACTAACATAGATGTTATGGATCCAATTCATAGAACAATTCGGATTTGATAGAAAAAGAAGAGAAAAACGAAGGGAGAGAAGAGAAACATAAAGAAGATCCGAATCCGATCTCTTCTCATCAATATTCGATTTTAGTCTTACTCTTCTTCATACCCCTTTACACCCTATCTATCTCCCATGGAGGAGCCGAATGAAACGAAACTTTCATGTTCGGTTCTGAATTAGAGGCGTTGAAAATTAGTAATTAACGTCGACTATAACCCCTAGCCTTCCAAGCTAACGATGCGGGTTCGATTCCCGCTACCCGCTCAGATTCCTGATTCAATATATATCAAGATTTTCCGCGGAATATATAAATATTTTCCGCGGAGATCTCCCATTAGAAATGAATTTTCCATTTCCATGTGACATATCTTCTATTTTTTTTTTTTTTTTTTTTTTTTTTTTTTTTTCAGAACCTCATTGTGGACAGATAAAGAAGTGAAATTGTCCACTAATTCCATTATGGAGAATAATAAGAAGAAGGAGAAAAAGCGTCCATCGTCTAATGGATAGGACAGAGGTCTTCTAAACCTTCGGTATAGGTTCAAATCCTATTGGACGTAATACTTTTCAATTGTTTCGAATTGCTGCGCTTACAGATGCACCGAGATAGACTCTTCAGCTCTTCCCCTTGTCCCGAACGGCTCTACCAAAGGATCAAATATTCTCTTCTGTTCTCGAAGTCAAAAAAATTTCGATATGTTCCTTAATAGCCTCTTTCAAAAGGGCTTCTGCTTGTTCAGTGAATGTCCTAGTAGAACGTATAATTTCTCCGAACTGCGGTTTATTAGTTATTAAATATTCGCGTAACTGAACGAGAAATTTTCTCACCTGTACGATCTCTGATATATCTAGATATCCATTCGCTCCAGTATAAATAGTAGCTATTTGTTCCTCCACTGTCAAAGGAGCTGATTGAGACTGTTTGAGCAACTCACGTAATCGTTGACCTCTTGCCAATTGATTTTGAGTAGCTTTATCAAGATCAGAAGCGAATTGCGCGAAGGCTTCTAACTCTGCAAATTGAGCTAACTCCAATTTTAATTTTCCAGCTACTTGTTTCATAGCTTTAATCTGAGCTGCGGATCCTACTCTAGATACAGAAATACCCACATCAATGGCAGGTTGGATCCCGGCATTGAATAGATCAGCCGATAAGAAGATTTGTCCATCGGTAATGGAAATTACATTGGTCGGAATATAAGCCGAAACATCCCCAGCTTGAGTTTCAACTATTGGTAAAGCAGTCATACTCCCTTCACCTAACTGAGAACTTAATTTAGCTGCTCTTTCCAGAAGACGGGAATGCAAGTAGAAAACATCTCCCGGATAAGCTTCCCGACCAGGTGGTCTTCTTAATAGAAGAGACATTTGTCTATAAGCTCGCGCCTGTTTGGAGGGATCATCATAAATTATTGGAGTATGTTGTTCCTGGTACATGAAGTATTCGGCCAAAGCCGCCCCTGTATAAGGAGCGAGATATTGTAATGTAGCGGGGGAATCTGCAGTTTCTGCCACCACGATGGTGTATTCCATTGCGCCACGTTCTTGGGAAGTATTAACTACCTGAGCCACGGAAGAGGCTTTTTGGCCAATAGCTACATAAACACATATTACATCTTGACCTTTTTGGTTGATAATAGTATCTGTAGCTACTGCTGTTTTACCGGTCTGCCTGTCCCCAATAATTAATTCTCGCTGACCGCGCCCTATAGGGATCATAGAATCAATAGCAATAAGCCCCGTTTGAAGAGGTTCATATACGGAACGTCTCAAAATAATACCTGGAGCAGAAGATTCAATCAGTCGAGATTCGGAAGCTGAAATTTGACCTCTGCCATCAATAGGTTGGGCTAGAGCATTTACAACACGGCCCAAATAAGCATCACTTACTGGTATCTGAGCAATTTTTCCCGTTGCCCTTACGGAACTGCCTTCTTGTATCATCAAGCCATCACCCATTAATACAACTCCAACATCGTTCGATTCTAGATTTGGAGCAATGCCTACTGTACCATCTACAAATTCCACTAATTCACCTGCCATTACTTCATCAAGACCATGGATACGAGCAATGCCATCTCCTACTCGAAGTACGGTACCAATATTAGCAACCTCTACCTCTTGATTATATTGCTCAATCTGTTTGCGGATAATACTACTAATTTCGTCGGGTCGAATAGTTACCATTGGCATTCGTTAATTCTCTTTCGAAAAATAAGACCTGTAAAAGCTAATCAGTTGTGTTTCTCATGGCTCTGAGCAAGCCGATACTATGATTGATCGTACGTAGGTGTAACTCGCTATTCAAACGACTATTCAGAGTTCCTAGAGCTCTTCGCAAAGCTTGACGAGAAACCTGTTGTCGGACCTGGTCAATTGCTCTTTGTTGTTCAAAGTGAACGGTCTCATTTTTAGGATCCTCTAATCGTTCCAAATTTTCATAAGCAGCATTGATCAGATCCTCTTTTTCTCGTTCTATTTGGGAGTATCCATTGACTCGGATCTCGCCCGCTCTTCTTTCTACTTCGCGTAAGCGAGTCCTAGCTTTTTCGAGCTGATCGGTAGCTCCTTTACATAGTTCTTCCGAATTGCGAATAGTATTCAATATTTTCTGCTTGCGGTTATCTAATAAATTACTTAATGAAAGTAGATTCTCTATTCATGAATTTCACGAATTCATAATCTCTTCCCAAACCGAACATGAATCTTTCGATTCATTCGGCTCTCCCGCTCGGTTATTTATGGGACCTATAAATCCCCTTTTGATACCGAGCCTGCCCTCCCCGTTCATATCATGGAAAAATTAGGATCAATCTATAAAAGACCGAGATCTCCGGAGGGCTCTTCCGACCAAAAAGGATTTTCAATTCTCGGCAAACGGCGGAGTTGTTTCTTCTTCTTCTTTTCTACCCTTCCTTCTTTTTTCTCCTCATTTTTTCCTTTCTCTTTCTCTTTTTCTTCCTTTCATTTGTATTCCCTTTTTCCTTCTCTTGAATAATGTCTCTTCTATGTAGGTTGTCGGTTCAGCTTTGAAATCAAAATTGGATGTAAGATTATTACCATTTCCTCAGTAAATAGATTCAATAATTCTATCGATATGAATGTCATATATCGAATCAATCTCCAACTATGCCTTTTGAACCCATCTCGTATTGACACAGTGGTGGAAAGAGTACCCAGTTGTGCTTAGACTTCGAGCAGTTCAGCCTTAACCATTTTAGCGGTCTTCTCCTATCGATTGGTAGAAACTAAGAATTCATTTCCTAATCAATCACGAAATGCTATAGTTCTTCCATATTCCTCATTCAGAAGTAATTCGTTGAGATCATGCACTTCACTATCTCCGAAGTGCAACTGGTTGAATCCAGCCATATTATTCAAATATACAACCCGCACACACTCCCTTTCCAAAATAGATCAGTACACCAAGCACCACACTTAGATTTATTAGATTTGTTCCTAAAATATTGGTATTAAAACCGAAACCTCCAGCAGAAGGCCAATAACTCAAGAAGATAGAAGAATCAATTCCATTTTCCATACGCTCTCCCCTTATAAATAAGGCTATTGAAGTTTTATAGAGTTTTTTTTCTCACTAAACTCTATCTCTTGTTCCAGTTCCGGATAAGGATATTTCAGGGACTTATTTAGTCCCAGGTCCCTTGTCTATAGGGATAGAATTGCAAAATACTTCGCTCGCCCTACTCCCTACCACGAAAGTCACGAATCTTTTTGAACGGACTAAGTATGGAAAAAGAACTGATCATTTGCTCATTCCCCGGATTGGCCCCTCCCCTAAGAAATTGGCTGAACAAAGAAATTCTTGGGGGGACTAATAATGACAAGGGGTACGGATCTCTCGACGTTTCCGGGATCAAACGAAGGGATTTGCAAATAAAAGTGCTAGCGCTACAACTAGTCCATAAATAGTTAAAGCTTCCATAAAAGCTAGACTTAGCAGTAAGGTACCTCGTATTTTACCCTCTGCTTCTGGTTGTCTTGCAATACCTTCTACAGCTTGGCCCGCAGCAGTGCCTTGACCAACACCAGGTCCGATAGAAGCGAGGCCTACGGCTAATCCAGCAGCAATAACGGAAGCAGCAGAAATCAAGGGATTCATGGTAATCTCCTCCTACTAAGGTTGAGAAATGGTTGATAATGCGACAATTTTATCTATTGATTGTGATTGCTCACCAACGGTTAAATTATAGAACGATTCAGTTAGAGCAACTGAGGACCAAAAATGTTCCTTATTAAAGGGATGGTATCACCGAATGAGGAAAACGAACAGGAAACCCTATTTCTATGTCCTACCCCTACACAAATATTTATTATTATTACATGTCCTAAATATACGCAGATTTTCATTTCTTTCTCTATCCACTGAGGAGATGTAATAACTTGCATAATAGTCCATCTCGATAAGTAATTCTATATCACATCTATATAGGATCTATTGATCTATTCATATCATGTATGCATATAGATTTCATAGCGCGAACTACATACAACATCGTATACAGGTCGAATTGATCCCTTAAATCCGGGAACGATAAATTCGTTGTTCGACGCCGGCCGGACCGGAGTACATATTTTACTCAACTAACTCCCATTCGTGAACCTGTTCCGTTATCTTTCCATATATAGATATGAATGTACAAATAGATCGATCTGATCCATTCGATATAGGGATTCGACCAATTCATAAAAGAAGTAGTTCATTGATCGAAATTCTTATTACTATAAATGAGCAATCGAATCTTCAATCAACCAGGTATACAGGTATAACAAGGATGAGAAGAACAGGGATATGGATTATTGAAAGCGGAATCCTTCGAATATTTTGAAACGATTATACCGAGGAACATTCCACGTTACTTTCGCTCCTACCATACATCTAAAGTTATCTATAAGTTGGAACAAGTTTGAGAAAATCTCCTGTTCAATCGGAAAGTAATTTAATGATGACCCTCCATAGATTCGCCTATATAAGCTGCGGCTAAAGTTGCAAAGATCAGAGCTTGAATAGCGCTTGTAAATAATCCTAGAAACATTACAGGTATAGGAATCACCAAAGGTACTAGAGAAACAAGAACGGCAACTACCAGTTCATCGGCTAATATATTCCCAAAAAGTCGAAAACTAAGTGATAAAGGTTTCGTAAAATCCTCTAATATGTTAATTGGTAAAAGTACTGGGGTTGGTTGAATATATTTGCCGAAATAACCTAACCCCCTCTTTGCAAGACCTGCGTAGAAATATGCTACTGACGTGAGCAAAGCTAGGGCAGCAGTAGTATTAATATCATTTGTAGGTGCAGCTAACTCCCCATGAGGTAATTGGATCATTTTCCAAGGGAGGAGGGCACCTGACCAGTTAGAAATAAGAATAAATAGGAACATAGTTCCGATAAAAGAAACCCAGGGACCATATTCTTCTTCCCCAATCTGAGTTCTGGTCAAGTCCCGAACGAATTCGAGAACATATTCGACAAAATTTTGACCATCGGTCGGAATGGTTTGTGGATCCCGAACAGCTATAGTAGCCGAACCTAATGAGATAGCAATTACAACCCAGGAAGTTATAAGTACCTGTGCATGAACTTGAAAACCCCCTATTTGCCAATAGAAATGTTGACCCACTTCCACGCCAGATTTCTCGTAGAAATGATTTAGTGTGCTAATAGGAGATTGTACAATATCCATATTACTCCTTACGAAGATTCACTTCAATAAGAAATGATTTTGGTTGAATGACTGATTCCTCGATTCTATCACTCTCATGACAAATTTTGGCCATGAAATAATGGAATGGTCATTTCAATAAGAATATTGATAGTAATTTTAATCTATTCTCTGCTATTTTGGAATAGTAGCCAACCTAATCAATTCGTTCTTACGAGATCTAGGAGTAGTAGCCAACTAAGTAAATCTAAAGGTCCCATTTTTGGAACAAGTAATTCACTTTTCATTAATTAAACGCTATGTCGACCTTCGCAAATTGCTGACGTTAATTTGTTCAAGATCAATCGGATTGAAGCTCTAGCATCATCATTGGCAGGAATTGGGACATCTATGAGATCGGGATCACAATCCGTATCGACTAAGCAAATTGTTGGAATACCCAAAATTATGCATTCCCCGATAGCAGTGTATTCTTCTTGTTGATCGACAATTATTACAATATCAGGTAAACTTGTCATGTATTTAATCCCACCTGGATATTTTTGCAATTGGGACAATTGTCCCTTGAGCATTGCTGTCTCTTTCTTTGGAGGTCGATTGAATCGTCCCGTATCTCGTTCTTTCTTCAAATCTTTGAACTTCTGAGGTCTTGTTTCTGTAGTGGACCAATTAGTTAACATACCACCAAGCCATTTTTTATTTACATAATGACATCGAGCTCCTATAGCAGCTGATGCTACTAAATCCGCCGCTTGATATTTCGTACCAACTATTGGGAATTGTTTTCCTTTACCTGCTGCATCAAACACGAAATCGCAGGCTTCTGATAAGGAACGAGCAGTTTTAGCCAGATTGATAATATGAATACCTCTACGCTCTGTAGAAATGTAAGGTGACATTCTGGGATTCCATTTCCTAGCTTGATGACCGAAATGAACTCCTGCTTCCATCATCTCTTCCAAATTAATGTTCCAATATCCTTTTGTCATTTCCCCTCTATTCTTCTTTCTCGAAAGAACGAAGTACCATAAACTGGAATATCAAATTATTCCGGCGGAATTTCTTACATCTCAGAGATCGCCTGTTCATATCGTATCATATCGTATGTGGTACGAGCTATTCCTTCTATTTCCTATTCCTATTATATGATCAATATAACAATAAATTCATTTATCAACACTATTTTCGCATAATGGTTGTTTCAATGTATTGTGATAATTATCCTTGATGGGAGAAACAGATACTTTTCCATGATGGGAGAAAATATCTTTCACTTTGTTGTTAAATAGATTCTTATTTCCCGTTCTCGAATCAATTTTGTTCCGTTCCTCCGAATGGCGAAGAAACCGCTTGAACCCAGTACCGGCAGGTATTATCCCCCCGAGAATAACATTTTCCTTCAAGCCTTTCAACCAATCAATACGACCTCGGAGAGCAGCTTTAGCCAAGACCCGAGCAGTTTCCTGAAAACTCGCTCCTGATATAAAACTTTGAGTATCCAGAGATGCCCTCGTTATTCCCAATAACACAGTTCGATAGTAGATTGCCTCTTCCAGAGCACGATTCATTCTTTGTGCTCGTGATAATTCGATTAGTTCCCCGGGTGAAAAAACATCAGCCATTCCATCTCCCGAAATGAACACTTTCGACGTCATTTGGCGTACAATAATCTCTATATGCTTATCATAAATTCGCACTCCTTGGGATCGGTAAACCTTTTGAATTTGATTGACCAGATGGATCTGACTTTGCTCCATAGTTATCCTAGCGCTGATGAATAAACCCCAAAGGCTTCCAAGGGATCTTGTCATATCTTCGTTCCAATCTTCGAAACTTTCTTCCAGATTCCTCGGTATTGGATTAATCGAACGAGCTTCTGATAATTGTTCAACTTTAGGAAGACCTTGAATTGTATCACCGGATTTGGATCTTTCATATATCAATGTTATCAACGTATCTCCTTCGTCAAGAAATTCTCCATAATGACCATGAACAGCTGCCCTCCGAGTAGCCAAATAGGGTTTAGCTGATCGAATTACTAAATATTCCTCATGAACGGCTATAATTTGACCAGATCCGGAGAGTGGTTTATCCTCGGATATACATACACTTTCGCGAATCAATTGTCCAAGGCTAACTGCTGGAAGTTTTTTTTTGCAAAAATTGGATAGGGGAGAACACCAATTCGAATTGAATAGATTGAAAATTATGTTCCTGCATGAATCGAAATTCAAAATTCCCGTATTTCCACCCATAAAATAACATTTAGATACTTGGGAAACTTTTCCGGAATTGTCGGAAATTGAATGTTTATTTGATAAGACCTTATTATAAGTTATCAAATGAGGGGATGGGAAACGGTTAGCGATACTATGTAAATTACCCAATAGACCCGACAATTCAATGATTTGCATCATGGGATCCTCTTGAATTGATCTCTTTACCGTATCATAATATTTCGAACCACTGAACAGAACAGTTCGAGAACAGTCAGATGGCGACAAAACCGCGAACGATCCACCTTCTTTCTCCTCATTAGGTAATGTACGAATAGTCCCTTGATGCTTACTAAAGAATTGACTACCCCTATTGGAAGAAAAAGTATTAGTTTGATCCGATCTGTTATGGAACAGAAATTTGGAACCTGTTACATTCTTCCTTTTTCCCCCGGGGTATTTCATCAAACTAATTTGAAGAAAGTTTCTAACTACCTCATTTATTCTTACTTCAGTAAGAAAGGCATAAGCCTCCTCCATAGAATCTTTTTGTTCCCAATTCAATACCGAACAAGTTCGAACTAATTGGATACTTGTGTCACTAATTACTTGAATTTGTTCACCATCTCCATAAAGGATATAATTGCCAACTTGAACTTGCAAGTTGTCCTCTTCCCCCAATAGATCTAGGTAAAAGGGTGCTGTTCTATTTGACCCATCGTGTATTCCATATTCCGCGGCAGATCGGACCGGAACAAAAGGCTTCTCCTTATGAGGTGTGATCCATTGGAAATAGATCCAATTTACAGATTGGAATTCATCAAAGATGATTTTTCCCGGTGGTATTAAAGTGCCGTTGTGCCGAGATATTTCATGTATCTCCCCGGGGAAATAGATATCTCCAGGCAATATTCTCACTTCAATCTTTTTTCTCATTCTTTCTATCCGAACTAATCCGCCTACTTGGCTTTCGATATTGAAAGTGATTTGTGTACCTGTTCGAATAATACTACCATTTCGTACCATTATCGACGAAGATTCGTGTAGGATATGCACTTCTTCGGGGATGAAAAGGAAGCGACCTCCTTCAATTTCATATTTCGGTCTGGATCCTCTTGATCCTTGATCTTCGAGAAAATCATCTTTTTTCTCGATTGAATCAATTCTTATGTTTCCATATTTTAGAATTCCTGAACTATCAACTCTGTATTGAGGGTCATCCAAAACGGCTAAAATGTGATTTCTCTGAAAAAGAAAATTTCTGGGTATTCTAAGAATAGAATTAGGACAAGGTATTCTTCTCTTTTCTCGTTCTTTATCGTATCGCAATGGGACGATTAATCTATTTCTTTGCTTTTTGCCTAAAATCTTGCAGTTATCAAAAGGAATGGTAGAATATATGGAGTCCCAATGCTCATTGGACATAATCCGATCAATTCCTGAATAACCTGATATTTTTTCTTCTTTTCCAGAGAAGTTTGAGTCAACTGATTTGTGTTTCACTCGATCTTGATTCACCGAAGAATCAGAAAGTGATTTATGTTTGGCAAGAGGAAATTGAATATTCACTTGATCTTGATCTTTATAAAGTGGAAAGGGTACTACACCGGATTCGTACAGACCTCCCGATAATACCCATAAATAACTTGTCCTGAGTATGAGATGAACATTACCATGTACATTTTCAGGTGCATGACACACATTGGTACTCCAGTGCATTTCTCCCTCTAAGTCGGAATAGATATGTTTCATAACTTTTTCCTTTGAAGGAGATGTTCTAGCACGAGCTTCGGCAATAACTTGTTCCGATTCCACATATTGATCATTCTGAACCAAAAGCAAACTTTGTGATGGAATGGTTAAACTATGTACCTGATCTTGACCATCAATAGTGATAGATAATTCGTTATGGCATATAGAAGCAGGATGTCCGTGACGTGTACGTGTAGGATGAACCAAATTTTCATTGAATTGAATCTTTCCATTGAAAGGAGCTCGTACATGTTCTGCAATATCACCTGTAAATACCCCTCCGGTATGAAAAGTTCTTAGTGTTAGTTGAGTTCCTGGTTCTCCAATTGATTGGCCCGCAATAATGCCTACTGCCTCTCCTAATTCGATCAAGTTACTATGAGTAGGACTCCGACCATAACATAATCGACAAATCCGAGATAGACTCTTGCAAGTAGGAGGGGTTCGTATATATATTGGTTGTGTTCGAAGGGTTCTTAATTGATCGGCAAGTCCAACCCCGATATCTTGATTGCGCGTGGCAATGCATCTCTTATTTATATGGACATCGTCCGCTAACACACGACCAATTAGTGTTTGCAGAACAAATTCCTTTTTGATCCTCTCTCGACCTCGAATGGGACTTACGGAAATACCTCGAATAGTGCCACAATCTGCTCTACGTACAACGATGTGTTGAACTACTTCAACAAGTCTGCGCGTGAGGTATCCAGCATCTGATGTTCGCACAGCAGTATCCACAACCCCTTTACGAGCGCCATAGCAGGAAATAATATATTCTGTCAAAGAGAGTCCTTCGCGGAAATTCCTTTGAATAGGTAAATCAATGATTTGTCCTTGAGGATCTGACACTAATCCTCTCATACCTACTAATTGGTGAACCTGAGATGTATTTCCTCTAGCTCCCGAGAAGGACATCATATGTACTGGATTAGAAGGATCAGTCATTCCAAAATTAGGATTCATTTCTTGTCTCAAATATTCACTTGTAGCATACCATGTCTCGATCGATTGACGTAATTTTTCCACTGCATATACATTCCCATAATGATGATGTTTTTCCGAAATAGAACCTTGTTGTTCCGCATCTCGGACGAGCCATCCTCTGGATGGTGCTGTTAATAGATCATCAATTCCTAACGAAATAGCTGCATCAGTAGCTTGTTGGAAACCTGAAGCCTTAAGTTGATCCGAGATATGCGATGTATATGTCATTCCGAAGTGATCTATTAATCTGCTAATAAGTTGTTTCGTGGCAATTCTATTCATCACTTTATTATGAAAGAGCAATTTAGCCCGTTCTGTCATAGGTAAAAACCTCCACATTTTCGTGAACAGGATTCAGCAATGAGTTCAAGCCAGTTATTAAAAGGCTTCCTCGATCTCTATTTTCGCATGAATGAAATGATTATGGGACTGATAACATCATATTCTGATAGCTTTTAGTGATTTATTCGGGTGTTCAGAAGCCCGAGAAAAGCCTTGTATGGCTTCTTCTATTTCCCGATTGAAACGAATACGACCAACAGTTGTCCGGATATATATACTAAGTATTTCTCCCATCATACTTCTGATTATTCTATAATGTTCATGGATTTCACGGAAGGTACCCAAAGATTCATATTGAACCTCTATAGGGGCTTCTCGGTTTACTGAGGTAGTAATACGTAGATCTACCCGCCACCGGAGCCATAAAGGGCTGTATAAGTGAATTCGTTTTTGCCGATAAGCTCTGAGCGCATCATCATAACTAGAAAAGGAAAGTTTCTTGCAGTAAAATATCTTCTTATTGGAGTTATATGGGTGGTACCTATTCCCATAAATACCTTGATTATTTTCGACCGTTAATATATAAAGTCCAAGAAGCATATCCTGAGTTGGTACAGAAATAGGATCTCCAATAGCTGGATACAATAGATTTGTATGAGAAAACATAAGTAAACGAGCTTCTGCCTGAGCTTCCAGAGATAGAGGTACATGAACAGCCATTTGATCTCCGTCGGAGTCCGCATTAAATCCTCCACAAACCGATGGATGTAAACGAATGACACGTCCTTCTACTAAAATAGGTTGGAACGCTTGTATGCCTAATCTGTGTGAAGTAGGTGCTCGATTTAACGATACGGGATGCCCTTGTAAAACTTCTTGAAGTACTTTCCATATAACGGGTTCTTTATCTCGAATTATACTTTTAGCGGCTCTTAGGTTGGGAGCAAGATGTCGTCCAATCGGACCACGAATTACAAATGCTTGAAAAAGCTCTATTGCTATTTCTCGGGGTAATCCACATTGATGCAATGGAAGGGAGGGACCCACCACAATGACAGAACGACCTGAATAATCGACTCGTTTCCCAAGTAAATTCTCACGAGATCTTCCTTCTTTGCCTTCGATCACATCTGAAAACGATTTATAGGGTCTATCACGACTGTCCTTCATTGGTTGTCCACGGATGCCATTATCGAGAAGTGCATCTACAGCTTCTTGGACCAATTTCTTTTGACAAATAACTAATCCCCCTGGCGCAGATCCACTTCTTGCTGATAAATTGGTAAGAGTATTATTCCGATGGATAACTTTTCGATAAAGTTCATTTAGATCTGAAGTAATTAGTTCACCTTCACTTAATTGAACGATTGGTCTCGGTTCGGGAGGAAGAACTGGTAATAGGCATAAAACCATCCATTCTGGTTCTATATTTGTTTGGATGAAATGTTTAGCTAATTCCATGCGTCTAACTGAAAAATCCTTCCTTCTTTGAATTTTTTCATCTTCCCATTCATTCCCAGTCGATTTTTGTTCCTCTAATATTTTCCATTCCATATACGAATTAGCCATAAGAATTCGCAAATCCGGACCAGCTAGTTGTTCCCTGATAGCATCTCCCCCAGTAGCTATTTCTCTATTTTGAAATGCCCCAAAGCCCTGAGCAGAGAGATAATGAGGGAGAATATCTCCCCAGGATTGAATATCATATTTGAATGTACCTCGTGATCGTAATGAAGTTGGTTTGTTAGCTATGGGCCTAGCAATAAAAAGATTGGGATAGGTTCTTCTAGGATTTTCCCCCCCCACAGAATCGGACGTGAAAGTTTTCTCTCATCCGGCTCAAGTAGCCATACCAAACGAGGAGTTATTAGTTTCAAAACTATTTCTCGCTCCGGGTAAAAACCAAATAGCTACTCTTTACTCAAGTTCCAAGTGAAATTTAGTATTCCTTTACTATTTGTATTACGACATAAATAGGAAATTCTTGAGTAGTCTCCTTCCCCTCGAAGGATACATCTCTTCACGAAAAGACTCTGACTTCTTCGAAACTCATAAGGGATTTACTTGTCCGTATCTGTTCCATTTGATTGATCCTTTAGGTCCTTGCTCTACTTCGATGGTTATAATGTTATTTGGAGCATATATGCGATGAATAGACTCCTATAGCCATATCTGACGAATTGGTCCGGAATACATCTATTCAAGGATGATCAAAATGGAAAAGAATGACTTTTGGATTCCATTATACGGAAGAAAAGAAGTGTTTTTCACGAAGTCTAATTAGCAATTTGATATGAAAGATATCAACCCTGGACCAATTCCTCTTTCTCAACATCTCTCTAAGATGCTTATGATTCTGAGCTTCATGTTACTTATCCCGAAAGACATGTCAGAGCTAAAGGCATCCCAATGAGATTAAATAGGATGACAGTTCCTTATTATGGATCTGTAGAATTGGAACTTGTGATCAAGTCACACATCGCAGTATACTGGGCCTTCTAATTCTTTAAGAGGTTTCGCTAATAGATTCGCGATATAACTGGGAAGACGTTTTGAATACCATACGTGAACCACTGGACATGCCAGTTTAATGTATCCCATTCGATATCTTCGACTTCGGGAATCAACAAATTCAACTCCACATTGTTCGCAAAATTTGGAGTCTTCCTTCTCATTTCTGATCACTCGAGAATTTCCACAAGCACAAACTCCACTTTTGATAGGTCCAAAGATTCTTTCACAGAACAATCCATCTTTTTCTGGTTCATTAGTTTTATAATGTGAAGTATGGGGTTTAGTCACCTGTCCAACTATCTCTCCATTAGGTAAAATTTTTTCGGACCAAGCACAAATCTTCTCAGGAGAAGCTAATCCAATTCGAAGTTGTTGATGCTTATCTCGGGCGATCGTAAAAGAAAGATTCCGATTCATTCAAACTTCCTTCTTATCTATCTGAAAGTCTTTCTCAGATATAATAGCATGGTTCAATTCTGGAGCTAAAGATCGTAGTTCTCGAACGAGCAATCGAAAAGATTCTGGAACAGTGCCCGGTTTAGGTATTGGTTCTCCAGTGATAATGGCACCAAGTACTTCATGACGAGCTATAATATGGTCAGATTTCAGAGTAAGCATCTCCTGCGAGATATAAGCAACACCAGAACCTTCTAGAGCCCAAACTTCCATTTCTCCTACTCGTTGACCCCCTCGTTTGGATTTTCCTCTAAGAGGTTGTTGTGTGACAAGTGCATAAGGTCCACTGGAACGTGCATGGATTTTATCATCAACTTGATGAATTAATTTCGGTATATAAGCTTTTCCTATTGTAACGGGTTGTTCGAAAAGATCTCCTGTTCTTCCATCAATTAACCTATTTTTTCCAGGATGATCAGGTTCAAATACCCATGGATTGGCTGTTTGCTCACTAGCCCTATAGAGCTCAGGAAACACTAGTTTTCTCGAAGCTTCTCGCTCGTATCTTTCGCCGAAAGGTGTTATTCTATAATGTTTGTTCATCGGATTCCCTGCTAAACCGGGTAAACATTCAAAGATCTGTCCTACATTCATTCGTGAAGGTACCCCTAATGGATTGAATACCATATCAACTGGTGTTCCATTTTGCGAATAAGGCATATCTTGTCTGGGCAAAACCTTCGAAATAATACCTTTATTACCATGCCTTCCGGCTACTTTATCGCCCACTTGTATTTTACGTTTTTGTAAAATATATACATGGACTGTTTCTGCATTATCACCGGAATTCTCTTCTTCATGGATCCATCTCACATCAATAACTCGACCTCTTCCGCCGATAGGTACTCGGAGACAACTTTCTCTTGCAGTGGATACCTGAATACCAAATATGGTTCGTAATAATCTCCCTTCCGGGGCACACAATGATTCTTCTTCTTTTTGAGGCGTTAATTTACCCACTAAAACATCACCTGTTTCTATCCAAGATCCTAGCATTACAAGGCCATTTTCGTCTAAATGACGGAGTAAATGAGCATCTAAATGAGGTATTTCTTTAGTGATTCTCTCAGGGCCCTGGCTTGTCATACAGGTTCTAATTCCATGTCTTTCGATATGAAAAGAGGTATAAATATCTTCGTATACTAGACGTTCGCTAATGAGTATTGCGTCTTCGAAATTGTATCCCTCCCATGGCATATAAGCTACTAAGATGTTTTTTCCCGGAGAGAGTTCTCCCTCTACTGTAGCCGCACCGTCTGCCAGAATTTGTCCCTTCTTCACACATTCCCCTTGGCGAACTCGAGGTTTTTGATGCATACAAGTATTTTTATTAGAACGTTGATATAGAACTAATTCTGTTCCTATAGTGTCTCCATTAAACGAGAAAGTTATATTTTCGGCATCGGTATACTCGATCCTTCCCTCTTGTATGGCTATAGTTACACTTCCTGAATCTAGAGCTACTTGACCTTCTAACCCAGTTCCGGTAATGCACTTCTCAGGTTGAAAAAGTGGAATTGCTTGACGCTGCATATTAGAACCCATTAAAGCACGATTCGCATCATTATGTTCGAGAAAAGGAATAAGGGAAACTCCAACGGAGAAATATTGAAAAGGAAAAATACTTCGGAAATGAATTTGTTCCCGTGCAATAGCTAAAAATTCCTGTCGATATCGAGCTGGAGTAACTTGTTCCTCCTGAATCCCTTGATTCAATGCCAGAGAATTCCCTGTAGCTATTCGATAGTATTCATCTTCTCCCGGTGATGGATAAACCATATGTTCTTCTTTCGATCCCTCAGATATTTTATGGAATGGACTTCGTAAAGAACCGCAATGACCAATCTTTGCATGAATAGCTAATGATGCAACAAGTCCAGCATTTATTCCTTCGGACGTCTCAATCGGACAAATACGCCCATAATGACTGGGATGAATATCCCGTATCCGAAAACTAGCAGTTCGCCTTGTCAATCCCCCAGGACCCAAATAACTTAATTTTCGCCTATGAACTGCTTCTGTCAATGGATTAGTTTGATCCAAAAATTGAGATAAGGGGTGTAAACCAAAAAAATCTTGAAAAGTGGTTGTTAATGGAGTTGAAGTTACCAAATTCTTAGGAGTTGGTAAACATTTACACTTAGTTGCTCTGCGTATAGTTCTTCGAACTGAATTTACCAGACGACCCAGAGCTAATCCGAATTGATTTTGTAACAAATCTGCTACAGAACGAATACGTTTATTTTTTAGATGATCCATATCATCGAGTGTACCCATTCCAAATTTCACTCTGATCGAATAATCCGCAGCAGCCAATACATCTTGTGGTAATGAAAAAATCTCATTCTCGGGTATATCAAGATTCAGTTTTTGATTCGGATTTCGTCGACCAATCCTTCCTAATTCACATCTTTGTTGAAGAGATTTTTTCTGCAATTCCTTACATAGAGACTCGGAAAATACCAAATCGCCACCTACACAATACAGTTTCTTATGAAACTCCAAAATGGCATTTTCCTCCGACCGGAGATATTTTTTTCGCTTCTGCCTCCCATTCAGGAAAGATAAGAATATTTCGGGGTAGCAAACATTGTCTAGGATCTCTTCGAAATTTGAACCCATGGCTGATAATAGAACTGGAATAGATACTTTCTGTTTTCTGCTCACACGAGCCCATATCCTTGTTTTTCCATCGATCTCTAATTTTGGTCTTCCTCCCCAATCTGAAATTATAGTGCCAGTATATATAGCGATTCCATTATGGCCTGGTTCCGAACTGTAATAAATACCGGGACTTCGTAATATTTGATCGACCACGATTCTGGAAATTCCATTCACTACAAAAGTTCCTCGGGAATTCATCAAGGGAATATTTCCAAGAAATACAGTTTGTTTCTGTATCTTTCTCCTATTCTTCTGAATCAATCTTGCTGGTACATACAATTCAGAAGAATATGTAAGGGACTGATACACAGCATTTCTCTCTTCGATCAAAGGTTCCGCTGATTTATATTTTTTCCCAGAGAGTCGAGATTCAATTTCTTGATCTGTATACTCAATTTCCGGAAAATTAGAAAGTTCCTCAATTAAGCCTTGATCAATAAAACGACAGAATCCCTCGAATTGTATTTGACCAAATCCAGGAATTGTAGACGTTCCCTTATTTTCATCTAATAGCATTGGAAGTTTCCCGTCCATAATAAGAGTCTATTTCGTTATTCCTTATTGATATGTATGGATCAATCCGACAAAAATTGGGATGTATATTTCGTTCACTATATCCCGTGAAATTCTACCCATATCCAGATATACGTCTAATTGGAAAAATAAAAGGAAGAGGAAAGGTTCTTTGATACTATCATTCACGCGAAATGGAGATATGAAAAAATGGATCAAACCATTACGAAGTATTAAAGCAAGAGTTCTTTCCACATTTCTCAAATGCTCTAATGAAATGAAATGACAGAGAAAGAATCTGATCCATTTCCTTCGCGGTTGACATTAGCATATATTACATATTAGAAGGATATTGAATGAGAAATGAGACTATCCTTCAAGCGACCTAGAGATAGGTTGACATTAGCATATAGTATGTGTTATAATGATATTGAACGAGAAATGAAACTATTCTTCAAGCGACCTAGAGATAGGTTGACCTAGAGATAGGTTGACATTAGCATATAGTATGTGTTATAATAATATTGAATGAGAAAAGAATGATTCAATCTTTCTATGACGTTCCATATTGACTCGGCGACATAGCCAAGCGGTAAGGCAGGGGATTAGAAATCTGTGATCGGACTCGAAATGCTTGATCAGACTCGAAATCTTTGATCGGACTCGAAATCTTTGATCGGACTGAAAATCTTTGATCGGACTCGAAATCTTTGATCGGACTAGAAATCTTTGATCGGACTGAAAATCTGAGATGGGACTCGAAATCTTTGATCGGACTGAAAATCTTTGATCGAACTCGAAATGCGTGATCGGACTCGAAATACGTGATCGGACTATAATCCTCCATCCCCGGTTCGAATTCGGGTGTCGCTGCAAGCGATATAGCCAAGTAGTAAGGCAGAGTACTTCAAATTCTCCCCGGTTCCAATCCGGGTATCGCTTGCATCCTCATCTCGGCGAGATAGCCAAGTGGTAAGGCAGAGGACTACAAATCCTTGATCCCCGGGTTCCAACCCGGGGATCGCCTGCATTCCAGCTCGGCGACATAGCTAAGTGGTAAAGCGGAGGACTATAAATCCTCGATCCTCGATTCTCGGTTCAAATCCGGGGGTCGTCTGCAGGTGCTATAGCCAAGCCAAGTCGTAAGACGGAGGACTTCAAATCCTTTATAGGCAGAGGACTTCAAATCCTCGATCCCGTGGGGATCGCCTGCATTCTCATATTGGTTCGGCGACATAGCCAAGTGGTAAGGCGGAGGACTGCAAATCCTCCATCCCCGGTTCAAATCCGGGTGTCGCCTGATTAAGGTGGAGAAAGCGAAGGAGAAGGAAAAGTTGTGATTTCCATCACATCACCTCTGGAAGCAACTTGTGTTGCTCTATATTACCAATAGAGTATATCGCATTTGATGTCTTTCAATTTCATCATGAATGGACGATCCTGTGGTAATTTGATAGTAACTCGTTCAGAAAAAGAAAGAAAAAAAAATGAAAAAGAAGTAGATTGATGAATCTCTCAGGTTGACTCGTCAGTAACGTTCGGGATGGAGAGGGGGATCATTTCGACTTTGCACTACCGTTATTAGTTCCCTTATCATCGGTAATCGATGATGTAAGAATTCTTTTTTTTTTAATAGAGGGCATAATTCGTATGGATATAATCAGTATCGCCTGGGCTGCTCTAATGGTAGTTTTTACATTTTCTCTTTCACTCGTAGTATGGGGAAGAAGTGGACTATAGTAAATAGTAATGAGAATAGTAATAAGAATGCAATTTCAATCGATTGTTCTGTTCTAAATCATTCCGGAATGAAAATCGATTCTATTTCGTAAGGATTTAGCAATATGAAATGATTGAGAATCTCCACAGAATTCAATACTATTTTTATGAAACTATTTGCTCCTTCTTTGCGTAAGGAATATGCATGATAGAACCAATCCCTTACCTTTCTCCTGTGACAAATCCGATTCTTCCTCGATCTCAGGTCTTGATAAACTAGTTATCTCCTTGAATGAGTAAAGAATCTGGTTTTTTTTTTCGATGAGGGACGACCTCTCCTTTTCTTTTTTCTTTCTCTTCTTTATTCTCTATTTTCTCTTTTCGCGGGAGGGGTTCGTCATATCAATACTAATATTGGGTAGATATAGACCTTATGCTATAAGAAACGTAGCTGTTATACGAATACAGATGAGGGTTTCGAATAAGAGAAGAATGGGATCTCATTATGGCTCAAGCAAGAAAGATCATTGGAATGAATACTGCTCTTTATGCTCCGGATCCTAGTTTATTTTCGGAGAATTTATAAGATCATCTATTATCTGCTTAATCAATTGATTTTTTTTTTCAATCGATTTCATTTTCGAAATGATCGAAAAAGATCGATTGGGTTCATCTTAGATGTACTCGTCCCATCCCATTTTCTATCTCTATAGATAGAAATCTATGAGATTGATACTTAGAACCTATGTAATACTCCGTTGGTTCTACCTATTCGTGTTCTCCGGAGAAGGCAGGAATCGAAACAAAAAAGCGTATGAATTCAAATAACTTACATTTTCATCAGATGATTCCGAATTGATCGAATTCGATACGAATCCGTTCTCGGAGAAATGTGGGGCATATCGGGCCATCTTAGCCATAGATCCATACGAAGGAGTTTCATTATGCCATTTGAAGTTCCATATTTGCTATGCACTAGAAAAATATGTAAAATTTCGATCCGGAACAATATTTTTACAAGTACGTTCAGAATCAAACCTCTGTTCTGTCTACATTAGGTCCCTTTTTTTTAAAGGCATGTAGAAGTATACCTATTGTGATTAGCCCCGCTTCTGTTATGATACCGGGTCCTAATCCTACATCTATCCCACAGGGACAAATGCTACTCAGATCTATTTATGTGTATATAGATGTGTAGAATAAGTAGTACGAAAGAGGGGCTACCCCCTCTTTCGTACTACTTATTTCCAGGATTGATCTCTACCCCATAATACTACAACCTTATCACCTATTCCAGACTTATGATTCGGATCATTCTGATTTCTCCAGTCATGAGTAATAACTCAATTTGAATACAAATCAATTGCTTTCACCAACCGTTTTTACGTAAATGATAAGTAGAAAAGCAGTAGGAACTGAAATGAACAGTGCAATAGCAATAAATGCAAGGATATTTACTTCCATGATCTCATCATTTTCACTTCGTTCTACAATAACTCGAGATTTGATCTCATAGAGATGATGAATCCTTCTTCAAGATCCATAAATGTGATTGAATCCTTGAAGTATGAGATTGAATCAATAGAATGAATTCGAATAACAAAATCTGATGGATCTGAGGAATTTTTCAATGGAGACGAAATAGTATGACATAATAGGATCCCCTATTCATACTGGATCTAGTAGTTATATTCCCAATCGATCATATTGTCCCACTCATATAGTTACATCTCTCATCTTACTTATGCAATGGGAGTTTTCTACTAATACGGATCCTATTAGACATAGATCCAAACGTTATAGGTATGGTAGAGATATAGTAGAATAATCGCCCCGAACGGGTATTGAGAAGTTGATGATAAGCCGAATTGCTATTCGGAAGACAGAAAAGTATGATGAAGACTGATCCGATGGATCAGTCTTCAGGATAGAATCTTCTGATCGATTTCCTATTTCGATAAGACCAATCGGATAGGGGAAAACTGACATCCATTGGAGGGAGTACATCTTGCATTAGTATCCCGGACGTCCCGATATGGGATGTATACATAGAGAATCGATCCTACTAATACAGGAAACGAACAAGGACCGGACAGTTTTCCCGATTCGGGTGGGAGAGATGTCAGAGATTGCACCCGATCCCCCATGACAAAGAAGGGTCCCGGGTAATTCGAGTTGGAAAGGGGTGACAAAGTACTAGCGATGTTCATGATGTGGATCGTCCGAGTGATTCACTCAATATGTGATAGGCATATTTCCTTATCGGGGAAGATGAGGTTCTTTTCACTCGGTCTTTAGAAGGCGCGATCTTCATTACTTCTCCAATAAAGAGGTACCTTCACCAGAAAGTATTCCAATCGACATATGTCTGTATGATGCAATTTTGGATGAATGGTATTCGTGCGAATAAGAATCTTCTGCTGTTTCAGAAGACATTGGCTGTTAGAGGTACTTCGTTTCGATCTCCAAAGTGAAAGGGATGGAATATTGGACCTATCGGGGTAGTAATATAAAAGGATTCAATATCGAAATCTTATCTCGACTCAAAAAGGGACGTATCTCGCTGATTCACAAATTCAATAGATCTACATTCACTTATTAGGAATGAAAAGGTCAATTATTTCGACGTAAGAATCACTAATCGATCCAGTAGTATCGATCATTTATGGATCATCATAATCTACGAAAAAGTGAGAAAATATTGGGGCAAATTGCCCGTAGTTCTGGGTAATTATGGAAAGTATTCCATTGGGGAATGTTATGTTAATTGTACCACGCCCGTCATACAAGAGACAAATAAGACCTTCGTATATGGTTCTGATGAACGCGCAAAGACTCTTCTCATGGGAGAAAATCAGGAGGTGTCGGACCAGTATGAAATTGGTTCTATCGGATCAAATCCTAGATATGCTGCTACCTAAAGTTGGACTTGTAAATATACCCACCCCACAGGCACCAATGGTGAGAATTTTGAATAGCTGTAATTCATCCTCCCTATGAACAGAGAGAGAATGAGGATTCTGTTGATGAGAATCCGATCCCGTTTTTGGTTAGAGAACTTTGTAGTTCTCATCGAAATAGGAAAGGGATGAATGGATGGTTCAAGATTTCTCTGGGGGATGGACCATGACTTGGAAATGAGAAAAACTATTCCGGATAGGAAGTCAAAAGATCATTCGATTCTGACGCGATTCTTCTTAAGAATCCCATGGAGTGTCGGGGAATCCATGGTATGTCTATCGGTCATGAAAAAGAAGTACTAGCGAGTGCAAAATAGTACTAATATCGCACTTTTGGGAAAGAGCAGGAAAACTATGGAGAAGTATATACTGGGAGTCATCTGGAATGATCTAAAAAGACTTCCGTAGGATTCTTACTTAGGAGGACCACCTCTGTGTTACCCTCAAATCTATCTATCCTCCTACGAATATCTGTTCGGAGAAGATTTAATGAAGTAGATAGTTTCTTCGGATCGAAGTCCTGTTCTTCGAGGAGAGAATTGATCGCAGATCCACTATGGTAATTAGATGTTCTTACTGAAATGGTCACAGAATTCGAAATTGATTCTAGATTTGATGGATGTATATAGACATGGATAGATGGACTAAATGGGTTCTTTTCGCCGCATAGTTAGTCTACCCCATTCTTCTTTTTCTTCTTCTCCAGAGAATTGGAAGATGAATTGATCAACTCATTGGATCGGGACTGACGGGGCTCGAACCCGCAACTTCCGTCTTGACAGGGCGGTACTCTAACCGATTGAACTACAATCCCAATAAGTACAGTCCACTTGCTATTCGATTAGGAATCGAGATTATGTTAGTACCAAATCGATGAGAGATTGGATCTTTATCCTTTTTCTCTTTCTATTATTCCTCATTCTCTCCTCTCTATCTCGGAAGTACCTGTTTATTTCACTCCATATAGATATGTACGCATATCTATGAAGATATAGATCTATCAGGGGTTCAATAACCAATTCATTCTTCATCAATATCAGAGATTGACATGAATCTCTCATACCAATGTATTGGTAAAGTTGACATTGGGTCGAGCTGGATTTGAACCAGCGTAGGCATATTGCCAACGAATTTACAGTCCGTCCTCATTAACCGCTCGGGCATCGACCCAGGAACAATCAATTGAAAGTCTTTGGGATACTTATTGAGTATCCTAAAGACTTTACTAGTACCCCTAGGGGAAGTCGAATCCCCGCTGCCTCCTTGAAAGAGAGATGTCCTGGGCCACTAGACGATAGGGGCCCACCTATCACCATAATAGTCAAATTACTATGAAATTGTCAATAGTATGGCCCAAATTGAACAATCTTTCCTATGTTAGTGGTTTCATATCGTTGTTGCATCGCTCATTCTAAACTTCCGTATGTATTACGAAATAAAGAATCCTCCCAGGGAGGTTTTTTATAGATACCAACAGAAAATGGTCACAGCCCCATTTGAAAATGGGATTACTTATTTGCGCATTGTTCAAATGGAATATGCCTATATATTCCGTTGAACAACGATGGAAAATATTTAGGAAATGGCCCTTCCAATCAAGATTGGGTTCATATGGGATAAGGATCCCTCTGATTCACCCTATTTACGATTAACCATATTAACGGAATTTATGAATATCGGTTCTGAAAGAGAAGGGGAGGTATATCCCTCTCGAACCGAGGAATGATTTGTTCAAACTTCTTCGCCGTCGCCGGAGATTCGCTCCTGATCTTGCGGAACCCGTAGCGATATTTGTTCCTCCGGACCAATCCTTTATATATCGTTTTCTATATCGTATAGTGTGTGTTTCCGGATCACAATTATTCATGATGAAATTGACAAACTGGATAGTCATATATATGGTCACGAACCGATCAAATTCTTTTTTTTTTATTTTGAATGGGTGCTGAATACTACAAATCGCAGATTTCATAATGGGTTAAGTAGAAGAGGTCGTAACCATAACATAGGGTCCCGTCACATCACCGCTTATAATTCCAATATTTGACGACATGGGACAGATCCGAATAGGGCACAACCTCCTCGATCACCGGTTATGCATCTTTACGAAATGTCGGAGATGCTAATCTTTATCTCAGATGTCAAAAACTCCGTGGATTTGAGTGATATCCGGGTTTCTAAGTTCGGATAAGAGGATCATCTCAACAGCTACGTGGGTTGAGTAATTCTTCCGGGTCAATTCGGAATAACCTTAACTCGAATCCGAATTCTTTTTCTATGAGTCGACAAGCAATGGAACATATAGTTATTCTCCGTTCACCAATAGATTTCACCCTTTTATGATCAGATCAAATAGCTCAAATCCATGTTTGTATGGAAGTAGATCACATTGATCCCATCTTAATGGGTCAATAGAACTAATCTATATTATCGGAACGAGATTAGTCCTGAAACGATGAACTACATCGATATTTATAAAGAAATATGTCCATATCTTCTATGCGGATCCAATTTGTTGTTTATATATATATATAATCGATATGTAGTATACTCACTCTTACTCATTCATAATGAGCATAAGCCCTTTTAACTCAGTGGTAGAGTAACGCCATGGTAAGGCGTAAGTCATCGGTTCAAATCCGATAAAGGGCTCCTATAATTATTCTTACGAGGAAAATGAGGAAGGTCGCGGTGTCCATTTCTCACCGGACGATCCAAATATTCCCAAGACGAAAAACTTGTGAGAGACAATGACTACCTGTCATAATCAGTTTGAAGTTAAGACGAAGTCTCGTACTTAATGAGAAGAACACTACATTATTATAGGATCAGTAATCGTCCCCTTCCTCTTCGTCATTTTTGGACCAGGACATGTAATAGATATTATGGATATCTAATTCGAAATTACCGGAGTATTTTCACCTCTTTGGTATCCCAGTTCTTCCGGATCGGAAGAGGGAAAAAAAGAAGAATAAAAAGAAGAAGTAAGTGAACCTGACCCATTAAATTATAGATATATTAGCTACTCTGATATTGAGATTTTAGAGAGATTACGGGAGTGAACCTCTTTATTGAATCATCCGAAATTCATCGATATTATTGATTAAACTACTCTATCCAGTTGTTTAATGTTCCGTCGAATTCATCGTTATGATCTCTTCTCCTCGGAAAGAGATAAATACGGAAGTCCATTCCGAATTACGGACGAAATCAATTTCCCTCTATATCTAACTCTAGGAATAGTTTGATCCATATGTATATAATAGAATCTATATATATATATATGTAATTCGATCTTGATGTATCAAATATTATCATATTAACGTATCAGACATTTGTCTTTATTGATTCCACCAATGAGAAATAGATCTAAATTAGGACATAGAGAGAGATAATCAAAAGAAAATAGAAAATAACTTTGAAATTTCTATTACAATGGTGAGATGAATGGTGAGATGGATAAGTATCCCCTTCTTCTCTTACGAATAGGGGAAAAGCACAAATATACAGAGTTTTTTCCTTCAGTTCTATGAATTGGAGAAGCATTTACTTCTTCTTTTTCTTGTAGATCCACTCGTACCGAACGGAAATGTAGCAATGAGAATATACATAGAGATTGATGGAATCGATATCAATACTCCTATTGATTATTGAATAAGATCCTGGAGAAGATTCAGGAATGAATAATCAATATTGAATGGGATGAATATCGGAAATAGAATCTGGCGAAGAACTGGGAGGAATAGAAAAGCTCACCCGCCCCCCCGGAAGTTGTTCCATTAATGTTATTCGATCGATAAGCGGATTTGAAGACCAGATAGGAACTGAACATGAAAAACTTGGGATTGAGCTATCATGCATTTACCTATATCGGCTCGGTTTGGTCCGGTGGAAGTAAAATATCTGGGCCAACAAAGAATCTTCGGAACCTAATCTTTTGGAAGGTATGATGGATTCGAAATTGTCCGTAGATGATCAAACCGTCGTATACCTTTTGACGATATAGGGTGCTCGGAAATGGTCGAAATAGTTAAATAGGAGGATCACTATGACTATAGCCCTTGGAAAGTCTTCCAAAAAAGAAAAACAATTATTTGATATTATGGATGACTGGCTGCGGAGAGACCGTTTCGTTTTTGTAGGTTGGTCCGGTCTATTGCTCTTTCCTTGTGCCTATTTCGCCCTAGGTGGATGGTTCACGGGTACAACCTTTGCAACTTCGTGGTATACCCATGGATTGGCCAGTTCTTATTTGGAGGGCTGTAATTTCTTAACTGCCGCAGTTTCTACTCCTGCTAATAGTTTAGCGCATTCTTTGTTGTTATTATGGGGTCCCGAAGCACAAGGAGATTTTACTCGTTGGTGCCAATTAGGTGGTCTATGGACCTTCGTTGCTCTTCATGGTGCTTTTGGTCTAATAGGCTTCATGTTACGACAATTTGAACTTGCTCGATCTGTACAATTGCGACCTTATAATGCAATTGCATTCTCTGCTCCAATTGCTGTTTTTGTTTCTGTATTCTTGATCTATCCATTAGGCCAGTCTGGCTGGTTCTTCGCACCTAGTTTTGGTGTAGCAGCTATCTTCCGATTTATCCTCTTTTTTCAAGGTTTTCATAATTGGACCTTGAACCCATTTCATATGATGGGAGTTGCCGGAGTATTGGGTGCTGCTCTTTTATGTGCTATTCATGGTGCTACTGTGGAAAATACTTTATTCGAAGATGGTGATGGTGCAAATACGTTCCGTGCTTTTAACCCAACTCAATCTGAAGAGACTTATTCCATGGTCACTGCTAACCGTTTCTGGTCCCAAATTTTTGGGGTTGCTTTTTCCAATAAACGTTGGTTACATTTCTTTATGTTATTTGTGCCAGTGACCGGTTTGTGGATGAGTGCCATTGGAGTAGTTGGCCTAGCTCTAAACCTACGTGCATATGACTTTGTTTCCCAAGAGATCCGTGCAGCAGAAGATCCCGAATTTGAGACTTTCTACACCAAAAATATTCTCTTGAACGAAGGTATTCGTGCTTGGATGGCGGCTCAGGATCAGCCTCATGAAAACCTTATATTCCCCGAGGAGGTTCTACCCCGTGGAAACGCTCTTTAATGGAACTCTAGCTTTAGCTGGTCGTGACCAAGAAACCACAGGTTTCGCTTGGTGGGCCGGGAATGCTCGACTTATCAATTTGTCCGGTAAATTACTCGGGGCTCACGTGGCTCATGCCGGATTAATTGTATTCTGGGCCGGAGCAATGAACCTATTTGAAGTGGCTCATTTCGTACCGGAAAAGCCTATGTATGAACAAGGATTGATTTTACTTCCCCATCTAGCTACTCTAGGATGGGGAGTAGGTCCTGGTGGGGAAATCGTGGACACTTTTCCATACTTTGTATCTGGGGTACTCCACTTAATTTCCTCTGCAGTTTTAGGTTTTGGTGGTATTTATCACGCACTTATAGGACCCGAAACTTTGGAGGAATCCTTCGCATTTTTTGGTTATGTATGGAAAGATAGGAACAAAATGACCACAATTTTGGGTATTCACCTAATCCTGCTAGGTGTTGGTGCTTTTCTCCTAGTGCTCAAGGCTTTGTATTTTGGAGGTGTATATGATACCTGGGCCCCTGGTGGTGGAGATGTAAGAAGAATTACGAACCTGACTCTTGACCCAAGTGTTCTATTTGGTTATTTGCTTAAGTCCCCCTTTGGTGGAGAGGGATGGATTGTTAGTGTGGACAATCTAGAAGATATAATCGGAGGACATGTATGGTTAGGTTCCATTTGTATCTTCGGCGGTATCTGGCACATCTTAACCAAACCTTTTGCATGGGCTCGTCGTGCGTTTGTATGGTCCGGAGAAGCTTACTTGTCCTATAGTTTAGGAGCCCTAGCTGTGTTTGGTTTCATTGCTTGTTGTTTTGTCTGGTTCAACAATACAGCTTATCCCAGTGAATTCTATGGGCCTACCGGCCCAGAAGCCTCTCAAGCTCAAGCGTTTACTTTTCTAGTTAGAGACCAACGTCTCGGAGCTAATGTGGGGTCTGCCCAAGGACCTACCGGTTTAGGTAAATACCTTATGCGTTCTCCTACCGGAGAAATTATCTTCGGAGGAGAAACAATGCGTTTTTGGGATCTTCGTGCTCCCTGGTTGGAACCTCTAAGGGGTCCTAATGGTTTGGACCTGAGTAAGTTGAAAAAAGACATACAGCCCTGGCAAGAACGACGTTCGGCGGAATATATGACTCATGCTCCTTTAGGTTCTTTGAATTCCGTGGGTGGTGTAGCTACTGAGATCAATGCGGTAAATTATGTCTCTCCCCGAAGTTGGTTAGCTACCTCTCATTTTGTTCTAGGATTTTTCTTCTTTGTAGGTCATTTGTGGCATGCGGGAAGGGCTCGTGCAGCTGCAGCAGGATTCGAGAAAGGAATTGATCGTGATTTTGAACCTGTCCTTTCTATGACCCCTCTTAACTAGAACAAGAGATCGAAATAGATCAAAGAGAAATCGATTCAATTTCACCCTATCTCCCATATCGGGATAGGGGTATCCTTAAAGACTCCCCCTCCAACTTGATTCTTGTAGCTCGGATATATTTGGTTGAGCTATTCCCTTTTTTGGTACCGGGCCGGACTGATAAGTGGAGTTGTTCGACGAACAAAAGGAGAGAGAGGGGTTCGAACCCTCGATAGTTTTTTTGTAACTATACCGGTTTTCAAGACCGGAGCCATGAACCACTCGGCCATCTCTCCCAGAGACAACTTTGATTTTACCCTTATAGATAATACCAGACCATAGGGTTGATACCATGACTCTATATGTATATATCAATGCATGTATATGACATATACATATATGCATATAAGTATATGCGTACATATTCATACATATGTATATAAATGTATATAGATAGATACAGAATATCTATATATGCATTACATATTCTTATTTATCAAGATCATCTGGAGAACAAATAATTTTCCTATTTCTTCGCGTTCGAAGAACAATTCGGCGGAAAAAGTTCGAAAAGCTTGATCAATTTATAGCCAAATTGAATCCTTTCCATAGTGCATTTGATTAGAATTTTGCTGGATGGGGATCGGATGGTATAGTCTATTTCATCTGTCGGAAGCTTGTAAGATCACAATCATGACTATTGCTTTCCAATCGGCTGTGTTTGCATTAATTGCTATTTCATTTCTCCTGGTGATTGGTGTACCTGTCGTACTTGCCTCTCCTGATGGTTGGTCAAGTAGCAAAAATGTTGTATTTTCGGGTGCATCATTATGGATCGGATCAGTTCTTTTGGTAGGTATCCTTAATTCTTTAATCTCTTAGATCTGTTCAAGATGTTTCTGGTTGAAACCCCCCCCTCCTCAGAGGGCATTATAGTTCCGACGGGCATTTCATACAAGTCCCAAGAAACAAAATGAAAGTCTTCAAGGAGGGGGTTCTTTCATCATTTCAATGATGAATAATTGGAACATTATCCCGGATCCAACCATGCATAAATGAATATATGAACATATTTATTATATAGATATAGAAATCTATATCTATATATATATAGATGTATATCAAGAACGAAGAAAATGCGGGTATGGTTTAATGGTAAAATTTCTCTTTGCCAGGGAGAAGATGCGGGTTCGATCCCCGCTACCCGCCCATTCAAAGGAATGAAATAGGATAATGAATAGTTCATGTAGTGATTGTATCTTGATTTTACTTCTCATTCCAAAATGACCGAGTATTCCTTCCTCTGGACCAAAATACTTTTTCCATCCCGGCGGAGACGGGATTTGAACCCGTGACCTCAAGGTTATGAGCCTTGCGAGCTACCAAACTGCTCTACCCCGCACTATCATTTGATATGATAACCAAATTTGGTACACCGAACAAGCATTGGACATGCCATCCCCCTATATAGGGATAGGGGGACTTTTATATCCTCATGATAACCATTTTGTTTCCTCCTACCAACTCGATTTTTTCATCCCGGGCAACAAACATGCGTGAGCCATCCTACGGAGTACATGTCCGGACAGACCAAAATCTCGATAGTTGGCTCTAGGTCTTCCAGTTGGAGAACAACGTCGATGAAGACGTGTAGGTGCACTATTACGCGGTGGAGATTGCAATTTTCTATGAATTTCCCATTTTTCATCCAATGATGAAACTTCGCTTATCTCTCTCTCCGGAGATTGACGAATCAAATGATATTTCCGTTCCAATTTTTGTCTCTTTTTCTCTCTCTGAATGATACTTTTTCTTGCCATAATGGTTCGGTTGGTACTATTACCAAAAATATAGGTCAGATTTGAGATGGAGAAATATTATGTCAATCCTTCCCCCATAGAGATATTATTGTCATCGATACAATAATATCCCATTTCTCGATGAAGAGGAATTAACCAAATTTGCCTGATGTAGAGGCGATTAAGAAAGCTGCATAAGTGAATATATAACCTACGGAAAAATGAGCTAATCCAACTAATCGTGCTTGAACGATGGAAAGAGCTACTGGCTTGTCTCTCCATCGAACTAAATTAGCCAAAGGTGTGCGCTCGTGGGCCCATGCTAGAGTTTCTATCAGTTCTTGCCAATATCCACGCCAGGAAATCAGAAACATAAATCCAGTAGCCCAAACAAGATGCCCGAATAAGAACATCCACGCCCAGACAGATAAACTGTTCATACCGAAAGGATTGTATCCATTAATAAGTTGTGAGGAGTTTAACCAGAGATAATCTCTTGACCATCCCATTAAATAAGTGGAAGACTCATTAAATTGCGCTACATTACCCTGCCATAAGGTGATATGCTTCCAATGCCAGTAGAAAGTAACCCATCCAATGGTATTCAACATCCAAAAAACTGCCAAGTAAAAAGCATCCCAGGCCGAAATATCACAAGTACCGCCTCGTCCTGGACCATCGCAGGGGAAACTATAACCAAAATCTTTCTTATCTGGCATTAGCTTAGAACCACGCGCATCTAAAGCACCTTTTACTAAGATCAACGTAGTTGTATGCAAACCTAAAGCAATAGCATGATGAACCAAAAAGTCTCCAGGACCAATTGTTAGGAATAGTGAATTGCTATTATCATTAATAGCATTCAACCAACCAGGTAACCATATGCTTTGACCAGCATTGAATGCCGGACCATTTGTTGAAGATAAGAGTACATCAAAACCATATAAGGCCTTACCATGAGCAGATTGTATCCACTGAGCAAATATGGGCTCGATCAATATTTGTTTTTCTGGAGTACCAAAAGCAAGCATAACATCGTTATGGACATAAAGTCCCAAGGTATGGAAACCTAGGAATAAACTAGCCCAACTCAGATGAGATATTATAGCTTCCTTATGCTCTAACATTCTCGCCAATACATTGTCCTTATTTTGTTCTGGATTATAATCCCTAATGAAGAATATAGCTCCATGAGCAAAGGCCCCTGTCATAATGAACCCGGCAATGTATTGATGATGAGTATATAGTGCAGCTTGGGTAGTGAAGTCTTGTGCTATGAATGCATAAGCAGGTAAAGAATACATGTGTTGAGCTACCAAGGAAGTGATAACCCCCAAAGAAGCTAGAGCAAGACCTAGTTGGAAGTGAAGAGAATTATTGATTGTGTTATAAAGACCCTTATGTCCGCGTCCTAATAGGCCTCCTGGAGGAATATGTACTTCTAAAATATCTTTTATACTGTGCCCAATCCCGAAATTAGTTCTATACATATGACCAGCGATGAAAAAAACAAATGCAATAGCTAAATGATGATGAGCGATATCAGTCAGCCATAAACTTCGAGTTTGTGGATGGAATCCTCCGAGAAGAGTTAGAATAGCAGTTCCCGCCCCTTGAGAAGTACCGAATAAGTGACTACTAGAATCAGGATTTTGAGCATAAAGATTCCACTGACCTGTAAGAAACGGTCCTAGACCTTGGGGATACGGTAATACATTTGAGAAATTATCCCATCTGACGTGCTCCCCCCTTGATTCAGGAATAGCGACATGAACTAAATGTCCCGTCCAAGCCAAAGAACTTACTCCAAAGAGTCCTGACAAATGATGATTGAGACGAGATTCAGCATTTTTGAACCATGAAACACTCGGTTTCCATCTAGGTTGTAAATGTAAGCGACCTGCTACTAGAAAAATGGCAGAAAGAAATAACAAGAAAAGAGCTCCAGTATAAAGATCTTCATTGGTGCGCAAGCCAATTGTATACCACCATTGATAAACGCCGGAATAAGCAATATTAACCGGACCGGAAGCACCTCCTCGGGTGAAGGCTTCTACAGCCGGTTGACCGAAATGAGGATCCCAAATTGCATGAGCAATAGGTCTTACGTGTAAAGGGTCGTGTACCCATGTTTCGAAATTGCCTTGCCAAGCTACGTGAAACAAATTACCAGAGGTCCACAGAAAAATTATTGCTAACTGACCAAAATGAGAAGCAAAAATCTTCTGATAAAGGCGTTCTTCAGTAATATCATCATGACTCTCGAAGTCATGTGCGGTAGCAATACCAAACCAAATACGACGAGTAGTTGGGTCCTGGGCTAAGCCTTGGCTGAACTTTGGAAATCTTGATGCCATAATGCTTTTCAAATCCTCCTAGCCATTATCCTACTGCAAGAATTCTTGCTAGGAAGAACGCCCATGTTGTGGCGATTCCACCCAGGAGGTAATGAGCTACTCCTACAGCACGTCCTTGTACAATGCTCAAGGCTCTGGGCTGGATAGCAGGAGCGACTTTTAATTTGTTATGGGCCCAAACGATAGATTCGATGAGTTCCTGCCAATACCCACGACCACTAAATAAGAACATTAAACTAAAGGCCCAAACAAAATGAGCACCTAAAAAGAAAAGACCATATGCAGATAATGAAGAACCATAAGATTGGATCACTTGAGAGGCTTGTGCCCATAAAAAGTCACGGAGCCACCCGTTAATGGTAATGGAACTCTGTGCAAAGTTTCCTCCCGTGATATGGGTTACCACTCCCCGATCACTTATACTACCCCAAACATCGGACTGCATCTTCCAGCTGAAATGGAATATTACTACTGAAATCGCATTGTACATCCAGAATAAACCCAGGAAAACATGATCCCAGGCAGATACTTGGCACGTCCCTCCTCTCCCAGGTCCATCGCAGGGAAAACGAAAACCAAGATTCGCTTTATCAGGTATTAAACGGGAGCTACGGGCAAATAAAACACCTTTCAGTAGTATTAATACAGTCACATGAATAGTAAATGCATGAATGTGGTGTACCAAAAAATCCGCGGTTCCTAATGGAATTGGTAACAAAGCCACTTTGCCACCTACTGCTAGTAAATCACCACCTCCCCAGGTTAAGCTGGTGCTCGCTGCTGCACCAGGAGCTGTTGAACTAGGTGCTGAAGCATGAGTGTTTTGTATCCATTGAGCAAAGATAGGTTGTAATTGTATGGCAGTATCTGAAAACATATCTTGAGGACGTCCTAAAGCGCTCATAGTATCATTATGAATATACAGACCAAAACTATGAAAGCCTAAGAATATACATGCCCAGTTGAGGTGTGATACGATCGCATCACGATGTCTAAGAACACGATCTAATAGATTGTTATATTGAATAGTTGGATCGTAGTCCCTTACCATAAAAATGGCTGCATGTGCAGCAGCGCCAACTATAAGAAACCCCCCGATCCACATGTGATGTGTGAACAGAGAGAGTTGGGTACCGTAGTCAATAGCTAGGTATGGATAAGGGGGCATCGAATACATGTGGTGAGCTACGACAATAGTTAAAGAGCCTAACATAGCTAGGTTAAGAGCTAATTGAGCATGCCATGAGGTAGTTAAGATCTCGTAAATACCTTTATGACCCTCACCCGTAAACGGACCTTTATGAGCTTCCAAAATTTCTTTGAGGCTATGGCCAATGCCCCAATTGGTCCTATACATATGACCAGCTATCAGGAAAAGAATTGCAATAGCCAAATGATGATGCGCAGTATCGGTCAGCCACAGACCCCCCGTTACTGGATTTAGTCCTCCACGAAAGGTCAAAAATTCTGAATATTCCGACCAATTCAGGGCAAAAAATGGGGTTAATCCCTTAGCAAAACTAGGATAAAGTTGAGCTACAAGATCGCGATTTGAAATAAATTCATGAGGAAGTGGTATCTCCTTGGGATCCACTCCAGCATCTAGGAGTTGATTAATGGGTAAAGAGACGTGTACTTGGTGTCCTGCCCAAGATAGAGACCCAAGTCCTAGTAACCCTGCTAAATGGTGGTTCAACATGGATTCTACATCTTGGAACCAAGCCAATTTTGGAGCAGCTTTGTGATAATGGAACCAACCAGCAAAAAGCATTAAAGCTGCAAAGATCAATGCACCAATTGCGGTGCAGTAAAGTTGTAATTCACTAGTTATTCCAGATGCTCGCCAAATTTGAAAAAAACCAGAGGTTATTTGTATTCCTCGAAAACCCCCACCTACATCCCCATTCAAGATTTCTTGACCTACTATCGGCCAAACCACCTGAGCACTGGGTTTGATGCGAGTAGGATCACTCAGCCATGCTTCATAATTGGAGAAACGAGCGCCATGGAAGTACATCCCACTTAGCCAAATCAATATGATGGCTAGTTGACCGAAATGAGCGCTAAATACTTTGCGAGAGATCTCTTCCAAATCATTGGTATGGCTATCAAAATCGTGAGCATCAGCATGTAGGTTCCAGATCCAAGTGGTAGTATTAGGTCCCTTAGCTAGCGTCCTTGAGAAATGACCAGGTTTGGCCCATTTCTCAAAAGAGGTTTTTATAGGATCCCTCTCCACCACGATCTTGACCTCTGGTTCCGGTGAACGAATAATCATTGAGTTCTCTCCTTTCCGGACGAGACATAAGAATAAACCCGCCAACAGTAATTAGTGAACTTCTGAGAGATATATGTTTTTAACTCGTTCCTCTCCTCATTTCCCAGTTCATGACTGGAGCGACTATGACACGGAAGTCAATCTGGGGCAGGTGTTCAAATTTATTATGACATATCCCCGAGGTGCTCAACGGACCATGAAAATTTAGGAAAAGTCTTTTCTTTTAGTGTGATGTAAAAAGGATTTCTCGATGGAATGATCATTATCCTATTAATATCTGGATATATAGATACATATATCTATATATCCAGATATATTGATATGTCACATATCAGATACCATTACGAATCACAAGAATTTGGAATTCCTCATGGATCATTAATAAGAAGCATCTTCGGATGGATCTTACCCCATTCAAGAGATCTCTTTCATTAACGATCCATAAAAGGTATTCTTTGTGATACTGCAAATAGATTCCTATGAGATGCCAACGAAATAGGATCGAATTAGAAGTAATATTAGGAAAGAATTCCGTTTCTTTCTCCCGGAGGATCAATATTTTGAATTCCGACAATTTCTCAGGACTAGATATTCTCATTCTCCAAAGCGTCCTGTAATATTTAACCGATTTTGTGCTTCAATGTAATTGCCTGGAGCAAGCGTTATAGCTTGTTTCCAATACTCAGCAGCTCGATTGGACCAAGCCTCCGCAGTTTCAGGATCTCCCTGTCGGATGGCCTGTTCTCCCCGGTCGGGATAGGTTAACTTGGAAAAGTTTCCTTCCTTTAGAACCGTACTTGAGAGTTTCCTACCTCATACGGCTCAATCAACTATTATTTAGTCCTCTACCAAAATTGACAAAATCTTATTGAAGAGGATTCATCGGAAATAGGTTCCATTTTATCAGGTTAACCGAAGGACCAGAAAGGGTCAATGACATGAGTTTCGAACTTCACTTTTGATCGATGATCAGATTTTCTCTTTTCTCCCACCCTCAGAAAGATTCAATATAGAAACGAAGATATCTACTTCAGATTCTTCAAATAGAAGTCTTTTTAAGAGGTAACTATCTCAGTTCTGTATAGAAATTTTGAGAAGTACTTTCTACCTGTAATTGGTAGGAAAGTAATTCCTACCCTTAGGATCTGATGCTACACCGCTGCTCAATAGCTCAGTAGATCGACTCTATTGCATAAGTTGATTCCTTATTTTTGTGAGTGAGCAAATTTTACCGTATCAGCCCGAACTTTCAATAATTGATCTTTACGGTGCTTTCCCTATCAATTGAATTCTTTTATCCGTGGAGTATATAGGCTCTACTTATCGGTTCATATTTGGGCTCCTATGAAGGATGTTTTTTTTGCTACAGCTGGTAAAAAACCGCTACTCCGGACGGTGCATATGTAGAAAGCCTCTTCTTTCGTCTTTCCCCGTAGTAGTTTCTAACTAATTTCTTCTATAGTACAGATAGTCGCACGTAATGGCAGATCACGGCCATATTATTCAGAGCTTGTGGTAAGGATGGATTTCGTTCTAATGCCTGAAAATAATATTCCAAAGCCTTGGCATGTTCCCCATTACTCGTGTGGATAAGACCTATATTATAGGGTATATAACTTCGATCATAAGGGTCAATTTCCGGCCGCATAGCTTCATAATAATTTTGCAAAGCTTCCGCATATTCTCCTTCGGATTGGGCTGACATCCGTTACGGTCGTTCATTCAATTGAAAAGATCTCCGCTTCAAAACCGTACGTGAGATTCTCACCTCATACGGCTCCTCCTTCAGAATACATAATAAAGGGAATAATTCGTGGAATTGTAAAAAGATTCTTACCCAACATTATGAACTGACAGGGGCTAGTGTCTTTCCGATTAATCTCTAGCCATCCCTCTCGCAAAGATTCTCTTCTGAACACCAAGGATCTTAGTGCTGGAAATGGAAACTCTAACAATTTCTTTGTCCTTAACGCTCCGTATCTTCTGGGGATTAGGCACTTCAACAACCTCCGATGGTTCTATGATATGGGTACCCGAAGTACAAACGAGATGGATGTTTGTTGTCCCGACCATTCTTACTAGCCCTCATAAAAGGGTAATGTGTATGAGCTACGACGAAGTTTTTGTGTTGTCGATTCCCACACGTGGTGCTTTTTTCCCTATGCGTGCCTATCAGATAGGTTCGACCGTACAAAGTCTATTCCATAGGTGTAACCTTTCGCTTGATACTAGAATCTCTAGGAGATCGGAGCATCTAAGGCTGCATCAACCGGGGATACACGACAGGAGGAATTGTTCTATCCCCAAAACTCACCTCCACCAAGCATAAGTTTTCTTCGACTTAACATTCTTTCCGAATCCCATTTCTTCCCTGAAAAGAGAAGAACGGGAAGGGAGAAAATATCAAATCACACCATCTCTGTAATAGGTAAATGCCTCTTTCTCCCCTGGAGCTGTCGGAATTATTTGCAACAAGATATCCGCTACAATTGTGAAGGTTTTATCGATGAAATTGTCATTTCTCTGAGATCTAGGCATAGTCAGTTATGTATTTGATAATTCCCTTCATTCCCTTTCTTCCAGAAAGGATCCCACGAACGAAATGATTTTTCAGTGCACAATACCATAGAAATCGATTTCCCTTCGATCATCAATATGTGAACATTCTACTTCAATTGATTCGTTCAAATAAGAATAGATAGGGAATGTTTGGAAAAATTTGATGTTCATTAGTAATATTTACCAATGAACAATAGAAAAAGATTACTATTTGAGGAACTGCTAAGGAACTGTTCCTGCAGATTCTGTGAACTCAAGAGGTTCTCATTTGATCGTGATCCGAACGAAAAAAAAAAGGAGTGAAATGATCATCGCGCAATGAGGATGAAATGACCATTAATTATGTGTACATATCATATATATAATATGATCATCACATCATAAGACAATTTGTACAACGAATTCTTGCCGAAGAATTATTCTATAATTGATACCGGACAAGAATTATGAATTCATATATGATCATGATATGTAATGGATTAGTTAATCCATCTCAATTTCTCGATTGGAGAATATCAATCCAAATAAGATAAGGATTTCCTGAAATAGGATAAGGTGTGGGAAAATGCCCTTCTGTATTTTTCGGGGATTGAATAAGTCTTTTCTTTCCATAAAAGGATTTCGAATTGATCTTATTTGAATAAGAAGAATTACTGAGAGACTTGCTATCCACTCGTTTTGTGGATTAAAATCGGAATATTTCGTAGGAAAGATGGCCGAGTGGTTCAAGGCGTAGCATTGGAACTGCTATGTATACTTTTGTTTACCGAGGGTTCGAATCCCTCTCTTTCCGTACCTTAACCCTATTCTTCTTTCCCGTCGTTCCCCCACCCAATATATCGAATCCTAATATGATGATCTTATCATTCCGAGATAAACCTCCTTCTATTTTGCGATATAGGAAGGGGAAGGAACATTGATTCGTGATATGGCAAAGGAAAATAACATTGGAATGGAAAAAAAGCGGGTAATAGATGAAAGTATCGTTGATGATCAGATCGTAATGTAACGTACGGAGGGATAATCAAAATCTAGGTCGAACCCTGATGATGTGATGGAACAATTATCTCTATTTGTCCCCTTCGGGAAAAAGAAAAAGGAGAATGACAGAATTGTCCAGATGTCCAGTAACCCTCTTTTTCATTCTCAATTCGAGCTCGACGGGAATAATATTCTACGACCAGCAATTCATTAATCTTCAAATTGATCCATTTACTATCTATTATTCGATTGACTAATCCTTTATATTGTGACGAATGAAGAGTCAAATGATTTGGCATTTTATCCCTCTGGGACAAATTGATATTGTTTTTGATTATAGCTCTCGATCTTTGTTGATCTCTTATAGTAATAACATCTTGGGGTTTGCAACGATAACTTGGTATATCTACCACACGATCATTGACCAGGAGATGTCTATGGTTAACTAATTGTCTGGCTCCAGGAATGGTAAGGGCCATACCCGATCGAAAAATAATATTATCCGAACGCATTTCAAGTAATTGCAATAGGACCTGGCCCGTTGATCCTTTGGCTTTTCTAGCAATACGAACATATTTCAGTAATTGTCGCTCTGTCAGTCCATAATGAAAACGCAATTTTTGTTTTTCTTCTAGACGAATGCGATATTGAGATATTTTTCCAGAAGAAGATCGATTGATGGGATCATTTCCGGATTTGGGTCTTTTACTAGTTAGTCCTGGTAAAGCTCTCAGACGACGTATTATTTTTAAACGAGGTCCTCGATAGCGGGACATAAAAACTCCTTATTTCACGAAATGAAGAAATGGTACTGGAAAGGGGAATAGTATAAATCGTACGAATATTGGAATTCTTTGATATAGAGAACAAAGATCTCTTTCGAAATCTGTTTGGAGAGATCCAAGTAGATCTGCTCCAATCATTCATTTCGTTTCTAGTTGGAAGTGATCATGACGGATTCGGTGGACCAACGATTGGAAGAAGGAGTCGTCTCCATATTCCTTGATCTCCACGAAACATTATGGATCGTGGAAAGGAATGAAGAAAATAACAAAGAGCCGACTATCGGGATCGAACCGATGACCATCGCATTACAAGTGCGATGCTCTAACCTCTGAGCTAAGCAGGCTTATATGAATGGGATATAGCTATATACTCATTGGTATGAGATCCATAAATCTCTTCAGAATCTTAGCAATTCTATCGAATCGGACTCGATAACGCAATCTAGATTACAATGAAACATTGCTTGAACGTGGATCCGTTCGAAGGAAAGGGAGGAAGAAGGATCAATCAATATCGATCGTTTCACTATTCTGAATCGAACCGGAAGGGAGAAGAACATTGCGTGGGAGATGCGGAAAGGATATAATCCTTTTCAGTTATGTTATATTCGAGTGGAAATGGTAAGAAAGAGCATCTCTCCCAATATAGAATGGATATCCAACGAATAACTCTGATGGAAATGAAATAATGGGATTCGATTACAGCATGATCCTGTTCCCCAAGAAGGGGATATGGCGGAATTGGTAGACGCTACGGACTCGATCGAATTGAGCCTTGGTATGGAAACCTACTAAGTGATAGCTTTCAAATCCAGGGAACCCCGGGATATTTCGAATGGGCAATCCTGAGCCAAATCCGGTTTACGGAGACATTATTCTCCCAGGAAGAGAAGGGATAGGTGCAGAGACTCGATGGAAGCTATTCTAACGAATAAAGATCGTTTTACCCAGTACTGTATCTATAGAAAAATCTCTCCATTTACACTTTGGAAGTGGGGTTGGTATATACTACCAAAAAAGATCATGATCAGGACTTGGATTGGATCATTTTATGCATTTCACTATGCATTTCACTATTAGTAAGGTAAGATGCTTGGGTCAATCCCAAGTTGAAGGAATTATTTTACATTAAGTAATCCAATTCTGAACTACCCTAAAGAGGGAGTCGGATGAAGTTTGGGAAGAAATGATCGGACGAGGATAAAGATATAGTCCAATTCTACACGTCAATGCCAACAACAATGCGAATTGCAGTAAGAGGAAAATCCGTCGGCTTTATAGACCGTGAGGGTTCAAGTCCCTCTATTCCCAAAAAAGGGTATAGTTCATTCCCGAATAACTGATTTCTCATTTTTCCAATTTCGTCGATAACTTGTAATTATCACTTTCAAATATTCATTCTTTTCATTCAACCCACCACTTTATGAAGAAATAGAAACAGGAATCTTTTGATCTTATGACAAGTTCGTTCTATGATCAATTCACTTTGTGATATATGATTCATATATATGGACAGGGAATTGTCAATTTTTCAATCGTTAACAGTCCTTCTCATAAATGGTTACTTTCTGATGGAAAATCAGAATCATTTTCAAAACTGTGAAAATCCCTCTTTTTTGGTCCCTTCAGTTGACACAAGTTCAGGTCCTACGTTAGGATGACGCACAGGAAAGAGCCGGGATAGCTCAGTTGGTAGAGCAGAGGACTGAAAATCCTCGTGCCACCAGTTCAAATCTGGTTCCTGGCATGGCATACAGACTCATATCTATCTAAATAGATAGAAATCTATATCCATCTATATAGATGGATATGGATAAATGGATATAGATTGGCATGCATACTCATCCATATCCGTATATAACTAGATCATAATACACAGTTATCCATATGCACATCTATGTATCTATATGTATATGTACGTACATATAGATACACCCCATCATAATAGATCGATGAATCAATATGTTCCGTTCTCCTCTTTGTTCATATTGTCTTTACTCATTCTAATTGAATCTCGGTACTCTGTACGTATCTATAAATTGGTTCGAGAACTCAGAATTATGGGAAAGTTCGACAGTCGAAGTAGATAAAATCTATTACCAATTGGAACTAGTACGGGTAAAATAGGATTCTTCTTCTCCCTCTCGTACATGATGTATGCGTGATACATAGTTTATGATGCATAAACGAAAGATTTGGATTCATTAATTCATCCCGAATAGGTATCTTTCAGATCCAATAAGATGGAATAATGTGAATGGATAAGGATTCTATTACGGTACTAACAGGAGTCTATTTCTCCTATTCCATCTGAAATGTGAGATATTCCTCAAATTGAAGATCTCTAATTGCAAAAGTGAAGATTGTTTACTTCTATCCCATTCAATGAGCATCTTGTATCTCATAGAAATGAGGTGCAATATAATCTTTGCGTAAAGGCCAACCAATCCAACTCTCAGGCATCAATATACGTTTCAAACGTGGATGACTTTCATGGAGGATTCCCAACATATCATAAGATTCCCGTTCCTGAAAATCAGCACTTTTCCAAATACGGAAAACAGACGGGATTCTGGGATCTTTCCTCGGGACAAAAACTTTTATACATACCTCTTCGGGTTGATCCGCATTATCCTGTATTTTCGTAAGATGATATACACTAGCCAACGATCCCCCTGGCGCTACATCATAGGCACACTGAGAACGGAGATAATTGAAACCATAAACATATAAAGCGACAGCTATAGAGGCCCAATCTTCATATTTGATCTGTAAAATTTCTATGCCTTGGTAATCAAAACCCAGAGGTCTATGAGCTAACTTATGCTTGGCTAGCCAAGCGGATAATCTACCCTGCATTTTATTAGTATTTATTGCAGAAGTATCCATATAAGTATTTGACATTTCCAATGGAATTTTTGAAAATTAATTTCCTGTTCGTTATTCTCCACTAACGATTCCTCATTCCTCGATTCTTGGAAGGATACCGAACTCTCGTATTTTCCAAATGTTCCGGAGGGTATCTTGAAAGTAGATCCGAATCGAGGTTCAGAAGATTGATGGAGTAACTTCTGATCATAGTTCCCAGTATGAATACTATGCCCGACACAAAACCTATGATTTCTAGCGAAATATCTCTTCACTTGTTGGGGCTCGGTCCTATCTTCATATATTTCTCGAGCTATCTTCTCACGAAGTTTTGTTATAGCATCTATAATAACCTCTGGTTTAGGTGGGCAACCCGGCAAATAGACATCTACGGGAATTAACTTATCCACTCCACGAACGGTACTATAAGAATCTGTACTGAACATTCCTCCTGTAATAGTACATGCTCCCATAGCAATTACATATCTCGGTTCGGGCATTTGTTCATATAATCTCACTAAAGAAGGAGCCATTTTCATGGTCACAGTGCCAGCTGTTATGATGAGGTCGGCTTGTCTAGGACTAGATCTTGGTACCAGACCGTAACGATCAAAGTCGAATCGCGAACCTATTAATGAAGCAAATTCGATGGAACAACAACTAGTACCATAAAGGAGTGGCCATAAACTGGTGAGTCTGGCCCAATTTGACATATCATTCGGGGTGGTTGAAATAACTGAATTTGGAGTTGTTCGATTAGGTAAAGGTGACTCTATAGGATTCCTCATTGGCTTTATGAAATTTTCCACTTCCTCTCTACCACCCAAATACCCGGAAGCTGAGACCATTCCAATGCTCCTTTTCGCCATGCATAAACTGGACCAACAATTGAGATAAGCACGAGAATCAAAACTTCTATAAAGGTAGATATACCCAATACATTGAAACTCATAGCCCATGGATAAAGGAAGACTGTTTCAACATCAAAAATAACAAAAACTAGAGCGAACATATAATAACGAATCCGAAATTGGATCCAAGCATCTCCCGTTGGTTCTATACCCGATTCGTAACTAGTGAGCTTCTCCGGTCCTTTACGAATGGGGGCCAAGGCTCTGGAAATTTGGAATGTCAGAATAGGAATAAGGCTAGATATTAGTAAAAAGATCCAAAAAGTATCATATTCGGGAAGTAGAAACATAAATAGACTCCTGTGAAATGGATAAAATGATTCCATCTTCTTCGTCGATTTATTCATCACTCCTCCCCCGAAATACCGAACAGTTGATTCTCATCGATCTACATATTCCTGTTTCGTCCATGGCTTATTCCGAAATTCATTCGATGAAATCCTACTACTATATGTTCTATGTGATATGTAGGGGTATACGTATTTATGTGGGAGAAATCCTCTCGTTTCATTGTGAAACCCCCAGTTTTTCAAAAATGAAAAGTCTGGCTAATCATTCCTTTTTCGTATCAGTCGTTTATATATTTTCATGCACCGCCGAACAGTAACAATAGATTTTTTTCTAGGAATTGATCCTCCAACAACACAGTTTTGCACATTGGTTCACCAGATCCCACATGATTCAAGTTGTAACGGGTCATCAATAGACTCTGGTCTTGTGTGACGTAAGGGAATATCTGGGTATTTATATAGAATCTTGGGATTGATTGTATTTTCTATCTCGATATTCGGATCTTGTCCATCCGAATCGAGTTCTTCTCGTCGGAGGGTTCTTCTTTTTATTGATGCGGGATGCGTCGACAAGTTTGACTTTATCTGTATCTGCTCGTTCTTTCTATATTAAGATTCAGTGAATCCAGAGATTCTATTCAACCTCGAGGAACCTATCCATCCCTTAGAATAAAGGAAGTGCTTATGTATCCAATTTGGATAATTCGGCCTTTTCGGGTCCATCTTACACGATTACTCTTAGGGACAATCAAGTTATTTGTCAGATACTTATGGAGGTGATGGGACAGATGTATCAATTTGGAGGCTCTCGGATCGGATCTATCGACGGAAGTAGTGAGCATCTTACAGTATTGGGAGAAGATGAGGAAGGGGAAATATCAATTGTCAAAGATTTGAAATGAATTCTAAAAGAATTGGAACGCGCGTTGATGCTTCGGTTTGTTGTACGAATGGTTCCAAGAGTATGTTTTCATCGTCCATTCGTAGTATAAAAAAAAGAAAAGGCTCGAGTGACCATAGAAATGGGTGGGTCAAGTTAGAAGGATGAAGCTTCTTCAGAAAGGAACCTGACCAGTATTATGCATTTAACGTATGGACAGATATAGAAGAAATTCCGTTTGATAAATAGAATAGAAACCCGTCTCATGTATTCAAAGAAAATTGGAATAACGGAGTTCGATATCTGTGGATTGATCGGTATCGATCCGTGGAATGTATCAAAAATTCCCCAGTTCGTTATGAGCTCGAACTCATTCCGATATAACATGATCTTAGATATATCGTCTAGTGGAAACTTCCAATGGGGCAGAAGGCTTATTCCGGGCCGCAGTCGCCAGAATTTGATCTCATAGGTGAAAGTTTTGTCCCCAACAGACTTTTTGATTCCAGAGGTCGATAAGTCCGATCATCCGATATCAAATCAACCTCGATCAATAAAAATTGATGATCTGCCCCGTTTCCATGTTTCTATCGATCTTGATAAGTATATGAGAATTGTTGATAGGATCCAAAAGACTCTTTAGGTTAGGACTGGGTCATGGGTACTCTAATAAGGGATATAGGAGTAAAAAAATTGAGTAGAACGTATAGGGCTATACGGGCTCGAACCGTAGACCTTCTCGGTAGAACAGATTGAAGTTCTTATTATCTAAATTCTTTGAACTGTTCCAAGAACCCAACATGCATTTTTATTGCATTGGGCTCTTTCATTAACTGATGGATAGATCGGTTAGTCCACCATTCTTTTCCTTCCAGAAAGATAATAAGATGGTTCCGTTTGCCTCAAGTTTTTCTTTTTCGGAAGCAATCCCAAAGTAATTCAAAAGGTTTCTTTGACGTAGGTCTGCCTTGTTTAGACATAGATTGACTCAAATAGAGCCTCCATCGCCCCAAAAGTGAAATATGAGACTTTGTACACCCCAAAGTTCATAGAGCGAAAAAAAAAGATCTTTTGAGGTCCCCGTATTGCACTCATTATGCCTAGCATTGAGTGAACCTGAGATTTACCATATCAACTAGATACGGAATAAGAATCCGATCGAACTTCATCTTTGTCATGCTATTTTTCCCCCAGATCGATGGAGTAAGACATCAATCTTTCACATAATATCGATTTCGTGTATCGGATGAATCGATAAACTCTCCTGAAAAGCATTGGCGCACGTGTAAACGAGGTGCTCTACCTTGCTGAGCTATAGCCCCTGTCATTCTTAATGATACATTATACTAACCAAAAGGATCACCTTTTGTCAAGGTGGAGATTTCATGATCTAATACATTGCGATAAGTTCGATCCGATTTCTGCCAGGAGCATATTGTTTATAAGTCCAATTCCGTTTAGAATTGCTCGTAGGTCCAACTCTACTTATGATGATAAATGACCCACTTAACTCAGTGGTTAGAGTATCGCTTCCATACGGCGGGAGTCATTGGTTCAAATCCAATAGTAGGTAAAACTTATTAGATACCATTGAGGAATCGATGGCATCTAATAAGTTTTTCTACTATTCAAAAAAAATTGAAATATAGAATCGATTTCCGATGATTCTTTGGAATGGATTAATTAGAGACGGAAGTCGAAGTAGCACTGACAGCCTCTAATCGTGTTCTAGCTCTTTTGAGAGCTACATTAGCCTCAATCGCTTGTCTCTTGCCTTCAGCTCGAGCTAGGTCAGCTTCAGCTATTTGAAAAGCTTCCCGAGCCTCTCGAGGATCGATGTCGATACCTTTCTCTGCATTATTTACCAATACGGTAATTTGATCGTTGCCTATCCTGGCAAAACCGCCCATCAAAGCCATAGTTGACCACTGCCCATTGAGACGTATTTTCATAATTCCTATATCTACAGCTGTAACAAGTGTAGTGTGGTTTGGTAATACGCCAATTTGACCACTATTGGTAGATGAGATGATTTCTTCCACTTCCGAATCCCAAACAACTCGATTAGGAGTCAGTACACGAAGATTTAGGGTCATTTAACTCTCCACTTTGAAGTTCATAGCCTTCGCGGTAGCTTCATCAATGTTACCTACCAAATAAAAAGCCTGTTCGGGGAGACCATCTAATTCTCCAGAAAGGATCATTTTAAAACCTCTAATTGTTTCTACGAGACTGACATATTTGCCCGGGGAACCGGTGAAGACCTCTGCTACGAAAAAGGGTTGTGATAAAAAACGTTCAATTTTTCGTGCTCTTGCTACGGTTAAACGATCTTCTTCTGATAATTCGTCCAGTCCAAGAATAGCTATAATGTCTTGAAGTTCTTTATAACGTTGTGAAGTTTGCTTAACTCCTTGTGCGGTTTCGTAATGTTCCTCGCCCACAATCCAAGGTTGGAGCATAGTCGACGTTGAATCTAAAGGATCTACTGCTGGATAGATACCTTTGGAAGCTAATCCTCTCGATAGTACGGTAGTAGCATCTAAATGTGCAAATGTCGTAGCAGGAGCAGGGTCGGTCAAATCGTCCGCAGGTACATAAACTGCTTGAATGGAGGTTATAGATCCCTCTTTAGTAGAAGTAATTCTCTCTTGCAAAGAACCCATTTCCGTGCTAAGAGTTGGCTGATAACCCACAGCAGAAGGCATTCTACCTAATAAGGCGGATACTTCTGATCCTGCTTGGACAAAGCGGAAGATATTGTCGATAAATAAGAGTACGTCTTGCTCATTGACATCTCGGGAATATTCAGCCATGGTTAAGGCAGTTAAACCAACTCTCATACGAGCTCCTGGTGGTTCATTCATCTGACCATAGACCAGAGCTACTTTTGATTCTGAGATGTTTTGCTCATTAATTACTCCTGATTCTTTCATTTCCACGTAAAGATCATTCCCTTCACGAGTACGTTCCCCTACTCCGCCAAATACAGATACACCTCCATGAGCCTTAGCAATGTTGTTGATTAACTCCATGATGAGTACTGTTTTACCCACTCCAGCTCCCCCGAATAGTCCGATCTTTCCTCCACGTCGATAAGGAGCTAAAAGATCCACCACTTTAATGCCTGTTTCGAAGATTGATAATTTGGTATCCAACTGCGTAAAGGCAGGAGCAGGTCTATGAATAGGGGATGTTGTGCGAGCATCTACAGGACCTAAATTATCGACAGGTTCTCCAAGAACATTGAAAATTCGTCCAAGAGTAGCTCCACCAACTGGAACACTCAGAGGAGCTCCTGTGTCAATCACTTTCATTCCTCTCATCAGACCATCTGTAGCATTCATAGCTACAGCTCTAACTCTATTATTTCCTAATAATTGTTGTACCTCACAAGTAACATGAATTTCCTGACCAGCTGTATCTTGACCCTTCACTATCAAAGAATTGAAAATATTAGGCATATTGCCCGGGGGAAAAGTTACATCCAGTACCGGGCCAATGATTTGAGCAATACGTCCCACATTCTTTTCCACAAGTGTGGAAACTCCAAGAGCAATAAGATTGGTTCTCATAAAAAAAAATAGGAGATCTGTTCGAATTGTTCGCTAATCCTACCAAAAATGTTCGGTATCGAGTCGATCGGTCAATGATGAGTAAGAGTTACCACCTCAATTTACTTAGTAATATTCGACTTTTTGAGTCCAACTTCTATTTTGAATAGAAAGTAGATGGATAAAGATCATGAGAAAGTCTTCGATTTGCCTATCACTATGAACATTTCACGTTAGATTGTGTCCAGATCTTCTATGAAATGTGGAACTTTAACCCTCTTCATGCATGATCTTTCTCTCATTGGTCACTGTCTCTTCTTTTCATACGCACATCTATTTTCTTTCTCTTCGTCCCCCATATATCGATCTATTTTGACATATAGAATTCAAACATAAATCGATTATAGTCAGAAGTAGGTTCGGTTCTTGAAATTCATTAACTAGTTTAACAGCTGAAAGGTCCTCGGGTCAATGCATGGAATAACTTGAAGAGCAAAAATTGGGTTGCGTCATACATAAAGAACATTATACAATGATAGTGTATTTAGCAAATCTTATTGTCCAATAACGGACGACTTGAGTGTTTCGTAGTAGATTCCTGCGAAAGATCTCTTTCACGTTCGATCCATGTCGAGCAGACCTCGTCCTTGCAAGAGTTATTAATCGATGAGTCGTAGGGAGGGACTTATGTCACCAAAAACAGAGACTAAAGCAAGTGTCGGATTTAAAGCTGGTGTTAAAGATTACAGATTGACTTATTATACTCCTGAATATCAAACCAAAGATACTGATATCTTGGCAGCATTCCGAGTAACTCCTCAACCTGGAGTGCCACCTGAGGAAGCGGGAGCTGCAGTAGCTGCCGAATCTTCCACTGGTACATGGACCACTGTTTGGACCGATGGACTTACCAGTCTTGATCGTTACAAGGGAAGATGCTATGACATCGAGCCCGTTCCTGGGGAGGAAAATCAATTTATTGCCTATGTAGCTTACCCTTTGGATCTTTTCGAGGAAGGTTCTGTTACTAACCTGTTCACTTCCATTGTAGGGAATGTATTTGGATTCAAAGCCCTACGAGCTCTACGTCTGGAAGATCTGCGAATTCCTCCTGCTTATTCCAAAACTTTCCAGGGTCCACCTCATGGTATCCAAGTTGAAAGGGATAAATTGAATAAATATGGCCGTCCCCTATTGGGATGTACTATCAAGCCAAAATTGGGTTTATCTGCCAAAAATTATGGTAGAGCAGTTTACGAATGTCTTCGTGGTGGACTTGATTTTACTAAAGATGATGAGAACGTAAATTCCCAACCATTCATGCGCTGGAGAGATCGTTTCTTGTTTTGTGCAGAAGCAATTTATAAAGCTCAGACCGAGACGGGTGAAATTAAGGGACATTACTTGAATGCTACTGCAGGTACATGCGAAGAAATGATGAAAAGGGCAGTATTTGCCAGAGAATTGGGAGTTCCTATCGTCATGCATGACTATCTGACGGGAGGTTTTACTGCAAATACTAGCTTGGCTCATTATTGCCGAGACAATGGCCTACTTCTTCACATTCACCGCGCAATGCATGCAGTTATTGACAGACAAAGAAATCATGGTATGCATTTCCGTGTACTAGCTAAAGCATTGCGTATGTCTGGTGGAGATCATATTCACGCCGGTACTGTAGTAGGTAAACTTGAAGGAGAACGAGAAGTCACTCTGGGTTTTGTTGATCTACTGCGTGATGATTTTATTGAAAAAGACCGAAGTCGTGGTATTTATTTCACTCAAGATTGGGTATCTATGCCAGGTGTTCTGCCCGTAGCTTCAGGGGGTATTCACGTCTGGCATATGCCTGCTCTGACCGAGATCTTTGGGGATGATTCTGTACTACAGTTTGGTGGGGGAACTTTGGGACACCCTTGGGGAAATGCACCTGGTGCAGTAGCTAATCGGGTCGCCCTAGAAGCTTGTGTACAAGCTCGTAATGAAGGACGTGATCTTGCTCGTGAAGGTAATGAAGTGATCCGTGAAGCTAGTAAATGGAGTCCCGAACTAGCCGCTGCTTGTGAAGTATGGAAGGAGATCAAATTTGAATTTGATACGGTTGATGTCTTGTAATCTAGTGACTTTCGCCTGTTCGTTCTCCTAATCTAACTCGGCCCAATCTTTTACTATAAAGATTGAGCCGAATCGGAAATGGAGATCTAGATATATACATAGATCCATATCTATTTACATATATGTAAATATATCAATATGTGCATACCTATATGCATAAATCAATATCTTCTTCCCTTTTTCTTTCCAAGATGAAATGGCTCAAAGTTTATGAAAATGTTGTTGGGTCAAGAACGAATCCTATTCATCCCCGAAATAGATCTTATGGATTCTTCGATGGGTTGGTAGCTCAGTGGATCAGAGCCCATGGTTCCGGACCATGAAGTCAAGGGTTCAAATCCCTTCTAGCCCATTTTTTACATTGTCCCCTTCATCGCATCCCGTGTTGAGACATAGACCTTTTCTACGAAGATTCCATAGGTTCTATAGAGAGGAAAAACGGATCATGTCGTACGATCTTTCCCTTTCGTATGAAGATTCCTCTTTCTTACGGTACGAGGGATAATCTTTCTTGATAACCGAATCAAAGGGTCTATCATAATTCCGGATCGATGCTCCGGATTCCTAATGATGGGAATGATTCATCCCACTACTTCTTCGTCATTCGGGAATGATCCATAAGAATTGGATCTATACAGTCCCTTCTCTTCCTAGAAAATAAAATTGCAAAGTAATGAGAGATCTCCTTCCTCTTCTGTATACTCATATATAGGGGGAACTCTATGTCCTTGAAAGAGTGGTTTGAAGAAAGGCGTAAAATAAGTGGATTAATCGAAGATCTGATCGGAAAGGCTAGTAAAGACTATATCGTCAATGAGATGGACAAGAAAAAGAATCTAAAGGTTGATTCCAATAACAGATTATGGGTTCAATGCGATAATCGTGAGAACTTGCTCTATATTAAATATTTGAGACAGAATAAGAGTGTTTGTGAAGGATGTGGATATCATTTGCAAATGAGTAGTTCGGATAGAATCGAACTTTTAATTGATCATGGCACTCGGCATCCTATGGATGAGGACATGGCCGCCCTGGATCTTATTCAATTTCATTCTGAAGATGAACTCCATATAGATCGTATCACTTTCTATCAAATAAGGACAGGTTTAACTGATGCTATTCAAACAGGCATAGGTCGGCTAAATGGTATTCCCATCGCAATTGGAGTTATGGATTTTAAGTTCATGGGAGGTAGTATGGGCTCCGTAGTAGGTGAGAAAATGACCCGTCCGATCGAGCACGCTACCAAGGAATCTCTTCCATTAATTACGGTTTGTGCTTCTGGAGGAGCACGCATGCAAGAAGGAAGTTTCAGTTTAATGCAAATGGCTAAAATATCTTCTGCGTTGTACATTCATCAATTGGAGAAGAATTTGTTATACGTATCGATCCTTACATATCCCACAACCGGTGGAGTGACTGCTAGTTTTGGTATGTTGGGAGATATCATCATCGCTGAACCTAAAGCGTACATTGCATTTGCCGGTAAAAGAGTAATCGAACAGACATTAGGTCAGAAAGTACCTGACGGTTCGCAAGTGGCTGAACATTTATTTGATCATGGTTTATTTGATCTGATCGTTCCGCGTAGTCTTTTAAAAGGTGTTCTGAGTGAGCTACTTCAACTTTATGGTTCAATTCATTGTAAAAAAGAACGAACATTCAGTTTAGTTTCTTATAACAAACAAAAATGAGAAAATGGAGCTTCTCGTGACGAAAGTGACAGTGATACAGTTTCCTCTCGCAGCGAAAGGCGGAATAATTCCTTCCAGGGAATTGTTTCTCGCCCTTTCTTCTAAACCAATTCTTGATCCCATTATTCACTAACCATCGAGATAATAGCGAATTTTGCGCTCTCCAAAATCGGGAAAAACTTAGGATCCACGTTCTTGTTACTATTTGATCAAGTGTTATAATATACACAAGTGTTGTAATATACCAGTATACATTTACTGAGTCCTAATACCGAAAATCCTCATTCATTATTGACTCCGGATCTTATAAAAAAGAATATGAATAAGAAGAATATTTCGGATTCGACGTAAGAGGATTTTTCGGACACTCGTGGAAATATTTGACGGAAGAAGGAACAAGATTCTCGCGCATGTATCTGATGAATAAGGATAAATAGGTCCACCTATTTGGCCCTATCACCCATTTGATTCTATAATCATTCCTTGTAGTAGAGATCAATATTTCATTGAGGTACTCGTTTTATGACAGATCCCAACTTACCTTCTATTTTTGTGCCTTTAGCGGGCTTATTATTTCCGGCAATTGCAATGGCTTTTTTGTATTTCTATGTTCAAAAGAAAAAGATTGTATAAATCCGATTGGATCAGGTCTCATAAATGGATTTGAATCTTTCAATTGTGGAACAAATAGGATATCTACACCTATTTAAGATGATATAACATAGGACTAATCCTTTTCCGGACACGAACAAAATAGAGATAGATATCTACATATATCCATATCTATCCATATATGTATAGATATGGATGTACCATTATATATATATATATATTCATCTTATATGTTATGTACGCATGTACGAATGGATAGATATTTCTTAATCTATTTATATATATATATATGTGGATATGGAGATGGTATTTCCATCACACTGACCCGATAAGGTGTTGTTTCTACAATTGATGAGTTAAGGACTAATTGACCATAAAATGGAGAAAAAAAAAGGAAAATAAAAAAAAAGATTTTGAACTGATCCATATCATCGACTGATATTGATATAGCTAGTTCATAGAAGTTATAGCTAGTTGATAAAAGTTACTTCGGAAGCCGAAGAAACAAATTTTTGGCCATTCCCTCAACTTTAATAGGACGAAATTGAAGAAAATTTGTTATGAATTGGCGATCCGAATGGCTCTGGATAGAACCTATAACAGGGTCTCGAAAAACAAGTAATTTTTGCTGGGCCCGTATTCTTTTTTTTGGTTCACTAGGATTTCTCTTGGTCGGAATTTCGAGTTATCTTGGTAGGAATCTTATACCCCTATTGTGGTCTCAACAAATCCTTTTTGTTCCACAAGGAATTGTAATGTGTTTTTATGGTATTGCAGGTCCGTTCATCAGCTCTTATTTGTGGTGTACAATTTCGTGGGATGTGGGTAGTGGTTACAATAAGTTTGATGAGAAAGAAGGAATCGTATGTCTCTTTCGTTGGGGATTTCCCGGAGGAAATCGTCGTATTTTTCTCCGATTTTTGATAAAGGATATCCAGGCGATCAAAATGGAAGTTCAAGGAGGTATTTATCCCCGGCGTGTTCTTTATATGGAAATAAAAGGCCAGCAATACATTCCCTTAACTCGTACTGATGATAATTTGACCCCACGGGAAATGGAGCAAAAAGCTGCTGAATTAGCCCGTTTCTTGCGTGTATCGATTGAAGGATTTTGAAATGAACCAAGGAATGGATGTTCTTTAGTTATTCCTCGACATCCGAATAGATAGATCTATCTATACCAGAGAGAGAAGTTTCGATAGAACTGGAATTTGTTCGGGGGAAATCTCATGCAGTTTCTTCCCACAAAGGAGTACATCAGACTGGTGCAAATTCCTACGGCGGGTTCCCAAATACTCCATACGTTCTTTAGAGAGGGTTTATAGAGCCAGTAGATGGATACGACGTATCAGGGGGGAACAATTACTAGATATAGCGTTCTCCCCAAAACAAAAGGTTTTTGGCAAACTCCAATTCCATATATGCGTACGTAATTTGATCATTTCATATTTGTAATATATTGGAACCTCTTGGAGCGCATAATTGGCATTTTTTGAATCAATTTATTGAATATGGATCCTATCCCGTAAGTATCTTTTGCCAATCAACACTCGTCCCTTTCATTTTTTCTTCTTTTTTTCATGTCGACCAAACAGCTCGATTTTTTATCACTATCAAATTCTTATATGATTTAGTCATATATTCCGAATATTCCCTTTACATTCTCAATCTTGTTCAGGAGCATTTGACCAATACCTTTGAGGATAACTGGGAAAAGATTCGGAAAGGATTGGAATGATCTTCGGAATCAGATTTATGTTATTTCAAGTGATTTTTCCGGGAAATGGTCGGATAAGATAGAACGAATGAATAGAAAATGAGTCCGGATCGAAGCGATCTTCAATGATTCAGATAGCTGGGAACGATCTTCTTCTTTTTTCTCCTTTTCATTCGGAACAAGCCGTCCCTCATCCGAAGGATATTCTTTCTCAGGGTCGAACAATTGCGCAATAGATAATCAATTTATAGGTCCCATACCTCGTTCTATAACTCGTACTTTATCCAGATTTCGGACAGAGCTGACGAGTGAATCAAGTCCGTTAGTGATTCACGAATTGAAAGTGGCCAAATATAAAGTATCAGCTTCCCTACAATATCTCGCATTTTTAGTATTCCTGCCCTGGGGGATCTCGATTTCATTCCAGGAAGGTTTGGGACCTTGGGTTACGAATTGGTGGAATACTGGTCAGTCAAAAATTTTTTTTTCTTATCTTCAAGAGGAAAATGCCCTAGAAAGATTCGGAGAGATAGAAGAACTATTCCTATTGGAAAGAATGGTGGAAGATTCTTCGGAAACACATTCACAAGATCTTCGTATAGAGATTCACAGAAAAACAATCCAATTAGTGAAAATGTACAATAAAGATTGTATCCAGATCATCTCGCATTTATTGACAAATATGATATGTTTCGCTATTTCAAGTGCTTATTTCATTATGAGTAAGAAAAAACTTACCGTTCTCAATTCTTGGATCCAAGAATTATTCTATAGCCTGAGCGATACGATGAAAGCTTTTTCTATTATTTCAGTCACCGATCTATGTATTGGGTTTCATTCGACTCATGGTTGGGAACTGATGATCGATTCGATCTCTGAAAATTATGGATTTGTCCATAACGAACAAATAATATCTGGTCTTGTTCCAACTTTTCCAGTCATCTCAGATACGATTTTCAAATATTGGATCTTCCGTCATTTCAATCGTATATCCCCTCCACTTGTAGTAATTTATCATTCGATGAATGAATAAATGATCGGTTGTTCTATCCGACAACGATTGAGTGGGAATATGCTTCTCGTACGGAAACTAGCTATTCAAAATATTCCTTTCCCTCTTTCTCTTCCTTTTCCTCCTCTCTCTCTCTCTCTCAGTGGGATACTTCTGATTTCTTACCTTTAGGGTTAATATAATAGAAGAATCGTGGACAGGTAACTGTGATAGTTACCTACCTCCATTTATTGTAAAAAGATTTGGAACTAATAATTAAACCATGCAAAATAGAAATATTTATGACTGGGTAAAAAAGTGGATGACTCGATCAATTTCCATCTTGATCATGATACATATAATAACTCGGACATCTATTTCGAATGCATATCCCATTTTTGCACAGCAGGGTTATGAAAATCCCCGAGAAGCAACCGGGCGTATTGTATGTGCCAATTGTCACTTGGCTAAAAAGCCTGTGGATATCGAGGTTCCACAGTCCGTGCTTCCCGATACCGTATTTGAAGCAGTTGTTAAAATCCCCTGCGATATGCAAATGAAACAAGTTATTGCTAACGGTAAAAAAGGGACTTTGAATGTAGGAGCTGTTCCAATTTTACCTGAGGGCTTTGAATTAGCCCCCCCCGATCGTATTTCTCCTAAGATTAAGGAAAAGATAGGTAATCTTTATTTTCAGAACTATCGCCCCAATCAAAAAAATATTCTTGTAATAGGTCCTGTTCCTAGTAAAAAATATAGTGAAATTGTGTTTCCCATCCTTTCACCGAATCCTGCTACTAATAAAGAAGCTCACTTCCTTAAATATCCCATCTATGTGGGTGGTAATAGAGGAAGAGGACAAATTTATCCCGACGGGAGCAAGAGCAACAATACAGTCTATAATGCTTCAGCAACAGGTAGAGTAAGCAAAATCCTACGTAAAGAAAAGGGTGGATATGAAATCACTATTGAGAATACATCAGATGGTCATCAAGTGGTCGATATTGTACCTCCGGGACCGGAACTTCTCGTTTCAGAAGGCGAATTCATCAAGGTTGATCAGCCGCTAACGAATAATCCTAATGTAGGTGGATTTGGCCAGGGAGATGCAGAAATAGTACTTCAAGATCCATTACGTGTTCAAGGTCTTTTATTCTTCCTGGCATCTGTTATTTTGGCACAGGTATTTCTGGTCCTTAAAAAGAAACAATTTGAGAAGGTTCAATTGGTCGAGATGAATCTTTAGACTCATCGATTTTCGAACATGAAGTTGACTGAAAGGTTCAAATCTATGTCTCATTGATGACTGATGCAATCGTATACAATTGAGGTGATAAGGTTATGCCCCTCCGGAGATGGAGAACCTTTCACCATCCCTTTCCCTTTGTTCAAATAGATAAGTCATTCTTATGGATATCTATCACAAATATGTGCATCTCAAAGAAAGAGTGACTCAATAAGCGCTGGAACAGATCAATTTGCCGAACGGTCCTCTATTCATATGCTACATCGTATAGACCATATACGTGCCATATAGTCTTTTCATTCATCTAGCATATCCAGGAGGAATGATCCGAAATATATTGAAGAGGAGAAGAAAAGAGAAAGAAAAGGACTAAGCAATCTTAGGAAAGATTCCTATTTTCCCTGATCTTCTTTCTCATCCTATTCCTTGAAAAGATCAAAATCGATTTTCCGTTTTCTCGTTGAGGTAATAGGAACTTCTTATTTCTTCGATCTCTTTCGTAAAATATCAAGTCTTCCGCACGTTCTACTGAGAACCTTTCTACAAAAAACCTTTCGAGTTCATGAAGAAAGGCGGACGAGTGGAAGAGGCGATTTCGCCCCATTGAGCAGATGGGACCTATCTAGCAAACTTATGAAAAAGGCTCGTTCCAAATAAAGAGGTAGAAAGTGTTATTTCCGGCTTGGACCATAGAAACTTAAACTCTATATCCTACATCCGCATATTCGCACTATCATAGTTCGAACTTTGATAGGAATGATTCGCAGAATTTATTATTAGGAAAATGAACAAATATTGAGTAATGTGTATTACGCAGGACAATCCATTTCTTAGTCGTTCTTCCTTCGGAGGAACATATATGATAGATGGATCAATTGATCCAATTCTTTGATAATACGTATCAGAAGCGGAGGAGTGATGGTTCATCGCTTTACTAGAAGGCATTGGAGTAGACGAGAGAATCGTGAAATTGATACAAATCTACCAATTCATATAGGAGTCAATCTCGAAAAGAGATTTCAATAATACCTTACCCTTTCTTGAACTCGAAGAAGGGTAAGGTATTATTAAGTTTTCACTTTCGCATGTGTAGTATTCCTCATATATGTTCAGTTCATTTCATTACTATAGGGATGACCCTAATCCAGAATATGAACCGTAGAAAAAGATACCCATTAAACCAATCACAAGAGTACCAGTTACAGTACTTATCAGCCAAAGAGGGATCCTTCCAGTGGTATCGGCCATTTCTCTTACTCCCTTTCACATTGAATTGAGTGGTCATGCCCAAGACATAAACAGTCATAGAGAATTATGAGTATTAGATCTCTCCGGACAAGGTAGGGAGATTCTCATTGCTTCTAATTGAAAGAGTAATTAGAGAATAAAACGGCAAGTACAAAAATGAGTAACAACCCCCAGTAGAGGCTGGTACGATTCAATTCAACATTCTGTTCGTTCGGGTTTGATTGTGTCATAGTTCCGTTATTTAGATCAAGTTTATCGTTGGATGAACTGCATTGCTGATATTGATCCCAAGAAAGAAACTGTAGGTACAGCTAGTCCGTGAACGGCCAACCATCTAACTGTAAAAATTGGATAGGTTCTATCTATAGTCATCTAAAAAGATCTAGTAAATTCGTCGAGTTGTTCTAACGGATCGAAACGGCCAGTTATTAATGGAACCTCCTGTCGGCTATCTGTGAAATACTCGTTCGGCCGAGGGCTCCCGAACACATCATAAGCCAAACCTGTGCTGACAAATAACCAACCTGCAATGAATAGGGAAGGTATAGTAATGCTATGGATAACCCAGTATCGAATACTGGTAATAATGTCAGCAAAGGAGCGTTCTCCCGTATTCCCAGACATGCTTAGCTCCGTATATTCTTGTACAGTCAAGGGGGAATTGATCCCATAAAAGATAGAGATCAGGAAATGGGAAACTACTGATATCTTCTCCAATCATTGTTGGATTGTCAATTTTATACCAAGAGTATATTTGAAGTATACTGGACCAGTATAGCTAGCCTTCTTCTGACACAGCAATACAATTTGAATGAAGATCAAGAAGTAACGAGATAGACTCATTAAGTAACGAGATAGACTCATTCCATCCCGTTCCTCTCAGTTATTCCAGCTCTGTTTGGTCGACTCAATCAATCTTTTTTCTATTTCATTTCTCCCTACTGGGCAAAAAGGAGAGAATCTCGTATGTATCAGGATAGATCCGGACGCAGAGAACTCCATATCAATATTGGAACAACCGGGCACGTAGATCATAAGGAAACCCTTTTAACAGTAACTGCTGTCACGGCTTTAGCTGCTATAGGCAGACGTATAGCTAAGATAAGATTGATGTCGCTCCAAAATGAAGAGCAAGGGGCACGACTATAAATACAACTCATTCGGAATAGGATACTTTCTACTTCTCTTTCCCATTCCGACATTATGTCCGTGTAGATTATCCTAGTCATTCGGATTGCATAAAAAGCGGATCATCGGTGCTACACAAATGTATGGTGCTCTTCCGATAGTCTTGGGAGCAAGTGGAGTTATGCCATAAATTCGAGAGCTTATTAACATAGTACTTCAGCTGAACTTACTCATCCCGTAGTATTACCGGATAAAGAGAACCAAGTGGAGGGTGAAATCTTATTGAACTTGATCGAATTGATAGGTATGTGAAATTCCGAGCTATTCCTACTTCCTGGGAGATGGAATTCCCGCAGTACTGGGTTCTGCATTACTGGTTTTAATCATTCATATTGAAAAACCCGATTTATCCAGAGATGCGGATGAGTGAATTGATGAGATCTAGGAATGAATGGATGAAGTGGATATTCATATTTCTACATCTAAACGTGAAATTGAGAAAACTTTTTATACGGCTGCAGAAGAGGTTTTTTCTGTTCCAATCTTTGGAACTATAGCTACCGGTCGTGTAGTAGGAGGAACTATTCGAACGGGAGGAACAGTAGAAATAGTTGGATCGAGAGAGACTCGTGGTACAACTATCATAGGTTCGAAGATCTCCGAAAAGACTCTCGACCAAATATTTGCTGGAGATACTGTAGAAATTTGCATTTCGTAATATGCAGGAACAGGATGTGGAACGTGGAATGGTAATTGCTGGGCATGGGACCTGAAATCTTATGCTTGATTTGGAGCACAAGTTCATATCTTTTGGGAAGGAGGGGGTGGATGGCATCTCCGCTTTCGGATATCGTCTTCACTTCAATTTTCCATTCGTACTACTGAAGTAACGGGTACGATCGAGGCATTACCTGGTTTCTATGGTGGAGAAATAGGAGGGATAATGCCAGGTTATCCAATCGGAATGATTGTCGAACTCGTCTACCCCACAGCTATTCAAAGAAAATTCTGTCCCACAATTCGTGGAGGAGGTCACACAGTTGGTATTGGTGTTATTTATGGGTTGCTCGATGAATTTGGGTATTTTCAATTCATTCTCTGAGATAATGAATCGATTTTTATCCTATATTCCCTCTCATCCATGTTCGTTCATAACATTCATAGTGACTTATCAATATAGAATTACGAATTGGTACCAATTTGGACAATTTCTTTTTTTTATTCCCGTCCTATTCCAGGTTACAAAAATGAAAACTTAGGTAATTGCCTCATAAAGATATGTATCGAACGTATTCCATTAAGTATTTTCACGCCTACTATAACTAGTTATTTCGGTTTTCTATTGGCTTCTTTCATTTCAACCTTAGCCTTATTTATTGGTTTGAGCAGGATACGACTTATTCAAAATGAAGAAAAAGTAATAAAAAGGAAAACCTTTCGGTTCGTTTTAGATTCCGATGATTTTGTTATTTCTCTCAATGCCAATTCAGAATCATTGGAATTCATAGCGAATTTGGGGTACTATCCGGTGTAGATATCAACTCTATTTATTCCTTTGAATTGAAATGATTGAAGCTTTGCCATCCGGAATTGTGTTAGGTCTAATTCCTATCACTTTGGCCGGATTATTCGTAACTGCGTATTTACAATACCGACGTGGTGATCAATTGGATATTTGATTGAGGAACATCCTTCTTCATTGACCTCCTACTTATTCTGGGAGGTCGGATTCCATCAATCGTTCCAGTTGGAGTTATTGATGATCCATCAATCCAATTTGATCCAATAGGAACAGAATCACGCTCTGTAGGATTTGAACCTACGACATCAGGTTTTGGAGACCTACGTTCTACCGAACTGAACTAAGAGCGCTTTTTTAGAAAAAGATTCAAAGAGAAATAGAAACAGGTCTCTCGTATTCCTAAAATTTTGCATGTGGTATTATTCAATAACTAAGAGTTGATGCTCTATTCGAATCGATCTCAATTGATCTATCGTTCTTCTCTAATTATTTCCTTCTATAGGGAAGGAAATAGGTAGGGATGACAGGATTTGAACCCGCGACATTTTGTACCCAAAACAAACGCGCTACCAAACTGCGCTACATCCCTTTTTCTTATTGGATAATGTTATTTTATATGATTCGAATTTCGTTTCCCACATTTCTCTACTTTCATTCTTCTTCGGTATTGTAAATAGACTATGTACAAATCAAATCTATCATCTAGAAGGATGACTATTCATTCGCAATATTTGGTGATGGAACATCTTTTTTCTATTCCATAAATAGGAGCATCTCATATCCCGGATCATTGTACATATCTCTTTCAGTTCCGAGTTCCCCGTACAAGTACAAATGATTCATAACTGCAGATGTAGTTAACTATATCATACACGTACCCTAATCGATAAGGAGAACTTACAATGCGAGATATAAAGATATATCTTTCCGTGGCACCTGTGCTAGCTACTTTATGGTTCGGGTCTTTAGCCGGTCTATTGATAGAGATCAATCGTTTTTTCCCGGATGCTCTGGCTTCTCCCTTCTCCTCATTCTAGTTATCCTCCGAAGGGATAAGCAAAATTATGCCAGATCACTTCTTCTCTTTTCTTCTTGAGAAAATCAAATAAGTGAATCCAGCTCCAAAGAGATCAGAGTTATAGAGTGGAACGGGGGTGAAATAGGAATCTAGGTCTAAAAACCCCTTCTGTAAATATCGTAAATACTACTGAAAACTTCGAATTCAATATTTTCTTATTAATGATCTCGTTACGGAAAAAAAGTAATAAAATATTTTCTCATTGAATCTCCGGCTATAAAATTCCATCCCTTTCTCTTTCTTCTCTTTTTCCGGATAAAAAAGCGAAGTAGACCCAATATCCAGAGTCAGTTTATGGCCAAGGGTGGAGATGTAAGAGTAACAATTACCTCGGAATGTACTAGTTGTAACCAGGATAGCGTTGATAAAAAATTCCCGGGTGTTTCTAGATATACTACTAGAAAAAATCGCCGCAATACACCTATTCGATCGGAATTGAAGAAATTTTGTCCCTATTGCTACAAGCATACCATTCACGGAGAGATAAAGAAATAGATTAAACATACTACTCACAGGGATAGGAATCAATCACAGATATCGAAATAAATAGTATTTTACGAGGATCTGGAATGAAATGGTATTTTAGGAATATTTGGAATAAATAGTATTTGAAAGGTCTATGAAACAAACTATGAATCAATCTAAGCGATCTTTTCGTAGACATTTGCCACCGATTAGATCGGGGGATCAGATCGATCATAAAAATATGAGCTTAATTAGTCGATTCGTTAGCGAACAGGGAAAAATATTATCCAGGCGAGTGAATAGATTGACCTCGAAACAACAACGCCTAATGACTATTGCTATTAAACGAGCTCGTATTCTATCTTCGTTACCTTTTCTTAATAATGACAACCAATTCGATCCCTAGGAACGAACCTACTCCTTGATCGAATCGGAGCTAGAATATCTCTTTGATCAAAATGAAGATCTCAATTAGATTGTCAAAAAAAAAATTGAAAGAATTGAATTCTCGAAAAGGATCTGTTCATTTCCGGTATTTCTTAATTTTTCAATGTCTCTACCTTCCCGGAGGAAATTCTCCGGGAGATTCTGCTCCACCTATTTCATTATTCGATAATCTTGTTCAAGATCGTGGAGAAGCAATTACTATCTAATATAGCTATTTGTGCAAGTATTTTACGATTCGGAAGCAAACGTCTCCTGCATAAATATAGGATGAATCTGTTATAAGAGACTCCATTATCACGGGCTGATGCATTGATACGAGTAATCCACAAACAACGAAGACTTCTCTTTCGCTTACCTCTATCACGGTGAGCGGAAACTAAAGCTCTAATTTTTTGTTGGTTAGCAGTTCGAAAAAGTTTCGAATGAGCCCCTCGGTAACCGGATGCAAATGCAAGAATATTTTTCCGACGTTTCCGAGCTATATATCCACGTCTAACTCTGGTCATTCAAGTTTACTCTCATGAATCACTAATCTATTTTCTATTAGTCATTCCTTCATTTGGTTCATTGAGATCAAACTAATTATTCTGATGTATGAAATCAAGATTCCGATGGCTTCTGCTACTGTAACCTTCCCAACCATAATTCTTTTTGGTCGGACACCTTCTCGGTAAGCGAGGGATGGGACCTCGCACTAATCAAAATCACGGGTTTCATCGTTTCTATGGTTCTTCCTCTAACGGTGAGGTCCTCCCTATACGCCGGAGCCTTTTTATTGATTCAATTCTTTCTTAAATACGAGATGAGGATGTTATTGGTAACTTGTATGGTTTGCCATCTCTAGCTCTACCCCAAATTCTCAAGTAATAAGTCCTCCCACTATAAGATTTCTCCATACAGTGACGACATGTAATTATGGGGGTTGGCTAGGTAGCTGACCTTGTCGGTCCGTTCCTGCGGCAATATGAGCATAATATTGATGCTTCTTCAATTTGCATTATTTTCCTCGCTCAATGGATTGATGACCGTTTGCTACCAATGAGGAATTGCTTTTCACCCCACATCAAGGTGATTGGATTTGCACCAACGGAAACCATAAATTTCATCCCCAATAGGGGTAGATGATAGATCTGTACTTCGTTGCAGTAGGAGAGTCATTATGCTACAAGAATCTCTCAGTCTTTTGAAGCTTCTGATCCGAACGAGTCGCACATACACCCTAGTACAGACTCCTCTACGCTGAGGACATCCTCGAAGAGCGGGAGATTTTGTCCCATTTTCTATTGGCTGTCTCGCATTTCTAATAAGTTGTTGAATAGTTGGCATTCTGGATCATATGCGAAATTGACTGGTTCAGATTAATCCTAACCATATCGGGTCATCATGAAATGAATCACTTATATCTTCTCTTTCCCCTGGTAAGGGAAAGAAAAGATCAAATTACAGTTCATTGTCAAAATCAATTCACAAGAGATCTTCAGTATTATCTACCGCTACGAGATCAACAATGCCATAGGCTTGGGCTTCTGCCGCTGACATAAAAATATCTCTTTCCATGTCCTCGGAAATGACCCATAAAGGTTTGCCTGTTCTTTGTACATAAACATTCGTAATGCTATCGCGAAGTTTCAATACCTCTTCTGCTTCCATGATACATTCTCCTGCTTGTCCGTCATAATAAGAACTAGCAGGTTGGTGGATCATAACCCTAATAATAGATGATCATTTCCTTGATTTTGGGAAATTTTGAAATGGAAAAGAAAAAAGGAAAATCAAATGAATCAACCGTACAGGCATTTTTTGTGCATACGGCTCCATAATAGATCGAATTCCATTTCGAGTCGGACTGAGAGAAATACAAATGTATCAGACCCGAATATTTGGATGATCTATCTACCATCTCTTCTCCCGGAAGAATCAAAATACTACGATGGTCCCGTTGCTTCATAGATCTCTCTTTCGATTTAGCAATCCCAAAGTTTTCTTCTGATAGCACATGATCAGAATTAGATCTTTTCTATCAATATTTGATGGAGGATCTTGATGTGAGAATAAAAAGGTTTATGACGCTAAAATAGACCTACGATACATAAGATCGAATTGATCGGAAAATTGGTAATCAATTTCGTCTTGTTCTACTATCTCGATACGTAATTCGATTCTGAAAGAACAGAAAAATGATGTTTGTATCGAGCTCGAAGTGCCATGCTATTATTACCTTTTCTTCGGCGAAGGCATAGTCTTTTTACATCGTTTCCTCTTCAATAAAAACTCATTGGCGCTAAGCGTGAGGTAATGCTATACGTTTAGTAATTTCCCCTCCAGTTGAGACAGAAGATCCCATCGAAGCAGCTAACCCCATGCATATTGTATGCACATCTGGTACTACAAATTGCATAGCATCATAAAGAGAGATTCCCGGTATTACTGTTCCACCGGGAGAATTAATATATGTATATATATCTTTATTCTCATCTTCTCCATTCGGATACATCATGATACCAATGAGTTGATTCGCGATCTCGTCATCGACCTGCTGACCCAGAAAAAGTAATCTCTCCCGATGAAGTCGGTTGATTAGGATAGTGAAATAGTCATTCTTCCTTGAGAACCGTACACGCACTTTGAAATGCATACGGCTCAAGCGATTGCGAAAAGTTAGAAATGTATTGATTTCAGACCCATTTCCTTTTTTGCGGTGGAATTGGATCTTAAAAAGTTTCCATATTCGAAGAGCTCTTTTTTTTTTCATAACCATTAGTTCAAGTTCGTCTTCTCCCTAAGAATATCCTTTAAGAATATCCTTAGCGAAACTTTTTGAACTATCTTTGAATTGATGTACCGTTTTATTGAAATCCAATCGTTCTGGTCACAGCGGAATTTTCTTGTTCTCAAATAGGCTGTTTGAAACATCTTTAGGTTTATGCTCTACTCCGGGAAAGCATCTGCCCGAGTTTTATTTGTACATATAGGACAAGTAATCTTACTGTCATTTCTTTCCTTTCGATCCACTCTATGATCTCTGTCAGATATTTTGCATATATCATTCCATTTATTGATAGTTCCAAATCACTCATCAATATGGATTCTAGGTAGAAATTGTACATATATCGCCAATTCGGGATTTTTTTTTTTTAACGGAGCCTTAATACTTCGTTGGTCCGAGCTAACCAAGATTCTTATGATTGATCATCTTTTTTTCTTCTAAATGATCGAATCGCACTTCACGCTATAGATTCTTGATAGTTGGATCAATATCGGATGAAGCAGTAAATATCTCGATCGGGGGAGATAACGGGGAAATTCCGTATAACCTAATATGTCCGACAAGCCGCACTATACGTCGACCCAAACTGCATCTTCCTCTCCAGGGATCCGAAAAGGAACTTTTGGAACACCAATGGGCATTTCTTTCAATAGAATGGAGTGAAGCACTATACTCTAATATGAGAACATAAAGTATAAGAAGAGATAGACTTCTAGGACATGTTCATGACATGAGAATTATATCACATTAAGCCCATCAATTTCGAAGTAAATATTGTTCATGGAATAACGAAAGGATCAGAGAAATAGAGTGTTGTTGTTTTTGTTTTTTTTCTTCTTTCGCAGGTTGTTCGAAGAATGAACAAGCATTTATGTGCCCGATCGATATAAATGGGACCAATCTCCACATTGTGTATTGGTACATATAAATGATAAAATATCTCCGGCTATCTCTGCTATTATGAACAAAATTGCTCCGAAACTTTTCCATCATTAGCAATGACCTCAAAATATGTTCAACTTTGAGATGATCCCGTGAAGGTTTAGCTTCATAGCACGGTCTCCTTTAATGCGAGAAAGTTACATAGTGTCTACTTCTCTCTAATAAAGGGGTATTTCCATGGGTTTACCTTGGTATCGTGTCCATACCGTCGTATTGAATGATCCTGGCCGGTTACTCTCTGTACATATAATGCATACAGCTCTAGTTTCTGGTTGGGCCGGTTCAATGGCTTTGTACGAATTAGCAGTCTTTGATCCATCCGATCCTGTTCTTGATCCAATGTGGAGACAAAGTATGTTCGTTATACCTTTTATGACTCGTTTAGGAATAAAGGATTCGTGGGGTGGGTGGAGTATCACTGGAGAAACTGTAACCAATCCAGGTATTTGGAGTTATGAAGGTGTGGCCGGGGCACATATCGTGTTTTCTGGCTTGTGCTTTTTGGCAGCTATCTGGCATTGGGTATATTGGGATCTAGACATATTCTGCGATGAACGTACGGGAAAACCTTCTCCAGATTTGCCCAAGATCTTTGGAATTCATTTATTCCTATCAGGAGTAGCTTGTTTCGGATTCGGAGCATTTCATGTAACGGGTTTGTATGGTCCTGGAATATGGGTGTCTGATCCTTATGGACTAACTGGGAAAATACAACCTGTAAATCCAGCGTGGGGAGCTGAGGGTTTCGATCCTTTCGTTCCAGGAGGAATAGCTTCTCATCATATTGCAGCAGGTATATTGGGTATATTAGCAGGTCCATTCCATCTTAGTGTTCGTCCTCCCCAACGTTTATACAAAGGATTACGTATGGGCAATATTGAAACTGTCTTATCCAGCAGTATCGCCGCTGTGTTTTTTGCAGCTTTCATTGTCGCTGGAACCATGTGGTATGGCTCCGCAACTACCCCGGTCGAATTATTTGGTCCTACTCGTTACCAGTGGGATCAGGGATACTTCCAACAAGAAATAGATCGACGGGTTCGTGCCGGTCTGGCTGAAAATCGAAGTTTATCGGAAGCTTGGTCCAAAATTCCCGAGAAACTCGCTTTTTATGACTACATTGGTAATAATCCAGCTAAAGGGGGGTTATTCAGAGCGGGTGCGATGGACAATGGAGATGGAATAGCTGTTGGTCGGTTAGGACACCCTATCTTTAAAGATAAAGAAGGACACGAGCTTTTTGTACGTCGTATGCCTACCTTTTTTGAAACATTTCCAGTAGTTCTGGTAGATGAAGAAGGAATTGTGAAAGCCGATGTTCCTTTCAGGAGAGCAGAATCGAAGTATAGTGTTGAACAAGTAGGCGTAACTGTTGAGTTCTATGGGGGTGAACTTGATGGGGTTAGTTTTGGTGATCCCGCCACAGTGAAAAAATATGCTAGACGTGCTCAATTAGGGGAAATTTTTGAATTAGATCGTGCTACTTTGAAATCAGATGGTGTTTTCCGCAGTAGTCCAAGGGGTTGGTTTACTTTTGGACATGCTACATTTGCTCTTCTTTTCTTTTCCGGACACATTTGGCATGGTGCTAGAACCTTGTTCAGAGATGTTTTTGCTGGTATCGACCCGGATTTAGATGCCCAAGTCGAATTTGGAGCATTCCAAAAACTGGGAGATCCAACTACTAAAAGACAAGTGGTATGATATGGCATTGTTCCAATCTCGAATATTGAGAGATTCCACTTCGGTGGAATATTCATTCTCAGAGAGATTCGAAATATTTTTATTCCTTCTTCTCCTCCGGGAAACCATCTTAATTAGTACGGAAGCTATCTCCATAATTGTAAACTACGACCGAATCTATGGAAGCATTGGTTTATACATTCCTGTTGGTATCGACCTTAGGGATAATATTTTTCGCTATTTTCTTCCGAGACCCACCTAAAGTTCCGAATGAAGGGAGGAAATAATTCTCCCTTTCCGGACTCCCACTTCTTTCATCGAAAGAATGACCTTCCCCATATGGGAAGGTCATTCTTTCAACTAGTCTTCGTGTTCCTCGAAAGGATCCCTAAGTTGTTCGGAGGGTTGTCCAAAGGCGGTATACAGAGCGTAACCAGTAAAGCTCACAAGTGAACGAGATATGGAGATGGCGACTAAGGTTGCAGTTTCCATTGCTAGGTAATCCCAAGATCATCGTATATCTACAACATAATAGTATACAAAGTTAGCAGATCTCAACCAATGTAATAAGTTTTATGGCTACACAGACCATTGATGATACTTCCGGATCCGGGCCAAGACGAACTGTTATAGGAAATTTATTAAAACCACTTAATTCAGAATATGGTAAAGTAGCTCCTGGATGGGGAACTACTCCTTTTATGGGTGTTGCAATGGCTCTATTTGCAGTATTCTTATCTATTATCCCGGAGATTTATAATTCTTCCGTTTTATTAGATGGAATTCCCGTGAGTTGGGTCTAGAATAACTAAAAGATCCGCCCGGATTCCCAGCTCTTAAAAAAAAAAGGATTGAGGGATCCAAATAGAACTATTTAATAGTTCCAGTTTCTAGATCATTTCGTTCCGGTAGTTCGATCGTGTAATTATTTCCTCCAAGGATTTTTGGAATGTGCGACTTGCTAAAATCGATCTATATTTCTAGTACAGAAGACCGGTCCGTCATCTTCATAAAGATGGTCTTACCTTGTTGGATATTAATTGAATAATTAGTATCTAGAGCACGAGGTATATGAGATATATTCAGGAAGATTCAAACTATGGTTTGTACCTGCTACTTAGACCTCGTCACCAGGCGCCCAATAATTTGGAAGAGGTCTTCCTGATCAGAAATTGGATGATCTCTCTCCATAATTTTACTGACTTTGATTGAAGAATGAGATACTATCTCATTTCTCTTAGTTAGCATATTCGCCGAATGAGTGATAATCGAAGGGTTATTACCCAGAGGACCTTTTGGGGTTTTGAGGAAATCATCGGGGTATAATCGAAAATAAATCTGAGGTTTAGATTGATCCATCTATTAAGATTTCGACAAGATAATTCCTACCGATTGTTTATACTAGTTCTTCTCCAGGAAATTGATATCACAAATAGGGTAAAAGATCGTTCAAAAGGCCTATAGTGATCTATTTGACATAAAGATGAGCCGACTTGAAATTTTGGCACTGTAAGGTCTTTTTATTGTGAGAGATGTCGGATCATTCCGAATTTTCTTCATTTAGATCCCCAGGGAACGAGCTATCAAGTATCTCGATAGTTTCTAATTGATATATTAGTTCCGATAAATATTTGGGTGTTCTTGCTTAAGCCGTACGAAGGGAAATTATCATGTACGGTTTTCGGAGGGGGAATTTCAAATTACCTATCTCGATAAAGTATACGATTGGTTCGAAGAGCGTCTCGAGATTCAGGCGATTGCGGATGATATAACTAGTAAATATGTTCCTCCTCATGTCAATCTATTTTATTGTCTGGGGGGAGTCACACTGACCTGTTTTTTGGTACAAGTAGCTACTGGTTTTGCTATGACTTTTTACTATCGTCCGACCGTTACAGAAGCTTTCGCCTCTGTTCAATACATAATGATCGAAGTAAACTTTGGTTGGCTAATTCGATCAGTCCATCGATGGTCGGCAAGTATGATGGTTCTAATGATGATCCTGCACGTATTCCGTGTTTATCTCACAGGTGGGTTTAAAAAACCTCGTGAATTAACTTGGGTTACAGGTGTCATTCTGGCTGTACTGACCGTATCTTTCGGTGTAACTGGTTATTCCTTGCCCTGGGATCAAATTGGTTATTGGGCAGTAAAAATTGTGACCGGTGTGCCTGAGGCTATTCCTGTGATAGGATCTCCTTTGGTAGAGTTATTGCGCGGAAGTATTAGTGTGGGTCAATCCACCTTGACTCGTTTTTATAGTTTACACACTTTCGTATTACCCCTTCTTACTGCTGTATTTATGTTAATGCACTTCCTAATGATCCGTAAGCAAGGTATTCCAGGTCCTTTATAGAGGGGAAAGATATATTTTGAATAAGTATTCCTAAAATTTCGTTTTTAGCAACGACAGTAATATCTCATTGCCGTGAATACTTCTTATTGCAAATAAGATAACATGTTCCTCGGATTTTTTTTTTCAATTCTGAAGTATTATTCATCCGATACAAATAGTTGAAGTAAATCCTTATACGGAGAAGATGGATTGTGTGACTTGAACTACTGATTGGATCGGGCCGTGCAGATAGATTCTTCAATCTGCCACATCAAAATTCATAATGAAATGTGTCTCTGTCCCAATTTCCCCTATCATAAATAGGAAGTTCAGAACCTGGGCACAAAGGTATCGGTCGGTTCGTTTCGAGAGAATTCTTTCTATGATCGAATCCTAATTAGGAAGGGCTCCGTGAGATCCAGTAGAATGAAGTAATAATGTGACATAATCAATAATTGGATCATATTACTTTTCCTTCTTTTCTTTATAGTATGAAAATGCATCCATTTCCCTTGCATTCATTCCAATAAGGAATACTATCGGAGTAATAGAAGGGATCTGAGGAAGAGGAAAGGCCGGATCAGTAACAAGTCAATACCTCGTATGTTAAAAAACTTTGGAGGTTTCTTCGTGAGCATAAACATGAATTACAAGGAATAAGATGGTCCAAAAGGCATATCGATCATGATCGAATTTGTAGGCTTACTTGGGTACTGAGCATTTAACCGGAAGAATCAAATTACCCAATAATGGATTCTTTTCTTAGAGATATTCTTAGTTCCTACTACCATGATATGTCCCTCATTGCAGAAATTCATATATATGTGGGATTTTTCCAGTTATTGCTCGAGCCGGATGATGAAAAATTAGCATGTCCGGATCTTTTGGGGGATAGATCCATAAAGATTTACTTATCCCAATAACGAAGAAACCTGACTTAAATGATCCTGTATTAAGAGCTAAATTAGCTAAGGGTATGGGACATAATTCTTATGGAGAACCTGCTTGGCCTAACGATCTTTTATATATTTTTCCAGTAGTAATTTCAGGTACTATTGCATGTACCATAGGTTTAGCGGTTCTAGAACCATCAATGATTGGTGAACCAGCAGATCCATTTGCAACTCCTTCGGAAATATCGCCCGAATGGTATTTTTTCCCCGTATTCCAAATACTTCGTACAGTACCTAATAAATTATTGGGTGTCCTTCTAATGGCCTCAGTACCCGCGGGATTATTGACGGTACCTTTTTCGGAGAATGTTAATCAATTTCAAAATCCATTTCGTCGTCCAGTAGCCACAATAGTATTCTTAATCGGTACTGCAGTAGCCCTTTGGTTAGGTATTGGAGCAGCGTTACCTATCGATGAATCTTTAACTTTAGGTCTTTTCCAAATTGATTTCACTGTCAAATATCGAAAGATTTCAATCTTTCGTTTATATATCTAGGGAGTAGTTGTTTCAAGACAAATTCTCCCTAGATATATCCATCTCGTCACAGATCTCTTTTGAATATTCCATGAAAGAGAGGTTATGTTAAATATTTCAGATGGAGTTATTATCATAACTTCTCGAAAAAATTCGAGGAAGGGGAATAAATGGAAGAAAGAGATGGAACTATGACGAACTAATTATTAATAATTTCTGGTCTTAATGTAAGAAGCATGTTCGATCTTCTCCGAGGAATATGCCTAAGGTGCAATCTACAAATTGATCCATTTTTTGTACCATTACACGATCTATTAGTATTTAATGAAACTGAAACTTCTTCTTGGGTAGATCAATTGCAAAACGTTTCTGTAGAACTTCCAATATTTGTTCGACAGATTGATTCCCAAAGTTTTCGATTCTCGTTGGATCGTCTCGACTGTAATTCAAGAGGTCCGATAATGTATGTATATTGACCCTTTTGAGGCAGTTATAGACCCTGGGAGGTAATTCTGATTGGTCGATAAAGATATGTTTGAATGCAATTTCTTCCTCCATTTTCTCTGTATCAGTCGATATATGGGAAAAGGGGAAGAGAGACATATTATACCCATTCCAATTGTCTATTCCATCGATGTTCTGTTCCTCTGCACGCATAAAAGGAATGAATAAGTCAATCAAATTTCGGGAAGCTTCGTAAAGTGCTTCTCCAGGAGCTAAACTTCCATTCGTCCATATTTCGGAAAAAAGTATTTCTTGCATCTCATTCCCGTTCCCATAGGAATGAATACTATAATTTGCGTTTCGAACAGGCATAGATACAGCATCTGTAGAAAAAATCCCATCCCGAGAATTATTCGGACTCTGTATACGATATCCACGATCTTTTCCGATCTGTGATCTTATATCTGAAGTAATTGATTCTTTAAGGCTAGCTATATGTTGTGTAGTATCAATTATTCTCACAGAAGGTGGTAATATGATATCTTGAGCGGTTACATCTCTGGGTCCAACGCTATAGATAGATGCTTCTCTAATTCCGTACGGATCACTTTGAAGTACAATTCCTCTCAGATTGATTGAAATATCATGTACTGATTCTTCAATCCCCATTATCGCAGAATATTCATGCGTCATATTCTCAAATTTCGCATGTGTGATACATGTTCCTTCTACTTCCCCAAGTAAAGCTCTTCGCATCGCGATGCCTATTGTATTAGCTTGACCTTTCTGAAGCGGAGATAGAGCGAAGCGACCATAATGAAGACGCTTACCGTTTACTCTGGATTCAATGCATTTCCACCGTAGTGTCTGAATGGAGACTGATATTTCATCCCGAATCATACTAAGATTATTTAATTAGATCATTCGATCATTTATTTCTCTTGGAATTTCATTAGATTCTTACACACGTCTCTTTTTGGGAGGTCTACATCCATTATGCGGCATAGGGGTTACATCACGTACAAAACTGAGTAGTATACCACTTCTACGAATGGCTCGTAATGCTGTATCTCTCCCCGGACCAGGACCACTTATCATAACTTCTGCTCGTTCCATACCCTGATCCATTAACGTACGAATAGCACTTTCTGCTGCAGTCTGAGCAGCAAATGGTGTACTTCTCTTTGTGCCTTTAAATCCACAGGCACCAGCAGAAGACCAAGAAACCACTTGTCCCCGTACATCTGTAACAGTAACAATGGTATTGTTAAAACTTGCTTGGATATGAATAACTCCTTTGGGTATTCTACGTTCATTTCTACGCGAACCAATTCTTCTTGTAGGTTTTGACATATTCATCATTTTATATCTATTAGTTCAAAAATATATATATATATATTGATTTTCTCTCAAAAGACATTTTTCATTTTGACATTCGGTTTTTTATGTAGGGAAGGATTACCCTTGTCTCTGCTTATGTCTCGGATTGGAACAAATTACCATAACTCGTCCCCGCCTACGAATTAGTCGACACTTTTCACGAATTTTACGAACAGAAGCACGGATTTTCATGTTTGTAGTCCTTCAATTTGAAATTGATATAATTAATTCTATCACATCTTGTTCTCCGAGGGTTTCTTCAACTAAATATCGATCTTTATCAGATGTTCAAAAGGTGATCCAATCATTTGAAGATTTGTTGCGAAGTCGATAAATTATACGTCCTTTGGTTAAATCATAAGGACTTAATTCGACCCTGACTCTATCTCCTGGTAGTATTCGTATATAATTACGTCGAATCCCCCCCGAAATATAAGTTAAAACCTGGCATCCGTTATCTGAACGAACTCGGAACATACCATTGGGAAGTGATTCAGTAACCGAACCTTCCATATCGATCAAATTTTGTTTGTTCATTCGGGGTAATCTCCCTGAGAAATTGACTAACGCGAATAAGGATGAATGGTATCATCCAACTGACTTTTCCCTTTCATAGAGATATCCTCCAGAAGAAATAGTTCTAGACAAAATTTAGATAAATTACCATACATAGCGGAATATTTCCCCCCCAATTCCTTTTCGTCGAGCCTCTCGATCCGTCATAATTCCTTGAGAAGTAGAAACAATTACGACCCCCATCCCACCCAAAACTTTAGGAACCTCTTGATAATTAGAATAGATCCTCCGACCAGGTTTACTAGTACGTTCCGAAGTGGTTATATATGTATTTCCCTTCCTTCCTCTATATCTTAGAGTTATAATCAAAAGATATTTTCGACCTTCCCGATGTTCTCTAACATCTTCTATAAAACCTTCTCGTAGAAGGATCCTTCCAATGTTTCTGGTGATATTAGTAGCTGGTACCCGAACTGCTCTTTTTTTTACCATGTCAGCGTTTCTTATAGAAGTAATTAGATTGGCGATAGCATCGTTACCCGTTTATAATACTTCGGGAGCCAATGGAACTATTTTTGTGAAATTAAATTGTCTCAATTCTCGAGCAACTGAACCAAAAACTCGAGTTCCTTTCGGATTTCCTTCCTGATCAATGACAACTGCTGCATTGTCATCGGATCGTATTACCATCCCATTGTCACGTTCAAGTTCTTTACAGGTGCGTACAACTACGGCTCTAACTATTTCTGATTCTTTGAGGGGCATATTTGGTATTGCTTCTTTCACTATAGCAATGATAACGTCCCCAATATGAGCGTATTGGCGATTACTAACTCCTAGAACTCGAATACACATTAGTTTTCGGGCTCCGCTGTTGTCCGCCACATTCAAATAAGTTTGAGGTCGAATCATTTCTCCTCCAAAAAGATTGTTCCCTCGGCGGAGAAAATGAAGAAGAATATTTCTGATCTACGAACTAGGAATCTTCTTCTTGCGTCAGAAATATCTCTTTGGTTCTGTATTTATATAGGCGAAGCAGTAACAAATTGAGTATGTATAGGCATTTTGTATGCAGCTATTCGAATAGCTGCTCTAGCTACAGTCTCTGATACTCCGCCTATTTCATAAAGTATTCGACCTGGCCTGACGACAGATACCCAGTATTCGGTAGATCCTTTCCCCGAACCCATACGTGTTTCTGCAGGTCTCATTGTAATAGGTTTGTCGGGATATATACGTACCCATATCTTTCCGCCACGACGGGCATAGCGAGTAATTGCTCGTCGTCCCGCTTCTATTTGTTCAGATGTAATCCAAGCGGGTTCAAGTGCCTGAAGAGCGAATCTACCAAAACAAATACGATTGCCCCGATGAGATATTCCCTTCATTCTTCCCCTATGTTGTTTACGAAATTTTGTTCTTTTGGGGTTGTAGTCGATAATAGTATTTTGATTCTATCTCTACTTCAGAACCGGACATGAAAGTTTCTTCTCATCCGGCTCCTTGTGAAGAATATATGTCAAATTGGACGATCAATGTGTGTATGATGTGTTATATAGGAACAAGTCTATATCTATACATATATAGAATAGGATAGAATATCTTTTGCGGCACAAATCGATTTTTCGTTTCTATCCGACGAAACTGTCCAATAATCATTTCACAGGCGAATATTGACTCTTTCAGTGTTTGTCCCCATGGGGTTTACTTATACTCCCCCGCTGAAATCAATTCATTCTTGGTTTCTTCCGCCATCCCATCCAATGGATGATTAAGATTCCTATAGGATCTTATGCAGTCACAGGTTCCATCGTTCCCATAGCTCACAAATCGATGCCTAGGTCTTCCCCCTGCAATGGAGCTCCTCATTCCATCCGTTACGGAATCAATTGACTCAGTTTCCATTGACTCGAAGCTCTTTTTTTTTTCATAAACTGAATCTATTCAATCCTGAACGAATCGGGATGATTCTTATGCTTCATCACATTGCTTCTTAGAGGGTGATTTATGAACCATACATCATTGGAAAAGGATTTTATTACTTTTTCTCTCCCTTTTTGATTCTCTCGCACCCCAAAAGCACTTTCTCGCTTCACAAGAGATATAGATTTCATTTGTCCCTTCGTGGAAGAAAGTCTTTGAGCTTGTATAACTATATAATAGATATATTTATCTATAGTTATTAGCTTATTGGATCTTGGCAATATGAAGCAATGAGTTAGTCTCTAGTTTATACCAGAGATCGATCCGTTCTTCTTTCGAATTTTCCATAACTCCGAAAAAAAAAGAAGCACGATCTCAACGAGTCGCACAGCATTTTTCCAAGATGGTCAATCCAATTTCTATTCGATCTAATAGAATTGATGATTCCCGATCGGACAGATCATGGAATCATTTGCAATTTTTTGATTCTTCCGATACGGGGAGAATGGAAAGGACCAATTATTCCTCATCCCCGAAGATCCAAATTTTGATCCCTAATACTCCATAAATGGTTTTAGCCGGATAATAGCAATGATCAATTCTAGCTCGAATGGTCTGTAGGGGAACCCTACCTCCTCTGGCCCATTCAACACGGGCAATTTCATTTCCGTCGAGACGTCCTGCAATTTGTATTTGAATACCTCTTATATCTGCCTGTTCAGCCAGTTCAATAGCTTTTTTCACTGTTTTTCTGAATGAAACTCTATCCTCTAGTTGTAGGGCAATATATTCCGCAAGAATATTAGGTACTCCATAAGGTTTCGCAACTTTTGCTATAGAAATGTTAAGTTTTCGGTTCGCAGAATTGAGCATATTTCGTACATCGGTTCTTAATTGTTCAATTCCTCGACCCCGATCTTCTATTAACAAGTTAGGAAATCCAATGTGGATTTCGACCTGAATCAAATCGATTTTTCTTCGAATCTCTACACGTGCAATTCCTCCATAATTCGAATAGTTCTTCATATGTCTTCGTACATAATTTTCAATGCAATTACGTATTTCTTCATCCTCTTGGAGATCTTCGGAATAATATTTTTTTTGTGCAAACCAATGGGAACGATGATTTTGGGTTACACCAAGTCTAAAACCAAGTGGATTAATTCTCTGTCCCATACATATCTTCCTTTTTAGGATTCTATTGGCATAATCAGACTATTCGATCTGGATCTTCCTTCCACTGGATCTTTCTTCCAATACAATAGTGATATGACAAGTAGGTTTTTGTATCGGATAACCACGTCCTTGGGCTCGAGGTTGAAATCTTTTCAAAACAGCACCCTCATTTACTTCGGCTCTACTGACAAATAAATTGGCTTTGTTCAAACCCATATTGTGATTAGCATTTGCCGCTGCAGAATGAATTAATTGAAATATGGGATAACATGCTCGATAGGGCATGAGTTCCAGTATCATAAGTGCTTGTTCATATGAACGACCACGAATTTGATTAATTACTCTGCGTGCTCTATGAGCAGACATATGCATATGTTTAGCTAAAGCTCGTATCTCTGGACTTGAACTATTTTTCTTCATCGACTTTTACCCCTTCGATGAATGACGAGCACCTCCTAATTAACGACGAGATTTCTTATCGTTTCTCACGTGTCCCCGGAAATTTTGAGTAGGTGCAAATTCCCCCAATTTGTGACCTACCATACGATCTGTTACATAAATAGGTAAATGTTCCTTTCCATTATGAACAGCAATTGTATGGCCAATCATTGCGGGTACAATGGTAGATGCCCGGGACCAGGTTACTATTATCTCCTTTTCATTTTTAATGTTGAGATTTTCAATTTTTTTCGATGAATGGTTAGCTACAAGAGGATTTTTTCTGAGTGAACGTGCCATGACCAATTACCTCTCTTTTTGTTGAAAAAAAAAAGATAGATTTCTAACTATTCCTACTTACGCCGACGAAGGATTGAAGCATCGCTATATCTATTCTTTTTCCGACTCTTCCCTCCAAGCGCAGTATAGCCCCAGGGGGTCGCGGGTTTTTTTCTACCAATTGGGGTTCTTCCCTCACCACCTCCATGAGGATGGTCTACGGGGTTCATAACTACTCCTCTTACCCTAGGACGTTTACCCAGCCAACGTTTAGATCCAGCTTTACTTAAAGTTCTATTATTCGCATTAACATTACCTACCTGTCCGATTGTTGCTGAGCAGTTCCCAGATATTAAACGAACCTCCCCAGATGGTAATCTCAATGTGGCCGATCGACCTTCTTTTGCGATCAGTTCTGCAGCAGCACCCGCTGCTCTAACTAATTGTCCACCCCTTCCAAGTGTTATTTCTATGTTATGTATAGCCGTGCCTAAAGGCATATCGGTTGAAGTAGACTCTTCTTTCCGATCAATAAGAATCCCTTCCCAAACTGTACAAGCCTCTCTCGGGGCATACAGCTTTCTGGATGTATATGATGAGATCTATATATCGATGATATATTGATGATCCACAGATGAAATCTGGGATGGGGGTATATTTATCCCATTATTCACGTTATGATTCTTTACATCCTAAGTCTCTCTATTCCATCATCTGGCTTATGTTCCTCATGTAGCATTCAGAATGAATGACTTTATCAAATTACGCCAATACCTTCATATGTTTTGGATAACGTAGAAGGCATATTCAACATCTTTTTCTTTTTCTCTCTCTTTCCTTTTTCTTCTTCTTCCCAGTCATCGATTGATTTCTCCCATCCTTTCCCCTCGTCTCTGGGAAATACTACCACCGTTCAGCTCCGAATTTGCCTCTGACCATCAAATCAGATGTGAGTAACTTGTCCTTCTCCTTGAACAAGGGCGCCTCTATCTGGTTTTGTCCATGCTTCAGACAATCTGGTCTTCTCCATATTATAATATCTCCGGAGCCATATAATATTATATGAGGAACTATTGAAATCACTTGCTGCCGTTCCTCCTCAGTTTCCTTTTGAGGGTTTTTTCATAAAAGTACCCAAGTTGCATTAGTGACAGATTAATAGGTTTTGCCGTAAACCCAATCGGTTGCTTCCGATTACGTGAATTAATAATTCAAACCGCACTCAAAGGTGGGGCATTTCCCACTGATATAGGAGCTCTCGGGCCGGAAATAATAGTATCTCCGATTATGACTCCTCTGGGATGCAAAATATATTTCTTCTCACCATCCCCGTAGTGTACGAGACAAAGGTATGCACTTCGATTGGGGTCGTATTCTATGGTTACAATTTTTCCAGATATGTCTTTTTCATCTCGCCTAAAATCAATTCGACGATATAGGCGCTTGTGACCTCCTCCTCTATGTCTTGCGGTAATAATTCCTCTGTCATTACGACCTTTCCCACAATGGTGCTGTCCAGAGGTCAATTTATTCCGTGTATCAGACTGCATTTTTTCATTTGAACCTGATACGGATCTATTACGTGTACCTGGAGTAGAAGTTCTGTATGAGCGGATGGCCATATCCCTAGGTATATTCATATGAATATGAATCTAATAAGTTTCATTCCTTTGGAGGAAGTGGAATAGAATAAACCGTCTGAAGTGTAATAATCATACGTTTATAACGTATTGGATGTCCCATTATTGTATGGACCTATTATTTCCCCTTTTTCCGGAGGTTGATAATTACTCATAGCTATTACTTTGATATTCAATCAAAGTTCAATTCAATTTTTTTTTCCTGTTCTGGCCGATTCCGAATCTACATCAGAAATAGATTGATTCTTTCTCGATAAACGAATACCTCTTTTTGTAAGTACTGGATATTACATTTTGTCCATAGACATTCTTCCTTTCATATTTTTTGTTATTAATTCCCATATTGATCGATATTATAGTTCATTATAACTAATTTAACGGTATAGACATATTATAAATAAATGGGTTGTAATACTGATATGGATTCAATTTGGATACTTATTCCCGTTCGGGGAAAAAGTTCAATAATACATATGCGCAATTTTCGTGCATCCAGCAGGAATTGAACCCGCGAATTCGCCAATTATGAGTTGGGCGCTTTAACCATTCAGCCATGGATGCTGGATGAAGATCGTCGTGAAGAACCAATTTATTCTATAATATGTCTCATTATATAATATGGCCATGAACTCAAATGTGAGTAATAATATGAGTATTAGCGTCAATTGAGTAGTTATAAAACGAATTCCATTCTCTCATATGAATATGGAAATTCATGCCAAGTCTTATCAATAGACATTTTGCAGAGGTATACGCTTGAACAACTTGTTCAAGAGTTGTTTCGAAGTTGGTTATTGATCTTGCAACACTTTTCTTTCTTGTCAGAGGTTGCCAATCAACATCTAAATGTTAGTTTGTTGTCGGGACTCCTATCTTCTTCTTGGAAGGAATGATCGTATATAGAGACTGTTGATTGGTTCTTTTCTTTTTCTTCTAGGGCGGACGTAGCCAAGTGGATCAAGGCAGTGGATTGTGAATCCACCACGCGTGGGTTCAATCCCCGTCGTTCGTCCATAAAAAAAAAGACTGGATTCAATCCTTTTTTTTAGATTTCGAACAAAAAGTCTTTCTATATATTTATATAGAATCAATCGAATTCTTAGTGATTGACGTGAGCTCTTCTTTATGTCATTATATTGATATGTCATTCTGTTTAGGATCCCCCCAAAATCTAGGAAGATGAGATCTTCTCCGATACTCTATTTCAATAAATAAAATATGGTTTTGTTTCAAATTAGTAGAGAAAAAATAGATATATAGATATATGTACCTATATAAAAAACAAATAAACAAACAAAAAAAAAGAATGGAGAAGACCGAAGTCCTTGAATCGATTTAAGGATAGAGATCTATCAGAAACTATTTCACTATTGTAATTCTTCTAAAAAATAAATGGAACGACAAAGAGGGAAATCATGGATATTGAAATTGGAAGAGATACGAAGTTCTCAATATTTCTTCAATTCATGGACCGAATTGAATTTAGTGAGATTATTAACTAAAATATTTTCCCATCGAGAACGCCTTATTAAGCTCTTTGACTTTCAAATTCTCAGTACGTTACTTTTACGCGATCTACGTAGTTCAAAAAGCAATCAATATTTGACAATAAAAGTTGTAGTATTACTTACATTACCAGTCTTTATATATAATGTAAATAAGAAAAGTATGATTGGAAGAAAAAATTGCTATTTGATGAAACCATTTCCTATATCTATCAACTCTATTGAACTTAGAAATGAAACATCAGAAGAATATTTAGAGTCTTTCGATAGAAATTTCTTGATCTTTCCGCATCTTTTTCTGTCGTTCTCAAAAGGAAGAAAGATATATCAAAGTCACTTGATCAATTCGAAAGAAGATGCCTGGGTTCTCTCAAAAAGAAAAGTGTGTGTAATGCCTACATATAATCAAATTGACTCTTGGGGTTCACAATGGTGGAATAATTGGATCAGAGAAGAGATTCTTTCTAGTTGGAAGATCCCCCAGGGATCAATAGCTAAAATTGAGATGTCATTGAAAGAGAAAGATGTAGAATATCCGAAATTTTTTTTTGAATTCTACATTGATGATCTAATCTGCAAAGACTATGATTGGGAATATAATTTCGATCGTGTTTTTATGAAAGAGAAGCATAAAACGATCAACTTGAACTCGAAGCAGCAAGTAAAAATATTAGGTAATAATCTAATTTGTTACCTCATGTCTGCTTTTTGTGAAAAAATTCTATTTGAAGTAGAGGGTCCATTCAAACAGCAAAAATCTGAGTCAACTATTCAATCGGATAATATTGAGCATTTTTCCCATCTTCGATTATCCTATCAAGAAAGATTCAAATGGGGACTACGTTGGTGTAAAAAGAATATGTTTCGTATCTGGAATAGTTGGGGTGAATCCGATCAAATTATTGCAGAATCTTCCATTCTCCTGAAAGATAAAGGGTATCTTTCTTTCCAAAATTATGTTGAATTTTATATATGGCAATTCTACAAAGATTCTTTTGTTAATTGGGAGAAGGATCGGCAGAAATTGAATTTTTCGAAGAACATCTTCAAAGAGCAATTCATTCAGTTGAATGATGTGAACAATGATCATCTTTTGAGCAAGGTACAGAATTTATTGTCGGATAGTCTATACAATTTTTCAAAATCGATTTTCATTGAAGTAAATAATTCTAGCCAATCAAAAAGATCTTATAATCGATTCATAGATCATTTCGACCCCATTAGTGAAAATTCAGAATATGACACAAACACGAACAAAAAGGATGAGATAATCTCAGAGAATCGAAGACCAACCACTCGGGAAACTCCTTCGGAGAAGGATGATAAATGTATCGATTCGAAGATCGATTCGACTCTCAATCTAGTGGAAAATAAGTATTGGGAACCTGAAAAAGATCTTTGCGAATGGATTTTGACAAACGACTCTATAAATAAAACAGAGATTGAGCAACTAAAGGAAGGATCAATTCTTTGGGATCTTTCTTCTCCTATTCAAATAAAACAAACAAAAATCGAATCAGATTTGTCCTCGAAGTGTTTCTCAGAAGATTTTCCAATCTCTTGGACGAAAGAACTATTTACGGAAGATAAAAAGTATATAATAGAGAATTTTTTTCCAAAAGAAAGGAAAGGATTCATCAATAATTTGACAAAATCAATTCGTTATTCTTTTTTTGACATATTGTCAATAGATGAACCGTGTATGGGGTTTAGTGCTACTAAGAAGCTTATTGAAAATTTAAAATTCTTAAAAAAGCAACAGGATGTTTTTTTTGGATATTTCAGGGGATCAGAAAGGAATAGCATAGTTGATCCATGGGAGATAAGAACATATTTACGAAATCCTTTCTCAAATTGTGCTATTTCATCATATCCCGGATGTAATATTCTTTTAAATAATCAGAGGGATAGAAACAAATTCAATTGTATTCTATTTATGAATCGAAGTTCGTCTTGGAATCGATTTTCTTCATTCTGTTATCAAAACAAAGAACAATACATATCACACAACAATTTCCGATTGAAAAAAATAGTTATAGAAAGAACAGATAAATTCATTCTATCAATAACTAAGCCTAATCAGGTTTATGATAATACATTTGCCCCTGATATTGATCATCGCATGAATCGATTCTATGAACTGAACAAGAATAGATTATTTAATCGAATCTTCAACCACAGAGATCAATTGAAGAATCAATCTTTATTGATCCTACTCGATATTACTGATAAAGAGAATGAATATTTCGATCGAATAATCGAAAAAAAATTGACTCAAATCGATTCAAAAAATCGTTTAGGAATAGAAAACCCTCTTAACAATTACAGAACTGAAACTTCAAATTGGTACAAATTGATTCAATATAATATTGATGGGCATTTTGAAAATGCATTAAATCAATTCTATTTCATGAACAGGTCTAGTCGCAATTTAAAGGATCAAATTCGAATCAATTGGATAGAAAATGAAAGTTTGAATAATGTGACGAAAGATACAATTAACCGACATTCATCAAATTGGAGAAAAGGTCAAAAAGAATGGGTTTATCATTCTATTATTCGAACTGATCAATATATAAGTCGAAAATTGAATGTGTACAAATGGTCCAATCAGACCGAATACCTGACAAAATGTTTGAAACATTTCGTTTCTAAACAAAACGATTTTAAAATCGTGTTCGATCCGATTGAATTATTTACTAATAAAGATTCAATTGGTTGGTCTGGAAGTCCCAACAAGAAAGATTCTTCTAAATTCTATTTCCTTCCTGAAAATACTGTGAAGATCTTCATCTCTAAGTTTTCTATTTCCATTTCGAATTTCTATATTTTCATTTCCAAGTTTTTCATTTATAAGTTAAAAAGTCTGAATGATCGACTATTCAATAAGTTGTTAAAATCGATCGGTGTTCGAATCGTTCATTCGGAAATATTAAAACCCATTATTTTGGATGACCATGATCTTTCACAAAGATCGAAATTATTGATCGATGAAAGAACAATAGCACAATTTGCTTTGAATGAGATACCGGTTAATCAAATTCTTATTGACTTCTTTGAGAATGAAAATAATTGCATTAAATTGTTCGAGAACACTGATTTTTCGACGATATCCAACGATCAAGACAACTGGTTTAATCCCGTAAAACTAGCTAATCGAAGCTCATTGAGAGCTTCTTTTTACGAAGCAAATACACTCAAATTTTTGGATTATTCACATCAGCACCGGTCAAATTATGAAAAAAGATTACCTCCTCATATGGGAAGGATTCATATCAAAAAGAAGAATCTTACATATGGACAATTCTTCAATATTTTGCCCATCCACAACAATCTATTTTTTTTGTCCATTAGTGAAATAAGACCTGTTCACTCGGAGAAAGAGACTATTTCACTAATCAAGTCACAAGTATCTAACATATTATTACCTAAATATTTACAACAAAGCGATGACCAAACGTTTGTATTAATCTATGACTTGTACAAATCCTTCAATTTACTAATTCGATTGAATCCATTTGTTCATGACGGAAGAGAGATTTCCTCGATCGAAGATATTTCTACAACGTTTTTAACAAGAGAACAAATAGCCAATTTTGAAACAACTTCTTACCATCCTTTTTTAAATGGATCCGATTTAGGAGAAAACAATTTCGATCAGCACCTTAAAAAGGGTTCCAGTTCAAACATAGGTCTTCTTCAAACTCAATCTTATCAAGATGATTTACTATCCGAAAGATTTCTAAAAAGAAGAGATAAGAACCAGAAAATGCTTCATCGAATTCGAGATCGGTTTGTAAAATATAGTTTCACAGAAAGTTCAAAAAACAGAATTGAAAATAAAGCCATAGATAAGAGAAGCACCCTTCTTAATTTATCTAAAGAGAAACTCAATTTTTTACCATTTTATTCACCGCGTTTCAATGAACGTGTTAAGAAACAAGAGATGTATAGAATTTCTCAAATAGATAGCATTTTATCAAAATGGGATTTGTTTCGAACATATACGCCGTGGTTTTTTACTTCTACATGGTGGAAATATATTGAGAATCTACTTCTAGATACTTTTCCGGAGATATTGCTAAATAGCAGTGATCAATTCATATATATTTTGCATGAGATTATGCATAAATCAAATATCTCGTGGGCACTTTCTCATCAATTATGGGCACTTCTACAATGGAATTTTAGAACGAAGATTTTGGATAAGTTTTTTTCTTCATGGAATCTTTGTTCATTCAATAAAATGATTGATCAAAAGAATAAGTCATCAGTTTCATTCGTATGGGCACATCTGAGATTACTAAATGCTCGGGAGTATGAATATTCGATCATTATTCTTTTTTTCGTCCTTGGATATTTCGTTCTTCGATATTCTTTCATCGTTTCCTTAGTCTTTATCGAGTTACAGATACATTTGAAACGCATTAAAGATTTCATGGATCCGTCATACGTGATCGAGTTGCAAAAACTGATGGATCGTCCTTTGCCTGGTCTGCCTTTATCTATGAATATGAGGAACATATCCATCTATTTTCTGAACAAATCAATTTATTATATGAAGAATAGAAAGCTTTATTCACCTATAGGAAAAAAGTTGAACAGATCGTGCTTTAGCATGGATATCTCTGAAAAAGAGAGAGAATTACTAGTTCAGTTTCTAATAACAGAAAAAAACATTTCGAAAATTGGATCGAATTTTACTTACAGTCAGAATTTATTCAATAATGAATTTGGTTATCAAATCACTGAACAGCCGGGACTTATTTACTTACGATATTTAGCCGACACTTATCAAAAAGATCTAATGAATTACGAGTTCGATCAATTTCGTTTAGCAGAAAGATGGGTCTTCCTCGCTTTTTGTCAGAAGATTACCTTTTCACAAATCTTGTGTCGAGCTAAGAGTTTGAACCTCGCATTTCATGGAAAACCTTTCTCACTCCACTTAGGATCATTCCTTTCCAGAGGGATTTTACTGATAGGTTCTATGGTAACCGGACGATCCTATTTGGTCAAAAGCCTAGCAGCAGACTCCTACGTTCCTTTAATAAGAATATCTCTAAAAAAGTTATTGTATGACAAAGGTGAATATTCCAATTTCCTTGATATACGAAGTATGAATGATGTGATGCAAAAAATGCATCAGTTCAATCTTACCTTCGAATTGGCAAAAAGAATGTCTCCTTGCATAATATGGATTCCAAACATTCATGAACTGAATGTCAATCACTTAACTCACTTTTTTCTTAGTTTATTAGTGAACCATCTCTCTAGAGATGATGAGAAATATTCCACTAGAAATATTCTTGTTATTGCTTCGACTCATATTACTAAAAAAGTGGATCCAGCTTCAATAGCTCCAAATCGATTGGATAGATCAATAAATATTCGAATGCTTCCTATCTCACAACGGCAGAAAGAATTTTCTATTCTTTTACGTAGCAAAGGGTTTTACCTAGAAAAAGAGTTGTCCTGTCCTGATGAATTTGGATCTAGAACCGCAGGTTTTAATGCACGAGATCTAGCAGCACTTGCCAATGAAACCTTATCAATTCATATTACCCAAAAGAAATCAGCTATAGACACTGATACAATTAGATTAGCTCTTTATAGACAAACTTGGGGTTTGCAATCTATAGATAATCAGGTTGGGTTCGGTCAAAATTACGAAATACTTCCCTATAAGGTAGGAAAGGCTGTTATACGAAATACGCTTAGGAGGAATTATTCTATGAATCCTCTATCTATTAAGAATGAATTATGGAAGAAAAGGTTTCATTATTTGTCCGAATGGTATTTAGAACCTTCTACTGCCGGAACAACTATGAAGGAATTGACTGTGCTCCCCCCTATTTTGGATTGCTTGGCCGGATCAGCAGCTCGAGATTCTTGGTTTATATCGGAACAAAATAGAGAGAATTGGGTTCCTCTCGATAGATTCGCTGAGCATGATTTCAACCTAGCTTCTAGTCTTTTAGAAAGTATTCTGGTGGAGTTTCCATGGTTAGGAATATGTCGAGGTAAGTCTGATAAGAATCAAATAACATTTGCTCCTCAGTACAAAACGAGAAATCATCTCAATATGATGCGAAAGGGGTTTTATTCTACGATCAATAAAATGTTTGTATATGAAGAATATGAATTGAACTTTCAACAAGAAACTCCTGACGCAAAAAAAATGGATGAAGAATTAGTCAATAACATAGTTTGGGCTCCTAGAATCTGGCGTCTTAATTTTCTTCGCAGTAATCGATTTGATCGTATAAAAAGACCCAATGAATTGGGATTTTCATATCAGTTCGAATTGTTTCGAGAAGAGCAGATTAGTTATTGTAAAAGGGTTCGAAATAATTTCGAGTATTTCCAAAAAGGGCCACATAAAAAAGGGTTTTATATTCATGGGAGAAATCATTCCAACACAAGACAAAAGAATCTACAACATATACAGTCTCAATTCGAAGATATATCATTACAAGAGCGGTTCGAAATGTTAGGAATATTTCAATTTTCTATACAATATAAAATGCAATATCAATCTTCTAAAAAACCAATGCTTTTTCTAGGAAGACGATTTCTTCGGGATCCCACAGGTTTCTTATTTAAAGATCAGCACCTTGTGTTTTCACGTCGGGAATTTTTTGCAAATGAAGCAATGCTTAAAAGGTTTTATATTACTTACGGTTCAATAAGAAGACGAGAAAAAAATATTTTCTCCAAAAAAAGTATCCAAGGTGCTTTTCGTAGATATAATTCAAAATTCATGACCAATTCAGTCATGAATTCGCGGAAACAATTGCCCCTTGCAGTAAAGGAACATATCGAGGCTTTCGAACGCATTCAAGCAATTGGTATACGATTGAAGCGTATACAGCCATATACTCCTACATTTCTATATCAACGTTGGTTGATTGAAAATCCGCAAAAAAAGGTTGATCGCTTCGAATTGTTGATTCATCGCCAAAGATGGCTTGAAACCAATAGTTCATTATTCAATGAATTTTTTATTTATAATACTCTATCCGATAGTTATCAATATTTATCAAATTTGTTCCTATCTAACAGAATGTTATTGAATCAAATGACAAAGACATTGTTGAGAAATAGATGGCTTTTTCCGAATGAAATTGAACACTTAATTTATACAACGAAATGAAAATTGAACATCTTCTTCTTAGTCGAAACAATCTTTAATCATCGATGAAAGAGCAATGGAATTAAGTAAGACTAAATTGACCGAGTAGCGGGGTTGTGTAAAAAAATGAAAAGTTCTACATCTGTTTCGATTTAAGATACTATTACAATTATTAATTGGTCTTGTCATAGATCTTTAATTTGAAGATAGATTCCTTATTACAAGATCTCAACCATGTAAGAATAAGCATAGTAAGGAATATGAGCCAAGTCAATTTTCTCGAACTTAATGAGATATTCTATACTATGCTTACCCCTTATTTATTCAATTTTGGTTCCAGTATTCCTTCTTTCTTCCTACACTTCCTATTCGGAATAAAGGATCCCTCATTTGCTTATGGAGTCGCAGGATCCAACATTGGTATAGTTGTTGAAGTTCGATTGCAATTCACGGATCTTGCAAGACCTTAAGAGGGGTATATAGATTCTTCCCAATCTATGTCCTTAATGAAATAGACCTCCTAATTCTTAAGGAACAAGCTTCATAGATTCCTTAATGGATATAAAAAGAAATAGAAGCATTCCACCTGAGACTTGGTCTTTTTTCATTCAATTTCTCCCATATGTTCCTTTTCGGTTTCCAATGTATTTCGTTCCCCATTCTCATTAGTTCTTGTTTATACCATATTTAGGGCTTTAGCTCCATGGAACAAGATGCTACTACTGAAACACGGAACAATTTCAATCTTAGATCGAATTAGTACACTATGTATGAACTGCCTGAACAATAATGATTAAACAACGAACAACCAGAACCTATTACTCACTACATTGAATGATTTCCATTAGGAAAACATCCCACTAAGCGAAGATCCATTGGAATAAGTGAAAAATCCATTCAAAAATGAAAAATACACATGTCCGATGAGATGTTTGTTGTTATCTGCTCCGATAACAAATCATTGTAATAACTAAATAGATAGACGTTTCTCTTCGTCTTAGGTTGATCGATTTTCTCAATCGAAATATCTCCTATATAGATAAGACACATTCCATGGAAGTTGACCATAATGAGCTTAATTGTTCCGAAGATAGTATATCAACAGATCTGATGGCCAGTTCGTCCTATTCAGATATTCACAACCGAAAGGCACTAGATTCTCTTTCAGATATACTTTTGAAGGAGAAGGATGGGGTGCCGCTAGATCACAACAGGCGTCTATTCTCTAATTGACCCGATAGTACAGATTTCGATAACGCCCAGATATGTGCCAAAGTCACTGAATGGGCGAGTCGCCAATCCCCGAAACTCTCTATGGAATGTACTCCATCTGTTGGGTCACGGGGCATTTTAAAAAAGTTTCTATCGATCTACCCGCATTTGTGTGATTCCTGTTGAGGTATCTACTCGGGGGATGGGTGCAGGGCGGACCATTTCGAAATGGGCTCTTCCATCCATTAGAGAAAGAAGATCGCCAAGATCTTGTGATCCACTGTCGAACCTGTTCCAACAGCTCGAACTCAGATCGTATATAGGAAATCGTCGGAATACTTCGTATCAGCAGATATAGAAGAAATCTATCTCAGTCTATTGAGAGAATATCAATTCGATCCGATATTTGTTATTGAATTGCTCATTCAATAAGCATTCTCGATATTATGCCTTGAAGAGGACTCGAACCTCCACGCTCTTTAGCACGAGATTTTGAGTCTCGCGTGTCTACCATTTCACCATCAAGGCATCCCGAAAGTGAATCCTATTCCATGAAATAGGATATCTATATTATGATCATATATCATGATATATGGAATCTCGAATCTATGACAAAGAAATATATGACAAAGATAGAGTATTGGAGAAGATAGAGTATTAGAGTATTTATATCGATCGGTCGTATAGGTCCAAGTCTAATATATCATCAAATTCTTTTGATTTTCATTATCCGGAGGATATTTCATGTACATCAAAAAGATGTACGATCGAACATCTTTCCCTTTTCGATTCAATTTCAATAGAAGCCTAAATAAGTGAATATGGTACCCAAATAACAATATGTCAGAAGCAGGTTCGATCATATGTATGTATATATCTATTCCTAAATGGAATGGAACGACGTAGATATCTATATGTAGATATAGATATCTATCTATTTACATACGTTCGAATGACCTTTTCTCATAATGAAAATGTACATAGCCCTATTATGGGATGAACTTCTAATTGATAGAATGAACTTCTAATTTGATGATCAAGTTGATTTCATAATTAGAAGTTCATCTCATGATCTCAGCCTATTCTCATTTTGGGGATATCGGGACAAATCTACTAATTCTTCCAGTTAGTAAGAAGAATCCTTAACTAATAAATAGACCTTAAAATAAGGTATCCTGAGCAATTGCAATAATTGGGTTCATTACTATTCCCAGTATAGTAGATGCTATTACACATACAATCATACTCAATTCGATGGAATTTTTTGATATTAAAGAAGATGGAGATATTCTATAATTTTGCACGTGAGGAGTTATTTCTTCGTTTCGTTCAGTCATTAATAACTTGATTATTTTTAGATAATAGTATATAGAAATAACGCTCATAAAGGGTCCTATCGAAACCAAGAAATAGGAGCCTGCCTGCCACCCACACCAGAATAGATAAAGTTTTCCAAAAAAACCTGCTAATGGAGGAATACCTCCTAGAGATAGTGGACATAAAGCTAAAGAGAAAGCTGAAAAAGGATCTTTCGTATATAATCCTGCATAATCTCGGATGTTATCAGTTCCTGTACGTAGACCAAATAATACAATGCAGGCAAAAGTTCCTAAATTCATGAAAATATAGAGCAGCATATAAGTCATCATGCTTGCATATCCATCATTTGAGTCTCCAGCAATTATTCCAATAATGATATATCCAATTTGACCTATGGACGAATATGCAAGCATACGTTTCATGCTTGTTTGAGTAGTAGCAATTAAATTACCTAATATCATGCTAGGAATAGCTAAGATTTCCAAAAGAAGATGCCATTCGTTCGATGAAAAATAGAAAAGAATATCGAAAATTCGAGTGGCTAAAGCTAAAGCAGCTACTTTCGAAGTAACAGAGAGAAAAGCAACGACTGGAGTGGGAGAGTTAGAGTCGAAAAGAGGATCCCTCACTCCTTTCTCTCATTCAAAACCGTGCATGAGACTTTCATCTCGCACGGCTCCTAAGTGATAAAAGAAGAAGGACATAATCATCTGATTCCTTCTTTATTACCTTCCTCGCGTATGTATAAGACCGAATCTATTCAACTTATAGAAAGGATTACTAATCCCTAACTTTCCGAGGAATCCTTCCTCAGTGGTTCCTATTATAGTGAATCACCGACTTTTTCAATCTTTTTGACTTCGGTTCCGTAAGAACAAGTCAAAAAGATTGAAAGATAGAACCATCTGATTTTCTTCGTTCTCGATAGCCACGAGATGATCATCTTAGGGTGATCTTTCTGTCGACGGATGCTTTTCTCTTATTACACTCGTAGTCTTTGAAGGATGAAAACTAACTATGTAGCATCTACATCGAGAATGAAAGTATTGTATACGTCATTAGTCTGATCCTTTGTAAGAACTACCCGTAATAACTAACTTGCAAAATATCTCTGTTTATTCAAAGATATTAGTTGTTTCTGACCTCGCTTTACCTTAATTGTTATTTCAACAAAAATCGAAAAAAAAAACTTTTGGTAAAAGTTATGTCTTAGTCCGAGTGGGGATAACAGCCTTCTTCTCTTCCGCATGTCCATAGAGTTTTTAGAACTCCAAACATTTCTAAAAGAGATAGATATCTATTTCTTATAGAGGTAATAATTTGTCAAACGAATCGCACTCCTTCATATACGTCAGGGGTCCATTGATGAAAAGGGACTAGAGAAAGCTTGAATCCAATTCCTACAGTTATGGATATAAGCGCAATCAAAATTCCCGGAGAGTTATACATTTGTGTATTGATAAGACCATTTACTATTTCTTGAAGCTCAATCTCTCCCCCGGATAGACCATATAGCCAAGAAAGACCATAAACCAGAATAGAAGAGCTTGTCCCACCCATAAGTAAATATTTCATAGTAGCCTCATTAGACCGTACATCTCTCTTGGTATATCCAGATAATAGATAAGAACATAAACTGAAACATTCTAAAGCTACAGAGATAGTTACTAAATCATTAGCACCACATAAAAACATTCCTCCTAGAGTAGCTGTTAATACGAATAACAGAAACTCTGTTATAGCCATTTCTGTACATTGGATGTACTCCACGGATAGAGGAATACATAGAGTTGAACATAGTAAAATGAGAAATCGAAATATTTCGTTGAAATTGTTCGTTTGGAAATTACCCAAAAAGCTAATCATAGGTTCTTCTCTCCATCGAAATAATAAGACCGTTATGCTCATCACTAAACTTGTTAAAGAGATGAAATAGGACCAAGGTGTATCTTTTTGATCAGAGGTGAAATCAATCATCAGAAGAAGAATTAGGCCAAAAATTAGGATACATTCTGGGAAAATCGAACTTCCACGGGAGAGAAGCAAATGAAACTCTTTCATAAAAAGGATCTAAGGGTATAATTGAAAATAAAGTTTTCATTTTGTACATGTCAGATCATGAATTAGTAATTTCATCCAATCTCCGAAAAGGTCTCAATCTTTTTCAACTTTCTATTTTTGGAATAGGAGATTTCCATAATCCTCATGAATAGGATCAAATCTTGTTTCATAATCTTCTTATTCCTTAAGCGAGCCTTCCCGAGAGGGCTTAGTTGATCTATGATTGATGTTTCATCCTTCTTCTCTTTTATCTTTCGTTCGTTCCAATAAACTTATTGATCAATTCCGAATAATTTGGGGATATTTCTCTCCCTAATCGATCAAGATATATAGATCCATAGATCTATCTATATAGATAGATCTTGATCCTGTTCATAGATTAACGGAAATGTGCAAAAGCTCTATTGGCCTCTGCCATTCTATGAGTCTCTTCCTTCTTGCGTATAGCATTGCCATTCTCTCTGGCAGCATCCATTAATTCGTAACTCAATTTGAAAGCCATATTTCGACCCGGACGTTTTCGAGATGCCCCTAATAACCAACGAATGGCAAGTGCTTTTCCTTGTGTAGATCTGATTTCAATGGGAACTTGATAAGTCGATCCACCTACACGTCTTGCTTTTACTGTTACATCGGGAGTTACTCCACGTATTGCTTGGCGTGAAACAGATAGTGGATTTTTTCCCGTCTTTTGTTGAATCTTTTTCATGGCTCGATAAAGAATTCGATAAGCCAATGATTTTTTTCCGTGTTTAAGAATACGGTTAACCAACATGTTAATGAATCGATTACGATAAATTGGATCGGATTTTGCAGTTTCTTTTTCTGCAGTACTTCGGCGTGACATGAGTGTGAAAAAGGTTCAAGAATCGATTTTATAAAGGCTAAGAAGGAATCACTTATTTCGGCTTTTTGACTCCATATTGTAGGATGGATCTCTAGAGGTATGAAAGATCTCCCTCCAAACCGTACAGACGACTTTCATCGAATACGGCTTTCCACATGATTCTATATCTATCTATCTATCTATATATATATATATAGATATATGATCTATTATTGATGTATATAATTGTGTTTACTCACTCCGAATTGAGCATCCGTTTCCTTCCTTTTTTTTTTGCTATGATTGGAAATCTTGTATTTTACATATCTATACTATCAAGTCCTTAGGTTTCCGAAATAGTGTAGAAACCAAAAAGTGTTTCAAATCATTGCTATTTGACTCGAACCTGTTCTGAAAAAGTCAAGGTATTTTGAATTGTTTGTTGACACAAACAAAGTCGGGGAAAACTTCTGAAATGATTTCAATATTGAACCTTGGACATATAATAGTTCCAAATCTCTTTATAAAGAAGATCTTTTGTCTTATGGTAGCCTGCTCTAGTCCCCTTACAAAACTTTCGTTATTAGGTTAGCCATATACTTCACATGTTTCTAGCAATTAACATGGCATCATCATAAAATGATACAAGTCTTAGATAATAATATACAACGCACTAGAACGCCCTTGTTGACGATCTTTTACTCCAACAGCATCTAGGGTTCCTCGAACAATGTGATATCTCACACCGGGTAAATCTTTAACCCTTCCTCCCCTTACTAATACTACAGAATGTTCTTGTAAATTATGGCCAATACCAGGTATATAAGCAGTGATTTCAAATCCGGAGGTTAATCGTACTCTGGCAACTTTACGTAAGGCAGAGTTTGGTTTTTTGGGGGTGGTAGTGGAGAAGTTGACAGATAAGTTACCTTTACCGCCACTCTACAAAACCGTACATGAGATTTTCACCTCATACGGCTTCTCGTTCGATTCTTTTGAAGTGGAATAAATTGGATTCTTCTCGTTATTCGAGAATCTTCATATTCTCTTCCTTTATTATGTCCCAAAGAAGAACTAGAACTGATTCAGTCACATTTTCCTGTTCTAATCAAACACTTTCCATTTTTCTTCATGATCAAAAGATTAGTAACGAAGATTGTTATTTCTACCAAAAAGATGCAGATCAAATCACGATATTCTAATAAGAATAAGAGATCTTTCTCGATTGATTTGTTTTTGGGATGTTCTTCATTCTTTGAAAATGAGAAATAACCTTCTCAAGTTTGAATCTGTTCATTTGAAATTCGATTTTTTCAAGTATAGGTTCTATATTCTATAACTTGATCCATTTTCCCATTGAGCAAATAATCCGAAATGAATAAGATTTCTTTTTCGGTCGAAAAAACTATGCAAAATCTTCGGGATTTCTTCTTCTTTCTCTATTCCTATAGGTACAGCGTCTGAAGAAATAGATAACCTTTTCTTTTGCATGAATCAATCTTATTACATGCTAATTTCTTCTTGATATCTCGATATATCATTCCTCCAAATCAAATCACAAATTGGATTCCAAATTGACGGGTTAATGTGAGCTTATCCATGTGGTTATGCACTGTTCGAATAGGAATCAATTTTACGAAATATCTTGGCTTTCGTGCTTCGGTTTGGTTGGCATGGGTTGTCCGAGATCATTTCGATGACCTATGTCGAAGGGATATCTATATGAGATATGATCTGATCGACTGCGTAAGGCCCGCGAATAGCCATATGGCCAGGAAGAGTATACAGAAAAGGCAGTTCTTTTCTATTAGTTATTGATCCTGGCTCGGTGAGTCCTTTCTTCTGTGATGAACTACCGGCATTAGTCCTACATCTTGTTTCTGTGGACCGGGGAAAAAGTAAGGGCCCAGCGGGAAGAGGATTGTACCATGAGAGAGCGAAGGGGTCAACCTGTTTGAAATAGACAACATGGATTTTGGCAATGTAATTGTACTCTCATGTCGATCTCAATTAAGCAGTATTTCCACGGAGGTCAATCTTTGTCTGCTAGGCGAGGGGATAGCAATGCTAGTTACAAATTCTGTCTCGGTAGGATGTCAATGGATTTCTATGAAGTAGTTAACGGTTGCATGGGGTTACCATTATCCTTCTTGTAGTGATGAATCTTATATGTGTTCCTAAGAAGAGGAATTTGTCCATTTCTTCGACCGAGGTCTCAAAAAGGTGTGGAAACACATCAGAACTTTTGAATGGAAATGGAAAAGAGATGTTGACTAGAGGTAGCTCCGATTTTTTCGGAGATGGTAATCTTTTTGGTGCAGGAGGAGCAATTTGATCCGTATCATCTTTACTTGGTTCTGTTTCCTTTCTTCTTCCAAACAATATTGAGTTCTTCCCGTACTAGTGTTAGATCGAAGAAAACATGCCGAACAAAATATTCTTCATGTTCTGCTCGATCGAGATCGAGAAAAGATTACGGATTTTACAGGACCATATGTTATGGCTCGAATCAGTAGGAAATCCTATTTCCGACAGGATTGACTCGGTTGACAATAGAATCCAATTTTTCCCATTCTTTTCGTAATAGTGTGAAAAGAAGGCCTGGCTCCGAGTTGTTCAAGAATAGTGGGATAGCGGTGTTGAGTCTCTCGACCATTTGGGATGGTAAGTTCTTATTCATTAGTCAGTTCTCCGGGGATATAACTCAGCGGTAGAGTGTCACCTTGACGTGGTGGAAGTCATCAGTTCGAGCCTGATTATCCCTAAACCTAATGCGAGCCCTTCTATTCGGAATCATAAGAGGCTCGTGGGATTGACATGAGAGGGCAGGGATGGCTATACTGGAAGTGAACTCCAGGTTCATATGAATCGAATGGGTACAAGTTATGCCTTGGGATGAAAGACAATTCTGAATCAGCTTTGTCCACGAAGAAGGGAGCTATAAGTAATGCAACTAGGAATCTCATGGAGAGTTTGATCCTGGCTCAGGATGAACGCTGGCGGCATGCTTAACACATGCAAGTCGGACGGGAAGTGGTGTTTCCAGTGGCGGACGGGTGAGTAACGCGTAAGAACCTGCCCTTGGGAGGGGAACAACAGCTGGAAACGGCTGCTAATACCCCATAGGCTGAGGAGCAAAAGGAGGAATCCGCCCAAGGAGGGGCTCGCGTCTGATTAGCTAGTTGGTGAGGCAATGGCTTACCAAGGCGACGATCAGTAGCTGGTCTGAGAGGATGATCAGCCACACTGGGACTGAGACACGGCCCAGACTCCTACGGGAGGCAGCAGTGGGGAATTTTCCGCAATGGGCGAAAGCCTGACGGAGCAATGCCGCGTGAAGGTGGAAGGCCCACGGGTCGTGAACTTCTTTTCCCGGAGAAGAAGCAATGACGGTATCTGAGGAATAAGCATCGGCTAACTCTGTGCCAGCAGCCGCGGTAAGACAGAGGATGCAAGCGTTATCCGGAATGATTGGGCGTAAAGCGTCTGTAGGTGGCTTTTCAAGTCCGCCGTCAAATCCCAGGGCTCAACCCTGGACAGGCGGCGGAAACTACCAAGCTGGAGTACGGTAGGGGCAGAGGGAATTTCCGGTGGAGCGGTGAAATGCGTAGAGATCGGAAAGAACACCAACGGCGAAAGCACTCTGCTGGGCCGACACTGACACTGAGAGACGAAAGCTAGGGGAGCGAATGGGATTAGATACCCCAGTAGTCCTAGCCGTAAACGATGGATACTAAGCGCTGTGCGTATCGACCCGTGCAGTGCTGTAGCTAACGCGTTAAGTATCCCGCCTGGGGAGTACGTTCGCAAGAATGAAACTCAAAGGAATTGACGGGGGCCCGCACAAGCGGTGGAGCATGTGGTTCAATTCGATGCAACGCGAAGAACCTTACCAGGGCTTGACATGCCGTGAATCCTCCTGAAAGAGAGGAGTGCCTTCGGGAACGCGGACACAGGTGGTGCATGGCTGTCGTCAGCTCGTGCCGTAAGGTGTTGGGTTAAGTCCCGCAACGAGCGCAACCCTCGTGTTTAGTTGCCATCATTGAGTTTGGAACCCTGAACAGACTGCCGGTGATAAGCCGGAGGAAGGTGAGGATGACGTCAAGTCATCATGCCCCTTACGCCCTGGGCGACACACGTGCTACAATGGCCGGGACAAAGGGTCGCGACCCCGCGAGGGCAAGCTAACCTCAAAAACCCGGCCTCAGTTCGGATTGCAGGCTGCAACTCGCCTGCATGAAGCCGGAATCGCTAGTAATCGCCGGTCAGCCATACGGCGGTGAATCCGTTCCCGGGCCTTGTACACACCGCCCGTCACACTATGGGAGCTGGCCATGCCCGAAGTCGTTACCTTAACCGCAAGGAGGGGGATGCCGAAGGCAGGGCTAGTGACTGGAGTGAAGTCGTAACAAGGTAGCCGTACTGGAAGGTGCGGCTGGATCACCTCCTTTTCGGGGAGAGCTAATGCTTGTTGGGCATTTTGGTTTGACACTGCTTCACACCCGAAAGGAAGCGAACCGCATCTGAGCTAAGCTCGGAGATGGAAGTATTCTTTCGTTTCTCGACGGTGAAGTAAGACCAAGTTCACGAGCTTATTATCCCAGGTCGGAACAAGTTGATAGGATCCCATTTCTCGTTCGCCTTCCCATGTTGCCACCCTGCCTGGGTGGCAACATGGGAAGGCGAAAAAGGAAAGAGAGGGATAGGGTTTCTCTCGCTTTTGGTATAGCAGGCCTCCCCAGTGGGGAGGCCTGCACGATGGGCTATTAGCTCAGTGGTAGAGCGCGCCCCTGATAATTGCGTCGTTGTGCCTGGGCTGTGAAGGCTCTCAGCCACATGGATAGTTCAATGTGCTCATCAGCGCCTGACCCGGAGATGCGGATCATCCAAGGCACATTAGCATGGCGTACTCCTCCTGTTCGAACCGGGGTTTGAAACCGAATTTCTCCTCAGGAGGATAGATGGGGCGGGCGATTCAGGTGAGATCTAATGTAGATCCAACTTCCTATTCACTCGTGGGATCTGGGCGGTCCGGGGGGGACCCGTTATCCGTGGCTCCTCTTTTCTCGAGAATCCATACATCCCTTATCAGTGTATGGATGGCTATCTCTCGAGCACAGGTTGAAGTTCAGCCTAGATGTGGAAAATGGAGCACCTAACAACGCATCTTCACAGACCAAGAACTACGAGATCACCCTTTTCATTCTAGGGTGACGGAGGGATCGTACCATTCGAGCCTTTTCATGCTTTTCCCGGAGGTCCGGAGGAAACAGCAAGCAATAGGATTTCCCTAATCTTCCCTTCCCGAAAGGAAGAACGTGAAATTCGATCAATTTTCCGCAGGGCCCAGGAGATTGGATCTAGCCATAAGAAGAGAAGAATGCTTGGTATAAATAACTCCTCGGTCTTCGACCCCCTCAGTCACTACGAACGGCACCCGGATCAGTGCAATGGGATGTCTCTATCTATCTCCTAACGATGGGAGCAGGTTCGAAAAAGGATCTTGGAGTGTCTAGGGTTGGGCCAGGAGGGTCTCTTAACGACTTCTTTTCTCTTCTCATCGAAGTTCTTTTCCAAATCCTTGCCGTTGGCAAGGAAGAAGGAAGGGGAACAAGCACACTTGGAGAGCGCAGTACAACGGAGAGTTGTATGCTGCGTTCGGGAAGGATGAATCGCTCCTGAAAAAGAATCTATTGATTCTCTTCCAATTGGATAGTATCGTGGGTGCGATGATTTACTTCACGGGCGAGGTCTCTGGTTCAAGTCCAGGATAGCCCAGCTGCGCCGGGGAAAATCATGGAAAAAGCATCTGATTTGTTCATGCATGCTCCACTTGGCCCGGGTACGGGGGATATAGCTCAGTTGGTAGAGCTCCGCTCTTGCAATTGGGTCGTTGCGATTACGGGTTGGATGTCTGATTGTCTAGGCGGTGATGATAGTATCTTTTACCTAAACCGGTGGCTTACTTTTTCTCAGTAATGGGGAAGAGGACCGGAACATGCCACTGAAAAACTCTACTGAGACAGAGATGGGCTGTCAAGAACGTAGAGAAGGTAGGATGGGTAGTTGGTTAGATCTAGTATGGATCGTACATGGGCGATAGTTGGAGTCGGCGGCTCTCCTAGGGTTACCTCATCTGGGATCCCTGGGGAAGAGGATCAAGTTGGCCCTTGCGAACAGCTTGATGCACTATCTCCCTTCAACCCTTCGAGCAAAATGTGTCAAAAGGAAGGAAAAGCCATGCCATGGACCGACCCCATCGTCTCCACCCCGTAGGAACTACGAGATCGCCCCAAGGATGCCGAAGGCATCCAGGGGTCACAGACCGACCATATACCCTGATTCGAAAAGTGGAACGCATTAGCTGTTCGCTCCGGTTGGGCAGGAAGGGTCGGAGAAGGGCAATCACTCATTCTTAAGACCAAAGAGTCGGGCGGAAAAAAGGGAGAGCTCTCCGTTCCTGGTTCTCTTGTAGCTGGATACTCCAGAACTGCAAGAATCCCTGGAATGGGATTCCAACTCAGCACCTTTTGGGAAGAGCTGCTCTTTGGAGAGCACAGTACGATGAAAGTTGTAAGCTGTGTTCGGGGGGGAGTTATTGTCCATCGTTGGCCTCTACGGTAGAATCAGTCGGGGAGGCCCGAGAGACGGTGGTTTACCCCGTGGCGGATGTCAGCGGTTCGAGTCCGCTTATCTCCAGCCCGTGATCCTAGCCGATACAATGGTATATGATAGCACGAAATTCTGCCGATCTGGCAGTTTGATCTATGATTTATCATTCATGGACGTTGATAAGATCCTTCCATTTAGTAGCACCTTAGGATGGCATAGCCTTCAACGGCGAGGTTCAAACGAGGAAGGGCTTACGGTGGATACCTAGGCACCCGGAGACGAGGAAGGGCGTGGCAAGCGACGAAATGCTTCGGGGAGTTGAAAATAAGCATAGATCCGGAGATTCCCGAATAGGTTAACCTTTTGAACTGCTGCTGAATCCATGGGCAGGCAAGGGACAACCTGGCGAACTGAAACATCTTAGTAGCCAGAGGAAAAGAAAGCAAAAGCGATTCCCGTAGTAGCGGCGAGCGAAATGGGAGCAGCCTAAACCGTGAAAAACGGGATTGTGGGAGAGCAATATAAGCGTCGTGCTGCTAGGCGAAGCGGTTGAGTCCTGCACCCTAGATGGTGAGAGTCCAGTAGCCAAAAGCATCATTGGCTTACGCTCTAACCCGAGTAGCATGGGGCACGTGGAATCCCGTGTGAATCAGCAAGGACCACCTTGCAAGGCTAAATACTCCTGGGTGACCGATAGCGAAGTAGTACCGTGAGGGAAAGGTGAAAAGAACCCCCATCGGGGAGTGAAATAGAACATGAAACCGTAAGCTCCCGAGCAGTGGGAGGAGAATTGGATCTCTGACCGCGTGCCTGTTGAAGAATGAGCCGGCGACTTATAGGCAGTGGCTTGGTTAAGGGAACCCACCGGAGCCGTAGCGAGAGCGAGTCTTCATAGGGCAATTGTCACTGCTTATGGACCCGAACCTGGGTGATCTATCCATGACCAGGATGAAGCTTGGGTGAAACTAAGTGGAGGTCCGAACCGACTGATGTTGAAAAATCAGCGGATGAGTCGTGGTTAGGGGTGAAATGCCACTCGAACCCAGAGCTAGCTGGTTCTCCCCGAAATGCGTTGAGGCGCAGCAGTTGACTGGACCATCTAGGGGTAAAGCACTGTTTCGGTGCGGGCCGCGAGAGCGGTACCAAATCGAGGCAAACTCTGAATACTAGATAGGACCCCCAAATAACAGGGGTAAGGGTCAGCCAGTGAGACGATGGGGGATAAGCTTCATCGTCGAGAGGGGAACAGCCCAGATCACCAGCTAAGGCCCCTAAATGGCCGCTCAGTGATAAAGGAGGTAGGAGTGCAAAGACAGCCAGGAGGTTTGCCTAGAAGCAGCCATCCTTGAAAGAGTGCGTAATAGCTCACTGATCGAGCGCTCTTGCGCCGAAGATGAACGGGACTAAGCGATCTGCCGAAGCTGTGGGATGTCAAAATACATCGGTAGGGGAGCGTTCCGCCTTAGAGGGAAGCACCAGCGCGAGCAGGTGTGGACGAAGCGGAAGCGAGAATGTCGGCTTGAGTAACGCAAACATTGGTGAGAATCCAATGCCCCGAAAACCTAAGGGTTCCTCCGCAAGGTTCGTCCACGGAGGGTGAGTCAGGGCCTAAGATCAGGCCGAAAGGCGTAGTCGATGGACAACAGGTGAATATTCCTGTACTACCCCTTGTTGGTCCCGAGGGACGGAGGAGGCTAGGTTAGCCGAAAGATGGTTATCGGTTCAAGGACGCAAGGTGACCTTGCTTTTTTCAGGGTAAGAAGGGGTAGGGAAAATGCCTCGAGCCAATGTCCGAGTACCAGGCGCTACGGCGCTGAAGTAACCCATGTCATACTCCCAGGAAAAGCTCGAACGACCTTCAACAAACAGGTACCTGTACCCGAAACCGACACAGGTAGGTAGGTAGAGAATACCTAGGGGCGCGAGACAACTCTCTCTAAGGAACTCGGCAAAATAGCCCCGTAACTTCGGGAGAAGGGGTGCCTCCTCACGAAGGAGGTCGCAGTGACCAGGCCCGGGCGACTGTTTACCAAAAACACAGGTCTCCGCAAAGTCGTAAGACCACGTATGGGGGCTGACGCCTGCCCAGTGCCGGAAGGTTAAGGAAGTTGGTGACCTGATAACAGGGAAGCCAGCGACCGAAGCCCCGGTGAACGGCGGCCGTAACTATAACGGTCCTAAGGTAGCGAAATTCCTTGTCGGGTAAGTTCCGACCCGCACGAAAGGCGTAACGATCTGGGCACTGTCTCGGAGAGAGACTCGGTGAAATAGACATGTCTGTGAAGATGCGGACTACCTGCACCTGGACAGAAAGACCCTATGAAGCTTTACTGTTCCCTGGGATTGGCTTTGGGCTCTTCTTGCGCAGCTTAGGTGGAGGGCGGAGAAGGCCTCCTTCCGGGGGGGCCCGAGCCATCAGTGAGATACCACTCTAGAAGAGCTAGAATTCTAACCTTGCGTCAGGACCTACGGGCCAAGGGACAGTCTCGGGTAGACAGTTTCTATGGGGCGTAGGCCTCCCAAAAGGTAACGGAGGCGTGCAAAGGTTTCCTCGGGCCGGACGGAAATCGGCCCTCGAGTGCAAAGGCAGAAGGGAGCTTGACTGCAAGACCCACCCGTCGAGCAGGGACGAAAGTCGGCCTTAGTGATCCGACGGTGCCGAGTGGAAGGGCCGTCGCTCAACGGATAAAAGTTACTCTAGGGATAACAGGCTGATCTTCCCCAAGAGTTCACATCGACGGGAAGGTTTGGCACCTCGATGTCGGCTCTTCGCCACCTGGGGCGGTAGTACGTTCCAAGGGTTGGGCTGTTCGCCCATTAAAGCGGTACGTGAGCTGGGTTCAGAACGTCGTGAGACAGTTCGGTCCATATCCGGTGCGGGCGTTAGAGCATTGAGAGGACCTTTCCCTAGTACGAGAGGACCGGGAAGGACGCACCTCTGGTGTACCAGTTATCGTGCCCACGGTAAACGCTGGGTAGCCAAGTGCGGAGCGGATAACTGCTGAAAGCATCTAAGTAGGAAGCCCACCCCAAGATGAGTGCTCTCCTATTCTTACTTCCCTGAGAGCCTCTGGTCGCAAACACGGCCGAGACAATGACGGGTTCTCTGTCCTTGCAGGGGATGGAGCGACAGAAGTATTGAGAATCCAAGATAAGGTCACGGCGAGACGAGCCGTTTATCATCACGATAGGTGTCAAGTGGAAGTGCAGTGATGTATGCAGCTGAGGCATCCTAACAGACCGAGAGATTTGAACCTTGTTCCTACATGACCTGATCGATCTGATCAGGCACTAGCCATCTATTTTCATTGTTCAATTGTTTGACAACATGAAACTAAAAGCTCTGCCTTGCCTCTCTGTCCATCCAAGGGATGGAAGGGCAGGGCAGAGGAGGGTTCTCTACCTGGAAGGGACACCAAAGGGGTGTCCCTTCCAGAATTAGAGCCTCACAATCACTAGCCAATATGCTTTTCTCTTATGCCCTTCTTCGTTCATGGTTTGATATTCTGGTGTCCCAGGCGTGGAGGAACCACACCAATCCATCCCGAACTTGGTGGTTAAACTCTACTGCGGTGACAATACTGTAGGGGAAGCCCTGCGGAAAAATAGCTCGACGCCAGGATGATAAAAAGCTTAACGCCTCTTATTCTTATTCTTATTCAAAGCTCGTCTTCTTCAAAACCCCACACATATTCTGACATCCTTTCTTTTCCACTCCACACTTTGGAACGTAATACCTGCTCTTATAGAGATAAACTCGCTTCCGCATCCTCTTAACCTGGAATGGCTGAGGAGAGGAAAGGTTCCTTCTGGAAGGGACTCCTGGGAACAGATCCAGTGGAAACGGGGCCTGTAGCTCAGAGGATTAGAGCACGTGGCTACGAACCACGGTGTCGGGGGTTCGAATCCCTCCTCGCCCACAAACAGCCCCAAAAGGGAAGGTCCTTTCCCTCTTGGGGGTAGGGGGATTATGATCGGGATAGCGGACGCAAAGCTATGGAACTCGGTCTTCACAAAGGTGTGGGTCCTTTGCCGAAATGGAATGATACATGGCCTGACTCTTTCGTATAGTACGCCCGATATTAACCGGCATATTTGTGTTTGTGTTTGACCTCCTGTAACTCTTCCTCATCGCCGCCAGGCTTGGGCAGAGTATTAGTAGCAACAATACGTTCCTCATCATTAATATGCCTGCTCACGAGAATTGTGGCCTCTCGAGAGAATTGATGACTGCATTTTTGATAAACTGCTAGTACATTACCTGATAATTGGAAATTGGCCAGTTGAAAATAGCCCTAATTAGGGCTATAGGACGAGAGATTATCCCGAATCTACACCGAGATATTGACAGCATGCAGGGATCCAATTATCAATGACTTCCGAGGAACGAATCGATAGTTTTACCAGCTAGTAACGAGTCGAGCGAATAGAGGCCTTCACCCCAATTCAGCTCCGGAAATGTCATCAGAACGGAGAACGATGGATTTGCTTATCCGAACTTTTCAGTACTCCAAAGAGACCGTTGTTTCCATTTTTTTTATGGACTACTGGGAGTGAGTATATCCCTATCTTTGTTTTTGGCGATTTTGCATTAATAGAAACAAGGACGGGGAACGTTTTACCCGGTCAAAGCGAGCCCTCGAATAAAATGGATCTCCCCAAGTAGGATTTGAACCTACGACCAGTCAGTTAACAGCCGACCGCTCTACCACTGAGCTACTGAGGAACAACGGAGGGTTAGATCCCATATACGTTCAAGACTCTTGTTCTTTGGACCGACCTATGACCAGTGCATGAACCGTTGAGAAACCCAAAGCTTTCTTTGGAACTTTTGGAACTTTGCATACACCCCACCCTATATTCTAAGGAGAAAAGGTAGCGATAGCAATCCCCCCCGCCTCCCCGGAGAGCCTCCAGGACAAGGGGAGGCGGCGGTCAACCATCACCATGATCTTCTCCACTGTCCCCCCCCGAGATGCATATTGATCAATCGATCTCCACGGTGCTGCAGACCTGCCAGTTCGCTAAGTATACTCGCTCTACCAAAGGGCAACAAAGACCTCTCTATCCCTGCCAAGGACAAGGGGCCTGCTTCTTATCCTAAAAGCTAGCAGGTAATGGTGAGATAGTCTCAACTAACCCCCTTTACCTGTCTTTCCGAACCCTTCATTGAGTGAAACGAAGCGGACATCATAGCACTTGGAACTGCTATTCGATCATAGCATCCAATTTCTTTAGACCAAGCAGGAGAAGGTCCCCCTGTCGGTCCTTTCATCTCTCTGCCCGCTCCATGCTGTATAGCCTTCGGATCATGGGCTGGTTGAATGCTAGGATACGTGAGATTATATCCGATCTGCCCGGTGATTTTGGTAGATGAAGTAGTGGGAAGTGGCGAAGTGAGGGAAATCCATATCAGCGATCGTACCGTCATCACTTCAATGATTGGAATTATACCTGATTCATCACTCTTTTTATTTGTATTTCCTTCCTCAGCATTGAAAGAAGAATCCTTCTTCGAAGGATAGAATATCAGTTCTATATCTGTCTCATATATCAGAAGGAAGGAGAGAGGAGGAATGGACGGTTTATTTCATGCTCGTAACGTAATAAGATGGGTTCAATAGAGATCCATCTGTTTCTGTTCCTTTTTCAGTTGGATATCTATATATATATAGATAGATAGATATAGATAGATATGCATACATAGATACTATCTCATGATGGGGTAGAGAGTGGAACTATTGGTACGATCGGATCTATTATTCCTATTACTACCATTCAACCCTTTCCTTCTAGAACGAAGGAAGGGGGTAGTGAATCATTCTTAATTTTTATGATTCGAATTTACAAATAACGGGAGATTGGAAGGTGAAAATAGCAGTTTACGGATCGATATCGATATGGGCTTGATTCAATCGATACAGGCTTGATACAACCAACTTATCAATACAGGGGATAATGGATCAGTAAAAATATCATTGATATAAGAAACAATAGATCAGTGAAGATATTACTACAAAAAAGAAAGATCCAAATAGATAGGAAGATATTCGTCCTCCTCCTATGTATCTCATTCCCTCTCCTACAAAGAGACATAAAATACCGACTCCATTTGGAATTCCATCAATTACCCATCGGTCGAATAAATGAGTTGGTTCAGCCAATCCTCGTATACCTCTAGCGAATATTATGTCATGATATACGTCTATATAACCTCGATAATATGACCAATTATATATGACATTTATGCATTGGTCTAAGATACCCTTCAGTCGGGGATCCATTTTATCTCGTAGATCTTGTAAAAGAGAATTAATAAGTCCAGATAAAACAAGGGCCACAAATATACCGAAAAATGCTATACTGACTGAAGGAATCACATCTATCAAAAATTCAAACCAATTTTCGGGATGATTGCCATGGAAATGGTTCATTGCTGGAGTTAGCCATTGAGATAATATATCAGAATTTGTTCCTCCCCAAGCAGAAGGAACTCCTATAAATCCGACAAATGAAATTAATATTCCTAGTGCAAGTGGAGGCAATAGCATTAGATTGCCCGATTCTTTAGGATATACAGGACCACCTTTTGCGAAAGGATGAGTGACGATCGAATCCCACGTATTTTCTTTATCAAATCGTTCCATCTTCTCCGAAAATTGAAATGCTTCTTTGAACAAATAGTTTTTTTTTCCTAGTAATTGTGATATGGAATTTATACTAGTTTTGGTGAATGTATCAGATTCTTTCTTTCCCCATATAGAAGTTGGATAGAATGAAATAGAGTCGTTATATAAATGATATAAATTTGCGCGGAAGTCCCCTTCAAAAGTAAGGAAATACATACGAGACATGTAAAATGCAGTTAATCCCGCTGTAAACCAAGCTATCCCTCCAAGAATGGGGGAATATCGCCAACTATCGCTGAGAATTTCATCTTTGGACCAGAAACGAGCAAAAGGTGGAATACCACAAAGAGAAAGTGTACCTAAGAGAAAAGTTGTTCCTGTAATTGGCATATATTTCCTCAAACCACCCATAAGAGCCATATTTTGACTTCTGCTAGGACAATATCCAACAATAGGTTCCATAGAATGGATCACTGATCCAGATCCTAGAAACAATAATGCTTTAGAATAGGCATGTGTAATCAGATGGAACAGAGCAGCTCGGTAAGAATCTATACCTAGAGCTAACATCATATAACCCAATTGAGACATGGTAGAATGAGCTAAACCTCTTTTAAGATCTTTTTGAGCGAGAGCCATAGTAGATCCCAATAGAGCCGTTATTCCACCTATCCAAGAGATGAGATTCATTATGAAAGGTAGAGCTTTGAAAAGAGGGAACAATCTAGCTACGAGAAAAATTCCTGCTGCTACCATAGTAGCGGCATGTATAAGGGCTGAAATAGGAGTAGGTCCCTCCATAGCATCAGGTAACCGTACATGAAGTGGAAATTGTGCAGATTTAGCTACTGGACCTGAAAATGAGAGAAAAGCACACAGAGTAGCGAGAAATAAGCTAACTTCATCATGGGCGATCAATTTGTTAAATATTTCCGATAAATCTCGAAATTCGAAACTACCTGTTATCCAATAAAAAACCAGGATTCCTAATAGGAGTCCGAAGTCCCCTACACGATTAGTTATAAATGCTTTTTGACAGGCATTGGCTGCACTAGGTCGGGTAAACCAGAAACCTATTAATAAATAAGAACACATTCCTACTAATTCCCAAAAAATGTAGATTTGTACTAGATCAGGACTAATAACTAGTCCCAGCATAGAAGCATTGAAAAGACTGAGATAAGCGAAGAACCTCACATATCCTTGGTCATGAGACATATAATTATCGCTGTAGATCATAACCATAGTTCCGACAGTCGTAACTGATACTGGCATAATGGAAGTAAGTGGATCGATCAAATAGCCCAACTCTGAGGAAAAATTATTATTAATGGTCCAGGACCATAAATATTGATGAATAGGACCGCCGGTAATTTGCTGCAATAACAGATCGGATGATAAAAACATAGCTGTACTTAACGGGGAAATGCTAATAAGAGCCCATATACGACGAAGACTCTCGGTTGTCTCTGGAAAAAGGAACAATCCCGATCCTATTGGCACAGAGGCTGAAAACGGAAGAAAAGGCACGATCCGAGCATATTTATATATAAGTTCCATGGGAAGATCGAATCATTATTCTAAAATGATAAGGGGAAAATCAAATCATTATTTTCAATAGTTCTATAAAAATTGAAATATTGATTCCTTCCCCATTTTCGGTTTCCAATCCACTAGATCCTGAAGGGAATAAATAGAAAAGGTCGCGAACCAAGAAGAACGATGGGATATGGATCCCATTTATCAAATATTACTTCCCCTCTTCTTTCCTTTTCATAAATACCGAATTCGGGCTAATCGATCAATATTTGTCGAATGAACAAGAACTCGAGTTTCTGGGTATCAGTTCAGATATTCATCAACAATATAGAATTGTGTACATCCAAAATTGTACATATTTTTCTATCAATTCTCTTATATCACATATAGTTTTTTCAACCAACAGAGATCTTTTCTATTTTCTAGAGGTCCTGCAGAAGTCTTAATGATAGAAGTTGAAAAGAATTGGACCAATCGAAAGGAGTACTTTTCCTATCCCAGTTCCTAATATTTTATCGAACCTGTTCGAATTCAATATTCGCTTTTCATCCACAGGAAATGAAATAATGAATACATATGCAATAATTGAAACCGAGGGTGAACAAATTAGAATCTAATCGGATAGATTTTTTGATGTTTGTCACCCCGCATCATTAAGACCAGATGAGTTAAATACCAGAATACTTATTTATCAAGTATTATTGATTTGTCATGGATTCACTAGGAATCTCGTACATCCCTGGTTGGAAAATGCAACAGTTGAGGAGAAAATTTTACACTTTTCTCTTGGAGATTCAATGACCATTTATGAAATGTGTTTTATAAGGAAGGCACGGCAGAAGTTTGGACATTGACAAAAATTGATTTTATTAGCAGTGGAGTAGATTCCATTTGTAAAAATGGGGACGGATTCTACAAATGAAGATAAATCATTATTTATACAACTAAATTTGATATAACGAAAATTTCCTAATCAAAATTAGATAGAAATATTCCGGGGTTTAGATATTCAATAGATAAAGAGATATTTATTTATCTATATGGGCGCGTACATTTTCATACTACATAGAAAAGTAAGATATGTTCTATACGAGATAAAATACATGTATAAGTAAACATATGTCTTTCACATCGAAATATATGAATTTAAAACATCGTTCATCATGGCAGTTCCGAAGAAACGTACTTCTAAATCCAGAAAACGAATTCGTAGAAATGTTTGGAAAGGAAAAGCGAATCTGACCGCAATAAAAGCTTTTTCTTTGGCTGAGTCTATATCAACTGGTCATTCAAAAAGTTTTTATTGCACGACAAATAATGAGCCCTCCGGATCCTCTAAATCCACATTAATCAATGAATTGAATGATTCGTAACATCGACAAATATGTTATACCCCCAGGACTCTAGAGAGCAGCAATGAGAAAAAAAGAATCCCTTCGGTACCTTAAAATAATACTTGGAAGAATGGTTGGAAGAGGTACACCGCCATAAATTGACTCCACCATACACTATAGCATTTATTCCTGATCGATCTGGGAGATGGAGGATTATTCAACCATTCTTCCATCCATCTTCCTTTTTCCGCTGGAGTTTCATCATTCTTTGTAAGAATCCCGAATTTACTTCAGCATTACCATTATGTTGTATCTCCGGCAGTTCTACTTCATCGACATTTTTTTTTTCTTTTATCGGAACGTATTTTCATTTCCCAGAACAGAATTCATGGGAAATGAATGATTGAGTCCGTTTTCTATTTCAGTAGCTCAAGAGAGATGCTCGCTGAGCTTGTGATATTCTTGTGATCCTGGTGTTAATAACATCATTTGAATGTCTCCCTATTCGCAATTGCTGAGGTTCAATTGTGCAGGCGATCTATTGAGGAGAAAGAAGAAAGTAGATCTGATTCATCGAAATCATAGTTTCATCCTATTTCGCGATATTTCTATTTATATTATTCCCATTCGACCATCCACAAAAAATTTTAGGACGGGAAGGTTATGATAGAAACATTTTTTTATTTTTCTATGGATCTCTCTTTATTCTATGTTCGGAATCTAGCTACTCCCATTCCATTGAGATAATTTATAGAGATTTCTTGTTCAACGGCAAAATTGGATGGGATTATTTATTCGGAGCAATGGGATTTGAACCCACGACCTCCATCACCCCGCGATGGCACGCTACCAAGTTGCGCCATGCTCCGTTTTAGCAAAAAACATCACATTGATTCAATTCCGAACTTCTATTTTTGACATCTCTGGTATTCATCAATTACTCTCTCCGTCAAACATATTAGAAACCATTGACGATCTAGCACAAATAGACTAGTATGGTTCCTACTAAGCCGCCATGGTGAAATTGGTAGACACGCTGCTCTTAGGAAGCAGTGCTAGAGCATCTCGGTTCGAGTCCGAGTGGCGGCATTCTCCTGAGAAGATCCCATCAATCCCTTCCCTACCTATATAGATAGGTATCTGTTCGATCTATTTCTACGTGACAAATTGATATATTGTAGATTTATCCTATCGATCCTATTTAATAATCGAATTAATAAGTGGGTTTTTTATGATATTCACAACTTTAGAACATATATCAGCTCACATCTCTTTTTCTCTCGTGTCTGTTGTCACTCTCGCTTATTGGGGAACCTTGGTCTATCAAATTGAAGCACTAAGTCGTTCGGGAGGAAGAGGCATGATAGTGATTTCTGTCTGTATAACGGGATTGTTAATTACTCGTTGGCTTTCTTCGGGACATTTACCGTTAAGTAATTTGTATGAATCCTTCATGTTCCTTTCGTGGAGTTCATCTGTGATTCATATAGTTCTAGAAGTACGGAGCCAAAATAATCGGTGGTTAGGCGCAATCACTGCACCAAGTGCTATGTTAACTCATGGTTTTGCTACTTTGGGTCTTCCGGAGGAAATGCAACAATCTACAATGTTAGTACCTGCTCTACAATCTCATTGGTCAATGATGCATGTAAGTATGATATTGCTTGGCTATGCAACCCTTTTATGCGGATCCCTATTATCAATAGCTTTTTTGGTCATTACATTTCGAATTAATAGGAGGATTATTCCCCCCCCTAGTGCGATGGACAATTCATTCATTTGGTTCTTTCATTATAGAAATAGTTGGTATTTACACGAACAAAAAAAAATTGATTTGCAAGACACTTTTTCCTTGTTATTCATGAATTATCGTAGGTGTCAATTGACTCAACAATTAGATCATTGGAGTTATCGTGCTATTGGTCTAGGTTTTCTTCTTTTAACTATAGGTATTCTTCCTGGAGCAGTATGGGCTAATGAAGCATGGGGATCTTATCGGAGCTGGGACCCAAAAGAGACCTGGTCATTAATTACTTGGACTATATTTGCAATTTATCTGCATTCTAGAATGAATAAAGGTTGGCAAGGTGAGAAACCGGCAATTGCGGCTTCTCTAGGATTTTTTATAATTTGGATCTGTTATTTGGGGGTCGATCTATTAGGAATAGGTTTGCACAGCTATGGATGGTTGATTCAGCATAGAACCAGAAATGGACTTGGAACAGTGATTTCTGGAAGAAAGGAGATATAGACTACATAGTCATTATATGGAATTAATAGATCAAATTACTAACTAGTTCAAATTATTTCAAATAGTTATTACTAATTTCTATAATCACTACTTGAAATAACTTGAACTATATTCGAAACAGATCGAATTGTTAATTACCTTTCTTCGATCCTATTCATTTATCGGAAAGAGAGAAAGAAGATAATTCGATCATACTCCGCAGCCGACGATGCATCTGGCAAGTACATAAGGATTTTTTTTACTATTCGTGGAAAAGTCTAAATAGAATAGCTTCTACCTTATTATTCCACAGAGATAGAACTAGATCAGGATAAAGACCGATAACTACTACTGGAATAAAAAGACAGATCAAAATAAAAATTTCTCGTGGTCCAGAATCCGTGAAATAATATTTTGGGACATTTAACAACTTATATCCATAAAACATTCGACGTAACATAGATAACAAATGAGTAGGAGTTAATATCATACCAATTGCCGCTATTGCGGTAATAACTATTTTAAAAGTCGAAGAATATTTATGACTAGTCATTATTCCCCAAAATACCATAGATTCTGCTACAGAACCACTCATTCCTGGCAATGCGAGAGAAGCCATTGAAAAGCTACTGAACATAGTAGATATTTTTGGCATCGGTATAGCCATTCCTCCCATTTTGTCAAGAAAAGGAGTACGTATCCTATCGTAACTTGTTCCCGCCGAGAAGGAAAGTGCAGCACCAATTAATCCATGAGAAATCATTTGCAAAATGGCCCCATTAAGACCTGTATCTGTCATGGAACCGATTCCTATAATTACAAAACCCATATGAGATACTGATGAATAGGCTATTCTCCTCTTCGAATTACGTTGACCCAGAGAAGTTAGAGCTGCATAGATTATTTGAACCGCTCCTATTATTACCGACCATGGCGAAAATAGAGAATGAGTATGAGAGAATAATTCCATATTAATTCGAATCAATCCATATCCTCCCATTTTAAGTGGAATTCCGGCCAAAAGCATACATGTACTATAATGCGCTTCCCCATGAGTATCCGGTAACCAGGTATGTAAGGGAAAAATTGGCAATTTAATGGCATAAGCGATAAAGAATCCTGAATAAAATACTATTTCCAGTGCTACGGGATAATATTTATTAGCCAAGGTTTGGAGATCTAATGTTGGTCCATCAGAGGATCCATAGAGACCCATACTCGAAGCTACCATTAAGATAAAAATCGAACCACCTGCAGTGTACAAAATGAACTTTGTAGCCGAGTATAGACGTCTTTTTCCTCCCCACATAGATAGAAGTAAGTAAACGGGAATTAGTTCTAGCTCCCACATGAGAAAGAAAAGTAGAATATCTCGAGAAGCAAATGATCCTGCTTGGCCACTGTACATCGCCAACATCAAAAAATGCAACAATCGCGGATTTCGAGTAACTGGCCAAGCGGATAAAGTAGCTAAAGTAGTAACAAATCCCGTCAATGTAATAAGTCCAACGGAGAGTCCATCAATTCCTAGTCTCCAATGAAAATCGATGAGATCTATCCAGTTATAATCTTCTTCCAATTGGATCAATGGCTCATCGAAACGAAAATGATAACGAAATGTATGGGTCATTAAAAGGAGTTCCAACAAGCAAATACCTAGAGTATACCATCGAATCATCTTATTCCCTTTATGAGGGAATGATGGAATTAAGGAACCCGCAGATATGGGCGAAATAACAATTATTGTTAACCGGGGTAAATTGTTCATGATAGAAATAAAAAGGACTTTCGATATAAAAACCCATGCTCAAGATCTTGGGTTGAGTATGGGTTTCTATCAGTGAAAGAGAAAAAGGAGAATAATCAATATTAGTTGAATCTAACCATTTTGATGATATATATATAAATTAATAAGCTAGACCCATACTGCGAGTTGTCTCATGCCACAAATAAACACGTACACTCAAGAAATCTGTTGGACAAGCAGATTCACACCTCTTGCAACCTGCGCAGTCTTCTGTTCTTGGAGCAGAAGCAATTTGCTTAGCTTTACATCCTTCCCAGGGTATCATTTCCAATACATCTGTGGGACAAGCTCGTACACATTGGGTACAACCAATACACGTATCATAAATTTTTACTGAATGCGCCATTGGATCTATAAACTCCCATTAGTTAGGATGTCAAAAGTTTTTGATTTGATAGAATCCTTAAGATTCTATCTATAATATATGGCCAATAACAAGATATTATGGATATCGAACGAATCAATAATTGTACCACCAATGAGATTATGAATGGATATATTAAGATTCTGTATCTGTTCAATAGGGCGGAGATACTTGTATAACTTCGATCTATCTAGATTTCATCGAACCTGGTCTAATCGTGTTAGTCAGGTCAATTTGTTAATGAGTTCCATATGGATCGAATCACATTCTTCATCTATTGAAATAATAGATTCATTTTGATCACATATGGGGAATAGATATATCTATATCTGTAGAAATATATATACATAGTTCTTTTCGACTTTTATAGAAATTATCTATTCTTATAGAAATATATATATACGTATTTACAATCGATCCGGGACGAATATAGACTCTATTACCATTTTAACAAATTAAGTTGATTGATACGAGTTGATTTTCTGTTATGATATATTGCTGGAACAATAGCTAATCCAATAGCTGCTTCAGCGGCTGCAATAGCTATAACAAAGATCGAGAAGATGTTTCCCTTTACTTGCCGACTATCAAAAGAATTGGAGAATGTTACAAGATTCGCATTAGCCGCATTCAGTATTAGCTCAGGACACATAAGTGCTCTAACCATGTTTCGACTTGTGATTAATCCATAAAGACCGATAGATAACGAATAAGCGCCTGAAATAAGTGTATATTCGAGCATAATCGATCAACTCCTCATAAACCTCGATTTCTTTAGGTACAAACAAAAGTTCTATCAAATTTATTATTTGATATAATCTAGAAGATCGAATATCATACTTCTCTCAATATCACGAGACTTCCTTCATTTGTAACTTTTCATTCAAATTGTTTCTTCTCGACGAGCCATAGTAATTGCTCCTACGAGGGTAATTAGAAGAATTATAGAAATAAGTTCGAATGGAAGGATAAAATCAGTTGATAAATGAACCCCAATACGTTGAATGTTGTTTGTTAAGTCCTGTTCTAAAAATTGATTCAACTCTGTAGTCAGAGATATTACGGACCATGATGTGTTCAGGATAATAGTAATTAATGAACAAAAAAGACTCATACAAACTACTGAAGTGATACCATCTCCGACGGTCCAGGGAGGGGCAGAATTAGGATATTTCTGGTTATTCATTAACATTACAGCAAATACGATCAAGACATTTATAGCTCCTACGTAGATCAGGATCTGTGCAGCAGCTACGAAATCCGCGTTCAATAGAATATATAAAAGGGATATACAAACAAGAACCGATCCCAATGAAAGGGCAGAATAAATTATATTGGTAGGTAATACTACTCCCAGACCTCCTAATATGAGACCTAGCCCTAAAGGGACCAAAAGAATATTACATATCGGTTCAGGTAAATTCATTATGTGTACAGTAAGTTCCAATATTATTCCTATGATCCCATTCACTGAACGAAGAAGTTACCTTATGAATATACCTTACCAAATAAGGATATTCGCGTTGTAAATATTTGGATATGGAAATTACATGAACTGATCAAAAATTATATTGGTCAATGATATCATTAGATCAATGATACATCATTAGTCATAATTCCTAATAGAATTATCGATATGATTACGAATTTCGGTCGATTCGTAAAAAGGGTATGGTCCCTATTAATCGGTCCTTTACGATCGAAACTCAATCTGAAGAACTGGTAACAGTTCCTGGATCATAATGTCCGCTCGTAGTTCCTTTGGACAAAGAAGTTGAACTCGAAATTGTCCGAATTATAGAATCTCCAATCACCGATATCGGTAAACGTCCTAAAGCGATCTGATCATAATTTAATTCATGACGATCATAGGTCGAAAGTTCATATTCCTCAGTCATCGACAGACAATTTGTGGGACAATACTCAACACAATTACCACAAAATATACAAATTCCGAAATCAATACTATAATTTTCTAATCGTTTTTTTCCAATATCTTCTCCAAATTTCCAATCAACAACGGGTAGATTGATTGGACATACACGGACGCATACTTCACAAGCAATACATTTATCAAATTCGAAATGGATCCGTCCACGAAATCGTTCTGATGGGATCAATTTCTCATAGGGATATTGAATAGTCATAGGTAAACGATTCATATGATATAGGGTAACTATAAAACCTTGACCAATGTATCTCGCAGCTTGTATTGCTTGTTTACTATAATTTATGAACCCAGTCACCATAGAGAACATGTGATAAATATCCCTGAATAGATCATTTTTGTATATATATATTTCTTTCTCTTCGTAGATTTATTCGATCTATCAATTTCGTATGTATCGCAGAACCTATTTTGGAATAGTATTTCGTTTGAGAAGAATATTTTGTCACAAAATATTCGCATAATATTGAATCACAATAGAAGAAGTTGGAAAGAAGCTGTTAGTAATAGATTACCCAGAGCAATAGGTAAAAGAAATTTCCAACCAAGATCCAATAATTGGTCCATCCTCATTCTAGGCAAGGTCCATCTTGTCGTGATAGAAAGGAACAAGAACAAATAAGCTTTAGCTAATAGAATAAGGATCCCCATCGTTATGTCGAAAACCTCACTAATTCCATTAATCGAATCTCGTTCGAAATGTTCCGAAATTGGTATAGCTGGGATGGAAAAATTCCATCCGCCCAAGTAAAGAACTGTTACAAATAATGAAGAAACTAATAGATTCGGATGAGAAGCAACGTAGAATAAACCAAATTTTATACCGGAATATTCGGTTTGATGACCCGCTACCAATTCCTCTTCCGCTTCTGGTAGATCGAAAGGCAATCTTTCACATTCTGCTAGAGAAGAGATGAAGAAAGCTATAAAACCTATAGGTTGACGCCACAAATTCCATCCCCAAAAACCATATCTAGACTGTGCCTCAATTATATCAACCGTACTCAAACTATTGGGTAATTGTAGTCGATGAGAACATCACTGTTCTAATCTCTATTACAAAACCGTACGTGAAACTTTAGCTTCATACGGCTCCTCAATGGCCGTTGAGAAGTGGAAAGAAAAATACTTCGGTATTACCTCATTATGCACCTCGTACAATGAGGGAAGATAGGGAAAGAGAAAATAAAAGGAAAAAGAAACATCGGAGTATTAATAAATTGGACCAATGAGATTCTGTCTGCTGCAATAACAAGAGCTTTTGAACCTATCTCAACCTTCACGATCTTTTGTTAGTAATAACTCGGGTTTATTAATGAGATATAATAACAAGAAATTATCCCCACTATCACTATGGATCCATATTCCATTCATTCGAGATTTCGTCGATAACGAATAATATTTCGGCAATGATCCGTCGAAAATAAGTAGGAGGGATAAAAAAACCATCCATTTTTTTCTTCTTTCTGTGAGAGAGGGAAAAAACTGTGGAAAGGATTACTTCGTTCCTGATAGCCATTCCTTTTTCAGTAGATAGGAACATACTCCAGATCGGGGTTCTGGGGAAGTACTACTTGATCATCCCTACCAATGCCAAGTCCTTATTATCATCCCATTGATATAGAAACATCTCTTGAAATATGTTTCGTTATCTCTTTTACCAATCTTTCGTGCATCTTGGTGTTCCTGACCATCCACCTCTGCTCGATCTTCGATATGATAGTATGAACTTCATACAACTCTTCTTTTGCCCCCGCTGTCAGGCCCCGATGACTAATCTCTCAACTGGGGTACGTAGTTTTCACTGGTTGTGCATGCCTCCACTCTTGTACAGGAGGATGGGACTCGATTACATTACTGCGGATCTATAAGCTGTTTGATCTCACCCATATGACCATCTAGTTTGTCGATCGGGATGAATAATAAATATTCCTCCCATTCACTTGTTTTCTCTTTTTTTAGGAAGAGTAGAAAAGTTTATATTCCAACGGATCACACGTAGAGATATAGATAACACACATAAAGCTAGAGGAATTTCGTAACTAATAGATTGAGCAGCAGCTCGGAGACCACCCGAAAAAGAATATTTATTATTCGATCCATATCCTGCCATAAGAAGTCCAGGAGGAACAATACTTGAAATGGCGATCCAAGAAAAAACACCTATACTAAGATCAGCTAGAACGATGTGGCGACCGAAGGGAATTACTAAATAACTCGGAAAAATAGGTATGACCACCGTGGCTGGTCCAGTACTAAATAACCAAATATCTCCTCCAGATGGGATAATATCCTCCCTCAGAAGTAGTTTAATTCCATCTGCCAAAGCTTGGAGAATTCCCAAAGGACCGGCGTATTCAGGTCCAATACGCTGTTGTATTCCCGCAGATATCTTTCTTTCGAGCCATACAATAACTAATGATCCTATTGCAACTCCCAATAGAAGAATAGTGATGTAAATTAGAATTCGTATAAGACTAGAGATTTCTTCTGGGAATCCCGATCTAAAAGATAAATTGATAGCTTGTTCCTCGGGATCCGTCATATTAATCACCATTTAACGATCAACCTCTCCCATAATGATATCTATACTACCCAAAATTGTCATGATATCGGCCAATTTCATATTTTTCACCAGTTGAGGAGGAATTTGCAAATTAATAAAACCAGATGGGCGAATTTTCCACCTCCAAGGGAAAATACTATCATCTCCAACTAAAAAAATTCCTAATTCTCCTTTTGGAGCTTCTACTCTTACATAATGTTCTTGTTTCGATGACTCAAAGGTAGGGGAAGGTTTTTTACTAATAAATCGAAATTCAAAATCATTCCATTCCGAATCTTTACCTTTATCCAGGCGCCGGGCCTCTAAATTCTCATAAGGTCCTCCCGGAATTACTTTTAAAGCCTGTCGAATAATTTTTATAGATTCTGTCATTTCCCCAATTCGTACTAAATAACGAGCTAATGAATCTCCTTCTTCTTGCCATTGGACCTCCCAATCAAATTCATCGTAACATTCATAATGATCAACTTTACGAAGATCCCATTGTATTCCAGAAGCTCGTAGCATGGGTCCTGATAAACTCCAACTTATTGCTTCTTCTCTACTAATAATGCCTACTCCCTCAACTCGTTCTAAAAATATGGGATTGTGCGTAATAAGCCTTTCATATTCAGCCACTTTTGGTAGGAAATAATCGCAGAAATCTAAGCATTTATCTATCCAACCGTAGGGTAGATCTACAGCTACTCCTCCGATACGAAAATAATTATGCATCATTCGCATACCCGTGGCAGCTTCGAATAAATCATATATAATTTCCCTCTCTCTAGAAATATAAAAGAAGGGGGTCTGTGCACCAATATCAGCCATGAAAGGTCCAAGCCATAATAAATGAGGAGCTATACGACTCAACTCTAGCATAATCACCCTGATATAGCTAGCCCTTCTAGGTATTTGAATATTTCCTAATCTTTCCGGTGCATTTACCGTTACTGCCTCTGTGAACATAGTAGCTAAATAATCCCATCGTGTTACATAGGGGAGATATTGTACAATTGTTCGATTCTCAGCAATTTTTTCCATCCCCCTATGCAAATAACCTAATATAGGTTCACAATCAATAACATCTTCACCATCTAGAGTAACAATAAGTCGAAGAACACCATGCATCGATGGATGATGAGGACCCATACTTACCATCATAGGATCTTTTTCTGTAGCAAGCATGGTCATATGTCATTTTCCTCCGATTCGTTCTATAAATTGATGAGAACAAAAATATAGCTCATTAAGATCCGGAATCTAATAACCAAAAAAATGAAAACTTCGTTCAAAATTAACGGGTTTTTAGCCCACGAAGACCTAATTGATTAATTGAATCATCGTAACGAAGTATATCTCTCTTGGACAAATGAACCAGAAGTCGCTTACGCTTTCCCAAAATTTGCCGCAAACCTCTTCGAGATGAATAATCTCTTCTGTGCATTTCCAAATGATGGGTAAGTCTCAGAATTCGCCTAGTTAAACAATATACCTGAGATTCAACAGATTCTCTCTGTTCCCCAGAAATCAAAGATGAACGAAGGGACGAATTTTTCGTCATAGAAACGATCTTTCCCTGGATAGAATGAAATTGATTCATGGTCGGAAGAAATGATGAGATCCACTCCTTTTTTTCATGATCCATATAATGATTCATTCCGAACATTCTTATTGAGTGGCATATGGAGAATTTATCTCTTCCCAGAAGAACAGGTCTTTCCGATTTGGATCTATAGCGGGATACAGATATATTCAATTTGATTACTAGATCGATGAAATCGATTCTTATTACATCGATAAAATCAAATAGATTATATCCGAATTTGGCAATATCTTCTCGGGTTTCAATTCATTCTATCGACGCGAATATAGATGTATTATTATCTATACAGAAGATTTTATATATCCCATTTCCCGATCTCAATTTAAGGGATACATACGTATTCTTAACATAGCAGATCGACTCCCATCATTTGTATTAAACCAATATCTATTCATGCAAATCGAATCCTCTAATCGATAACTAGGCCAAATAAAACGTTTAATCATTTGAGTTGTATCTATACCAAGATGTTGATCTCTTCCCACGAGTTTTTCGTGGTTTTGTACGTCTTTCGCCTTGGAAAATTCTGCATTTTCATTCAAATCATTCTCCAGATTGAAACGATTTAGAATTCTAAATTCTCTACGTCGTCTCGGGAGCAAAATCTCTTCAAAAATGAGGGAACTTGAAATGGTTTCATTTTCATACCCAATAACTCCTTCGCGTTGTACAGGTCCATCAAAAATATTTACATCTATCCCTTTTCGGAATCTATTATTCAATTTCAATGAAATACTTATGATTTTATACATCAGGAATTGATCATCCAATACCCTTGGTAAACGTAATGGTTCGATGATGAATATTCCATTCTTTACTTTTCTCGAAACATACCTATCAAGAAAATGGGAAATTAGATTAAGATCCAAATCTCCTTTTCGAATATAGAGTATCGCAATTTTCTCCGGATCTTTCATTCCGCTTATAAGAGAACATGTATTGATGTTCTTTTTCAATTTTCTCTTTATAGATTCTGCCCATCTGGATTGAATAATGGCTTCGGCAGTTTTTCCATCTTTTGATATCAATTTGACCTTATCGTGTTTATCGTTCCTATTATCCTTTCTTTTTTCGTTCTGGACATCCGATCTAACATTTTCTCTTTGTTCTTGAACATATAACCTAACATCTTCTTTTTTCTGCTGTTTCCTATCTTCCTGATCCCGAACATTCGATCTGACATCTTCTTTTTTCTTATAAGATCCAAAAATCTTTTTGTGTTCTTCTCGTAGAAGCGATTTTCTCGGTATGATCATCAATTCAGTATTATATGTATTATTAATTCCTACAAGTTCTGAGAATAACCACAAACTTAAATCAGATCCAGACCGATCCGTCCTTCTTCTATTCATTCCTGTAGAATTAAGAATACCAGAATTGTCTCTTTCTTTCCTGTCAATCTCTTGATAATTGCCAATATTGGAACCTAATTTATTACGATCTTCGTTCTTTTTCAAATTGAGAATATCATAAATACGCTTCCCCCTAGGAATTCCTTTACAATTGGTAATATCTCCATCATCCAGTATATAAAATAGTTCAGATTCACGGATAACATTATTCGATATAATCTCTTCCTGCTCATTTTGTCGTACTGGCAGTTTGTGAATATCTGAATTTTTCATAGAATCGGTGTAACTATATGACAAAAGATTATATCTGCAACGTTTGTCAAGTTTTCGGGTTTGTCCTAGAGAAGGTTTTACCGCGGATATACAATATTTTGTTCGTTGTTCATAGGGAATGAATCGACTTTCTTCATAGAAATGAAGAAAATCTCGATTCTCAATCGTCCGTTGCTTACTAACCCCATTTCTCCATCTCTGTGGTGCTATTCTAGACCATATCTGTGAAGATAAATTGTACCGATCGTAACCTTTTAACCATTCTTTCCAGTCATTTCCTTTCAAATCTTGCGGTTCTTCAGAATCCAATATTCCTTGCATATCTAAGAATTCTTTTATCGTTTTTTTGATAAAAGGATACGATGTTCGAGATTGTAATAAATGTTTCAAATAGGCTTTGTTCGTTGCTCTTATTTGCCATATCTCGTGAAATACATATGCTTGGGACATTGAAATCATGCCCCGATTGAGACCAACTTGTAAGTTTTGTATCTCTTTGGTAATTGAATGGTAATTGGGAATTTTACCTTCACTTGTCCCCGAAATATCATTATTGGGAATGAATATTCTTCTGTAAATTACTGCAATATTCCCCGTTGATCCAATCCAAAATTGGATGTTCAACCTGATGAAACGAATAATACTTAGAAAAAGATCTCTGTCCATTCCTTCAATAAAAAGCTTCATGAAATAGGGCCATTTCCGAAGAAATCGGACACTATTTTTTCGAAACTGAATAAATATTTGCCAAATATGAACCAATCCCCTTTTTAATCCCGATCTAGAACATTGATCATTTCTTTTTCTCAAATCGGTATGAATCTCTAAATTGACTAAAGACTTCCTAGTGATCTGTTGGATTTGATCATTCGTTATGGTTGTCCAATCATCTAGATCTTTCATATTTGTTCGAGTCCCATATCCAAATTGATCCTGAACCTTCGGTAAATAATTTGCACTACCCACAGGCCCAGTCCCAATCGGTAATTTCTCGGGGATCTGATCATTCATTCCAATATTTTCTGTACTTCTCTTATTCTCCGGTCGAAGTCCGGATTTCTTCGTTCGTCCTATTCCTGATAAAATAGGTTTTATCAATCGTCCTTTCAATTCTTTTCTAATAGGTTCCCAAAAGGAAGAGACTTTTTTTGGATAACCAAAAGGTACTCCGGTTTCGAATCCCCAGGTTGTCAAGTAACTAGAACTCGATTTTTCTCCCTTATCAGATCGAAGCTCAGATCCATACCAAGGTCTTGAACGAAAAGGAAATAGAATCTTTATCTGAATACCATCTTTGAGCCATCCGTCCGGTAATTCTGTTTCCGAAAATTCAATACCATCATAAGTGCATTTGATATGAATTTCTCTACCCCACTCCTTCCAATCTTCATCCCATTCGGGGACTTGAAATAATAACATACGACCAATATTTTTAGCTATTATTAATGAAGGTAATATTATATGTTTTCTAGTAATTGATTGGGTCACTAATATCAAACCTCTTATCCTCTGATTTAATGAAAAATCCAATTTGTTCGCTACTGAGAAGCGATCAACTTTCGATCTATCCCCGAAAGAAGCCCTTCCTGATTTTGAGTCTTTCTCAATACAATTTGTAACAAATTGTTTACGATCCACTATATCGGAATCGGACATATCGGAAGAATATCTAGGAGAAGTGGGTATCTCCATTATTTCCAGAAAGAAAGGGGAATGTACATCCGGTTGTACCATTTTGCATATTCGAATCTTACGTCTTTGAGCACGTATAGATCCTTTTACTAGGTCCCGGCGAAAATCGGACTCTTGCGAATAACGTCTCACAACTCTTTGTATTCCGTCCGGGTCAATCATTTTTATACTTCTGATCTTTCTTGGACGAAGATCACTTATTGAGGACATGAAATCATATTGATTGCTTTTGAAACTGTAGGACCATCGAGGTACATGTTTCTGAATCTCTATAATTTCGAGAGGTTCATGGAATAGTATTTTCGCGTAAAGGGCAGGAATAGATTTTGTTCGTGTCGAATTACCCGGAGATAAATTCCTCCAAATATTCCGGAGTACTGTCCATTCTTTTTGTCCTAAATGCTCGAAGAGTAAAGCCTGTTCCGTAGTAGGAGAACTAAGAATCAATTCCCATTTGATAGGACTTGTAGGCAGAATATTTATTTCGTCAATTTGACCAGGAATATTCAACAAATATTTTGTATAGATTTCTTTATTACATGAAACTATTTCCAATATAATTTGGATATAGACCCCTCGATGATATGTAGCTATTTCTAACGAATCTTTCAGCGGATCTTTCGCATAGATTTCTTCTGCATAGATCTCTTCTTTATTTGAAGCCGTTTCTAGTGAACTTTTTCTATAGATCTCTCGATCATTTAAAAAAGCTGTATAAGACAAATCCTTCATATCGATCTCACAATTTTTCGAATTTAGAATCATTCGTTTCGCTAATAGATAAAGTTGTTCTGAAATAGGTTCAACTTTTCCATTTTCCGATGATTCAGTGATTGAAATAAACGAACGAACAGTATCCAAAGATAGCGGTTCCCAGGGTAGTGGGAAGTTCTTGCGTCCCGATTCTCGCCAATGATCAGAGATAAAATCTCTAATTTGATCATTTCTAAATCCCTCCGTAGAGTTCTTCGTAGATACCTCTGTAAAATATGGAAGATCAAAATTAATTGAATCGTTAAAAATCCAGGGTGACCTTAATTTATTAATTCTTCCACGGAATGGTCCATTCAGAAAAGGATCATACATTTTAGGGAAGGAATCTCCTTGGGAATTGGATACTTTTACTCTTTTTTCCATCACATCTCTAACAGTATATCCATTGCCTAGAGCTTCTATTCGATCCCTGAGCTCATTAATCAAGTTCTCTTTTCTACTTTGTTTGGTACGAATCCATTTAGTATAAGGATCTTCAGATGAGTAAGAAGTATTCGAAAAATCCCCATCTTCTCCGATCCTCTCCCCGAAGACTGACACACTAGGTAAAGATGTGAAAGAGATTCTCTGTTCTCCACAACTTGAATATGTGTCGAAAAAATATTGAGACACTTCGGTCTTTACAGGACCTGGATGATTCAATGGATTTTTTTCAATATATCGTAATGGTCGATTCCATCTGCGATAATCAAACAAAACAACGGGCCACGGTTTATTGAACCACGGTGATTCTTCATTCGGAAGTTTTTTAATTTCCTTCTTATTCTTATACGCGAAGTTATCATTTCTCTTTTTAGTAAAAATAGGTGACGGAGCTCCGCCCAAATAGAATGAACAATACGAAAAAATAAGAATACTAAAAGTTCTATTTATATAACTTTTTGATATAGTATAACCTATAGGTGAATCACGTTCTATACGAAAAGATAACAATTTGGCCAAATGAATGAATAGAATATGACCACTCAACCAACCGCAAAAACTACTTATTACAAATGATATATTATTGCTATAACGAAAAAGAAAGAGGTTCACCAGTCTTGTTAATATGGGACTTGGTAAAATAACAGGATTTAATAATTGAAAAATTAGACCATCCAAAAATAGACTTAGAATTCTAGAATTTTTGAGTCTATTTACGGGGTGCAGAGATTTCGAATTGAAAAGCTTTTCGTTGGTCCGGAAACGATAAAATAAAATGTATGGTACAACCAGTAAAGTGATTGCGTGAGGTTTTCCCAACGCTGCATGGATAGGTGAGTAGTACATCGATAAAGCGACTATCAATTGTCCCGTAATCGAACCACTTATAGCTACTGCACCATCAACAGTTCCTTCTATCAGTAGAGCCCTCATGGAGGATATCTGAGAAGGACCGATAGGAAACGTGGTAATAAATCCGTAATATAGTCCAAATGAAATGATTGGTCCTGATACTTCTATCCATGATGATATTGAATCCCATAGTAAACCCAGTGTGATGAGTATCATATTCAAAATCCTTTTCGAAATACTTGGAATGATTATAGAAATTATTCCGATATCTCCCATATATGCATGGGAGATATAGATAGAAATAGTTCTCATTTTCTACATCCACGAATTCAATTTCATGGAATTGATCCCAATTTCGAATTGATTTTTATTAAATCCTTTTATATATGTACATATCTTTTTCTAACATAGATTGAATTTCTATACATATTCTATTAGTCTATCTATATATTCGATCTGAAAGTATTGGGAGATCTACAACTTGTTGTCCCTTCTCACTGGAGCGGTCCGACCCAAGTCTTCTAAATTGTCGTTACGCCGTAGAGGTCGGGTAACCAACTCAAGCACATCTCTCGCATTGGCAAATCCATGAATCTGAGCAGATGTAAATTCAACCGACCATTTAGTACCAATTCCTCTTGCTTCTAACGGGTTAGCATGAGCCATTCCGGTGATGGCTAAGTCGGGTTGTAACTCGCGCATACGTCGTATTTGATTATAATTGTCCGGTTTTTCCACAATTCGCGGTATTGGTACACACATCCTTATACATGTATCTCGTAAAAGTGCTAATTCAGCAGCTTGATATCGTTTATCAATATACGGAATACCAATTTCATCAACGATCATTCCACATCTGATTAAGAATCTTGCTAGAGATACTTCCAGAATATTATCTCCCATGAAAAATGCAGATTTCCCGCGTATCAAATCAGGATAATCCTTTAAACCTTCCCAAATCCGTTCTTCCCTTTCCTCCAAACCCTCGGTCTCAATACCAAATACAGGACAAATCTTTTCGATCCAAGCACGCGTTCCGTCCGGACCGATCGGAAAAGGAGCTACAATTAATTCACATTTATCACGTCTTACCAAAGTTGTTGCTGTACGACTCAAAAATGGATTGACACCACAGACATAAACTCCATCAACTAATGATGGAAGATCAGTATATTTCTGAGCAGGTAACCAACCAGATACCTTGACAGATTGGCGTTTTAATTCTGGATTGGGTTGAGAAACTACATCTGAAGGTAAAGATCCAAAAAGGACTAGGGGAGGATGATTTTCATCTTCCACTAATTCTTCTTCCTTCTCGGGGGAGGAGAAATAGAATGAATTTCGTATAATACCGTTTTGTTCACGAACGGATGATTCTTGCCCCAGACAACGATGTACCATCGCGGCTAACACAGTATCTTCTCCTTGAGTAAAAGCATAATCTAGTCCATTTGCTCTTGCCACTACAATTGGTATTCCCATTTCACATTCCAATTTTGGTGCCATACCTTCCAAGTCCATTTTGATTATTTCTGTAGTACAAGTACCTATCCATATAATTACGCTGGGATCTCTATCTTTTCCTATACGAATACAAAGTCTTTTTAATTCTTCATAATCATTCAATTGAGCTGATATATCTCCTTCTTCTAATTCTGCCATTGCATAGCGGGGTTCCGCAAAAATCATAACTCCAAGCGCATTTTGTAGAAAATAACCACATGTCTTTGTGCCCACTACTAGAAAAGAACTGTCTTCAATCTTTTGATATAACCAAGATACGCAGCTAATGGGACAAAAAGTATGGTAATTACCTGTTTCGCATTCAAAAGTTAGGTTTTCAGATATTTTCATCGACATAAATCGATTTCCAACGAATTTATCAACGAATAGATCATTGATTTTAAATCATCGTAAATCCAAGCAAATTTTCCTGATTATTTCCCTGTTCCTCATCATTAATAGGATTTAAGTAAAAATCGGAAAGTAAACTGAAAAATTCTCGATCTGGAATCTCTTTTGGTGCAATACCTTCAGGTTGAGACAATATCTGATCTGCTATGTTCAAATAATATTCACACACATAGTTAATAGATGGTTCAGATCCAACCATTTCAAATAATGTTTTACCCTTGACTCTAGATACTCGAATATTTTCGATAGGAGGTAATACTTCTATCACGGGCATCGGGCAGGCTTCTACATATTTATCGATAAGATCTCTTTTAGATGTACGATTTCCGACTAAACCCGCTAATCGGAGTGGATGTGTACGATTTTTCTCCCTAATGGAAGCAGCAATACGATTAGCTGCAAATAGTGCATCGAACCCATTATCTGTCACTATTATGCAATAATCTGCATAGTTCAATGGAGCGGCAAAACCTCCACAAACTACATCGCCTAATACATCGAATAATATAATATCATATTCATTAAATGCATCCAATTCTTTCAATAATTTAACAGTTTCTCCTACCACATATCCTCCACATCCGGCTCCTGCGGGTGGACCCCCTGCTTCTACACAATCTACTCCTCCATAACCTTTGTGAATTACATCTTCGGGCCAAATATTCTCATAATGATAATCCCTGGACTGTAAAGTATCTATAATTGTAGGTATCAGAAATTCTGTGAGAGTAAAAGTACTGTCGTGTTTCGGATCACATCCAATTTGTAACACTTTCTCACCACGTCTTGCTAGAGCGATTGAAATATTGCAGCTAGTTGTTGATTTACCAATTCCGCCTTT
DHAL4 CAAGTCTTTGATATTCTTTGTTTGGGCGAACGACGGGGATTGAACCCGCGCGTGGTGGATTCACAATCCACTGCCTTAATCCACTTGGCTACGTCCGCTTATTATTCACATTTGTTGAACAGAATACAAGTATAACTTGAATGAAACAGTACCAATGTGGATAGAGCAACACTGGCAGATAAAGTAAACAATACGATATTGGTGGGTAGGATAAACAGAGAAATACCAAACCTTTCATTTGATTGAAAGGCTTGGTATTATCTTATCGGTAATTTAAACACGCTAACTAGCAATATGTCAGAATATTATCCAGCTATAGAAAGAGCTTCAACAGCGGCTAGATCCAAAGGGAAGTTGTGAGCGTTACGTTCGTGCATAACTTCCATACCAAGGTTAGCACGATTAATTATATCAGCCCAAGTGTTAATTACACGACCTTGACTATCAACTACAGATTGGTTGAAATTGAACCCATTTAAGTTGAAAGCCATAGTGCTAATACCCAGAGCAGTAAACCAAATACCTACTACAGGCCAAGCAGCTAAGAAGAAATGTAGGGAACGGGAGTTATTGAAACTAGCATATTGGAAGATCAATCGTCCAAAATAACCGTGAGCAGCTACGATATTATAGGTTTCTTCCTCCTGACCGAATTTGTAACCTGCATTAGCAGACTCATTCTCGGTAGTTTCTCTGATCAAACTAGAGGTTACTAAGGAACCATGCATAGCACTGAATAGAGAGCCGCCGAATACGCCAGCTACACCTAACATGTGGAATGGATGCATAAGGATATTGTGCTCAGCCTGGAATACAATCATAAAATTGAAAGTACCAGAAATTCCTAGAGGCATACCGTCGGAGAAGCTTCCTTGACCGATGGGGTAAATCAAGAAAACAGCAGTAGCAGCTGCGACAGGAGCTGAGTATGCAACAGCAATCCAAGGGCGCATACCTAAGCGGAAGCTAAGTTCCCACTCACGACCCATGTAACAAGCTACACCAAGTAGGAAGTGTAGAACGATTAGCTCATAGGGACCACCGTTGTATAGCCATTCATCGGTGGAAGCTGCTTCCCAAATGGGGTAGAAGTGCAAACCAATAGCTGCAGAGGTGGGAATAATAGCACCGGAGATAATATTGTTTCCATAAAGAAGAGAACCAGAAACAGGCTCGCGAATACCATCAATATCTACTGGAGGAGCTGCAATGAAAGCGATGATGAATACAGAGGTTGCGGTCAATAGTGTAGGGATCATTAAGACACCGAACCATCCAATGTAAAGGCGGTTTTCGGTGCTGGTAATCCAATCGCAAAAGCGACCCCATAGGCTTGCGCTTTCGCGTCTTTCTAAAGTTGCAGTCATGGTAAAAACTTAGTTTATGAAATCATCAGAAGCTCCCAAGCATACATATAAGGCTTGTTATTCAACAGTATAATACGATTCATACATCTATGTCAACCAAGATTTATAGATAATTCGTGAATAATAAAACATTAAGAGAAATACGAATCTATCTGATATTCAATATTGATGTATCTTTGAATATACTATATACTCCATATAAATAGATTCTAGACTCCACTCCGCCATGTTATTAATTTCCGGTTTCAATAATAGGAGAACGATTGGGATGGAAATGATCCGATCGGAACAGAAGAATAAATTTTTTACTACAACGGAGTTGCGATGAAATTTTTAGACAGAAAAAACGACTCTTCCGGGTAAATAAACTATTACTCTGAGTAATAGATGAATTGTTTACCACTTTTTTGAATGGAACTCTATCCAGTGCAATATTCTATATAAGAATATGAAAAAAAAATTAGACCGGATTTTGTAAAAATAGTAGGAGTATTTATGCGAATTTGATCCAATAGATATGGGTTGCCCGGGACTCGAACCCGGAACTCGTCGGATGGAGTGGATAATCTGTCCTTTCAGTAGGAGCAAGAAATCTCTCCCCGAACCGTGCTTGCAATTTTCATTGCACACGGCTCTCTTCATGTATCTATTTCATAATCGTCTTAGTTCCCAAGAAGAAAAGCAAAATACGATCGTGAATTGATACTTTCAATTGCTCAATAAGCATTTCATAGGCCAAATAGGGTTTCAATTTGTCTATTACGTTTATTTTGCCAAAAATTGGCCGGGAGATTTATCCGGAGAATATCTGAATGCCAAATTCGTTTTCTCTGTGAGCAGGTCTTTGAGAAGAACGGAGAGATTAATTCTCCCTCTTTGGGGAACGATTTCGTAAATAGTTCCGAACCGAATTCTTCCCAAACTACACGTATCGTACTTTTATGTCTACAGGCTAAAGTTTTAGCACATGGAAGTCGGAGTATATACTTCATCCGATATGAACCATCTTTATTGAAAGATCCACTGTAGTAATCAATAATGTTTCTACAAATTCGATCGAATCGATCAAGAATATCATCATCTTTTAGACCGGTCCAAGCCAATTTACTAATTGGACGCCCTGAAATGTCACAAAACCTTTCTTTAGCCAATAATCCAATCAGAGGTATAATCGGAGCTATTGAATCAAATTCATTGGTAATAAGATCGGTAATGAATAAATCATCTAGCATTTTGATCCTAACCACGGAAGTATTCATTCGAACGCCCAGGAAATAGCCTAAAAAGGAAGAACAATTATTGGATAATTCATCGATCCGTATCCTATACGGTTGGGACCAGAAATGGAAATAACATCGCCAAAAAATTGAAAGATAATATCTCCATCTCCTGACTGGGGAGTGAGCACCCTTCAGAGCCATAATAGATCTTTCCCCATACCTTACATAAGAAATGGAAGAATCCTTCAAAGACCAGATACTTTTTGCTAAATTACGACGGGAAAATATGACAATATGTTCGATCTTTCGATAAGAATGAATTTGCTCGAGAAAAGCTCCATAGGACAACAATCGTGAATGAGAAGATCGTTTCCGAAGGGGAACTAGGAGAGATTCACATTCATAAGCATAATAATTCCACAGAAACAGAAAGAACTTTGTATTTCCTTCCGGAGCGATGAGAATCGATTTATACAAATTCTCCGAACTATTCCGATGTTCGTGGAGAACAGATCGTGATAAGTGTAAAGAAGGAGCATCTCGAACCCAGCGACGAAAGGTTCGAATAAAAATTTCCGAATGAATAGAGTGGGGTATTCGCATATCCGAGATCGAATTGGGATGTGGAAATTTGTCCTCCATAAAGGAAAATATCGAATGAATAGATCGGAAACTCTTCCATTCATTCTTTTTTTCTAGAGAATGTTTCGATCGCATCAAGAACGGAACTTCCAGAACCACTGTCGGACCTTCTAGTACCAATTCAGAATAGAAACTGCTGTTGTGACCAACAAATGGATTTTGATCGCAATTCAAAAATGAAATGATTAAATCATTCTGTTGATGTATTCGACTAATCAAACGTTTTACAGTTAGGAAACTAAATCGATCGTTGGAACTTGAATTTTCCATCGGTTCGAAGCAACTCGATCTATTGAAATAATGATCATAAGCAATTGCGTAAAGATCCTCCTGAAAAAGGAGTGGATATAAAAAACGTCGTTGATAGGATATATATTCTTCTCCGTCTCTTTTGAACTTATCCATTTTGAATAAAACCTTGGCTATGGCCCTTGTGAGAGTAACTTCTTGGGTTATGAAATAATACACGGTGCGATCCGGTCAGGACGGAATAGATAATGATCTATCTGAAAGATAGGGATTCTATTCAAGAGATCTTCTATTCAAAGATATCGTTCGTCATGAGGGATGATGAAAAGACTTTATATTGGCGACCTGATCGCTCTCCTGACTTGTAGAATAAATTGACTTGGTCAGTAAACTATTTTTCTTACACATTTTTCCTCGAATACCTAGGACTCATTCTAGGCGAATCAATCCCTGATCTACTCACGGGAAAAACCTCCCCCATATCGGACACCAATATGCTCTTAACTTCTAATTAGTAACGGGAATTCCTCATTGAAATGAGGAACAGAAGCTCGTTCCTCTGGTTTTACCTATGATTAAAGCCATCCAGCTTTATCCATTGACTCATTTGACTTAACCATGAATTGATTTGATCTTATTTCACAATTATCACATTGGAATAGATGAGCATATTACATATCTATCGATGTATATAATATACATCTCCCATCCGTTTCATTCCTTGCACGAGGTCTGGTTCTGATCGTATCCGATCAGATCAAGTCTCATCAAGATCCTTATATCAGAACGACATGCTGTTTTTTCCACTCGTTACCCTTCCGAGATCAGTCGTAGTCTTACGAACTTTACCGATGGTATGGACGAATTTGTTACTTCATCTAAATGTGTAAAATACCCTAGTCGCACTTAAAAGCCGAGTACTCTGCCATTGAGTTAGCAACCCATATTTGAATATAGATACGAGCGAAGTATAATAAAAAACTTTGAAATACTAACTGAGAAGGGGGATTAAACGATCGTTGAATGAGAGGGATAAAAAAACGATGTGAATGACCAACTCGTCCGTTTATCTATAGATAGACGGTTAATACGTGGATATCAATTTTTATCTACCATTCCCGAATCAAGCGATTTATCCAAATGAGGTTATTTCTGATTCGTCGACCGAATCATCATAATGATTGGAAAGAATCGTTTCAAAATGGTGGACCTAGGAAAAAGATAGATTTCTCCATAAACATAAACAAATTATATTAGCACAATATGCCGTTGTCAATATCCGAGATGAGATGTTCGGGAGAGGGATAAGAATGAATTGTTGGATCGGCACTACATTAGATTAGGACGAAATATTAGGTGCATTAAGAAAGGATCCTGGTTTTTTTTACGGCAGGAACAACGGATGAAATCGTCCCGTTCATCACGATAATTTGTACAGAATAAGAAGCTCCTAAATATTCCATGGGAAGCTCCTCATTCCATTGATCTAGTTATTACCTACATCCGCTCAATCTTTCATCCATCTCGATAGAAAAATTCGAATATTCGTCATCCTCATATGAGATCGCATGGGAACAAGAATGACTAGATTAATATATAGTATCAAAAATAGAAATGGATGGTGAAAGAACAATTGCACAGAGCTAAATATTGGACCCATTCCTTTCCTATGAAGATTAGCTCGAAGTCGTTAAAATACCTTTGCCTTCTCCGAAATATCATGAACAGTTTCTGTAGGCTGAGCTCCTCTTTCAAGGAAATGTAGAATAGCAGGAACATCTAAAGAAGTTTGATCTTTGATTGGATCGTAAAAACCCACTTCCCGAAGAGCTCTTCCTTCTCTTCGAGATTCAACGTCAATTGCAACAATTCGATAGGTAGCTCATTGGGATAGGTGGACGAGAAAGATAGGAAAACGTATATGAAGTTTTTTCCTCATACGGCTCGAGCAATAATAAATTGGATACTTTTTCTATATCTGTACTAGTTATATAAACTGTATGAACTTAGTTTTCATCTTAGTACTTTTCCTTTTCCAAGAGGAGAAGGAGGTAATTCATACTCACAGCTCAAGTATGCTTGAGTAATGCTAGAATATTAGAGGATCTGAATTTATCCACCTCTTGAGCCGTCTTTCACCTATTTCCTCTCTCCATTTCATGTGCAATCTATCTCAATCCTTGATTTCGATCTAGTCGTTCGAACAATTGGAAATGGGATTTTCTTGTTCTGAGATCGATTCTTTTCTGATCATTAGGTCCAAGCTTACTTCGGTGGTCGTCTTCGATCTTCTCGGAATGGCAGCAACGTACATTTCACTATTTGTCCACGTTGATCAATCATACGAACGATCACTAGATAATCGAATCTACTTCTTATCGAAATACTTCTACCTATTATGATTGCTAATCATTCACTTATTTCGATTCGGACGTTCCAATTTTGGAAGTAGACGTAGACTTACAAAGTTGTTATAGCTTATTGGTCTGCACCAACCCTAGATCCTGTCCTCTGATAGACGAATGAACTGATACTTCCTGCTCAAGCTTCGTCATAGAATATTTTTTTCCTCCCAAGGAAGAGTAAAATATGTTGAGCTAAGAGCATCTTCATTCAGATAGAAAATGGTGGATGTTCTAATCCACGGAACCGATCATGTCGTTCAAGTCGCGCGTTGCTTTCTACCACATCGTTTTAGACGAAGTTTCACCATAAGATCCCTGATCCCAGAATTTCTATGGAATTATGAATAGTCATTAACGAAACTGATACGATAGGAACGAGAATCTAATTTGATACACTCCTATTCTATAAAGAAACCTATTCTAGAAAGAGAATAGCATTCTATAAATGGAATCTATTTTCGGAATGACATAAATAAAGCGCCCTAGCTAGGCATTCAACACTTCTTTAGCCGCGTACATTACTTCGACAGTAATGTTCACAATGCCCTTTTGTCGCGCGAATTGTTCGGTATTTCTCTCGACCTTGCTCCTGGCAAAGCGGGGGATTTTACTTAATTCTAGTCGACTTTCAGAATTCCAAATCGGACCTATATCCGTGGATGATGATTTAGTCATTATTTCCTTAGTATCATGACCACCAAAAAGATCTAGGAGATGATCTTCCATACCCAGAGCGAATGTGTTATAAACTGGATCAGCTATTTGATTAGTACCTTCGTAACCCAGAAAGGGTCGATATCCCAGGGAAAAATTTTGGATATGAACCGGTGAGGAAATAACTCCACGAGGAATATCAAGACGTTTACCAATATGACGTTCCATTTGGGTACCAAATAGTGCAGATGGTTCCGCACGAGCGATCATATCTCCTACTTTGATATGATCATCTGTGATGAGTATCTCATCACAAAAACCTTGAATTTGCTCTTTGAACCATTCCGCATCATTTTCACAATAAGTACCTGTGTAACTCACACGAATTCCCATCTCTCGAGCAGGTATCTTAGTGATTGAAGCAGCATGAGTTGCATCGCCAAAAACGACTGTTTCTTTCCCCGTCAAATTCTGACAATCGATAGATCTTGAAAACCAAGCAGCTTGGGAAACAAATCGAGTTTGTCCATCGATGTAGGGTTCGTAATCAACCTCTTTGCTCGATGAGATATGAGCCAGGGTATTAACATATCTCTGTATTTGTCGGATACACTCAGCCATATCTACAGCTCCCATGGGAATTGTGGATATGTAAGGCATTCCAAATTCCTTCTCAAAATACATCGCTGTCATCAAGCCCACTTCACGATAAGGAATTAAATTCAACCAAGCTTTTGGTAAATTTTTAAGATCCTCTACAGATCCTCCTTCAGGAATCACTTGATTCATTTCGATGTCCAGATCTCGTAATAAACGTCTCAATTCACGACAATCGTGTTGATTATGAAAGCCCAATGTAAAAATACCAATTAGATTTGCAGAAGGTGCATCTGTTACGGATTGATCTAATGTTTCTTGTCTATGGGATCTATCCAAATAATATCGAACCACTTGTTCCAAAGTTCTATCTGCAGCCTGGAGCTCATTCACTCGATAATGATCCACATCTGCAAAAATTACGTTGGAATCGGAAATTATGGATGCTCTATCTGCAAAGTTTTGTAAATCCTCTTGCAAGATACTAGAAGTACATGTAGGTGTCAATATAATAAGATCGGGACGTTCTTCCTTATCTTTCCGAAGGACATTATCAACAACTTTTTCTTGAGATCCACGTGCTAGTACGTGACGATCTACTGTACTAGCAGTTGCGGGAGTAAAATCTCTCTCGCGTTCTAACATTGAACGCATTACATTGAAATAATCATCTCCCAGAGGAGCATGCATGATGGCATGGACATTTTTGGAGGAACTAGCTACTCGTAAGGTTCCAATATGAGCAGGACCGGCATACATCCAATGGGCTAATTTCATAAATTAGACTTTCTTCCAAATTAATACGTGTTCCCACCCCACATCACAGAGATATCCCTTGTCATATCTATATCATTGGAATCGCATTACCTTTCGATAGGTATGTATAATATATGAAATGATGAAAAAAAGAAAGTAGAGATAAAAGCCCATCGAATTTACCATTTCTATTTCGGCAATTGGACAAGTAGATAGTAGTATTTGTTAAAATTTAATGATTCTGGGGCGGAAGGATTTGAACCTCCGAGTAACAGGACCAAAACCTGCTGCCTTACCACTTGGCCACGCCCCATTTACATCTGGTGCTCCTCATTTCTATCTGATGCTAGTGAATACTAATATTCAGTAGTTTGTCAACCTATTAAGATCCCAGATTACTTATTTGGATCCAATCATAATTTTTTTCTAAAAATTGGAGAGATCTCTCGGGGTCTTGGTAGAATTGGATATAATGTAAGGGAACAAAGAAGAAACAAGAATATCCATCCATTGGTCATTCTTCATCAGATTGGGTAAAATCTTCCATGAAGAAAAATAAGTAGGAATGAGAAAAAAAAGATCCCTTACAACCCAAAGAATCTCTAGTCAAACTCGCCGAAGAGCTTCAATTGATCGACAAAATCCTCTTGGAGCTTTATCTCCATAATGTTGATTCATCGGAGGAGAACAATGCCAGCTATGCCCAATATTTGTCTAGATAATGTATTTTATTTGAGTGATCCCTTCTTGGCTAAATTACCCGAGGCGTATGCTATTTCCGATCCAATTGTAGATGTAATGCCAATTATCCCCGTATTTTTTCTTCTTTTAGCCTTTGTTTGGCAAGCTGCTATAAGTTTTCGATAAAAGTTGAAAACTTCGATCCTTTGGGGAGACAAATGACAAATTTACCCGATCCAAAACCAATCATGGTTCAATTTTTTCTATATATATGAAAAGTGATTGGATCGCCCAAGAGGGTTTTATATAACCCTTCTCCCTCGTACTGCTCATTTTGTGGGGCTTTCTGGTTCCCTCCCAATGATACCATATCGAAATCCTTCCGAGCTAAAAAACTTTCTACTTATCTCAGTCCATTCAAATTGAATCAAGGCTCAGTCCGAACTATTTTGTATTGATATGAATAACATATTCCCATTAGATAAATATTCGTTCTATTAATAGAATGAGTAGGAGTGGGAGTGGGAGTGGGAATTTCCCACCTATTTCATTCCCCTTACAATATTTTCTCCATCGAACGATTAGGCATACTTATTCTCTGATCACTTTTCAGAGAAATGGCAGAACGATTTATTGCGACGGTCTCGGAATTGTTTGATCCCCCAACCGATTAGTTGAACACAAATTAGTTGAACGAGGATTCTAATCCCCATTTATCCGTTTGTTTTCTATTGGATACCGGGCGGAGAGGGGAGAAATAAAAATGGAAAAATCGAGAGAGAAATTCTCCATCTTCTCCCAAATTGATCTCCACACATGACTTCAAAATTGAAACAATTTATTTCTTCGTAAAAAGAATCTTATTCCTTGGTATTGAAGTAGAAATATGTGGTACAAAGATTGATGATCTATTCCATTACACTTCCAATACTGATCCCGGGGATTACGTAATGCTTACTCTTAAGCTGTTCGTTCACACAGTAGTGATATTTTTCGTTTTTCTTCTTATCTTCGGATTCCTATCAAACGATCCTGGACGTAATCCTGGACGTAAAGAATAAGGATTCTCTATCACGGGAAAACAAACAAACAAAAAATCAGAAAGAGAAGATAATCCATATCTACAGATTCGAAAGAATAGATCTTTTCCGTAGAAAGATTCGGAGTCTATCGATTTGTAGGATCAATCTAAAGTTATTGAACGGAGAGAGAGGGATTCGAACCCTCGGTACGGATAGCTCGTACAACGAATTAGCAATTCGCCGCTTTGGTCCGCTCAGCCATCTCTCCAGATTGGAAAACCCAGTTTGAGTGTAACACAATGCTGAAATGAATGTCTATACCCTATGAAATATGTACGAATTCTATTCGTGATAGAATTACTATAGCGATTGCTCAATAAAGATCAACATTTCCAAGAATCCAATCGTATTGTTTATTCCGTCCAGAATGATTCTTCACTTTCCTTAGCCTGGCCAAATACTGGCCAGGCCATTCTTTTTTTGTAGGTAGGAATAATTGAACGAATCATTGATACAGTGCTTTACCTGATCTGAAAGCTGAAATACTTATTATCAAAGCAGCAATAAGAGCTATCGAAATTTGGTTCTCTGATATAGATGTCATCTATTCATCCCCTCTCCAATCATTCGAAATGGAAGAGTTACACGGATTAATCCATTTCTTACTTCTCAGTATCAAGCCTTCTCCGAATTCTCTGGATATTTTAGTACATGAATAGGCTCTCTATTATTGTAACGATCTCAGCCGCTTAAGGCTATATATCTTGAAGCTATAGATGTTCCCGATTCGAACGTGACAGATCCGGTGAAAGTTTGGAGGAGAAAGAATGGAGAAGATAAAAAAAGAAGTAAAAGAAAAAGAGAAACGATTGTGGAAAACGATTGATCTTGACAAAATTTTATTCATCCATTAATTTGATAGGATCAGAGGGGTTTAAATAGAATGAATCTAGAGATTATTGCACAACTCACTGTTCTGACTCTGATGGTCATATCAGGCCCTTTAGTAATTGCTCTATTGGCAGTTCGCAGAGGTAACTTGTAATTCTACTAAGCCATCTCCGGAAATGAAATACTATTTTCTCAAGTATTGAGTGTTCGGGGGTGGAAATCCAGAAAGAAAATGATAGGGACTTTCACTAGTGGTTAGTAACTGCTTTCCTCCCTGTTGGACAAAAGATCGATCCGTATGCTACAATCAAATCGTAGCGGGTATAGTTTAGTGGTAAAAGTGTGATTCGTTTCATTACCAACTCAAATAGTTGAAGGATCTTTCAATTTGATCCATGTTCCGATCGAAAGCTTTATTTCTAGATAGGTTCAAATCCTCCCCTATGAATGCCGTGGCTCGGGAATAACATAATCCTCGTAATTTGGATCTGGAATGAGAAAGAAGAACGCACTTCCGATTCCAAGATGGCGAAGCAGAATATTTTCGAAGTTAGATCGATCTTTTCAATTTGATTAGTCACAAATCCATGGATGAAATCCAAATCGATTTGGATTTTTCTTCTTTTTTTTTCATCGTAACTAGATATTCAATTTCCGGAAAGAAGAAATTGGAACCAAATAGCTACAGAACGATGACTTTGGTTTACTGGGGTCCTCGGCATTTCGTTCGGGCTCGATGAAAACGATTTTCCTAAGGATTGGAGTCAGTAGAAATAGGGAACGAAGTAACTCGAAAGATTTTTTATTACAATATTGAGACTTTCAAATTGTATCCTTCTGGAGGGACCATCTATGAAGTGAGTCGATATTTCACGGGCCCATTCACATGAAAAAAAAAAAGAGAGAGGAATGAAAAACTAACATAGATGTTATGGATCCAATTCATAGAACAATTCGGATTTGATAGAAAAAGAAGAGAAAAACGAAGGGAGAGAAGAGAAACATAAAGAAGATCCGAATCCGATCTCTTCTCATCAATATTCGATTTTAGTCTTACTCTTCTTCATACCCCTTTACACCCTATCTATCTCCCATGGAGGAGCCGAATGAAACGAAACTTTCATGTTCGGTTCTGAATTAGAGGCGTTGAAAATTAGTAATTAACGTCGACTATAACCCCTAGCCTTCCAAGCTAACGATGCGGGTTCGATTCCCGCTACCCGCTCAGATTCCTGATTCAATATATATCAAGATTTTCCGCGGAATATATAAATATTTTCCGCGGAGATCTCCCATTAGAAATGAATTTTCCATTTCCATGTGACATATCTTCTATTTTTTTTTTTTTTTTTTTTTTTTTTTTTTTTTCAGAACCTCATTGTGGACAGATAAAGAAGTGAAATTGTCCACTAATTCCATTATGGAGAATAATAAGAAGAAGGAGAAAAAGCGTCCATCGTCTAATGGATAGGACAGAGGTCTTCTAAACCTTCGGTATAGGTTCAAATCCTATTGGACGTAATACTTTTCAATTGTTTCGAATTGCTGCGCTTACAGATGCACCGAGATAGACTCTTCAGCTCTTCCCCTTGTCCCGAACGGCTCTACCAAAGGATCAAATATTCTCTTCTGTTCTCGAAGTCAAAAAAATTTCGATATGTTCCTTAATAGCCTCTTTCAAAAGGGCTTCTGCTTGTTCAGTGAATGTCCTAGTAGAACGTATAATTTCTCCGAACTGCGGTTTATTAGTTATTAAATATTCGCGTAACTGAACGAGAAATTTTCTCACCTGTACGATCTCTGATATATCTAGATATCCATTCGCTCCAGTATAAATAGTAGCTATTTGTTCCTCCACTGTCAAAGGAGCTGATTGAGACTGTTTGAGCAACTCACGTAATCGTTGACCTCTTGCCAATTGATTTTGAGTAGCTTTATCAAGATCAGAAGCGAATTGCGCGAAGGCTTCTAACTCTGCAAATTGAGCTAACTCCAATTTTAATTTTCCAGCTACTTGTTTCATAGCTTTAATCTGAGCTGCGGATCCTACTCTAGATACAGAAATACCCACATCAATGGCAGGTTGGATCCCGGCATTGAATAGATCAGCCGATAAGAAGATTTGTCCATCGGTAATGGAAATTACATTGGTCGGAATATAAGCCGAAACATCCCCAGCTTGAGTTTCAACTATTGGTAAAGCAGTCATACTCCCTTCACCTAACTGAGAACTTAATTTAGCTGCTCTTTCCAGAAGACGGGAATGCAAGTAGAAAACATCTCCCGGATAAGCTTCCCGACCAGGTGGTCTTCTTAATAGAAGAGACATTTGTCTATAAGCTCGCGCCTGTTTGGAGGGATCATCATAAATTATTGGAGTATGTTGTTCCTGGTACATGAAGTATTCGGCCAAAGCCGCCCCTGTATAAGGAGCGAGATATTGTAATGTAGCGGGGGAATCTGCAGTTTCTGCCACCACGATGGTGTATTCCATTGCGCCACGTTCTTGGGAAGTATTAACTACCTGAGCCACGGAAGAGGCTTTTTGGCCAATAGCTACATAAACACATATTACATCTTGACCTTTTTGGTTGATAATAGTATCTGTAGCTACTGCTGTTTTACCGGTCTGCCTGTCCCCAATAATTAATTCTCGCTGACCGCGCCCTATAGGGATCATAGAATCAATAGCAATAAGCCCCGTTTGAAGAGGTTCATATACGGAACGTCTCAAAATAATACCTGGAGCAGAAGATTCAATCAGTCGAGATTCGGAAGCTGAAATTTGACCTCTGCCATCAATAGGTTGGGCTAGAGCATTTACAACACGGCCCAAATAAGCATCACTTACTGGTATCTGAGCAATTTTTCCCGTTGCCCTTACGGAACTGCCTTCTTGTATCATCAAGCCATCACCCATTAATACAACTCCAACATCGTTCGATTCTAGATTTGGAGCAATGCCTACTGTACCATCTACAAATTCCACTAATTCACCTGCCATTACTTCATCAAGACCATGGATACGAGCAATGCCATCTCCTACTCGAAGTACGGTACCAATATTAGCAACCTCTACCTCTTGATTATATTGCTCAATCTGTTTGCGGATAATACTACTAATTTCGTCGGGTCGAATAGTTACCATTGGCATTCGTTAATTCTCTTTCGAAAAATAAGACCTGTAAAAGCTAATCAGTTGTGTTTCTCATGGCTCTGAGCAAGCCGATACTATGATTGATCGTACGTAGGTGTAACTCGCTATTCAAACGACTATTCAGAGTTCCTAGAGCTCTTCGCAAAGCTTGACGAGAAACCTGTTGTCGGACCTGGTCAATTGCTCTTTGTTGTTCAAAGTGAACGGTCTCATTTTTAGGATCCTCTAATCGTTCCAAATTTTCATAAGCAGCATTGATCAGATCCTCTTTTTCTCGTTCTATTTGGGAGTATCCATTGACTCGGATCTCGCCCGCTCTTCTTTCTACTTCGCGTAAGCGAGTCCTAGCTTTTTCGAGCTGATCGGTAGCTCCTTTACATAGTTCTTCCGAATTGCGAATAGTATTCAATATTTTCTGCTTGCGGTTATCTAATAAATTACTTAATGAAAGTAGATTCTCTATTCATGAATTTCACGAATTCATAATCTCTTCCCAAACCGAACATGAATCTTTCGATTCATTCGGCTCTCCCGCTCGGTTATTTATGGGACCTATAAATCCCCTTTTGATACCGAGCCTGCCCTCCCCGTTCATATCATGGAAAAATTAGGATCAATCTATAAAAGACCGAGATCTCCGGAGGGCTCTTCCGACCAAAAAGGATTTTCAATTCTCGGCAAACGGCGGAGTTGTTTCTTCTTCTTCTTTTCTACCCTTCCTTCTTTTTTCTCCTCATTTTTTCCTTTCTCTTTCTCTTTTTCTTCCTTTCATTTGTATTCCCTTTTTCCTTCTCTTGAATAATGTCTCTTCTATGTAGGTTGTCGGTTCAGCTTTGAAATCAAAATTGGATGTAAGATTATTACCATTTCCTCAGTAAATAGATTCAATAATTCTATCGATATGAATGTCATATATCGAATCAATCTCCAACTATGCCTTTTGAACCCATCTCGTATTGACACAGTGGTGGAAAGAGTACCCAGTTGTGCTTAGACTTCGAGCAGTTCAGCCTTAACCATTTTAGCGGTCTTCTCCTATCGATTGGTAGAAACTAAGAATTCATTTCCTAATCAATCACGAAATGCTATAGTTCTTCCATATTCCTCATTCAGAAGTAATTCGTTGAGATCATGCACTTCACTATCTCCGAAGTGCAACTGGTTGAATCCAGCCATATTATTCAAATATACAACCCGCACACACTCCCTTTCCAAAATAGATCAGTACACCAAGCACCACACTTAGATTTATTAGATTTGTTCCTAAAATATTGGTATTAAAACCGAAACCTCCAGCAGAAGGCCAATAACTCAAGAAGATAGAAGAATCAATTCCATTTTCCATACGCTCTCCCCTTATAAATAAGGCTATTGAAGTTTTATAGAGTTTTTTTTCTCACTAAACTCTATCTCTTGTTCCAGTTCCGGATAAGGATATTTCAGGGACTTATTTAGTCCCAGGTCCCTTGTCTATAGGGATAGAATTGCAAAATACTTCGCTCGCCCTACTCCCTACCACGAAAGTCACGAATCTTTTTGAACGGACTAAGTATGGAAAAAGAACTGATCATTTGCTCATTCCCCGGATTGGCCCCTCCCCTAAGAAATTGGCTGAACAAAGAAATTCTTGGGGGGACTAATAATGACAAGGGGTACGGATCTCTCGACGTTTCCGGGATCAAACGAAGGGATTTGCAAATAAAAGTGCTAGCGCTACAACTAGTCCATAAATAGTTAAAGCTTCCATAAAAGCTAGACTTAGCAGTAAGGTACCTCGTATTTTACCCTCTGCTTCTGGTTGTCTTGCAATACCTTCTACAGCTTGGCCCGCAGCAGTGCCTTGACCAACACCAGGTCCGATAGAAGCGAGGCCTACGGCTAATCCAGCAGCAATAACGGAAGCAGCAGAAATCAAGGGATTCATGGTAATCTCCTCCTACTAAGGTTGAGAAATGGTTGATAATGCGACAATTTTATCTATTGATTGTGATTGCTCACCAACGGTTAAATTATAGAACGATTCAGTTAGAGCAACTGAGGACCAAAAATGTTCCTTATTAAAGGGATGGTATCACCGAATGAGGAAAACGAACAGGAAACCCTATTTCTATGTCCTACCCCTACACAAATATTTATTATTATTACATGTCCTAAATATACGCAGATTTTCATTTCTTTCTCTATCCACTGAGGAGATGTAATAACTTGCATAATAGTCCATCTCGATAAGTAATTCTATATCACATCTATATAGGATCTATTGATCTATTCATATCATGTATGCATATAGATTTCATAGCGCGAACTACATACAACATCGTATACAGGTCGAATTGATCCCTTAAATCCGGGAACGATAAATTCGTTGTTCGACGCCGGCCGGACCGGAGTACATATTTTACTCAACTAACTCCCATTCGTGAACCTGTTCCGTTATCTTTCCATATATAGATATGAATGTACAAATAGATCGATCTGATCCATTCGATATAGGGATTCGACCAATTCATAAAAGAAGTAGTTCATTGATCGAAATTCTTATTACTATAAATGAGCAATCGAATCTTCAATCAACCAGGTATACAGGTATAACAAGGATGAGAAGAACAGGGATATGGATTATTGAAAGCGGAATCCTTCGAATATTTTGAAACGATTATACCGAGGAACATTCCACGTTACTTTCGCTCCTACCATACATCTAAAGTTATCTATAAGTTGGAACAAGTTTGAGAAAATCTCCTGTTCAATCGGAAAGTAATTTAATGATGACCCTCCATAGATTCGCCTATATAAGCTGCGGCTAAAGTTGCAAAGATCAGAGCTTGAATAGCGCTTGTAAATAATCCTAGAAACATTACAGGTATAGGAATCACCAAAGGTACTAGAGAAACAAGAACGGCAACTACCAGTTCATCGGCTAATATATTCCCAAAAAGTCGAAAACTAAGTGATAAAGGTTTCGTAAAATCCTCTAATATGTTAATTGGTAAAAGTACTGGGGTTGGTTGAATATATTTGCCGAAATAACCTAACCCCCTCTTTGCAAGACCTGCGTAGAAATATGCTACTGACGTGAGCAAAGCTAGGGCAGCAGTAGTATTAATATCATTTGTAGGTGCAGCTAACTCCCCATGAGGTAATTGGATCATTTTCCAAGGGAGGAGGGCACCTGACCAGTTAGAAATAAGAATAAATAGGAACATAGTTCCGATAAAAGAAACCCAGGGACCATATTCTTCTTCCCCAATCTGAGTTCTGGTCAAGTCCCGAACGAATTCGAGAACATATTCGACAAAATTTTGACCATCGGTCGGAATGGTTTGTGGATCCCGAACAGCTATAGTAGCCGAACCTAATGAGATAGCAATTACAACCCAGGAAGTTATAAGTACCTGTGCATGAACTTGAAAACCCCCTATTTGCCAATAGAAATGTTGACCCACTTCCACGCCAGATTTCTCGTAGAAATGATTTAGTGTGCTAATAGGAGATTGTACAATATCCATATTACTCCTTACGAAGATTCACTTCAATAAGAAATGATTTTGGTTGAATGACTGATTCCTCGATTCTATCACTCTCATGACAAATTTTGGCCATGAAATAATGGAATGGTCATTTCAATAAGAATATTGATAGTAATTTTAATCTATTCTCTGCTATTTTGGAATAGTAGCCAACCTAATCAATTCGTTCTTACGAGATCTAGGAGTAGTAGCCAACTAAGTAAATCTAAAGGTCCCATTTTTGGAACAAGTAATTCACTTTTCATTAATTAAACGCTATGTCGACCTTCGCAAATTGCTGACGTTAATTTGTTCAAGATCAATCGGATTGAAGCTCTAGCATCATCATTGGCAGGAATTGGGACATCTATGAGATCGGGATCACAATCCGTATCGACTAAGCAAATTGTTGGAATACCCAAAATTATGCATTCCCCGATAGCAGTGTATTCTTCTTGTTGATCGACAATTATTACAATATCAGGTAAACTTGTCATGTATTTAATCCCACCTGGATATTTTTGCAATTGGGACAATTGTCCCTTGAGCATTGCTGTCTCTTTCTTTGGAGGTCGATTGAATCGTCCCGTATCTCGTTCTTTCTTCAAATCTTTGAACTTCTGAGGTCTTGTTTCTGTAGTGGACCAATTAGTTAACATACCACCAAGCCATTTTTTATTTACATAATGACATCGAGCTCCTATAGCAGCTGATGCTACTAAATCCGCCGCTTGATATTTCGTACCAACTATTGGGAATTGTTTTCCTTTACCTGCTGCATCAAACACGAAATCGCAGGCTTCTGATAAGGAACGAGCAGTTTTAGCCAGATTGATAATATGAATACCTCTACGCTCTGTAGAAATGTAAGGTGACATTCTGGGATTCCATTTCCTAGCTTGATGACCGAAATGAACTCCTGCTTCCATCATCTCTTCCAAATTAATGTTCCAATATCCTTTTGTCATTTCCCCTCTATTCTTCTTTCTCGAAAGAACGAAGTACCATAAACTGGAATATCAAATTATTCCGGCGGAATTTCTTACATCTCAGAGATCGCCTGTTCATATCGTATCATATCGTATGTGGTACGAGCTATTCCTTCTATTTCCTATTCCTATTATATGATCAATATAACAATAAATTCATTTATCAACACTATTTTCGCATAATGGTTGTTTCAATGTATTGTGATAATTATCCTTGATGGGAGAAACAGATACTTTTCCATGATGGGAGAAAATATCTTTCACTTTGTTGTTAAATAGATTCTTATTTCCCGTTCTCGAATCAATTTTGTTCCGTTCCTCCGAATGGCGAAGAAACCGCTTGAACCCAGTACCGGCAGGTATTATCCCCCCGAGAATAACATTTTCCTTCAAGCCTTTCAACCAATCAATACGACCTCGGAGAGCAGCTTTAGCCAAGACCCGAGCAGTTTCCTGAAAACTCGCTCCTGATATAAAACTTTGAGTATCCAGAGATGCCCTCGTTATTCCCAATAACACAGTTCGATAGTAGATTGCCTCTTCCAGAGCACGATTCATTCTTTGTGCTCGTGATAATTCGATTAGTTCCCCGGGTGAAAAAACATCAGCCATTCCATCTCCCGAAATGAACACTTTCGACGTCATTTGGCGTACAATAATCTCTATATGCTTATCATAAATTCGCACTCCTTGGGATCGGTAAACCTTTTGAATTTGATTGACCAGATGGATCTGACTTTGCTCCATAGTTATCCTAGCGCTGATGAATAAACCCCAAAGGCTTCCAAGGGATCTTGTCATATCTTCGTTCCAATCTTCGAAACTTTCTTCCAGATTCCTCGGTATTGGATTAATCGAACGAGCTTCTGATAATTGTTCAACTTTAGGAAGACCTTGAATTGTATCACCGGATTTGGATCTTTCATATATCAATGTTATCAACGTATCTCCTTCGTCAAGAAATTCTCCATAATGACCATGAACAGCTGCCCTCCGAGTAGCCAAATAGGGTTTAGCTGATCGAATTACTAAATATTCCTCATGAACGGCTATAATTTGACCAGATCCGGAGAGTGGTTTATCCTCGGATATACATACACTTTCGCGAATCAATTGTCCAAGGCTAACTGCTGGAAGTTTTTTTTTGCAAAAATTGGATAGGGGAGAACACCAATTCGAATTGAATAGATTGAAAATTATGTTCCTGCATGAATCGAAATTCAAAATTCCCGTATTTCCACCCATAAAATAACATTTAGATACTTGGGAAACTTTTCCGGAATTGTCGGAAATTGAATGTTTATTTGATAAGACCTTATTATAAGTTATCAAATGAGGGGATGGGAAACGGTTAGCGATACTATGTAAATTACCCAATAGACCCGACAATTCAATGATTTGCATCATGGGATCCTCTTGAATTGATCTCTTTACCGTATCATAATATTTCGAACCACTGAACAGAACAGTTCGAGAACAGTCAGATGGCGACAAAACCGCGAACGATCCACCTTCTTTCTCCTCATTAGGTAATGTACGAATAGTCCCTTGATGCTTACTAAAGAATTGACTACCCCTATTGGAAGAAAAAGTATTAGTTTGATCCGATCTGTTATGGAACAGAAATTTGGAACCTGTTACATTCTTCCTTTTTCCCCCGGGGTATTTCATCAAACTAATTTGAAGAAAGTTTCTAACTACCTCATTTATTCTTACTTCAGTAAGAAAGGCATAAGCCTCCTCCATAGAATCTTTTTGTTCCCAATTCAATACCGAACAAGTTCGAACTAATTGGATACTTGTGTCACTAATTACTTGAATTTGTTCACCATCTCCATAAAGGATATAATTGCCAACTTGAACTTGCAAGTTGTCCTCTTCCCCCAATAGATCTAGGTAAAAGGGTGCTGTTCTATTTGACCCATCGTGTATTCCATATTCCGCGGCAGATCGGACCGGAACAAAAGGCTTCTCCTTATGAGGTGTGATCCATTGGAAATAGATCCAATTTACAGATTGGAATTCATCAAAGATGATTTTTCCCGGTGGTATTAAAGTGCCGTTGTGCCGAGATATTTCATGTATCTCCCCGGGGAAATAGATATCTCCAGGCAATATTCTCACTTCAATCTTTTTTCTCATTCTTTCTATCCGAACTAATCCGCCTACTTGGCTTTCGATATTGAAAGTGATTTGTGTACCTGTTCGAATAATACTACCATTTCGTACCATTATCGACGAAGATTCGTGTAGGATATGCACTTCTTCGGGGATGAAAAGGAAGCGACCTCCTTCAATTTCATATTTCGGTCTGGATCCTCTTGATCCTTGATCTTCGAGAAAATCATCTTTTTTCTCGATTGAATCAATTCTTATGTTTCCATATTTTAGAATTCCTGAACTATCAACTCTGTATTGAGGGTCATCCAAAACGGCTAAAATGTGATTTCTCTGAAAAAGAAAATTTCTGGGTATTCTAAGAATAGAATTAGGACAAGGTATTCTTCTCTTTTCTCGTTCTTTATCGTATCGCAATGGGACGATTAATCTATTTCTTTGCTTTTTGCCTAAAATCTTGCAGTTATCAAAAGGAATGGTAGAATATATGGAGTCCCAATGCTCATTGGACATAATCCGATCAATTCCTGAATAACCTGATATTTTTTCTTCTTTTCCAGAGAAGTTTGAGTCAACTGATTTGTGTTTCACTCGATCTTGATTCACCGAAGAATCAGAAAGTGATTTATGTTTGGCAAGAGGAAATTGAATATTCACTTGATCTTGATCTTTATAAAGTGGAAAGGGTACTACACCGGATTCGTACAGACCTCCCGATAATACCCATAAATAACTTGTCCTGAGTATGAGATGAACATTACCATGTACATTTTCAGGTGCATGACACACATTGGTACTCCAGTGCATTTCTCCCTCTAAGTCGGAATAGATATGTTTCATAACTTTTTCCTTTGAAGGAGATGTTCTAGCACGAGCTTCGGCAATAACTTGTTCCGATTCCACATATTGATCATTCTGAACCAAAAGCAAACTTTGTGATGGAATGGTTAAACTATGTACCTGATCTTGACCATCAATAGTGATAGATAATTCGTTATGGCATATAGAAGCAGGATGTCCGTGACGTGTACGTGTAGGATGAACCAAATTTTCATTGAATTGAATCTTTCCATTGAAAGGAGCTCGTACATGTTCTGCAATATCACCTGTAAATACCCCTCCGGTATGAAAAGTTCTTAGTGTTAGTTGAGTTCCTGGTTCTCCAATTGATTGGCCCGCAATAATGCCTACTGCCTCTCCTAATTCGATCAAGTTACTATGAGTAGGACTCCGACCATAACATAATCGACAAATCCGAGATAGACTCTTGCAAGTAGGAGGGGTTCGTATATATATTGGTTGTGTTCGAAGGGTTCTTAATTGATCGGCAAGTCCAACCCCGATATCTTGATTGCGCGTGGCAATGCATCTCTTATTTATATGGACATCGTCCGCTAACACACGACCAATTAGTGTTTGCAGAACAAATTCCTTTTTGATCCTCTCTCGACCTCGAATGGGACTTACGGAAATACCTCGAATAGTGCCACAATCTGCTCTACGTACAACGATGTGTTGAACTACTTCAACAAGTCTGCGCGTGAGGTATCCAGCATCTGATGTTCGCACAGCAGTATCCACAACCCCTTTACGAGCGCCATAGCAGGAAATAATATATTCTGTCAAAGAGAGTCCTTCGCGGAAATTCCTTTGAATAGGTAAATCAATGATTTGTCCTTGAGGATCTGACACTAATCCTCTCATACCTACTAATTGGTGAACCTGAGATGTATTTCCTCTAGCTCCCGAGAAGGACATCATATGTACTGGATTAGAAGGATCAGTCATTCCAAAATTAGGATTCATTTCTTGTCTCAAATATTCACTTGTAGCATACCATGTCTCGATCGATTGACGTAATTTTTCCACTGCATATACATTCCCATAATGATGATGTTTTTCCGAAATAGAACCTTGTTGTTCCGCATCTCGGACGAGCCATCCTCTGGATGGTGCTGTTAATAGATCATCAATTCCTAACGAAATAGCTGCATCAGTAGCTTGTTGGAAACCTGAAGCCTTAAGTTGATCCGAGATATGCGATGTATATGTCATTCCGAAGTGATCTATTAATCTGCTAATAAGTTGTTTCGTGGCAATTCTATTCATCACTTTATTATGAAAGAGCAATTTAGCCCGTTCTGTCATAGGTAAAAACCTCCACATTTTCGTGAACAGGATTCAGCAATGAGTTCAAGCCAGTTATTAAAAGGCTTCCTCGATCTCTATTTTCGCATGAATGAAATGATTATGGGACTGATAACATCATATTCTGATAGCTTTTAGTGATTTATTCGGGTGTTCAGAAGCCCGAGAAAAGCCTTGTATGGCTTCTTCTATTTCCCGATTGAAACGAATACGACCAACAGTTGTCCGGATATATATACTAAGTATTTCTCCCATCATACTTCTGATTATTCTATAATGTTCATGGATTTCACGGAAGGTACCCAAAGATTCATATTGAACCTCTATAGGGGCTTCTCGGTTTACTGAGGTAGTAATACGTAGATCTACCCGCCACCGGAGCCATAAAGGGCTGTATAAGTGAATTCGTTTTTGCCGATAAGCTCTGAGCGCATCATCATAACTAGAAAAGGAAAGTTTCTTGCAGTAAAATATCTTCTTATTGGAGTTATATGGGTGGTACCTATTCCCATAAATACCTTGATTATTTTCGACCGTTAATATATAAAGTCCAAGAAGCATATCCTGAGTTGGTACAGAAATAGGATCTCCAATAGCTGGATACAATAGATTTGTATGAGAAAACATAAGTAAACGAGCTTCTGCCTGAGCTTCCAGAGATAGAGGTACATGAACAGCCATTTGATCTCCGTCGGAGTCCGCATTAAATCCTCCACAAACCGATGGATGTAAACGAATGACACGTCCTTCTACTAAAATAGGTTGGAACGCTTGTATGCCTAATCTGTGTGAAGTAGGTGCTCGATTTAACGATACGGGATGCCCTTGTAAAACTTCTTGAAGTACTTTCCATATAACGGGTTCTTTATCTCGAATTATACTTTTAGCGGCTCTTAGGTTGGGAGCAAGATGTCGTCCAATCGGACCACGAATTACAAATGCTTGAAAAAGCTCTATTGCTATTTCTCGGGGTAATCCACATTGATGCAATGGAAGGGAGGGACCCACCACAATGACAGAACGACCTGAATAATCGACTCGTTTCCCAAGTAAATTCTCACGAGATCTTCCTTCTTTGCCTTCGATCACATCTGAAAACGATTTATAGGGTCTATCACGACTGTCCTTCATTGGTTGTCCACGGATGCCATTATCGAGAAGTGCATCTACAGCTTCTTGGACCAATTTCTTTTGACAAATAACTAATCCCCCTGGCGCAGATCCACTTCTTGCTGATAAATTGGTAAGAGTATTATTCCGATGGATAACTTTTCGATAAAGTTCATTTAGATCTGAAGTAATTAGTTCACCTTCACTTAATTGAACGATTGGTCTCGGTTCGGGAGGAAGAACTGGTAATAGGCATAAAACCATCCATTCTGGTTCTATATTTGTTTGGATGAAATGTTTAGCTAATTCCATGCGTCTAACTGAAAAATCCTTCCTTCTTTGAATTTTTTCATCTTCCCATTCATTCCCAGTCGATTTTTGTTCCTCTAATATTTTCCATTCCATATACGAATTAGCCATAAGAATTCGCAAATCCGGACCAGCTAGTTGTTCCCTGATAGCATCTCCCCCAGTAGCTATTTCTCTATTTTGAAATGCCCCAAAGCCCTGAGCAGAGAGATAATGAGGGAGAATATCTCCCCAGGATTGAATATCATATTTGAATGTACCTCGTGATCGTAATGAAGTTGGTTTGTTAGCTATGGGCCTAGCAATAAAAAGATTGGGATAGGTTCTTCTAGGATTTTCCCCCCCCACAGAATCGGACGTGAAAGTTTTCTCTCATCCGGCTCAAGTAGCCATACCAAACGAGGAGTTATTAGTTTCAAAACTATTTCTCGCTCCGGGTAAAAACCAAATAGCTACTCTTTACTCAAGTTCCAAGTGAAATTTAGTATTCCTTTACTATTTGTATTACGACATAAATAGGAAATTCTTGAGTAGTCTCCTTCCCCTCGAAGGATACATCTCTTCACGAAAAGACTCTGACTTCTTCGAAACTCATAAGGGATTTACTTGTCCGTATCTGTTCCATTTGATTGATCCTTTAGGTCCTTGCTCTACTTCGATGGTTATAATGTTATTTGGAGCATATATGCGATGAATAGACTCCTATAGCCATATCTGACGAATTGGTCCGGAATACATCTATTCAAGGATGATCAAAATGGAAAAGAATGACTTTTGGATTCCATTATACGGAAGAAAAGAAGTGTTTTTCACGAAGTCTAATTAGCAATTTGATATGAAAGATATCAACCCTGGACCAATTCCTCTTTCTCAACATCTCTCTAAGATGCTTATGATTCTGAGCTTCATGTTACTTATCCCGAAAGACATGTCAGAGCTAAAGGCATCCCAATGAGATTAAATAGGATGACAGTTCCTTATTATGGATCTGTAGAATTGGAACTTGTGATCAAGTCACACATCGCAGTATACTGGGCCTTCTAATTCTTTAAGAGGTTTCGCTAATAGATTCGCGATATAACTGGGAAGACGTTTTGAATACCATACGTGAACCACTGGACATGCCAGTTTAATGTATCCCATTCGATATCTTCGACTTCGGGAATCAACAAATTCAACTCCACATTGTTCGCAAAATTTGGAGTCTTCCTTCTCATTTCTGATCACTCGAGAATTTCCACAAGCACAAACTCCACTTTTGATAGGTCCAAAGATTCTTTCACAGAACAATCCATCTTTTTCTGGTTCATTAGTTTTATAATGTGAAGTATGGGGTTTAGTCACCTGTCCAACTATCTCTCCATTAGGTAAAATTTTTTCGGACCAAGCACAAATCTTCTCAGGAGAAGCTAATCCAATTCGAAGTTGTTGATGCTTATCTCGGGCGATCGTAAAAGAAAGATTCCGATTCATTCAAACTTCCTTCTTATCTATCTGAAAGTCTTTCTCAGATATAATAGCATGGTTCAATTCTGGAGCTAAAGATCGTAGTTCTCGAACGAGCAATCGAAAAGATTCTGGAACAGTGCCCGGTTTAGGTATTGGTTCTCCAGTGATAATGGCACCAAGTACTTCATGACGAGCTATAATATGGTCAGATTTCAGAGTAAGCATCTCCTGCGAGATATAAGCAACACCAGAACCTTCTAGAGCCCAAACTTCCATTTCTCCTACTCGTTGACCCCCTCGTTTGGATTTTCCTCTAAGAGGTTGTTGTGTGACAAGTGCATAAGGTCCACTGGAACGTGCATGGATTTTATCATCAACTTGATGAATTAATTTCGGTATATAAGCTTTTCCTATTGTAACGGGTTGTTCGAAAAGATCTCCTGTTCTTCCATCAATTAACCTATTTTTTCCAGGATGATCAGGTTCAAATACCCATGGATTGGCTGTTTGCTCACTAGCCCTATAGAGCTCAGGAAACACTAGTTTTCTCGAAGCTTCTCGCTCGTATCTTTCGCCGAAAGGTGTTATTCTATAATGTTTGTTCATCGGATTCCCTGCTAAACCGGGTAAACATTCAAAGATCTGTCCTACATTCATTCGTGAAGGTACCCCTAATGGATTGAATACCATATCAACTGGTGTTCCATTTTGCGAATAAGGCATATCTTGTCTGGGCAAAACCTTCGAAATAATACCTTTATTACCATGCCTTCCGGCTACTTTATCGCCCACTTGTATTTTACGTTTTTGTAAAATATATACATGGACTGTTTCTGCATTATCACCGGAATTCTCTTCTTCATGGATCCATCTCACATCAATAACTCGACCTCTTCCGCCGATAGGTACTCGGAGACAACTTTCTCTTGCAGTGGATACCTGAATACCAAATATGGTTCGTAATAATCTCCCTTCCGGGGCACACAATGATTCTTCTTCTTTTTGAGGCGTTAATTTACCCACTAAAACATCACCTGTTTCTATCCAAGATCCTAGCATTACAAGGCCATTTTCGTCTAAATGACGGAGTAAATGAGCATCTAAATGAGGTATTTCTTTAGTGATTCTCTCAGGGCCCTGGCTTGTCATACAGGTTCTAATTCCATGTCTTTCGATATGAAAAGAGGTATAAATATCTTCGTATACTAGACGTTCGCTAATGAGTATTGCGTCTTCGAAATTGTATCCCTCCCATGGCATATAAGCTACTAAGATGTTTTTTCCCGGAGAGAGTTCTCCCTCTACTGTAGCCGCACCGTCTGCCAGAATTTGTCCCTTCTTCACACATTCCCCTTGGCGAACTCGAGGTTTTTGATGCATACAAGTATTTTTATTAGAACGTTGATATAGAACTAATTCTGTTCCTATAGTGTCTCCATTAAACGAGAAAGTTATATTTTCGGCATCGGTATACTCGATCCTTCCCTCTTGTATGGCTATAGTTACACTTCCTGAATCTAGAGCTACTTGACCTTCTAACCCAGTTCCGGTAATGCACTTCTCAGGTTGAAAAAGTGGAATTGCTTGACGCTGCATATTAGAACCCATTAAAGCACGATTCGCATCATTATGTTCGAGAAAAGGAATAAGGGAAACTCCAACGGAGAAATATTGAAAAGGAAAAATACTTCGGAAATGAATTTGTTCCCGTGCAATAGCTAAAAATTCCTGTCGATATCGAGCTGGAGTAACTTGTTCCTCCTGAATCCCTTGATTCAATGCCAGAGAATTCCCTGTAGCTATTCGATAGTATTCATCTTCTCCCGGTGATGGATAAACCATATGTTCTTCTTTCGATCCCTCAGATATTTTATGGAATGGACTTCGTAAAGAACCGCAATGACCAATCTTTGCATGAATAGCTAATGATGCAACAAGTCCAGCATTTATTCCTTCGGACGTCTCAATCGGACAAATACGCCCATAATGACTGGGATGAATATCCCGTATCCGAAAACTAGCAGTTCGCCTTGTCAATCCCCCAGGACCCAAATAACTTAATTTTCGCCTATGAACTGCTTCTGTCAATGGATTAGTTTGATCCAAAAATTGAGATAAGGGGTGTAAACCAAAAAAATCTTGAAAAGTGGTTGTTAATGGAGTTGAAGTTACCAAATTCTTAGGAGTTGGTAAACATTTACACTTAGTTGCTCTGCGTATAGTTCTTCGAACTGAATTTACCAGACGACCCAGAGCTAATCCGAATTGATTTTGTAACAAATCTGCTACAGAACGAATACGTTTATTTTTTAGATGATCCATATCATCGAGTGTACCCATTCCAAATTTCACTCTGATCGAATAATCCGCAGCAGCCAATACATCTTGTGGTAATGAAAAAATCTCATTCTCGGGTATATCAAGATTCAGTTTTTGATTCGGATTTCGTCGACCAATCCTTCCTAATTCACATCTTTGTTGAAGAGATTTTTTCTGCAATTCCTTACATAGAGACTCGGAAAATACCAAATCGCCACCTACACAATACAGTTTCTTATGAAACTCCAAAATGGCATTTTCCTCCGACCGGAGATATTTTTTTCGCTTCTGCCTCCCATTCAGGAAAGATAAGAATATTTCGGGGTAGCAAACATTGTCTAGGATCTCTTCGAAATTTGAACCCATGGCTGATAATAGAACTGGAATAGATACTTTCTGTTTTCTGCTCACACGAGCCCATATCCTTGTTTTTCCATCGATCTCTAATTTTGGTCTTCCTCCCCAATCTGAAATTATAGTGCCAGTATATATAGCGATTCCATTATGGCCTGGTTCCGAACTGTAATAAATACCGGGACTTCGTAATATTTGATCGACCACGATTCTGGAAATTCCATTCACTACAAAAGTTCCTCGGGAATTCATCAAGGGAATATTTCCAAGAAATACAGTTTGTTTCTGTATCTTTCTCCTATTCTTCTGAATCAATCTTGCTGGTACATACAATTCAGAAGAATATGTAAGGGACTGATACACAGCATTTCTCTCTTCGATCAAAGGTTCCGCTGATTTATATTTTTTCCCAGAGAGTCGAGATTCAATTTCTTGATCTGTATACTCAATTTCCGGAAAATTAGAAAGTTCCTCAATTAAGCCTTGATCAATAAAACGACAGAATCCCTCGAATTGTATTTGACCAAATCCAGGAATTGTAGACGTTCCCTTATTTTCATCTAATAGCATTGGAAGTTTCCCGTCCATAATAAGAGTCTATTTCGTTATTCCTTATTGATATGTATGGATCAATCCGACAAAAATTGGGATGTATATTTCGTTCACTATATCCCGTGAAATTCTACCCATATCCAGATATACGTCTAATTGGAAAAATAAAAGGAAGAGGAAAGGTTCTTTGATACTATCATTCACGCGAAATGGAGATATGAAAAAATGGATCAAACCATTACGAAGTATTAAAGCAAGAGTTCTTTCCACATTTCTCAAATGCTCTAATGAAATGAAATGACAGAGAAAGAATCTGATCCATTTCCTTCGCGGTTGACATTAGCATATATTACATATTAGAAGGATATTGAATGAGAAATGAGACTATCCTTCAAGCGACCTAGAGATAGGTTGACATTAGCATATAGTATGTGTTATAATGATATTGAACGAGAAATGAAACTATTCTTCAAGCGACCTAGAGATAGGTTGACCTAGAGATAGGTTGACATTAGCATATAGTATGTGTTATAATAATATTGAATGAGAAAAGAATGATTCAATCTTTCTATGACGTTCCATATTGACTCGGCGACATAGCCAAGCGGTAAGGCAGGGGATTAGAAATCTGTGATCGGACTCGAAATGCTTGATCAGACTCGAAATCTTTGATCGGACTCGAAATCTTTGATCGGACTGAAAATCTTTGATCGGACTCGAAATCTTTGATCGGACTAGAAATCTTTGATCGGACTGAAAATCTGAGATGGGACTCGAAATCTTTGATCGGACTGAAAATCTTTGATCGAACTCGAAATGCGTGATCGGACTCGAAATACGTGATCGGACTATAATCCTCCATCCCCGGTTCGAATTCGGGTGTCGCTGCAAGCGATATAGCCAAGTAGTAAGGCAGAGTACTTCAAATTCTCCCCGGTTCCAATCCGGGTATCGCTTGCATCCTCATCTCGGCGAGATAGCCAAGTGGTAAGGCAGAGGACTACAAATCCTTGATCCCCGGGTTCCAACCCGGGGATCGCCTGCATTCCAGCTCGGCGACATAGCTAAGTGGTAAAGCGGAGGACTATAAATCCTCGATCCTCGATTCTCGGTTCAAATCCGGGGGTCGTCTGCAGGTGCTATAGCCAAGCCAAGTCGTAAGACGGAGGACTTCAAATCCTTTATAGGCAGAGGACTTCAAATCCTCGATCCCGTGGGGATCGCCTGCATTCTCATATTGGTTCGGCGACATAGCCAAGTGGTAAGGCGGAGGACTGCAAATCCTCCATCCCCGGTTCAAATCCGGGTGTCGCCTGATTAAGGTGGAGAAAGCGAAGGAGAAGGAAAAGTTGTGATTTCCATCACATCACCTCTGGAAGCAACTTGTGTTGCTCTATATTACCAATAGAGTATATCGCATTTGATGTCTTTCAATTTCATCATGAATGGACGATCCTGTGGTAATTTGATAGTAACTCGTTCAGAAAAAGAAAGAAAAAAAAATGAAAAAGAAGTAGATTGATGAATCTCTCAGGTTGACTCGTCAGTAACGTTCGGGATGGAGAGGGGGATCATTTCGACTTTGCACTACCGTTATTAGTTCCCTTATCATCGGTAATCGATGATGTAAGAATTCTTTTTTTTTTAATAGAGGGCATAATTCGTATGGATATAATCAGTATCGCCTGGGCTGCTCTAATGGTAGTTTTTACATTTTCTCTTTCACTCGTAGTATGGGGAAGAAGTGGACTATAGTAAATAGTAATGAGAATAGTAATAAGAATGCAATTTCAATCGATTGTTCTGTTCTAAATCATTCCGGAATGAAAATCGATTCTATTTCGTAAGGATTTAGCAATATGAAATGATTGAGAATCTCCACAGAATTCAATACTATTTTTATGAAACTATTTGCTCCTTCTTTGCGTAAGGAATATGCATGATAGAACCAATCCCTTACCTTTCTCCTGTGACAAATCCGATTCTTCCTCGATCTCAGGTCTTGATAAACTAGTTATCTCCTTGAATGAGTAAAGAATCTGGTTTTTTTTTTCGATGAGGGACGACCTCTCCTTTTCTTTTTTCTTTCTCTTCTTTATTCTCTATTTTCTCTTTTCGCGGGAGGGGTTCGTCATATCAATACTAATATTGGGTAGATATAGACCTTATGCTATAAGAAACGTAGCTGTTATACGAATACAGATGAGGGTTTCGAATAAGAGAAGAATGGGATCTCATTATGGCTCAAGCAAGAAAGATCATTGGAATGAATACTGCTCTTTATGCTCCGGATCCTAGTTTATTTTCGGAGAATTTATAAGATCATCTATTATCTGCTTAATCAATTGATTTTTTTTTTCAATCGATTTCATTTTCGAAATGATCGAAAAAGATCGATTGGGTTCATCTTAGATGTACTCGTCCCATCCCATTTTCTATCTCTATAGATAGAAATCTATGAGATTGATACTTAGAACCTATGTAATACTCCGTTGGTTCTACCTATTCGTGTTCTCCGGAGAAGGCAGGAATCGAAACAAAAAAGCGTATGAATTCAAATAACTTACATTTTCATCAGATGATTCCGAATTGATCGAATTCGATACGAATCCGTTCTCGGAGAAATGTGGGGCATATCGGGCCATCTTAGCCATAGATCCATACGAAGGAGTTTCATTATGCCATTTGAAGTTCCATATTTGCTATGCACTAGAAAAATATGTAAAATTTCGATCCGGAACAATATTTTTACAAGTACGTTCAGAATCAAACCTCTGTTCTGTCTACATTAGGTCCCTTTTTTTTAAAGGCATGTAGAAGTATACCTATTGTGATTAGCCCCGCTTCTGTTATGATACCGGGTCCTAATCCTACATCTATCCCACAGGGACAAATGCTACTCAGATCTATTTATGTGTATATAGATGTGTAGAATAAGTAGTACGAAAGAGGGGCTACCCCCTCTTTCGTACTACTTATTTCCAGGATTGATCTCTACCCCATAATACTACAACCTTATCACCTATTCCAGACTTATGATTCGGATCATTCTGATTTCTCCAGTCATGAGTAATAACTCAATTTGAATACAAATCAATTGCTTTCACCAACCGTTTTTACGTAAATGATAAGTAGAAAAGCAGTAGGAACTGAAATGAACAGTGCAATAGCAATAAATGCAAGGATATTTACTTCCATGATCTCATCATTTTCACTTCGTTCTACAATAACTCGAGATTTGATCTCATAGAGATGATGAATCCTTCTTCAAGATCCATAAATGTGATTGAATCCTTGAAGTATGAGATTGAATCAATAGAATGAATTCGAATAACAAAATCTGATGGATCTGAGGAATTTTTCAATGGAGACGAAATAGTATGACATAATAGGATCCCCTATTCATACTGGATCTAGTAGTTATATTCCCAATCGATCATATTGTCCCACTCATATAGTTACATCTCTCATCTTACTTATGCAATGGGAGTTTTCTACTAATACGGATCCTATTAGACATAGATCCAAACGTTATAGGTATGGTAGAGATATAGTAGAATAATCGCCCCGAACGGGTATTGAGAAGTTGATGATAAGCCGAATTGCTATTCGGAAGACAGAAAAGTATGATGAAGACTGATCCGATGGATCAGTCTTCAGGATAGAATCTTCTGATCGATTTCCTATTTCGATAAGACCAATCGGATAGGGGAAAACTGACATCCATTGGAGGGAGTACATCTTGCATTAGTATCCCGGACGTCCCGATATGGGATGTATACATAGAGAATCGATCCTACTAATACAGGAAACGAACAAGGACCGGACAGTTTTCCCGATTCGGGTGGGAGAGATGTCAGAGATTGCACCCGATCCCCCATGACAAAGAAGGGTCCCGGGTAATTCGAGTTGGAAAGGGGTGACAAAGTACTAGCGATGTTCATGATGTGGATCGTCCGAGTGATTCACTCAATATGTGATAGGCATATTTCCTTATCGGGGAAGATGAGGTTCTTTTCACTCGGTCTTTAGAAGGCGCGATCTTCATTACTTCTCCAATAAAGAGGTACCTTCACCAGAAAGTATTCCAATCGACATATGTCTGTATGATGCAATTTTGGATGAATGGTATTCGTGCGAATAAGAATCTTCTGCTGTTTCAGAAGACATTGGCTGTTAGAGGTACTTCGTTTCGATCTCCAAAGTGAAAGGGATGGAATATTGGACCTATCGGGGTAGTAATATAAAAGGATTCAATATCGAAATCTTATCTCGACTCAAAAAGGGACGTATCTCGCTGATTCACAAATTCAATAGATCTACATTCACTTATTAGGAATGAAAAGGTCAATTATTTCGACGTAAGAATCACTAATCGATCCAGTAGTATCGATCATTTATGGATCATCATAATCTACGAAAAAGTGAGAAAATATTGGGGCAAATTGCCCGTAGTTCTGGGTAATTATGGAAAGTATTCCATTGGGGAATGTTATGTTAATTGTACCACGCCCGTCATACAAGAGACAAATAAGACCTTCGTATATGGTTCTGATGAACGCGCAAAGACTCTTCTCATGGGAGAAAATCAGGAGGTGTCGGACCAGTATGAAATTGGTTCTATCGGATCAAATCCTAGATATGCTGCTACCTAAAGTTGGACTTGTAAATATACCCACCCCACAGGCACCAATGGTGAGAATTTTGAATAGCTGTAATTCATCCTCCCTATGAACAGAGAGAGAATGAGGATTCTGTTGATGAGAATCCGATCCCGTTTTTGGTTAGAGAACTTTGTAGTTCTCATCGAAATAGGAAAGGGATGAATGGATGGTTCAAGATTTCTCTGGGGGATGGACCATGACTTGGAAATGAGAAAAACTATTCCGGATAGGAAGTCAAAAGATCATTCGATTCTGACGCGATTCTTCTTAAGAATCCCATGGAGTGTCGGGGAATCCATGGTATGTCTATCGGTCATGAAAAAGAAGTACTAGCGAGTGCAAAATAGTACTAATATCGCACTTTTGGGAAAGAGCAGGAAAACTATGGAGAAGTATATACTGGGAGTCATCTGGAATGATCTAAAAAGACTTCCGTAGGATTCTTACTTAGGAGGACCACCTCTGTGTTACCCTCAAATCTATCTATCCTCCTACGAATATCTGTTCGGAGAAGATTTAATGAAGTAGATAGTTTCTTCGGATCGAAGTCCTGTTCTTCGAGGAGAGAATTGATCGCAGATCCACTATGGTAATTAGATGTTCTTACTGAAATGGTCACAGAATTCGAAATTGATTCTAGATTTGATGGATGTATATAGACATGGATAGATGGACTAAATGGGTTCTTTTCGCCGCATAGTTAGTCTACCCCATTCTTCTTTTTCTTCTTCTCCAGAGAATTGGAAGATGAATTGATCAACTCATTGGATCGGGACTGACGGGGCTCGAACCCGCAACTTCCGTCTTGACAGGGCGGTACTCTAACCGATTGAACTACAATCCCAATAAGTACAGTCCACTTGCTATTCGATTAGGAATCGAGATTATGTTAGTACCAAATCGATGAGAGATTGGATCTTTATCCTTTTTCTCTTTCTATTATTCCTCATTCTCTCCTCTCTATCTCGGAAGTACCTGTTTATTTCACTCCATATAGATATGTACGCATATCTATGAAGATATAGATCTATCAGGGGTTCAATAACCAATTCATTCTTCATCAATATCAGAGATTGACATGAATCTCTCATACCAATGTATTGGTAAAGTTGACATTGGGTCGAGCTGGATTTGAACCAGCGTAGGCATATTGCCAACGAATTTACAGTCCGTCCTCATTAACCGCTCGGGCATCGACCCAGGAACAATCAATTGAAAGTCTTTGGGATACTTATTGAGTATCCTAAAGACTTTACTAGTACCCCTAGGGGAAGTCGAATCCCCGCTGCCTCCTTGAAAGAGAGATGTCCTGGGCCACTAGACGATAGGGGCCCACCTATCACCATAATAGTCAAATTACTATGAAATTGTCAATAGTATGGCCCAAATTGAACAATCTTTCCTATGTTAGTGGTTTCATATCGTTGTTGCATCGCTCATTCTAAACTTCCGTATGTATTACGAAATAAAGAATCCTCCCAGGGAGGTTTTTTATAGATACCAACAGAAAATGGTCACAGCCCCATTTGAAAATGGGATTACTTATTTGCGCATTGTTCAAATGGAATATGCCTATATATTCCGTTGAACAACGATGGAAAATATTTAGGAAATGGCCCTTCCAATCAAGATTGGGTTCATATGGGATAAGGATCCCTCTGATTCACCCTATTTACGATTAACCATATTAACGGAATTTATGAATATCGGTTCTGAAAGAGAAGGGGAGGTATATCCCTCTCGAACCGAGGAATGATTTGTTCAAACTTCTTCGCCGTCGCCGGAGATTCGCTCCTGATCTTGCGGAACCCGTAGCGATATTTGTTCCTCCGGACCAATCCTTTATATATCGTTTTCTATATCGTATAGTGTGTGTTTCCGGATCACAATTATTCATGATGAAATTGACAAACTGGATAGTCATATATATGGTCACGAACCGATCAAATTCTTTTTTTTTTATTTTGAATGGGTGCTGAATACTACAAATCGCAGATTTCATAATGGGTTAAGTAGAAGAGGTCGTAACCATAACATAGGGTCCCGTCACATCACCGCTTATAATTCCAATATTTGACGACATGGGACAGATCCGAATAGGGCACAACCTCCTCGATCACCGGTTATGCATCTTTACGAAATGTCGGAGATGCTAATCTTTATCTCAGATGTCAAAAACTCCGTGGATTTGAGTGATATCCGGGTTTCTAAGTTCGGATAAGAGGATCATCTCAACAGCTACGTGGGTTGAGTAATTCTTCCGGGTCAATTCGGAATAACCTTAACTCGAATCCGAATTCTTTTTCTATGAGTCGACAAGCAATGGAACATATAGTTATTCTCCGTTCACCAATAGATTTCACCCTTTTATGATCAGATCAAATAGCTCAAATCCATGTTTGTATGGAAGTAGATCACATTGATCCCATCTTAATGGGTCAATAGAACTAATCTATATTATCGGAACGAGATTAGTCCTGAAACGATGAACTACATCGATATTTATAAAGAAATATGTCCATATCTTCTATGCGGATCCAATTTGTTGTTTATATATATATATAATCGATATGTAGTATACTCACTCTTACTCATTCATAATGAGCATAAGCCCTTTTAACTCAGTGGTAGAGTAACGCCATGGTAAGGCGTAAGTCATCGGTTCAAATCCGATAAAGGGCTCCTATAATTATTCTTACGAGGAAAATGAGGAAGGTCGCGGTGTCCATTTCTCACCGGACGATCCAAATATTCCCAAGACGAAAAACTTGTGAGAGACAATGACTACCTGTCATAATCAGTTTGAAGTTAAGACGAAGTCTCGTACTTAATGAGAAGAACACTACATTATTATAGGATCAGTAATCGTCCCCTTCCTCTTCGTCATTTTTGGACCAGGACATGTAATAGATATTATGGATATCTAATTCGAAATTACCGGAGTATTTTCACCTCTTTGGTATCCCAGTTCTTCCGGATCGGAAGAGGGAAAAAAAGAAGAATAAAAAGAAGAAGTAAGTGAACCTGACCCATTAAATTATAGATATATTAGCTACTCTGATATTGAGATTTTAGAGAGATTACGGGAGTGAACCTCTTTATTGAATCATCCGAAATTCATCGATATTATTGATTAAACTACTCTATCCAGTTGTTTAATGTTCCGTCGAATTCATCGTTATGATCTCTTCTCCTCGGAAAGAGATAAATACGGAAGTCCATTCCGAATTACGGACGAAATCAATTTCCCTCTATATCTAACTCTAGGAATAGTTTGATCCATATGTATATAATAGAATCTATATATATATATATGTAATTCGATCTTGATGTATCAAATATTATCATATTAACGTATCAGACATTTGTCTTTATTGATTCCACCAATGAGAAATAGATCTAAATTAGGACATAGAGAGAGATAATCAAAAGAAAATAGAAAATAACTTTGAAATTTCTATTACAATGGTGAGATGAATGGTGAGATGGATAAGTATCCCCTTCTTCTCTTACGAATAGGGGAAAAGCACAAATATACAGAGTTTTTTCCTTCAGTTCTATGAATTGGAGAAGCATTTACTTCTTCTTTTTCTTGTAGATCCACTCGTACCGAACGGAAATGTAGCAATGAGAATATACATAGAGATTGATGGAATCGATATCAATACTCCTATTGATTATTGAATAAGATCCTGGAGAAGATTCAGGAATGAATAATCAATATTGAATGGGATGAATATCGGAAATAGAATCTGGCGAAGAACTGGGAGGAATAGAAAAGCTCACCCGCCCCCCCGGAAGTTGTTCCATTAATGTTATTCGATCGATAAGCGGATTTGAAGACCAGATAGGAACTGAACATGAAAAACTTGGGATTGAGCTATCATGCATTTACCTATATCGGCTCGGTTTGGTCCGGTGGAAGTAAAATATCTGGGCCAACAAAGAATCTTCGGAACCTAATCTTTTGGAAGGTATGATGGATTCGAAATTGTCCGTAGATGATCAAACCGTCGTATACCTTTTGACGATATAGGGTGCTCGGAAATGGTCGAAATAGTTAAATAGGAGGATCACTATGACTATAGCCCTTGGAAAGTCTTCCAAAAAAGAAAAACAATTATTTGATATTATGGATGACTGGCTGCGGAGAGACCGTTTCGTTTTTGTAGGTTGGTCCGGTCTATTGCTCTTTCCTTGTGCCTATTTCGCCCTAGGTGGATGGTTCACGGGTACAACCTTTGCAACTTCGTGGTATACCCATGGATTGGCCAGTTCTTATTTGGAGGGCTGTAATTTCTTAACTGCCGCAGTTTCTACTCCTGCTAATAGTTTAGCGCATTCTTTGTTGTTATTATGGGGTCCCGAAGCACAAGGAGATTTTACTCGTTGGTGCCAATTAGGTGGTCTATGGACCTTCGTTGCTCTTCATGGTGCTTTTGGTCTAATAGGCTTCATGTTACGACAATTTGAACTTGCTCGATCTGTACAATTGCGACCTTATAATGCAATTGCATTCTCTGCTCCAATTGCTGTTTTTGTTTCTGTATTCTTGATCTATCCATTAGGCCAGTCTGGCTGGTTCTTCGCACCTAGTTTTGGTGTAGCAGCTATCTTCCGATTTATCCTCTTTTTTCAAGGTTTTCATAATTGGACCTTGAACCCATTTCATATGATGGGAGTTGCCGGAGTATTGGGTGCTGCTCTTTTATGTGCTATTCATGGTGCTACTGTGGAAAATACTTTATTCGAAGATGGTGATGGTGCAAATACGTTCCGTGCTTTTAACCCAACTCAATCTGAAGAGACTTATTCCATGGTCACTGCTAACCGTTTCTGGTCCCAAATTTTTGGGGTTGCTTTTTCCAATAAACGTTGGTTACATTTCTTTATGTTATTTGTGCCAGTGACCGGTTTGTGGATGAGTGCCATTGGAGTAGTTGGCCTAGCTCTAAACCTACGTGCATATGACTTTGTTTCCCAAGAGATCCGTGCAGCAGAAGATCCCGAATTTGAGACTTTCTACACCAAAAATATTCTCTTGAACGAAGGTATTCGTGCTTGGATGGCGGCTCAGGATCAGCCTCATGAAAACCTTATATTCCCCGAGGAGGTTCTACCCCGTGGAAACGCTCTTTAATGGAACTCTAGCTTTAGCTGGTCGTGACCAAGAAACCACAGGTTTCGCTTGGTGGGCCGGGAATGCTCGACTTATCAATTTGTCCGGTAAATTACTCGGGGCTCACGTGGCTCATGCCGGATTAATTGTATTCTGGGCCGGAGCAATGAACCTATTTGAAGTGGCTCATTTCGTACCGGAAAAGCCTATGTATGAACAAGGATTGATTTTACTTCCCCATCTAGCTACTCTAGGATGGGGAGTAGGTCCTGGTGGGGAAATCGTGGACACTTTTCCATACTTTGTATCTGGGGTACTCCACTTAATTTCCTCTGCAGTTTTAGGTTTTGGTGGTATTTATCACGCACTTATAGGACCCGAAACTTTGGAGGAATCCTTCGCATTTTTTGGTTATGTATGGAAAGATAGGAACAAAATGACCACAATTTTGGGTATTCACCTAATCCTGCTAGGTGTTGGTGCTTTTCTCCTAGTGCTCAAGGCTTTGTATTTTGGAGGTGTATATGATACCTGGGCCCCTGGTGGTGGAGATGTAAGAAGAATTACGAACCTGACTCTTGACCCAAGTGTTCTATTTGGTTATTTGCTTAAGTCCCCCTTTGGTGGAGAGGGATGGATTGTTAGTGTGGACAATCTAGAAGATATAATCGGAGGACATGTATGGTTAGGTTCCATTTGTATCTTCGGCGGTATCTGGCACATCTTAACCAAACCTTTTGCATGGGCTCGTCGTGCGTTTGTATGGTCCGGAGAAGCTTACTTGTCCTATAGTTTAGGAGCCCTAGCTGTGTTTGGTTTCATTGCTTGTTGTTTTGTCTGGTTCAACAATACAGCTTATCCCAGTGAATTCTATGGGCCTACCGGCCCAGAAGCCTCTCAAGCTCAAGCGTTTACTTTTCTAGTTAGAGACCAACGTCTCGGAGCTAATGTGGGGTCTGCCCAAGGACCTACCGGTTTAGGTAAATACCTTATGCGTTCTCCTACCGGAGAAATTATCTTCGGAGGAGAAACAATGCGTTTTTGGGATCTTCGTGCTCCCTGGTTGGAACCTCTAAGGGGTCCTAATGGTTTGGACCTGAGTAAGTTGAAAAAAGACATACAGCCCTGGCAAGAACGACGTTCGGCGGAATATATGACTCATGCTCCTTTAGGTTCTTTGAATTCCGTGGGTGGTGTAGCTACTGAGATCAATGCGGTAAATTATGTCTCTCCCCGAAGTTGGTTAGCTACCTCTCATTTTGTTCTAGGATTTTTCTTCTTTGTAGGTCATTTGTGGCATGCGGGAAGGGCTCGTGCAGCTGCAGCAGGATTCGAGAAAGGAATTGATCGTGATTTTGAACCTGTCCTTTCTATGACCCCTCTTAACTAGAACAAGAGATCGAAATAGATCAAAGAGAAATCGATTCAATTTCACCCTATCTCCCATATCGGGATAGGGGTATCCTTAAAGACTCCCCCTCCAACTTGATTCTTGTAGCTCGGATATATTTGGTTGAGCTATTCCCTTTTTTGGTACCGGGCCGGACTGATAAGTGGAGTTGTTCGACGAACAAAAGGAGAGAGAGGGGTTCGAACCCTCGATAGTTTTTTTGTAACTATACCGGTTTTCAAGACCGGAGCCATGAACCACTCGGCCATCTCTCCCAGAGACAACTTTGATTTTACCCTTATAGATAATACCAGACCATAGGGTTGATACCATGACTCTATATGTATATATCAATGCATGTATATGACATATACATATATGCATATAAGTATATGCGTACATATTCATACATATGTATATAAATGTATATAGATAGATACAGAATATCTATATATGCATTACATATTCTTATTTATCAAGATCATCTGGAGAACAAATAATTTTCCTATTTCTTCGCGTTCGAAGAACAATTCGGCGGAAAAAGTTCGAAAAGCTTGATCAATTTATAGCCAAATTGAATCCTTTCCATAGTGCATTTGATTAGAATTTTGCTGGATGGGGATCGGATGGTATAGTCTATTTCATCTGTCGGAAGCTTGTAAGATCACAATCATGACTATTGCTTTCCAATCGGCTGTGTTTGCATTAATTGCTATTTCATTTCTCCTGGTGATTGGTGTACCTGTCGTACTTGCCTCTCCTGATGGTTGGTCAAGTAGCAAAAATGTTGTATTTTCGGGTGCATCATTATGGATCGGATCAGTTCTTTTGGTAGGTATCCTTAATTCTTTAATCTCTTAGATCTGTTCAAGATGTTTCTGGTTGAAACCCCCCCCTCCTCAGAGGGCATTATAGTTCCGACGGGCATTTCATACAAGTCCCAAGAAACAAAATGAAAGTCTTCAAGGAGGGGGTTCTTTCATCATTTCAATGATGAATAATTGGAACATTATCCCGGATCCAACCATGCATAAATGAATATATGAACATATTTATTATATAGATATAGAAATCTATATCTATATATATATAGATGTATATCAAGAACGAAGAAAATGCGGGTATGGTTTAATGGTAAAATTTCTCTTTGCCAGGGAGAAGATGCGGGTTCGATCCCCGCTACCCGCCCATTCAAAGGAATGAAATAGGATAATGAATAGTTCATGTAGTGATTGTATCTTGATTTTACTTCTCATTCCAAAATGACCGAGTATTCCTTCCTCTGGACCAAAATACTTTTTCCATCCCGGCGGAGACGGGATTTGAACCCGTGACCTCAAGGTTATGAGCCTTGCGAGCTACCAAACTGCTCTACCCCGCACTATCATTTGATATGATAACCAAATTTGGTACACCGAACAAGCATTGGACATGCCATCCCCCTATATAGGGATAGGGGGACTTTTATATCCTCATGATAACCATTTTGTTTCCTCCTACCAACTCGATTTTTTCATCCCGGGCAACAAACATGCGTGAGCCATCCTACGGAGTACATGTCCGGACAGACCAAAATCTCGATAGTTGGCTCTAGGTCTTCCAGTTGGAGAACAACGTCGATGAAGACGTGTAGGTGCACTATTACGCGGTGGAGATTGCAATTTTCTATGAATTTCCCATTTTTCATCCAATGATGAAACTTCGCTTATCTCTCTCTCCGGAGATTGACGAATCAAATGATATTTCCGTTCCAATTTTTGTCTCTTTTTCTCTCTCTGAATGATACTTTTTCTTGCCATAATGGTTCGGTTGGTACTATTACCAAAAATATAGGTCAGATTTGAGATGGAGAAATATTATGTCAATCCTTCCCCCATAGAGATATTATTGTCATCGATACAATAATATCCCATTTCTCGATGAAGAGGAATTAACCAAATTTGCCTGATGTAGAGGCGATTAAGAAAGCTGCATAAGTGAATATATAACCTACGGAAAAATGAGCTAATCCAACTAATCGTGCTTGAACGATGGAAAGAGCTACTGGCTTGTCTCTCCATCGAACTAAATTAGCCAAAGGTGTGCGCTCGTGGGCCCATGCTAGAGTTTCTATCAGTTCTTGCCAATATCCACGCCAGGAAATCAGAAACATAAATCCAGTAGCCCAAACAAGATGCCCGAATAAGAACATCCACGCCCAGACAGATAAACTGTTCATACCGAAAGGATTGTATCCATTAATAAGTTGTGAGGAGTTTAACCAGAGATAATCTCTTGACCATCCCATTAAATAAGTGGAAGACTCATTAAATTGCGCTACATTACCCTGCCATAAGGTGATATGCTTCCAATGCCAGTAGAAAGTAACCCATCCAATGGTATTCAACATCCAAAAAACTGCCAAGTAAAAAGCATCCCAGGCCGAAATATCACAAGTACCGCCTCGTCCTGGACCATCGCAGGGGAAACTATAACCAAAATCTTTCTTATCTGGCATTAGCTTAGAACCACGCGCATCTAAAGCACCTTTTACTAAGATCAACGTAGTTGTATGCAAACCTAAAGCAATAGCATGATGAACCAAAAAGTCTCCAGGACCAATTGTTAGGAATAGTGAATTGCTATTATCATTAATAGCATTCAACCAACCAGGTAACCATATGCTTTGACCAGCATTGAATGCCGGACCATTTGTTGAAGATAAGAGTACATCAAAACCATATAAGGCCTTACCATGAGCAGATTGTATCCACTGAGCAAATATGGGCTCGATCAATATTTGTTTTTCTGGAGTACCAAAAGCAAGCATAACATCGTTATGGACATAAAGTCCCAAGGTATGGAAACCTAGGAATAAACTAGCCCAACTCAGATGAGATATTATAGCTTCCTTATGCTCTAACATTCTCGCCAATACATTGTCCTTATTTTGTTCTGGATTATAATCCCTAATGAAGAATATAGCTCCATGAGCAAAGGCCCCTGTCATAATGAACCCGGCAATGTATTGATGATGAGTATATAGTGCAGCTTGGGTAGTGAAGTCTTGTGCTATGAATGCATAAGCAGGTAAAGAATACATGTGTTGAGCTACCAAGGAAGTGATAACCCCCAAAGAAGCTAGAGCAAGACCTAGTTGGAAGTGAAGAGAATTATTGATTGTGTTATAAAGACCCTTATGTCCGCGTCCTAATAGGCCTCCTGGAGGAATATGTACTTCTAAAATATCTTTTATACTGTGCCCAATCCCGAAATTAGTTCTATACATATGACCAGCGATGAAAAAAACAAATGCAATAGCTAAATGATGATGAGCGATATCAGTCAGCCATAAACTTCGAGTTTGTGGATGGAATCCTCCGAGAAGAGTTAGAATAGCAGTTCCCGCCCCTTGAGAAGTACCGAATAAGTGACTACTAGAATCAGGATTTTGAGCATAAAGATTCCACTGACCTGTAAGAAACGGTCCTAGACCTTGGGGATACGGTAATACATTTGAGAAATTATCCCATCTGACGTGCTCCCCCCTTGATTCAGGAATAGCGACATGAACTAAATGTCCCGTCCAAGCCAAAGAACTTACTCCAAAGAGTCCTGACAAATGATGATTGAGACGAGATTCAGCATTTTTGAACCATGAAACACTCGGTTTCCATCTAGGTTGTAAATGTAAGCGACCTGCTACTAGAAAAATGGCAGAAAGAAATAACAAGAAAAGAGCTCCAGTATAAAGATCTTCATTGGTGCGCAAGCCAATTGTATACCACCATTGATAAACGCCGGAATAAGCAATATTAACCGGACCGGAAGCACCTCCTCGGGTGAAGGCTTCTACAGCCGGTTGACCGAAATGAGGATCCCAAATTGCATGAGCAATAGGTCTTACGTGTAAAGGGTCGTGTACCCATGTTTCGAAATTGCCTTGCCAAGCTACGTGAAACAAATTACCAGAGGTCCACAGAAAAATTATTGCTAACTGACCAAAATGAGAAGCAAAAATCTTCTGATAAAGGCGTTCTTCAGTAATATCATCATGACTCTCGAAGTCATGTGCGGTAGCAATACCAAACCAAATACGACGAGTAGTTGGGTCCTGGGCTAAGCCTTGGCTGAACTTTGGAAATCTTGATGCCATAATGCTTTTCAAATCCTCCTAGCCATTATCCTACTGCAAGAATTCTTGCTAGGAAGAACGCCCATGTTGTGGCGATTCCACCCAGGAGGTAATGAGCTACTCCTACAGCACGTCCTTGTACAATGCTCAAGGCTCTGGGCTGGATAGCAGGAGCGACTTTTAATTTGTTATGGGCCCAAACGATAGATTCGATGAGTTCCTGCCAATACCCACGACCACTAAATAAGAACATTAAACTAAAGGCCCAAACAAAATGAGCACCTAAAAAGAAAAGACCATATGCAGATAATGAAGAACCATAAGATTGGATCACTTGAGAGGCTTGTGCCCATAAAAAGTCACGGAGCCACCCGTTAATGGTAATGGAACTCTGTGCAAAGTTTCCTCCCGTGATATGGGTTACCACTCCCCGATCACTTATACTACCCCAAACATCGGACTGCATCTTCCAGCTGAAATGGAATATTACTACTGAAATCGCATTGTACATCCAGAATAAACCCAGGAAAACATGATCCCAGGCAGATACTTGGCACGTCCCTCCTCTCCCAGGTCCATCGCAGGGAAAACGAAAACCAAGATTCGCTTTATCAGGTATTAAACGGGAGCTACGGGCAAATAAAACACCTTTCAGTAGTATTAATACAGTCACATGAATAGTAAATGCATGAATGTGGTGTACCAAAAAATCCGCGGTTCCTAATGGAATTGGTAACAAAGCCACTTTGCCACCTACTGCTAGTAAATCACCACCTCCCCAGGTTAAGCTGGTGCTCGCTGCTGCACCAGGAGCTGTTGAACTAGGTGCTGAAGCATGAGTGTTTTGTATCCATTGAGCAAAGATAGGTTGTAATTGTATGGCAGTATCTGAAAACATATCTTGAGGACGTCCTAAAGCGCTCATAGTATCATTATGAATATACAGACCAAAACTATGAAAGCCTAAGAATATACATGCCCAGTTGAGGTGTGATACGATCGCATCACGATGTCTAAGAACACGATCTAATAGATTGTTATATTGAATAGTTGGATCGTAGTCCCTTACCATAAAAATGGCTGCATGTGCAGCAGCGCCAACTATAAGAAACCCCCCGATCCACATGTGATGTGTGAACAGAGAGAGTTGGGTACCGTAGTCAATAGCTAGGTATGGATAAGGGGGCATCGAATACATGTGGTGAGCTACGACAATAGTTAAAGAGCCTAACATAGCTAGGTTAAGAGCTAATTGAGCATGCCATGAGGTAGTTAAGATCTCGTAAATACCTTTATGACCCTCACCCGTAAACGGACCTTTATGAGCTTCCAAAATTTCTTTGAGGCTATGGCCAATGCCCCAATTGGTCCTATACATATGACCAGCTATCAGGAAAAGAATTGCAATAGCCAAATGATGATGCGCAGTATCGGTCAGCCACAGACCCCCCGTTACTGGATTTAGTCCTCCACGAAAGGTCAAAAATTCTGAATATTCCGACCAATTCAGGGCAAAAAATGGGGTTAATCCCTTAGCAAAACTAGGATAAAGTTGAGCTACAAGATCGCGATTTGAAATAAATTCATGAGGAAGTGGTATCTCCTTGGGATCCACTCCAGCATCTAGGAGTTGATTAATGGGTAAAGAGACGTGTACTTGGTGTCCTGCCCAAGATAGAGACCCAAGTCCTAGTAACCCTGCTAAATGGTGGTTCAACATGGATTCTACATCTTGGAACCAAGCCAATTTTGGAGCAGCTTTGTGATAATGGAACCAACCAGCAAAAAGCATTAAAGCTGCAAAGATCAATGCACCAATTGCGGTGCAGTAAAGTTGTAATTCACTAGTTATTCCAGATGCTCGCCAAATTTGAAAAAAACCAGAGGTTATTTGTATTCCTCGAAAACCCCCACCTACATCCCCATTCAAGATTTCTTGACCTACTATCGGCCAAACCACCTGAGCACTGGGTTTGATGCGAGTAGGATCACTCAGCCATGCTTCATAATTGGAGAAACGAGCGCCATGGAAGTACATCCCACTTAGCCAAATCAATATGATGGCTAGTTGACCGAAATGAGCGCTAAATACTTTGCGAGAGATCTCTTCCAAATCATTGGTATGGCTATCAAAATCGTGAGCATCAGCATGTAGGTTCCAGATCCAAGTGGTAGTATTAGGTCCCTTAGCTAGCGTCCTTGAGAAATGACCAGGTTTGGCCCATTTCTCAAAAGAGGTTTTTATAGGATCCCTCTCCACCACGATCTTGACCTCTGGTTCCGGTGAACGAATAATCATTGAGTTCTCTCCTTTCCGGACGAGACATAAGAATAAACCCGCCAACAGTAATTAGTGAACTTCTGAGAGATATATGTTTTTAACTCGTTCCTCTCCTCATTTCCCAGTTCATGACTGGAGCGACTATGACACGGAAGTCAATCTGGGGCAGGTGTTCAAATTTATTATGACATATCCCCGAGGTGCTCAACGGACCATGAAAATTTAGGAAAAGTCTTTTCTTTTAGTGTGATGTAAAAAGGATTTCTCGATGGAATGATCATTATCCTATTAATATCTGGATATATAGATACATATATCTATATATCCAGATATATTGATATGTCACATATCAGATACCATTACGAATCACAAGAATTTGGAATTCCTCATGGATCATTAATAAGAAGCATCTTCGGATGGATCTTACCCCATTCAAGAGATCTCTTTCATTAACGATCCATAAAAGGTATTCTTTGTGATACTGCAAATAGATTCCTATGAGATGCCAACGAAATAGGATCGAATTAGAAGTAATATTAGGAAAGAATTCCGTTTCTTTCTCCCGGAGGATCAATATTTTGAATTCCGACAATTTCTCAGGACTAGATATTCTCATTCTCCAAAGCGTCCTGTAATATTTAACCGATTTTGTGCTTCAATGTAATTGCCTGGAGCAAGCGTTATAGCTTGTTTCCAATACTCAGCAGCTCGATTGGACCAAGCCTCCGCAGTTTCAGGATCTCCCTGTCGGATGGCCTGTTCTCCCCGGTCGGGATAGGTTAACTTGGAAAAGTTTCCTTCCTTTAGAACCGTACTTGAGAGTTTCCTACCTCATACGGCTCAATCAACTATTATTTAGTCCTCTACCAAAATTGACAAAATCTTATTGAAGAGGATTCATCGGAAATAGGTTCCATTTTATCAGGTTAACCGAAGGACCAGAAAGGGTCAATGACATGAGTTTCGAACTTCACTTTTGATCGATGATCAGATTTTCTCTTTTCTCCCACCCTCAGAAAGATTCAATATAGAAACGAAGATATCTACTTCAGATTCTTCAAATAGAAGTCTTTTTAAGAGGTAACTATCTCAGTTCTGTATAGAAATTTTGAGAAGTACTTTCTACCTGTAATTGGTAGGAAAGTAATTCCTACCCTTAGGATCTGATGCTACACCGCTGCTCAATAGCTCAGTAGATCGACTCTATTGCATAAGTTGATTCCTTATTTTTGTGAGTGAGCAAATTTTACCGTATCAGCCCGAACTTTCAATAATTGATCTTTACGGTGCTTTCCCTATCAATTGAATTCTTTTATCCGTGGAGTATATAGGCTCTACTTATCGGTTCATATTTGGGCTCCTATGAAGGATGTTTTTTTTGCTACAGCTGGTAAAAAACCGCTACTCCGGACGGTGCATATGTAGAAAGCCTCTTCTTTCGTCTTTCCCCGTAGTAGTTTCTAACTAATTTCTTCTATAGTACAGATAGTCGCACGTAATGGCAGATCACGGCCATATTATTCAGAGCTTGTGGTAAGGATGGATTTCGTTCTAATGCCTGAAAATAATATTCCAAAGCCTTGGCATGTTCCCCATTACTCGTGTGGATAAGACCTATATTATAGGGTATATAACTTCGATCATAAGGGTCAATTTCCGGCCGCATAGCTTCATAATAATTTTGCAAAGCTTCCGCATATTCTCCTTCGGATTGGGCTGACATCCGTTACGGTCGTTCATTCAATTGAAAAGATCTCCGCTTCAAAACCGTACGTGAGATTCTCACCTCATACGGCTCCTCCTTCAGAATACATAATAAAGGGAATAATTCGTGGAATTGTAAAAAGATTCTTACCCAACATTATGAACTGACAGGGGCTAGTGTCTTTCCGATTAATCTCTAGCCATCCCTCTCGCAAAGATTCTCTTCTGAACACCAAGGATCTTAGTGCTGGAAATGGAAACTCTAACAATTTCTTTGTCCTTAACGCTCCGTATCTTCTGGGGATTAGGCACTTCAACAACCTCCGATGGTTCTATGATATGGGTACCCGAAGTACAAACGAGATGGATGTTTGTTGTCCCGACCATTCTTACTAGCCCTCATAAAAGGGTAATGTGTATGAGCTACGACGAAGTTTTTGTGTTGTCGATTCCCACACGTGGTGCTTTTTTCCCTATGCGTGCCTATCAGATAGGTTCGACCGTACAAAGTCTATTCCATAGGTGTAACCTTTCGCTTGATACTAGAATCTCTAGGAGATCGGAGCATCTAAGGCTGCATCAACCGGGGATACACGACAGGAGGAATTGTTCTATCCCCAAAACTCACCTCCACCAAGCATAAGTTTTCTTCGACTTAACATTCTTTCCGAATCCCATTTCTTCCCTGAAAAGAGAAGAACGGGAAGGGAGAAAATATCAAATCACACCATCTCTGTAATAGGTAAATGCCTCTTTCTCCCCTGGAGCTGTCGGAATTATTTGCAACAAGATATCCGCTACAATTGTGAAGGTTTTATCGATGAAATTGTCATTTCTCTGAGATCTAGGCATAGTCAGTTATGTATTTGATAATTCCCTTCATTCCCTTTCTTCCAGAAAGGATCCCACGAACGAAATGATTTTTCAGTGCACAATACCATAGAAATCGATTTCCCTTCGATCATCAATATGTGAACATTCTACTTCAATTGATTCGTTCAAATAAGAATAGATAGGGAATGTTTGGAAAAATTTGATGTTCATTAGTAATATTTACCAATGAACAATAGAAAAAGATTACTATTTGAGGAACTGCTAAGGAACTGTTCCTGCAGATTCTGTGAACTCAAGAGGTTCTCATTTGATCGTGATCCGAACGAAAAAAAAAAGGAGTGAAATGATCATCGCGCAATGAGGATGAAATGACCATTAATTATGTGTACATATCATATATATAATATGATCATCACATCATAAGACAATTTGTACAACGAATTCTTGCCGAAGAATTATTCTATAATTGATACCGGACAAGAATTATGAATTCATATATGATCATGATATGTAATGGATTAGTTAATCCATCTCAATTTCTCGATTGGAGAATATCAATCCAAATAAGATAAGGATTTCCTGAAATAGGATAAGGTGTGGGAAAATGCCCTTCTGTATTTTTCGGGGATTGAATAAGTCTTTTCTTTCCATAAAAGGATTTCGAATTGATCTTATTTGAATAAGAAGAATTACTGAGAGACTTGCTATCCACTCGTTTTGTGGATTAAAATCGGAATATTTCGTAGGAAAGATGGCCGAGTGGTTCAAGGCGTAGCATTGGAACTGCTATGTATACTTTTGTTTACCGAGGGTTCGAATCCCTCTCTTTCCGTACCTTAACCCTATTCTTCTTTCCCGTCGTTCCCCCACCCAATATATCGAATCCTAATATGATGATCTTATCATTCCGAGATAAACCTCCTTCTATTTTGCGATATAGGAAGGGGAAGGAACATTGATTCGTGATATGGCAAAGGAAAATAACATTGGAATGGAAAAAAAGCGGGTAATAGATGAAAGTATCGTTGATGATCAGATCGTAATGTAACGTACGGAGGGATAATCAAAATCTAGGTCGAACCCTGATGATGTGATGGAACAATTATCTCTATTTGTCCCCTTCGGGAAAAAGAAAAAGGAGAATGACAGAATTGTCCAGATGTCCAGTAACCCTCTTTTTCATTCTCAATTCGAGCTCGACGGGAATAATATTCTACGACCAGCAATTCATTAATCTTCAAATTGATCCATTTACTATCTATTATTCGATTGACTAATCCTTTATATTGTGACGAATGAAGAGTCAAATGATTTGGCATTTTATCCCTCTGGGACAAATTGATATTGTTTTTGATTATAGCTCTCGATCTTTGTTGATCTCTTATAGTAATAACATCTTGGGGTTTGCAACGATAACTTGGTATATCTACCACACGATCATTGACCAGGAGATGTCTATGGTTAACTAATTGTCTGGCTCCAGGAATGGTAAGGGCCATACCCGATCGAAAAATAATATTATCCGAACGCATTTCAAGTAATTGCAATAGGACCTGGCCCGTTGATCCTTTGGCTTTTCTAGCAATACGAACATATTTCAGTAATTGTCGCTCTGTCAGTCCATAATGAAAACGCAATTTTTGTTTTTCTTCTAGACGAATGCGATATTGAGATATTTTTCCAGAAGAAGATCGATTGATGGGATCATTTCCGGATTTGGGTCTTTTACTAGTTAGTCCTGGTAAAGCTCTCAGACGACGTATTATTTTTAAACGAGGTCCTCGATAGCGGGACATAAAAACTCCTTATTTCACGAAATGAAGAAATGGTACTGGAAAGGGGAATAGTATAAATCGTACGAATATTGGAATTCTTTGATATAGAGAACAAAGATCTCTTTCGAAATCTGTTTGGAGAGATCCAAGTAGATCTGCTCCAATCATTCATTTCGTTTCTAGTTGGAAGTGATCATGACGGATTCGGTGGACCAACGATTGGAAGAAGGAGTCGTCTCCATATTCCTTGATCTCCACGAAACATTATGGATCGTGGAAAGGAATGAAGAAAATAACAAAGAGCCGACTATCGGGATCGAACCGATGACCATCGCATTACAAGTGCGATGCTCTAACCTCTGAGCTAAGCAGGCTTATATGAATGGGATATAGCTATATACTCATTGGTATGAGATCCATAAATCTCTTCAGAATCTTAGCAATTCTATCGAATCGGACTCGATAACGCAATCTAGATTACAATGAAACATTGCTTGAACGTGGATCCGTTCGAAGGAAAGGGAGGAAGAAGGATCAATCAATATCGATCGTTTCACTATTCTGAATCGAACCGGAAGGGAGAAGAACATTGCGTGGGAGATGCGGAAAGGATATAATCCTTTTCAGTTATGTTATATTCGAGTGGAAATGGTAAGAAAGAGCATCTCTCCCAATATAGAATGGATATCCAACGAATAACTCTGATGGAAATGAAATAATGGGATTCGATTACAGCATGATCCTGTTCCCCAAGAAGGGGATATGGCGGAATTGGTAGACGCTACGGACTCGATCGAATTGAGCCTTGGTATGGAAACCTACTAAGTGATAGCTTTCAAATCCAGGGAACCCCGGGATATTTCGAATGGGCAATCCTGAGCCAAATCCGGTTTACGGAGACATTATTCTCCCAGGAAGAGAAGGGATAGGTGCAGAGACTCGATGGAAGCTATTCTAACGAATAAAGATCGTTTTACCCAGTACTGTATCTATAGAAAAATCTCTCCATTTACACTTTGGAAGTGGGGTTGGTATATACTACCAAAAAAGATCATGATCAGGACTTGGATTGGATCATTTTATGCATTTCACTATGCATTTCACTATTAGTAAGGTAAGATGCTTGGGTCAATCCCAAGTTGAAGGAATTATTTTACATTAAGTAATCCAATTCTGAACTACCCTAAAGAGGGAGTCGGATGAAGTTTGGGAAGAAATGATCGGACGAGGATAAAGATATAGTCCAATTCTACACGTCAATGCCAACAACAATGCGAATTGCAGTAAGAGGAAAATCCGTCGGCTTTATAGACCGTGAGGGTTCAAGTCCCTCTATTCCCAAAAAAGGGTATAGTTCATTCCCGAATAACTGATTTCTCATTTTTCCAATTTCGTCGATAACTTGTAATTATCACTTTCAAATATTCATTCTTTTCATTCAACCCACCACTTTATGAAGAAATAGAAACAGGAATCTTTTGATCTTATGACAAGTTCGTTCTATGATCAATTCACTTTGTGATATATGATTCATATATATGGACAGGGAATTGTCAATTTTTCAATCGTTAACAGTCCTTCTCATAAATGGTTACTTTCTGATGGAAAATCAGAATCATTTTCAAAACTGTGAAAATCCCTCTTTTTTGGTCCCTTCAGTTGACACAAGTTCAGGTCCTACGTTAGGATGACGCACAGGAAAGAGCCGGGATAGCTCAGTTGGTAGAGCAGAGGACTGAAAATCCTCGTGCCACCAGTTCAAATCTGGTTCCTGGCATGGCATACAGACTCATATCTATCTAAATAGATAGAAATCTATATCCATCTATATAGATGGATATGGATAAATGGATATAGATTGGCATGCATACTCATCCATATCCGTATATAACTAGATCATAATACACAGTTATCCATATGCACATCTATGTATCTATATGTATATGTACGTACATATAGATACACCCCATCATAATAGATCGATGAATCAATATGTTCCGTTCTCCTCTTTGTTCATATTGTCTTTACTCATTCTAATTGAATCTCGGTACTCTGTACGTATCTATAAATTGGTTCGAGAACTCAGAATTATGGGAAAGTTCGACAGTCGAAGTAGATAAAATCTATTACCAATTGGAACTAGTACGGGTAAAATAGGATTCTTCTTCTCCCTCTCGTACATGATGTATGCGTGATACATAGTTTATGATGCATAAACGAAAGATTTGGATTCATTAATTCATCCCGAATAGGTATCTTTCAGATCCAATAAGATGGAATAATGTGAATGGATAAGGATTCTATTACGGTACTAACAGGAGTCTATTTCTCCTATTCCATCTGAAATGTGAGATATTCCTCAAATTGAAGATCTCTAATTGCAAAAGTGAAGATTGTTTACTTCTATCCCATTCAATGAGCATCTTGTATCTCATAGAAATGAGGTGCAATATAATCTTTGCGTAAAGGCCAACCAATCCAACTCTCAGGCATCAATATACGTTTCAAACGTGGATGACTTTCATGGAGGATTCCCAACATATCATAAGATTCCCGTTCCTGAAAATCAGCACTTTTCCAAATACGGAAAACAGACGGGATTCTGGGATCTTTCCTCGGGACAAAAACTTTTATACATACCTCTTCGGGTTGATCCGCATTATCCTGTATTTTCGTAAGATGATATACACTAGCCAACGATCCCCCTGGCGCTACATCATAGGCACACTGAGAACGGAGATAATTGAAACCATAAACATATAAAGCGACAGCTATAGAGGCCCAATCTTCATATTTGATCTGTAAAATTTCTATGCCTTGGTAATCAAAACCCAGAGGTCTATGAGCTAACTTATGCTTGGCTAGCCAAGCGGATAATCTACCCTGCATTTTATTAGTATTTATTGCAGAAGTATCCATATAAGTATTTGACATTTCCAATGGAATTTTTGAAAATTAATTTCCTGTTCGTTATTCTCCACTAACGATTCCTCATTCCTCGATTCTTGGAAGGATACCGAACTCTCGTATTTTCCAAATGTTCCGGAGGGTATCTTGAAAGTAGATCCGAATCGAGGTTCAGAAGATTGATGGAGTAACTTCTGATCATAGTTCCCAGTATGAATACTATGCCCGACACAAAACCTATGATTTCTAGCGAAATATCTCTTCACTTGTTGGGGCTCGGTCCTATCTTCATATATTTCTCGAGCTATCTTCTCACGAAGTTTTGTTATAGCATCTATAATAACCTCTGGTTTAGGTGGGCAACCCGGCAAATAGACATCTACGGGAATTAACTTATCCACTCCACGAACGGTACTATAAGAATCTGTACTGAACATTCCTCCTGTAATAGTACATGCTCCCATAGCAATTACATATCTCGGTTCGGGCATTTGTTCATATAATCTCACTAAAGAAGGAGCCATTTTCATGGTCACAGTGCCAGCTGTTATGATGAGGTCGGCTTGTCTAGGACTAGATCTTGGTACCAGACCGTAACGATCAAAGTCGAATCGCGAACCTATTAATGAAGCAAATTCGATGGAACAACAACTAGTACCATAAAGGAGTGGCCATAAACTGGTGAGTCTGGCCCAATTTGACATATCATTCGGGGTGGTTGAAATAACTGAATTTGGAGTTGTTCGATTAGGTAAAGGTGACTCTATAGGATTCCTCATTGGCTTTATGAAATTTTCCACTTCCTCTCTACCACCCAAATACCCGGAAGCTGAGACCATTCCAATGCTCCTTTTCGCCATGCATAAACTGGACCAACAATTGAGATAAGCACGAGAATCAAAACTTCTATAAAGGTAGATATACCCAATACATTGAAACTCATAGCCCATGGATAAAGGAAGACTGTTTCAACATCAAAAATAACAAAAACTAGAGCGAACATATAATAACGAATCCGAAATTGGATCCAAGCATCTCCCGTTGGTTCTATACCCGATTCGTAACTAGTGAGCTTCTCCGGTCCTTTACGAATGGGGGCCAAGGCTCTGGAAATTTGGAATGTCAGAATAGGAATAAGGCTAGATATTAGTAAAAAGATCCAAAAAGTATCATATTCGGGAAGTAGAAACATAAATAGACTCCTGTGAAATGGATAAAATGATTCCATCTTCTTCGTCGATTTATTCATCACTCCTCCCCCGAAATACCGAACAGTTGATTCTCATCGATCTACATATTCCTGTTTCGTCCATGGCTTATTCCGAAATTCATTCGATGAAATCCTACTACTATATGTTCTATGTGATATGTAGGGGTATACGTATTTATGTGGGAGAAATCCTCTCGTTTCATTGTGAAACCCCCAGTTTTTCAAAAATGAAAAGTCTGGCTAATCATTCCTTTTTCGTATCAGTCGTTTATATATTTTCATGCACCGCCGAACAGTAACAATAGATTTTTTTCTAGGAATTGATCCTCCAACAACACAGTTTTGCACATTGGTTCACCAGATCCCACATGATTCAAGTTGTAACGGGTCATCAATAGACTCTGGTCTTGTGTGACGTAAGGGAATATCTGGGTATTTATATAGAATCTTGGGATTGATTGTATTTTCTATCTCGATATTCGGATCTTGTCCATCCGAATCGAGTTCTTCTCGTCGGAGGGTTCTTCTTTTTATTGATGCGGGATGCGTCGACAAGTTTGACTTTATCTGTATCTGCTCGTTCTTTCTATATTAAGATTCAGTGAATCCAGAGATTCTATTCAACCTCGAGGAACCTATCCATCCCTTAGAATAAAGGAAGTGCTTATGTATCCAATTTGGATAATTCGGCCTTTTCGGGTCCATCTTACACGATTACTCTTAGGGACAATCAAGTTATTTGTCAGATACTTATGGAGGTGATGGGACAGATGTATCAATTTGGAGGCTCTCGGATCGGATCTATCGACGGAAGTAGTGAGCATCTTACAGTATTGGGAGAAGATGAGGAAGGGGAAATATCAATTGTCAAAGATTTGAAATGAATTCTAAAAGAATTGGAACGCGCGTTGATGCTTCGGTTTGTTGTACGAATGGTTCCAAGAGTATGTTTTCATCGTCCATTCGTAGTATAAAAAAAAGAAAAGGCTCGAGTGACCATAGAAATGGGTGGGTCAAGTTAGAAGGATGAAGCTTCTTCAGAAAGGAACCTGACCAGTATTATGCATTTAACGTATGGACAGATATAGAAGAAATTCCGTTTGATAAATAGAATAGAAACCCGTCTCATGTATTCAAAGAAAATTGGAATAACGGAGTTCGATATCTGTGGATTGATCGGTATCGATCCGTGGAATGTATCAAAAATTCCCCAGTTCGTTATGAGCTCGAACTCATTCCGATATAACATGATCTTAGATATATCGTCTAGTGGAAACTTCCAATGGGGCAGAAGGCTTATTCCGGGCCGCAGTCGCCAGAATTTGATCTCATAGGTGAAAGTTTTGTCCCCAACAGACTTTTTGATTCCAGAGGTCGATAAGTCCGATCATCCGATATCAAATCAACCTCGATCAATAAAAATTGATGATCTGCCCCGTTTCCATGTTTCTATCGATCTTGATAAGTATATGAGAATTGTTGATAGGATCCAAAAGACTCTTTAGGTTAGGACTGGGTCATGGGTACTCTAATAAGGGATATAGGAGTAAAAAAATTGAGTAGAACGTATAGGGCTATACGGGCTCGAACCGTAGACCTTCTCGGTAGAACAGATTGAAGTTCTTATTATCTAAATTCTTTGAACTGTTCCAAGAACCCAACATGCATTTTTATTGCATTGGGCTCTTTCATTAACTGATGGATAGATCGGTTAGTCCACCATTCTTTTCCTTCCAGAAAGATAATAAGATGGTTCCGTTTGCCTCAAGTTTTTCTTTTTCGGAAGCAATCCCAAAGTAATTCAAAAGGTTTCTTTGACGTAGGTCTGCCTTGTTTAGACATAGATTGACTCAAATAGAGCCTCCATCGCCCCAAAAGTGAAATATGAGACTTTGTACACCCCAAAGTTCATAGAGCGAAAAAAAAAGATCTTTTGAGGTCCCCGTATTGCACTCATTATGCCTAGCATTGAGTGAACCTGAGATTTACCATATCAACTAGATACGGAATAAGAATCCGATCGAACTTCATCTTTGTCATGCTATTTTTCCCCCAGATCGATGGAGTAAGACATCAATCTTTCACATAATATCGATTTCGTGTATCGGATGAATCGATAAACTCTCCTGAAAAGCATTGGCGCACGTGTAAACGAGGTGCTCTACCTTGCTGAGCTATAGCCCCTGTCATTCTTAATGATACATTATACTAACCAAAAGGATCACCTTTTGTCAAGGTGGAGATTTCATGATCTAATACATTGCGATAAGTTCGATCCGATTTCTGCCAGGAGCATATTGTTTATAAGTCCAATTCCGTTTAGAATTGCTCGTAGGTCCAACTCTACTTATGATGATAAATGACCCACTTAACTCAGTGGTTAGAGTATCGCTTCCATACGGCGGGAGTCATTGGTTCAAATCCAATAGTAGGTAAAACTTATTAGATACCATTGAGGAATCGATGGCATCTAATAAGTTTTTCTACTATTCAAAAAAAATTGAAATATAGAATCGATTTCCGATGATTCTTTGGAATGGATTAATTAGAGACGGAAGTCGAAGTAGCACTGACAGCCTCTAATCGTGTTCTAGCTCTTTTGAGAGCTACATTAGCCTCAATCGCTTGTCTCTTGCCTTCAGCTCGAGCTAGGTCAGCTTCAGCTATTTGAAAAGCTTCCCGAGCCTCTCGAGGATCGATGTCGATACCTTTCTCTGCATTATTTACCAATACGGTAATTTGATCGTTGCCTATCCTGGCAAAACCGCCCATCAAAGCCATAGTTGACCACTGCCCATTGAGACGTATTTTCATAATTCCTATATCTACAGCTGTAACAAGTGTAGTGTGGTTTGGTAATACGCCAATTTGACCACTATTGGTAGATGAGATGATTTCTTCCACTTCCGAATCCCAAACAACTCGATTAGGAGTCAGTACACGAAGATTTAGGGTCATTTAACTCTCCACTTTGAAGTTCATAGCCTTCGCGGTAGCTTCATCAATGTTACCTACCAAATAAAAAGCCTGTTCGGGGAGACCATCTAATTCTCCAGAAAGGATCATTTTAAAACCTCTAATTGTTTCTACGAGACTGACATATTTGCCCGGGGAACCGGTGAAGACCTCTGCTACGAAAAAGGGTTGTGATAAAAAACGTTCAATTTTTCGTGCTCTTGCTACGGTTAAACGATCTTCTTCTGATAATTCGTCCAGTCCAAGAATAGCTATAATGTCTTGAAGTTCTTTATAACGTTGTGAAGTTTGCTTAACTCCTTGTGCGGTTTCGTAATGTTCCTCGCCCACAATCCAAGGTTGGAGCATAGTCGACGTTGAATCTAAAGGATCTACTGCTGGATAGATACCTTTGGAAGCTAATCCTCTCGATAGTACGGTAGTAGCATCTAAATGTGCAAATGTCGTAGCAGGAGCAGGGTCGGTCAAATCGTCCGCAGGTACATAAACTGCTTGAATGGAGGTTATAGATCCCTCTTTAGTAGAAGTAATTCTCTCTTGCAAAGAACCCATTTCCGTGCTAAGAGTTGGCTGATAACCCACAGCAGAAGGCATTCTACCTAATAAGGCGGATACTTCTGATCCTGCTTGGACAAAGCGGAAGATATTGTCGATAAATAAGAGTACGTCTTGCTCATTGACATCTCGGGAATATTCAGCCATGGTTAAGGCAGTTAAACCAACTCTCATACGAGCTCCTGGTGGTTCATTCATCTGACCATAGACCAGAGCTACTTTTGATTCTGAGATGTTTTGCTCATTAATTACTCCTGATTCTTTCATTTCCACGTAAAGATCATTCCCTTCACGAGTACGTTCCCCTACTCCGCCAAATACAGATACACCTCCATGAGCCTTAGCAATGTTGTTGATTAACTCCATGATGAGTACTGTTTTACCCACTCCAGCTCCCCCGAATAGTCCGATCTTTCCTCCACGTCGATAAGGAGCTAAAAGATCCACCACTTTAATGCCTGTTTCGAAGATTGATAATTTGGTATCCAACTGCGTAAAGGCAGGAGCAGGTCTATGAATAGGGGATGTTGTGCGAGCATCTACAGGACCTAAATTATCGACAGGTTCTCCAAGAACATTGAAAATTCGTCCAAGAGTAGCTCCACCAACTGGAACACTCAGAGGAGCTCCTGTGTCAATCACTTTCATTCCTCTCATCAGACCATCTGTAGCATTCATAGCTACAGCTCTAACTCTATTATTTCCTAATAATTGTTGTACCTCACAAGTAACATGAATTTCCTGACCAGCTGTATCTTGACCCTTCACTATCAAAGAATTGAAAATATTAGGCATATTGCCCGGGGGAAAAGTTACATCCAGTACCGGGCCAATGATTTGAGCAATACGTCCCACATTCTTTTCCACAAGTGTGGAAACTCCAAGAGCAATAAGATTGGTTCTCATAAAAAAAAATAGGAGATCTGTTCGAATTGTTCGCTAATCCTACCAAAAATGTTCGGTATCGAGTCGATCGGTCAATGATGAGTAAGAGTTACCACCTCAATTTACTTAGTAATATTCGACTTTTTGAGTCCAACTTCTATTTTGAATAGAAAGTAGATGGATAAAGATCATGAGAAAGTCTTCGATTTGCCTATCACTATGAACATTTCACGTTAGATTGTGTCCAGATCTTCTATGAAATGTGGAACTTTAACCCTCTTCATGCATGATCTTTCTCTCATTGGTCACTGTCTCTTCTTTTCATACGCACATCTATTTTCTTTCTCTTCGTCCCCCATATATCGATCTATTTTGACATATAGAATTCAAACATAAATCGATTATAGTCAGAAGTAGGTTCGGTTCTTGAAATTCATTAACTAGTTTAACAGCTGAAAGGTCCTCGGGTCAATGCATGGAATAACTTGAAGAGCAAAAATTGGGTTGCGTCATACATAAAGAACATTATACAATGATAGTGTATTTAGCAAATCTTATTGTCCAATAACGGACGACTTGAGTGTTTCGTAGTAGATTCCTGCGAAAGATCTCTTTCACGTTCGATCCATGTCGAGCAGACCTCGTCCTTGCAAGAGTTATTAATCGATGAGTCGTAGGGAGGGACTTATGTCACCAAAAACAGAGACTAAAGCAAGTGTCGGATTTAAAGCTGGTGTTAAAGATTACAGATTGACTTATTATACTCCTGAATATCAAACCAAAGATACTGATATCTTGGCAGCATTCCGAGTAACTCCTCAACCTGGAGTGCCACCTGAGGAAGCGGGAGCTGCAGTAGCTGCCGAATCTTCCACTGGTACATGGACCACTGTTTGGACCGATGGACTTACCAGTCTTGATCGTTACAAGGGAAGATGCTATGACATCGAGCCCGTTCCTGGGGAGGAAAATCAATTTATTGCCTATGTAGCTTACCCTTTGGATCTTTTCGAGGAAGGTTCTGTTACTAACCTGTTCACTTCCATTGTAGGGAATGTATTTGGATTCAAAGCCCTACGAGCTCTACGTCTGGAAGATCTGCGAATTCCTCCTGCTTATTCCAAAACTTTCCAGGGTCCACCTCATGGTATCCAAGTTGAAAGGGATAAATTGAATAAATATGGCCGTCCCCTATTGGGATGTACTATCAAGCCAAAATTGGGTTTATCTGCCAAAAATTATGGTAGAGCAGTTTACGAATGTCTTCGTGGTGGACTTGATTTTACTAAAGATGATGAGAACGTAAATTCCCAACCATTCATGCGCTGGAGAGATCGTTTCTTGTTTTGTGCAGAAGCAATTTATAAAGCTCAGACCGAGACGGGTGAAATTAAGGGACATTACTTGAATGCTACTGCAGGTACATGCGAAGAAATGATGAAAAGGGCAGTATTTGCCAGAGAATTGGGAGTTCCTATCGTCATGCATGACTATCTGACGGGAGGTTTTACTGCAAATACTAGCTTGGCTCATTATTGCCGAGACAATGGCCTACTTCTTCACATTCACCGCGCAATGCATGCAGTTATTGACAGACAAAGAAATCATGGTATGCATTTCCGTGTACTAGCTAAAGCATTGCGTATGTCTGGTGGAGATCATATTCACGCCGGTACTGTAGTAGGTAAACTTGAAGGAGAACGAGAAGTCACTCTGGGTTTTGTTGATCTACTGCGTGATGATTTTATTGAAAAAGACCGAAGTCGTGGTATTTATTTCACTCAAGATTGGGTATCTATGCCAGGTGTTCTGCCCGTAGCTTCAGGGGGTATTCACGTCTGGCATATGCCTGCTCTGACCGAGATCTTTGGGGATGATTCTGTACTACAGTTTGGTGGGGGAACTTTGGGACACCCTTGGGGAAATGCACCTGGTGCAGTAGCTAATCGGGTCGCCCTAGAAGCTTGTGTACAAGCTCGTAATGAAGGACGTGATCTTGCTCGTGAAGGTAATGAAGTGATCCGTGAAGCTAGTAAATGGAGTCCCGAACTAGCCGCTGCTTGTGAAGTATGGAAGGAGATCAAATTTGAATTTGATACGGTTGATGTCTTGTAATCTAGTGACTTTCGCCTGTTCGTTCTCCTAATCTAACTCGGCCCAATCTTTTACTATAAAGATTGAGCCGAATCGGAAATGGAGATCTAGATATATACATAGATCCATATCTATTTACATATATGTAAATATATCAATATGTGCATACCTATATGCATAAATCAATATCTTCTTCCCTTTTTCTTTCCAAGATGAAATGGCTCAAAGTTTATGAAAATGTTGTTGGGTCAAGAACGAATCCTATTCATCCCCGAAATAGATCTTATGGATTCTTCGATGGGTTGGTAGCTCAGTGGATCAGAGCCCATGGTTCCGGACCATGAAGTCAAGGGTTCAAATCCCTTCTAGCCCATTTTTTACATTGTCCCCTTCATCGCATCCCGTGTTGAGACATAGACCTTTTCTACGAAGATTCCATAGGTTCTATAGAGAGGAAAAACGGATCATGTCGTACGATCTTTCCCTTTCGTATGAAGATTCCTCTTTCTTACGGTACGAGGGATAATCTTTCTTGATAACCGAATCAAAGGGTCTATCATAATTCCGGATCGATGCTCCGGATTCCTAATGATGGGAATGATTCATCCCACTACTTCTTCGTCATTCGGGAATGATCCATAAGAATTGGATCTATACAGTCCCTTCTCTTCCTAGAAAATAAAATTGCAAAGTAATGAGAGATCTCCTTCCTCTTCTGTATACTCATATATAGGGGGAACTCTATGTCCTTGAAAGAGTGGTTTGAAGAAAGGCGTAAAATAAGTGGATTAATCGAAGATCTGATCGGAAAGGCTAGTAAAGACTATATCGTCAATGAGATGGACAAGAAAAAGAATCTAAAGGTTGATTCCAATAACAGATTATGGGTTCAATGCGATAATCGTGAGAACTTGCTCTATATTAAATATTTGAGACAGAATAAGAGTGTTTGTGAAGGATGTGGATATCATTTGCAAATGAGTAGTTCGGATAGAATCGAACTTTTAATTGATCATGGCACTCGGCATCCTATGGATGAGGACATGGCCGCCCTGGATCTTATTCAATTTCATTCTGAAGATGAACTCCATATAGATCGTATCACTTTCTATCAAATAAGGACAGGTTTAACTGATGCTATTCAAACAGGCATAGGTCGGCTAAATGGTATTCCCATCGCAATTGGAGTTATGGATTTTAAGTTCATGGGAGGTAGTATGGGCTCCGTAGTAGGTGAGAAAATGACCCGTCCGATCGAGCACGCTACCAAGGAATCTCTTCCATTAATTACGGTTTGTGCTTCTGGAGGAGCACGCATGCAAGAAGGAAGTTTCAGTTTAATGCAAATGGCTAAAATATCTTCTGCGTTGTACATTCATCAATTGGAGAAGAATTTGTTATACGTATCGATCCTTACATATCCCACAACCGGTGGAGTGACTGCTAGTTTTGGTATGTTGGGAGATATCATCATCGCTGAACCTAAAGCGTACATTGCATTTGCCGGTAAAAGAGTAATCGAACAGACATTAGGTCAGAAAGTACCTGACGGTTCGCAAGTGGCTGAACATTTATTTGATCATGGTTTATTTGATCTGATCGTTCCGCGTAGTCTTTTAAAAGGTGTTCTGAGTGAGCTACTTCAACTTTATGGTTCAATTCATTGTAAAAAAGAACGAACATTCAGTTTAGTTTCTTATAACAAACAAAAATGAGAAAATGGAGCTTCTCGTGACGAAAGTGACAGTGATACAGTTTCCTCTCGCAGCGAAAGGCGGAATAATTCCTTCCAGGGAATTGTTTCTCGCCCTTTCTTCTAAACCAATTCTTGATCCCATTATTCACTAACCATCGAGATAATAGCGAATTTTGCGCTCTCCAAAATCGGGAAAAACTTAGGATCCACGTTCTTGTTACTATTTGATCAAGTGTTATAATATACACAAGTGTTGTAATATACCAGTATACATTTACTGAGTCCTAATACCGAAAATCCTCATTCATTATTGACTCCGGATCTTATAAAAAAGAATATGAATAAGAAGAATATTTCGGATTCGACGTAAGAGGATTTTTCGGACACTCGTGGAAATATTTGACGGAAGAAGGAACAAGATTCTCGCGCATGTATCTGATGAATAAGGATAAATAGGTCCACCTATTTGGCCCTATCACCCATTTGATTCTATAATCATTCCTTGTAGTAGAGATCAATATTTCATTGAGGTACTCGTTTTATGACAGATCCCAACTTACCTTCTATTTTTGTGCCTTTAGCGGGCTTATTATTTCCGGCAATTGCAATGGCTTTTTTGTATTTCTATGTTCAAAAGAAAAAGATTGTATAAATCCGATTGGATCAGGTCTCATAAATGGATTTGAATCTTTCAATTGTGGAACAAATAGGATATCTACACCTATTTAAGATGATATAACATAGGACTAATCCTTTTCCGGACACGAACAAAATAGAGATAGATATCTACATATATCCATATCTATCCATATATGTATAGATATGGATGTACCATTATATATATATATATATTCATCTTATATGTTATGTACGCATGTACGAATGGATAGATATTTCTTAATCTATTTATATATATATATATGTGGATATGGAGATGGTATTTCCATCACACTGACCCGATAAGGTGTTGTTTCTACAATTGATGAGTTAAGGACTAATTGACCATAAAATGGAGAAAAAAAAAGGAAAATAAAAAAAAAGATTTTGAACTGATCCATATCATCGACTGATATTGATATAGCTAGTTCATAGAAGTTATAGCTAGTTGATAAAAGTTACTTCGGAAGCCGAAGAAACAAATTTTTGGCCATTCCCTCAACTTTAATAGGACGAAATTGAAGAAAATTTGTTATGAATTGGCGATCCGAATGGCTCTGGATAGAACCTATAACAGGGTCTCGAAAAACAAGTAATTTTTGCTGGGCCCGTATTCTTTTTTTTGGTTCACTAGGATTTCTCTTGGTCGGAATTTCGAGTTATCTTGGTAGGAATCTTATACCCCTATTGTGGTCTCAACAAATCCTTTTTGTTCCACAAGGAATTGTAATGTGTTTTTATGGTATTGCAGGTCCGTTCATCAGCTCTTATTTGTGGTGTACAATTTCGTGGGATGTGGGTAGTGGTTACAATAAGTTTGATGAGAAAGAAGGAATCGTATGTCTCTTTCGTTGGGGATTTCCCGGAGGAAATCGTCGTATTTTTCTCCGATTTTTGATAAAGGATATCCAGGCGATCAAAATGGAAGTTCAAGGAGGTATTTATCCCCGGCGTGTTCTTTATATGGAAATAAAAGGCCAGCAATACATTCCCTTAACTCGTACTGATGATAATTTGACCCCACGGGAAATGGAGCAAAAAGCTGCTGAATTAGCCCGTTTCTTGCGTGTATCGATTGAAGGATTTTGAAATGAACCAAGGAATGGATGTTCTTTAGTTATTCCTCGACATCCGAATAGATAGATCTATCTATACCAGAGAGAGAAGTTTCGATAGAACTGGAATTTGTTCGGGGGAAATCTCATGCAGTTTCTTCCCACAAAGGAGTACATCAGACTGGTGCAAATTCCTACGGCGGGTTCCCAAATACTCCATACGTTCTTTAGAGAGGGTTTATAGAGCCAGTAGATGGATACGACGTATCAGGGGGGAACAATTACTAGATATAGCGTTCTCCCCAAAACAAAAGGTTTTTGGCAAACTCCAATTCCATATATGCGTACGTAATTTGATCATTTCATATTTGTAATATATTGGAACCTCTTGGAGCGCATAATTGGCATTTTTTGAATCAATTTATTGAATATGGATCCTATCCCGTAAGTATCTTTTGCCAATCAACACTCGTCCCTTTCATTTTTTCTTCTTTTTTTCATGTCGACCAAACAGCTCGATTTTTTATCACTATCAAATTCTTATATGATTTAGTCATATATTCCGAATATTCCCTTTACATTCTCAATCTTGTTCAGGAGCATTTGACCAATACCTTTGAGGATAACTGGGAAAAGATTCGGAAAGGATTGGAATGATCTTCGGAATCAGATTTATGTTATTTCAAGTGATTTTTCCGGGAAATGGTCGGATAAGATAGAACGAATGAATAGAAAATGAGTCCGGATCGAAGCGATCTTCAATGATTCAGATAGCTGGGAACGATCTTCTTCTTTTTTCTCCTTTTCATTCGGAACAAGCCGTCCCTCATCCGAAGGATATTCTTTCTCAGGGTCGAACAATTGCGCAATAGATAATCAATTTATAGGTCCCATACCTCGTTCTATAACTCGTACTTTATCCAGATTTCGGACAGAGCTGACGAGTGAATCAAGTCCGTTAGTGATTCACGAATTGAAAGTGGCCAAATATAAAGTATCAGCTTCCCTACAATATCTCGCATTTTTAGTATTCCTGCCCTGGGGGATCTCGATTTCATTCCAGGAAGGTTTGGGACCTTGGGTTACGAATTGGTGGAATACTGGTCAGTCAAAAATTTTTTTTTCTTATCTTCAAGAGGAAAATGCCCTAGAAAGATTCGGAGAGATAGAAGAACTATTCCTATTGGAAAGAATGGTGGAAGATTCTTCGGAAACACATTCACAAGATCTTCGTATAGAGATTCACAGAAAAACAATCCAATTAGTGAAAATGTACAATAAAGATTGTATCCAGATCATCTCGCATTTATTGACAAATATGATATGTTTCGCTATTTCAAGTGCTTATTTCATTATGAGTAAGAAAAAACTTACCGTTCTCAATTCTTGGATCCAAGAATTATTCTATAGCCTGAGCGATACGATGAAAGCTTTTTCTATTATTTCAGTCACCGATCTATGTATTGGGTTTCATTCGACTCATGGTTGGGAACTGATGATCGATTCGATCTCTGAAAATTATGGATTTGTCCATAACGAACAAATAATATCTGGTCTTGTTCCAACTTTTCCAGTCATCTCAGATACGATTTTCAAATATTGGATCTTCCGTCATTTCAATCGTATATCCCCTCCACTTGTAGTAATTTATCATTCGATGAATGAATAAATGATCGGTTGTTCTATCCGACAACGATTGAGTGGGAATATGCTTCTCGTACGGAAACTAGCTATTCAAAATATTCCTTTCCCTCTTTCTCTTCCTTTTCCTCCTCTCTCTCTCTCTCTCAGTGGGATACTTCTGATTTCTTACCTTTAGGGTTAATATAATAGAAGAATCGTGGACAGGTAACTGTGATAGTTACCTACCTCCATTTATTGTAAAAAGATTTGGAACTAATAATTAAACCATGCAAAATAGAAATATTTATGACTGGGTAAAAAAGTGGATGACTCGATCAATTTCCATCTTGATCATGATACATATAATAACTCGGACATCTATTTCGAATGCATATCCCATTTTTGCACAGCAGGGTTATGAAAATCCCCGAGAAGCAACCGGGCGTATTGTATGTGCCAATTGTCACTTGGCTAAAAAGCCTGTGGATATCGAGGTTCCACAGTCCGTGCTTCCCGATACCGTATTTGAAGCAGTTGTTAAAATCCCCTGCGATATGCAAATGAAACAAGTTATTGCTAACGGTAAAAAAGGGACTTTGAATGTAGGAGCTGTTCCAATTTTACCTGAGGGCTTTGAATTAGCCCCCCCCGATCGTATTTCTCCTAAGATTAAGGAAAAGATAGGTAATCTTTATTTTCAGAACTATCGCCCCAATCAAAAAAATATTCTTGTAATAGGTCCTGTTCCTAGTAAAAAATATAGTGAAATTGTGTTTCCCATCCTTTCACCGAATCCTGCTACTAATAAAGAAGCTCACTTCCTTAAATATCCCATCTATGTGGGTGGTAATAGAGGAAGAGGACAAATTTATCCCGACGGGAGCAAGAGCAACAATACAGTCTATAATGCTTCAGCAACAGGTAGAGTAAGCAAAATCCTACGTAAAGAAAAGGGTGGATATGAAATCACTATTGAGAATACATCAGATGGTCATCAAGTGGTCGATATTGTACCTCCGGGACCGGAACTTCTCGTTTCAGAAGGCGAATTCATCAAGGTTGATCAGCCGCTAACGAATAATCCTAATGTAGGTGGATTTGGCCAGGGAGATGCAGAAATAGTACTTCAAGATCCATTACGTGTTCAAGGTCTTTTATTCTTCCTGGCATCTGTTATTTTGGCACAGGTATTTCTGGTCCTTAAAAAGAAACAATTTGAGAAGGTTCAATTGGTCGAGATGAATCTTTAGACTCATCGATTTTCGAACATGAAGTTGACTGAAAGGTTCAAATCTATGTCTCATTGATGACTGATGCAATCGTATACAATTGAGGTGATAAGGTTATGCCCCTCCGGAGATGGAGAACCTTTCACCATCCCTTTCCCTTTGTTCAAATAGATAAGTCATTCTTATGGATATCTATCACAAATATGTGCATCTCAAAGAAAGAGTGACTCAATAAGCGCTGGAACAGATCAATTTGCCGAACGGTCCTCTATTCATATGCTACATCGTATAGACCATATACGTGCCATATAGTCTTTTCATTCATCTAGCATATCCAGGAGGAATGATCCGAAATATATTGAAGAGGAGAAGAAAAGAGAAAGAAAAGGACTAAGCAATCTTAGGAAAGATTCCTATTTTCCCTGATCTTCTTTCTCATCCTATTCCTTGAAAAGATCAAAATCGATTTTCCGTTTTCTCGTTGAGGTAATAGGAACTTCTTATTTCTTCGATCTCTTTCGTAAAATATCAAGTCTTCCGCACGTTCTACTGAGAACCTTTCTACAAAAAACCTTTCGAGTTCATGAAGAAAGGCGGACGAGTGGAAGAGGCGATTTCGCCCCATTGAGCAGATGGGACCTATCTAGCAAACTTATGAAAAAGGCTCGTTCCAAATAAAGAGGTAGAAAGTGTTATTTCCGGCTTGGACCATAGAAACTTAAACTCTATATCCTACATCCGCATATTCGCACTATCATAGTTCGAACTTTGATAGGAATGATTCGCAGAATTTATTATTAGGAAAATGAACAAATATTGAGTAATGTGTATTACGCAGGACAATCCATTTCTTAGTCGTTCTTCCTTCGGAGGAACATATATGATAGATGGATCAATTGATCCAATTCTTTGATAATACGTATCAGAAGCGGAGGAGTGATGGTTCATCGCTTTACTAGAAGGCATTGGAGTAGACGAGAGAATCGTGAAATTGATACAAATCTACCAATTCATATAGGAGTCAATCTCGAAAAGAGATTTCAATAATACCTTACCCTTTCTTGAACTCGAAGAAGGGTAAGGTATTATTAAGTTTTCACTTTCGCATGTGTAGTATTCCTCATATATGTTCAGTTCATTTCATTACTATAGGGATGACCCTAATCCAGAATATGAACCGTAGAAAAAGATACCCATTAAACCAATCACAAGAGTACCAGTTACAGTACTTATCAGCCAAAGAGGGATCCTTCCAGTGGTATCGGCCATTTCTCTTACTCCCTTTCACATTGAATTGAGTGGTCATGCCCAAGACATAAACAGTCATAGAGAATTATGAGTATTAGATCTCTCCGGACAAGGTAGGGAGATTCTCATTGCTTCTAATTGAAAGAGTAATTAGAGAATAAAACGGCAAGTACAAAAATGAGTAACAACCCCCAGTAGAGGCTGGTACGATTCAATTCAACATTCTGTTCGTTCGGGTTTGATTGTGTCATAGTTCCGTTATTTAGATCAAGTTTATCGTTGGATGAACTGCATTGCTGATATTGATCCCAAGAAAGAAACTGTAGGTACAGCTAGTCCGTGAACGGCCAACCATCTAACTGTAAAAATTGGATAGGTTCTATCTATAGTCATCTAAAAAGATCTAGTAAATTCGTCGAGTTGTTCTAACGGATCGAAACGGCCAGTTATTAATGGAACCTCCTGTCGGCTATCTGTGAAATACTCGTTCGGCCGAGGGCTCCCGAACACATCATAAGCCAAACCTGTGCTGACAAATAACCAACCTGCAATGAATAGGGAAGGTATAGTAATGCTATGGATAACCCAGTATCGAATACTGGTAATAATGTCAGCAAAGGAGCGTTCTCCCGTATTCCCAGACATGCTTAGCTCCGTATATTCTTGTACAGTCAAGGGGGAATTGATCCCATAAAAGATAGAGATCAGGAAATGGGAAACTACTGATATCTTCTCCAATCATTGTTGGATTGTCAATTTTATACCAAGAGTATATTTGAAGTATACTGGACCAGTATAGCTAGCCTTCTTCTGACACAGCAATACAATTTGAATGAAGATCAAGAAGTAACGAGATAGACTCATTAAGTAACGAGATAGACTCATTCCATCCCGTTCCTCTCAGTTATTCCAGCTCTGTTTGGTCGACTCAATCAATCTTTTTTCTATTTCATTTCTCCCTACTGGGCAAAAAGGAGAGAATCTCGTATGTATCAGGATAGATCCGGACGCAGAGAACTCCATATCAATATTGGAACAACCGGGCACGTAGATCATAAGGAAACCCTTTTAACAGTAACTGCTGTCACGGCTTTAGCTGCTATAGGCAGACGTATAGCTAAGATAAGATTGATGTCGCTCCAAAATGAAGAGCAAGGGGCACGACTATAAATACAACTCATTCGGAATAGGATACTTTCTACTTCTCTTTCCCATTCCGACATTATGTCCGTGTAGATTATCCTAGTCATTCGGATTGCATAAAAAGCGGATCATCGGTGCTACACAAATGTATGGTGCTCTTCCGATAGTCTTGGGAGCAAGTGGAGTTATGCCATAAATTCGAGAGCTTATTAACATAGTACTTCAGCTGAACTTACTCATCCCGTAGTATTACCGGATAAAGAGAACCAAGTGGAGGGTGAAATCTTATTGAACTTGATCGAATTGATAGGTATGTGAAATTCCGAGCTATTCCTACTTCCTGGGAGATGGAATTCCCGCAGTACTGGGTTCTGCATTACTGGTTTTAATCATTCATATTGAAAAACCCGATTTATCCAGAGATGCGGATGAGTGAATTGATGAGATCTAGGAATGAATGGATGAAGTGGATATTCATATTTCTACATCTAAACGTGAAATTGAGAAAACTTTTTATACGGCTGCAGAAGAGGTTTTTTCTGTTCCAATCTTTGGAACTATAGCTACCGGTCGTGTAGTAGGAGGAACTATTCGAACGGGAGGAACAGTAGAAATAGTTGGATCGAGAGAGACTCGTGGTACAACTATCATAGGTTCGAAGATCTCCGAAAAGACTCTCGACCAAATATTTGCTGGAGATACTGTAGAAATTTGCATTTCGTAATATGCAGGAACAGGATGTGGAACGTGGAATGGTAATTGCTGGGCATGGGACCTGAAATCTTATGCTTGATTTGGAGCACAAGTTCATATCTTTTGGGAAGGAGGGGGTGGATGGCATCTCCGCTTTCGGATATCGTCTTCACTTCAATTTTCCATTCGTACTACTGAAGTAACGGGTACGATCGAGGCATTACCTGGTTTCTATGGTGGAGAAATAGGAGGGATAATGCCAGGTTATCCAATCGGAATGATTGTCGAACTCGTCTACCCCACAGCTATTCAAAGAAAATTCTGTCCCACAATTCGTGGAGGAGGTCACACAGTTGGTATTGGTGTTATTTATGGGTTGCTCGATGAATTTGGGTATTTTCAATTCATTCTCTGAGATAATGAATCGATTTTTATCCTATATTCCCTCTCATCCATGTTCGTTCATAACATTCATAGTGACTTATCAATATAGAATTACGAATTGGTACCAATTTGGACAATTTCTTTTTTTTATTCCCGTCCTATTCCAGGTTACAAAAATGAAAACTTAGGTAATTGCCTCATAAAGATATGTATCGAACGTATTCCATTAAGTATTTTCACGCCTACTATAACTAGTTATTTCGGTTTTCTATTGGCTTCTTTCATTTCAACCTTAGCCTTATTTATTGGTTTGAGCAGGATACGACTTATTCAAAATGAAGAAAAAGTAATAAAAAGGAAAACCTTTCGGTTCGTTTTAGATTCCGATGATTTTGTTATTTCTCTCAATGCCAATTCAGAATCATTGGAATTCATAGCGAATTTGGGGTACTATCCGGTGTAGATATCAACTCTATTTATTCCTTTGAATTGAAATGATTGAAGCTTTGCCATCCGGAATTGTGTTAGGTCTAATTCCTATCACTTTGGCCGGATTATTCGTAACTGCGTATTTACAATACCGACGTGGTGATCAATTGGATATTTGATTGAGGAACATCCTTCTTCATTGACCTCCTACTTATTCTGGGAGGTCGGATTCCATCAATCGTTCCAGTTGGAGTTATTGATGATCCATCAATCCAATTTGATCCAATAGGAACAGAATCACGCTCTGTAGGATTTGAACCTACGACATCAGGTTTTGGAGACCTACGTTCTACCGAACTGAACTAAGAGCGCTTTTTTAGAAAAAGATTCAAAGAGAAATAGAAACAGGTCTCTCGTATTCCTAAAATTTTGCATGTGGTATTATTCAATAACTAAGAGTTGATGCTCTATTCGAATCGATCTCAATTGATCTATCGTTCTTCTCTAATTATTTCCTTCTATAGGGAAGGAAATAGGTAGGGATGACAGGATTTGAACCCGCGACATTTTGTACCCAAAACAAACGCGCTACCAAACTGCGCTACATCCCTTTTTCTTATTGGATAATGTTATTTTATATGATTCGAATTTCGTTTCCCACATTTCTCTACTTTCATTCTTCTTCGGTATTGTAAATAGACTATGTACAAATCAAATCTATCATCTAGAAGGATGACTATTCATTCGCAATATTTGGTGATGGAACATCTTTTTTCTATTCCATAAATAGGAGCATCTCATATCCCGGATCATTGTACATATCTCTTTCAGTTCCGAGTTCCCCGTACAAGTACAAATGATTCATAACTGCAGATGTAGTTAACTATATCATACACGTACCCTAATCGATAAGGAGAACTTACAATGCGAGATATAAAGATATATCTTTCCGTGGCACCTGTGCTAGCTACTTTATGGTTCGGGTCTTTAGCCGGTCTATTGATAGAGATCAATCGTTTTTTCCCGGATGCTCTGGCTTCTCCCTTCTCCTCATTCTAGTTATCCTCCGAAGGGATAAGCAAAATTATGCCAGATCACTTCTTCTCTTTTCTTCTTGAGAAAATCAAATAAGTGAATCCAGCTCCAAAGAGATCAGAGTTATAGAGTGGAACGGGGGTGAAATAGGAATCTAGGTCTAAAAACCCCTTCTGTAAATATCGTAAATACTACTGAAAACTTCGAATTCAATATTTTCTTATTAATGATCTCGTTACGGAAAAAAAGTAATAAAATATTTTCTCATTGAATCTCCGGCTATAAAATTCCATCCCTTTCTCTTTCTTCTCTTTTTCCGGATAAAAAAGCGAAGTAGACCCAATATCCAGAGTCAGTTTATGGCCAAGGGTGGAGATGTAAGAGTAACAATTACCTCGGAATGTACTAGTTGTAACCAGGATAGCGTTGATAAAAAATTCCCGGGTGTTTCTAGATATACTACTAGAAAAAATCGCCGCAATACACCTATTCGATCGGAATTGAAGAAATTTTGTCCCTATTGCTACAAGCATACCATTCACGGAGAGATAAAGAAATAGATTAAACATACTACTCACAGGGATAGGAATCAATCACAGATATCGAAATAAATAGTATTTTACGAGGATCTGGAATGAAATGGTATTTTAGGAATATTTGGAATAAATAGTATTTGAAAGGTCTATGAAACAAACTATGAATCAATCTAAGCGATCTTTTCGTAGACATTTGCCACCGATTAGATCGGGGGATCAGATCGATCATAAAAATATGAGCTTAATTAGTCGATTCGTTAGCGAACAGGGAAAAATATTATCCAGGCGAGTGAATAGATTGACCTCGAAACAACAACGCCTAATGACTATTGCTATTAAACGAGCTCGTATTCTATCTTCGTTACCTTTTCTTAATAATGACAACCAATTCGATCCCTAGGAACGAACCTACTCCTTGATCGAATCGGAGCTAGAATATCTCTTTGATCAAAATGAAGATCTCAATTAGATTGTCAAAAAAAAAATTGAAAGAATTGAATTCTCGAAAAGGATCTGTTCATTTCCGGTATTTCTTAATTTTTCAATGTCTCTACCTTCCCGGAGGAAATTCTCCGGGAGATTCTGCTCCACCTATTTCATTATTCGATAATCTTGTTCAAGATCGTGGAGAAGCAATTACTATCTAATATAGCTATTTGTGCAAGTATTTTACGATTCGGAAGCAAACGTCTCCTGCATAAATATAGGATGAATCTGTTATAAGAGACTCCATTATCACGGGCTGATGCATTGATACGAGTAATCCACAAACAACGAAGACTTCTCTTTCGCTTACCTCTATCACGGTGAGCGGAAACTAAAGCTCTAATTTTTTGTTGGTTAGCAGTTCGAAAAAGTTTCGAATGAGCCCCTCGGTAACCGGATGCAAATGCAAGAATATTTTTCCGACGTTTCCGAGCTATATATCCACGTCTAACTCTGGTCATTCAAGTTTACTCTCATGAATCACTAATCTATTTTCTATTAGTCATTCCTTCATTTGGTTCATTGAGATCAAACTAATTATTCTGATGTATGAAATCAAGATTCCGATGGCTTCTGCTACTGTAACCTTCCCAACCATAATTCTTTTTGGTCGGACACCTTCTCGGTAAGCGAGGGATGGGACCTCGCACTAATCAAAATCACGGGTTTCATCGTTTCTATGGTTCTTCCTCTAACGGTGAGGTCCTCCCTATACGCCGGAGCCTTTTTATTGATTCAATTCTTTCTTAAATACGAGATGAGGATGTTATTGGTAACTTGTATGGTTTGCCATCTCTAGCTCTACCCCAAATTCTCAAGTAATAAGTCCTCCCACTATAAGATTTCTCCATACAGTGACGACATGTAATTATGGGGGTTGGCTAGGTAGCTGACCTTGTCGGTCCGTTCCTGCGGCAATATGAGCATAATATTGATGCTTCTTCAATTTGCATTATTTTCCTCGCTCAATGGATTGATGACCGTTTGCTACCAATGAGGAATTGCTTTTCACCCCACATCAAGGTGATTGGATTTGCACCAACGGAAACCATAAATTTCATCCCCAATAGGGGTAGATGATAGATCTGTACTTCGTTGCAGTAGGAGAGTCATTATGCTACAAGAATCTCTCAGTCTTTTGAAGCTTCTGATCCGAACGAGTCGCACATACACCCTAGTACAGACTCCTCTACGCTGAGGACATCCTCGAAGAGCGGGAGATTTTGTCCCATTTTCTATTGGCTGTCTCGCATTTCTAATAAGTTGTTGAATAGTTGGCATTCTGGATCATATGCGAAATTGACTGGTTCAGATTAATCCTAACCATATCGGGTCATCATGAAATGAATCACTTATATCTTCTCTTTCCCCTGGTAAGGGAAAGAAAAGATCAAATTACAGTTCATTGTCAAAATCAATTCACAAGAGATCTTCAGTATTATCTACCGCTACGAGATCAACAATGCCATAGGCTTGGGCTTCTGCCGCTGACATAAAAATATCTCTTTCCATGTCCTCGGAAATGACCCATAAAGGTTTGCCTGTTCTTTGTACATAAACATTCGTAATGCTATCGCGAAGTTTCAATACCTCTTCTGCTTCCATGATACATTCTCCTGCTTGTCCGTCATAATAAGAACTAGCAGGTTGGTGGATCATAACCCTAATAATAGATGATCATTTCCTTGATTTTGGGAAATTTTGAAATGGAAAAGAAAAAAGGAAAATCAAATGAATCAACCGTACAGGCATTTTTTGTGCATACGGCTCCATAATAGATCGAATTCCATTTCGAGTCGGACTGAGAGAAATACAAATGTATCAGACCCGAATATTTGGATGATCTATCTACCATCTCTTCTCCCGGAAGAATCAAAATACTACGATGGTCCCGTTGCTTCATAGATCTCTCTTTCGATTTAGCAATCCCAAAGTTTTCTTCTGATAGCACATGATCAGAATTAGATCTTTTCTATCAATATTTGATGGAGGATCTTGATGTGAGAATAAAAAGGTTTATGACGCTAAAATAGACCTACGATACATAAGATCGAATTGATCGGAAAATTGGTAATCAATTTCGTCTTGTTCTACTATCTCGATACGTAATTCGATTCTGAAAGAACAGAAAAATGATGTTTGTATCGAGCTCGAAGTGCCATGCTATTATTACCTTTTCTTCGGCGAAGGCATAGTCTTTTTACATCGTTTCCTCTTCAATAAAAACTCATTGGCGCTAAGCGTGAGGTAATGCTATACGTTTAGTAATTTCCCCTCCAGTTGAGACAGAAGATCCCATCGAAGCAGCTAACCCCATGCATATTGTATGCACATCTGGTACTACAAATTGCATAGCATCATAAAGAGAGATTCCCGGTATTACTGTTCCACCGGGAGAATTAATATATGTATATATATCTTTATTCTCATCTTCTCCATTCGGATACATCATGATACCAATGAGTTGATTCGCGATCTCGTCATCGACCTGCTGACCCAGAAAAAGTAATCTCTCCCGATGAAGTCGGTTGATTAGGATAGTGAAATAGTCATTCTTCCTTGAGAACCGTACACGCACTTTGAAATGCATACGGCTCAAGCGATTGCGAAAAGTTAGAAATGTATTGATTTCAGACCCATTTCCTTTTTTGCGGTGGAATTGGATCTTAAAAAGTTTCCATATTCGAAGAGCTCTTTTTTTTTTCATAACCATTAGTTCAAGTTCGTCTTCTCCCTAAGAATATCCTTTAAGAATATCCTTAGCGAAACTTTTTGAACTATCTTTGAATTGATGTACCGTTTTATTGAAATCCAATCGTTCTGGTCACAGCGGAATTTTCTTGTTCTCAAATAGGCTGTTTGAAACATCTTTAGGTTTATGCTCTACTCCGGGAAAGCATCTGCCCGAGTTTTATTTGTACATATAGGACAAGTAATCTTACTGTCATTTCTTTCCTTTCGATCCACTCTATGATCTCTGTCAGATATTTTGCATATATCATTCCATTTATTGATAGTTCCAAATCACTCATCAATATGGATTCTAGGTAGAAATTGTACATATATCGCCAATTCGGGATTTTTTTTTTTTAACGGAGCCTTAATACTTCGTTGGTCCGAGCTAACCAAGATTCTTATGATTGATCATCTTTTTTTCTTCTAAATGATCGAATCGCACTTCACGCTATAGATTCTTGATAGTTGGATCAATATCGGATGAAGCAGTAAATATCTCGATCGGGGGAGATAACGGGGAAATTCCGTATAACCTAATATGTCCGACAAGCCGCACTATACGTCGACCCAAACTGCATCTTCCTCTCCAGGGATCCGAAAAGGAACTTTTGGAACACCAATGGGCATTTCTTTCAATAGAATGGAGTGAAGCACTATACTCTAATATGAGAACATAAAGTATAAGAAGAGATAGACTTCTAGGACATGTTCATGACATGAGAATTATATCACATTAAGCCCATCAATTTCGAAGTAAATATTGTTCATGGAATAACGAAAGGATCAGAGAAATAGAGTGTTGTTGTTTTTGTTTTTTTTCTTCTTTCGCAGGTTGTTCGAAGAATGAACAAGCATTTATGTGCCCGATCGATATAAATGGGACCAATCTCCACATTGTGTATTGGTACATATAAATGATAAAATATCTCCGGCTATCTCTGCTATTATGAACAAAATTGCTCCGAAACTTTTCCATCATTAGCAATGACCTCAAAATATGTTCAACTTTGAGATGATCCCGTGAAGGTTTAGCTTCATAGCACGGTCTCCTTTAATGCGAGAAAGTTACATAGTGTCTACTTCTCTCTAATAAAGGGGTATTTCCATGGGTTTACCTTGGTATCGTGTCCATACCGTCGTATTGAATGATCCTGGCCGGTTACTCTCTGTACATATAATGCATACAGCTCTAGTTTCTGGTTGGGCCGGTTCAATGGCTTTGTACGAATTAGCAGTCTTTGATCCATCCGATCCTGTTCTTGATCCAATGTGGAGACAAAGTATGTTCGTTATACCTTTTATGACTCGTTTAGGAATAAAGGATTCGTGGGGTGGGTGGAGTATCACTGGAGAAACTGTAACCAATCCAGGTATTTGGAGTTATGAAGGTGTGGCCGGGGCACATATCGTGTTTTCTGGCTTGTGCTTTTTGGCAGCTATCTGGCATTGGGTATATTGGGATCTAGACATATTCTGCGATGAACGTACGGGAAAACCTTCTCCAGATTTGCCCAAGATCTTTGGAATTCATTTATTCCTATCAGGAGTAGCTTGTTTCGGATTCGGAGCATTTCATGTAACGGGTTTGTATGGTCCTGGAATATGGGTGTCTGATCCTTATGGACTAACTGGGAAAATACAACCTGTAAATCCAGCGTGGGGAGCTGAGGGTTTCGATCCTTTCGTTCCAGGAGGAATAGCTTCTCATCATATTGCAGCAGGTATATTGGGTATATTAGCAGGTCCATTCCATCTTAGTGTTCGTCCTCCCCAACGTTTATACAAAGGATTACGTATGGGCAATATTGAAACTGTCTTATCCAGCAGTATCGCCGCTGTGTTTTTTGCAGCTTTCATTGTCGCTGGAACCATGTGGTATGGCTCCGCAACTACCCCGGTCGAATTATTTGGTCCTACTCGTTACCAGTGGGATCAGGGATACTTCCAACAAGAAATAGATCGACGGGTTCGTGCCGGTCTGGCTGAAAATCGAAGTTTATCGGAAGCTTGGTCCAAAATTCCCGAGAAACTCGCTTTTTATGACTACATTGGTAATAATCCAGCTAAAGGGGGGTTATTCAGAGCGGGTGCGATGGACAATGGAGATGGAATAGCTGTTGGTCGGTTAGGACACCCTATCTTTAAAGATAAAGAAGGACACGAGCTTTTTGTACGTCGTATGCCTACCTTTTTTGAAACATTTCCAGTAGTTCTGGTAGATGAAGAAGGAATTGTGAAAGCCGATGTTCCTTTCAGGAGAGCAGAATCGAAGTATAGTGTTGAACAAGTAGGCGTAACTGTTGAGTTCTATGGGGGTGAACTTGATGGGGTTAGTTTTGGTGATCCCGCCACAGTGAAAAAATATGCTAGACGTGCTCAATTAGGGGAAATTTTTGAATTAGATCGTGCTACTTTGAAATCAGATGGTGTTTTCCGCAGTAGTCCAAGGGGTTGGTTTACTTTTGGACATGCTACATTTGCTCTTCTTTTCTTTTCCGGACACATTTGGCATGGTGCTAGAACCTTGTTCAGAGATGTTTTTGCTGGTATCGACCCGGATTTAGATGCCCAAGTCGAATTTGGAGCATTCCAAAAACTGGGAGATCCAACTACTAAAAGACAAGTGGTATGATATGGCATTGTTCCAATCTCGAATATTGAGAGATTCCACTTCGGTGGAATATTCATTCTCAGAGAGATTCGAAATATTTTTATTCCTTCTTCTCCTCCGGGAAACCATCTTAATTAGTACGGAAGCTATCTCCATAATTGTAAACTACGACCGAATCTATGGAAGCATTGGTTTATACATTCCTGTTGGTATCGACCTTAGGGATAATATTTTTCGCTATTTTCTTCCGAGACCCACCTAAAGTTCCGAATGAAGGGAGGAAATAATTCTCCCTTTCCGGACTCCCACTTCTTTCATCGAAAGAATGACCTTCCCCATATGGGAAGGTCATTCTTTCAACTAGTCTTCGTGTTCCTCGAAAGGATCCCTAAGTTGTTCGGAGGGTTGTCCAAAGGCGGTATACAGAGCGTAACCAGTAAAGCTCACAAGTGAACGAGATATGGAGATGGCGACTAAGGTTGCAGTTTCCATTGCTAGGTAATCCCAAGATCATCGTATATCTACAACATAATAGTATACAAAGTTAGCAGATCTCAACCAATGTAATAAGTTTTATGGCTACACAGACCATTGATGATACTTCCGGATCCGGGCCAAGACGAACTGTTATAGGAAATTTATTAAAACCACTTAATTCAGAATATGGTAAAGTAGCTCCTGGATGGGGAACTACTCCTTTTATGGGTGTTGCAATGGCTCTATTTGCAGTATTCTTATCTATTATCCCGGAGATTTATAATTCTTCCGTTTTATTAGATGGAATTCCCGTGAGTTGGGTCTAGAATAACTAAAAGATCCGCCCGGATTCCCAGCTCTTAAAAAAAAAAGGATTGAGGGATCCAAATAGAACTATTTAATAGTTCCAGTTTCTAGATCATTTCGTTCCGGTAGTTCGATCGTGTAATTATTTCCTCCAAGGATTTTTGGAATGTGCGACTTGCTAAAATCGATCTATATTTCTAGTACAGAAGACCGGTCCGTCATCTTCATAAAGATGGTCTTACCTTGTTGGATATTAATTGAATAATTAGTATCTAGAGCACGAGGTATATGAGATATATTCAGGAAGATTCAAACTATGGTTTGTACCTGCTACTTAGACCTCGTCACCAGGCGCCCAATAATTTGGAAGAGGTCTTCCTGATCAGAAATTGGATGATCTCTCTCCATAATTTTACTGACTTTGATTGAAGAATGAGATACTATCTCATTTCTCTTAGTTAGCATATTCGCCGAATGAGTGATAATCGAAGGGTTATTACCCAGAGGACCTTTTGGGGTTTTGAGGAAATCATCGGGGTATAATCGAAAATAAATCTGAGGTTTAGATTGATCCATCTATTAAGATTTCGACAAGATAATTCCTACCGATTGTTTATACTAGTTCTTCTCCAGGAAATTGATATCACAAATAGGGTAAAAGATCGTTCAAAAGGCCTATAGTGATCTATTTGACATAAAGATGAGCCGACTTGAAATTTTGGCACTGTAAGGTCTTTTTATTGTGAGAGATGTCGGATCATTCCGAATTTTCTTCATTTAGATCCCCAGGGAACGAGCTATCAAGTATCTCGATAGTTTCTAATTGATATATTAGTTCCGATAAATATTTGGGTGTTCTTGCTTAAGCCGTACGAAGGGAAATTATCATGTACGGTTTTCGGAGGGGGAATTTCAAATTACCTATCTCGATAAAGTATACGATTGGTTCGAAGAGCGTCTCGAGATTCAGGCGATTGCGGATGATATAACTAGTAAATATGTTCCTCCTCATGTCAATCTATTTTATTGTCTGGGGGGAGTCACACTGACCTGTTTTTTGGTACAAGTAGCTACTGGTTTTGCTATGACTTTTTACTATCGTCCGACCGTTACAGAAGCTTTCGCCTCTGTTCAATACATAATGATCGAAGTAAACTTTGGTTGGCTAATTCGATCAGTCCATCGATGGTCGGCAAGTATGATGGTTCTAATGATGATCCTGCACGTATTCCGTGTTTATCTCACAGGTGGGTTTAAAAAACCTCGTGAATTAACTTGGGTTACAGGTGTCATTCTGGCTGTACTGACCGTATCTTTCGGTGTAACTGGTTATTCCTTGCCCTGGGATCAAATTGGTTATTGGGCAGTAAAAATTGTGACCGGTGTGCCTGAGGCTATTCCTGTGATAGGATCTCCTTTGGTAGAGTTATTGCGCGGAAGTATTAGTGTGGGTCAATCCACCTTGACTCGTTTTTATAGTTTACACACTTTCGTATTACCCCTTCTTACTGCTGTATTTATGTTAATGCACTTCCTAATGATCCGTAAGCAAGGTATTCCAGGTCCTTTATAGAGGGGAAAGATATATTTTGAATAAGTATTCCTAAAATTTCGTTTTTAGCAACGACAGTAATATCTCATTGCCGTGAATACTTCTTATTGCAAATAAGATAACATGTTCCTCGGATTTTTTTTTTCAATTCTGAAGTATTATTCATCCGATACAAATAGTTGAAGTAAATCCTTATACGGAGAAGATGGATTGTGTGACTTGAACTACTGATTGGATCGGGCCGTGCAGATAGATTCTTCAATCTGCCACATCAAAATTCATAATGAAATGTGTCTCTGTCCCAATTTCCCCTATCATAAATAGGAAGTTCAGAACCTGGGCACAAAGGTATCGGTCGGTTCGTTTCGAGAGAATTCTTTCTATGATCGAATCCTAATTAGGAAGGGCTCCGTGAGATCCAGTAGAATGAAGTAATAATGTGACATAATCAATAATTGGATCATATTACTTTTCCTTCTTTTCTTTATAGTATGAAAATGCATCCATTTCCCTTGCATTCATTCCAATAAGGAATACTATCGGAGTAATAGAAGGGATCTGAGGAAGAGGAAAGGCCGGATCAGTAACAAGTCAATACCTCGTATGTTAAAAAACTTTGGAGGTTTCTTCGTGAGCATAAACATGAATTACAAGGAATAAGATGGTCCAAAAGGCATATCGATCATGATCGAATTTGTAGGCTTACTTGGGTACTGAGCATTTAACCGGAAGAATCAAATTACCCAATAATGGATTCTTTTCTTAGAGATATTCTTAGTTCCTACTACCATGATATGTCCCTCATTGCAGAAATTCATATATATGTGGGATTTTTCCAGTTATTGCTCGAGCCGGATGATGAAAAATTAGCATGTCCGGATCTTTTGGGGGATAGATCCATAAAGATTTACTTATCCCAATAACGAAGAAACCTGACTTAAATGATCCTGTATTAAGAGCTAAATTAGCTAAGGGTATGGGACATAATTCTTATGGAGAACCTGCTTGGCCTAACGATCTTTTATATATTTTTCCAGTAGTAATTTCAGGTACTATTGCATGTACCATAGGTTTAGCGGTTCTAGAACCATCAATGATTGGTGAACCAGCAGATCCATTTGCAACTCCTTCGGAAATATCGCCCGAATGGTATTTTTTCCCCGTATTCCAAATACTTCGTACAGTACCTAATAAATTATTGGGTGTCCTTCTAATGGCCTCAGTACCCGCGGGATTATTGACGGTACCTTTTTCGGAGAATGTTAATCAATTTCAAAATCCATTTCGTCGTCCAGTAGCCACAATAGTATTCTTAATCGGTACTGCAGTAGCCCTTTGGTTAGGTATTGGAGCAGCGTTACCTATCGATGAATCTTTAACTTTAGGTCTTTTCCAAATTGATTTCACTGTCAAATATCGAAAGATTTCAATCTTTCGTTTATATATCTAGGGAGTAGTTGTTTCAAGACAAATTCTCCCTAGATATATCCATCTCGTCACAGATCTCTTTTGAATATTCCATGAAAGAGAGGTTATGTTAAATATTTCAGATGGAGTTATTATCATAACTTCTCGAAAAAATTCGAGGAAGGGGAATAAATGGAAGAAAGAGATGGAACTATGACGAACTAATTATTAATAATTTCTGGTCTTAATGTAAGAAGCATGTTCGATCTTCTCCGAGGAATATGCCTAAGGTGCAATCTACAAATTGATCCATTTTTTGTACCATTACACGATCTATTAGTATTTAATGAAACTGAAACTTCTTCTTGGGTAGATCAATTGCAAAACGTTTCTGTAGAACTTCCAATATTTGTTCGACAGATTGATTCCCAAAGTTTTCGATTCTCGTTGGATCGTCTCGACTGTAATTCAAGAGGTCCGATAATGTATGTATATTGACCCTTTTGAGGCAGTTATAGACCCTGGGAGGTAATTCTGATTGGTCGATAAAGATATGTTTGAATGCAATTTCTTCCTCCATTTTCTCTGTATCAGTCGATATATGGGAAAAGGGGAAGAGAGACATATTATACCCATTCCAATTGTCTATTCCATCGATGTTCTGTTCCTCTGCACGCATAAAAGGAATGAATAAGTCAATCAAATTTCGGGAAGCTTCGTAAAGTGCTTCTCCAGGAGCTAAACTTCCATTCGTCCATATTTCGGAAAAAAGTATTTCTTGCATCTCATTCCCGTTCCCATAGGAATGAATACTATAATTTGCGTTTCGAACAGGCATAGATACAGCATCTGTAGAAAAAATCCCATCCCGAGAATTATTCGGACTCTGTATACGATATCCACGATCTTTTCCGATCTGTGATCTTATATCTGAAGTAATTGATTCTTTAAGGCTAGCTATATGTTGTGTAGTATCAATTATTCTCACAGAAGGTGGTAATATGATATCTTGAGCGGTTACATCTCTGGGTCCAACGCTATAGATAGATGCTTCTCTAATTCCGTACGGATCACTTTGAAGTACAATTCCTCTCAGATTGATTGAAATATCATGTACTGATTCTTCAATCCCCATTATCGCAGAATATTCATGCGTCATATTCTCAAATTTCGCATGTGTGATACATGTTCCTTCTACTTCCCCAAGTAAAGCTCTTCGCATCGCGATGCCTATTGTATTAGCTTGACCTTTCTGAAGCGGAGATAGAGCGAAGCGACCATAATGAAGACGCTTACCGTTTACTCTGGATTCAATGCATTTCCACCGTAGTGTCTGAATGGAGACTGATATTTCATCCCGAATCATACTAAGATTATTTAATTAGATCATTCGATCATTTATTTCTCTTGGAATTTCATTAGATTCTTACACACGTCTCTTTTTGGGAGGTCTACATCCATTATGCGGCATAGGGGTTACATCACGTACAAAACTGAGTAGTATACCACTTCTACGAATGGCTCGTAATGCTGTATCTCTCCCCGGACCAGGACCACTTATCATAACTTCTGCTCGTTCCATACCCTGATCCATTAACGTACGAATAGCACTTTCTGCTGCAGTCTGAGCAGCAAATGGTGTACTTCTCTTTGTGCCTTTAAATCCACAGGCACCAGCAGAAGACCAAGAAACCACTTGTCCCCGTACATCTGTAACAGTAACAATGGTATTGTTAAAACTTGCTTGGATATGAATAACTCCTTTGGGTATTCTACGTTCATTTCTACGCGAACCAATTCTTCTTGTAGGTTTTGACATATTCATCATTTTATATCTATTAGTTCAAAAATATATATATATATATTGATTTTCTCTCAAAAGACATTTTTCATTTTGACATTCGGTTTTTTATGTAGGGAAGGATTACCCTTGTCTCTGCTTATGTCTCGGATTGGAACAAATTACCATAACTCGTCCCCGCCTACGAATTAGTCGACACTTTTCACGAATTTTACGAACAGAAGCACGGATTTTCATGTTTGTAGTCCTTCAATTTGAAATTGATATAATTAATTCTATCACATCTTGTTCTCCGAGGGTTTCTTCAACTAAATATCGATCTTTATCAGATGTTCAAAAGGTGATCCAATCATTTGAAGATTTGTTGCGAAGTCGATAAATTATACGTCCTTTGGTTAAATCATAAGGACTTAATTCGACCCTGACTCTATCTCCTGGTAGTATTCGTATATAATTACGTCGAATCCCCCCCGAAATATAAGTTAAAACCTGGCATCCGTTATCTGAACGAACTCGGAACATACCATTGGGAAGTGATTCAGTAACCGAACCTTCCATATCGATCAAATTTTGTTTGTTCATTCGGGGTAATCTCCCTGAGAAATTGACTAACGCGAATAAGGATGAATGGTATCATCCAACTGACTTTTCCCTTTCATAGAGATATCCTCCAGAAGAAATAGTTCTAGACAAAATTTAGATAAATTACCATACATAGCGGAATATTTCCCCCCCAATTCCTTTTCGTCGAGCCTCTCGATCCGTCATAATTCCTTGAGAAGTAGAAACAATTACGACCCCCATCCCACCCAAAACTTTAGGAACCTCTTGATAATTAGAATAGATCCTCCGACCAGGTTTACTAGTACGTTCCGAAGTGGTTATATATGTATTTCCCTTCCTTCCTCTATATCTTAGAGTTATAATCAAAAGATATTTTCGACCTTCCCGATGTTCTCTAACATCTTCTATAAAACCTTCTCGTAGAAGGATCCTTCCAATGTTTCTGGTGATATTAGTAGCTGGTACCCGAACTGCTCTTTTTTTTACCATGTCAGCGTTTCTTATAGAAGTAATTAGATTGGCGATAGCATCGTTACCCGTTTATAATACTTCGGGAGCCAATGGAACTATTTTTGTGAAATTAAATTGTCTCAATTCTCGAGCAACTGAACCAAAAACTCGAGTTCCTTTCGGATTTCCTTCCTGATCAATGACAACTGCTGCATTGTCATCGGATCGTATTACCATCCCATTGTCACGTTCAAGTTCTTTACAGGTGCGTACAACTACGGCTCTAACTATTTCTGATTCTTTGAGGGGCATATTTGGTATTGCTTCTTTCACTATAGCAATGATAACGTCCCCAATATGAGCGTATTGGCGATTACTAACTCCTAGAACTCGAATACACATTAGTTTTCGGGCTCCGCTGTTGTCCGCCACATTCAAATAAGTTTGAGGTCGAATCATTTCTCCTCCAAAAAGATTGTTCCCTCGGCGGAGAAAATGAAGAAGAATATTTCTGATCTACGAACTAGGAATCTTCTTCTTGCGTCAGAAATATCTCTTTGGTTCTGTATTTATATAGGCGAAGCAGTAACAAATTGAGTATGTATAGGCATTTTGTATGCAGCTATTCGAATAGCTGCTCTAGCTACAGTCTCTGATACTCCGCCTATTTCATAAAGTATTCGACCTGGCCTGACGACAGATACCCAGTATTCGGTAGATCCTTTCCCCGAACCCATACGTGTTTCTGCAGGTCTCATTGTAATAGGTTTGTCGGGATATATACGTACCCATATCTTTCCGCCACGACGGGCATAGCGAGTAATTGCTCGTCGTCCCGCTTCTATTTGTTCAGATGTAATCCAAGCGGGTTCAAGTGCCTGAAGAGCGAATCTACCAAAACAAATACGATTGCCCCGATGAGATATTCCCTTCATTCTTCCCCTATGTTGTTTACGAAATTTTGTTCTTTTGGGGTTGTAGTCGATAATAGTATTTTGATTCTATCTCTACTTCAGAACCGGACATGAAAGTTTCTTCTCATCCGGCTCCTTGTGAAGAATATATGTCAAATTGGACGATCAATGTGTGTATGATGTGTTATATAGGAACAAGTCTATATCTATACATATATAGAATAGGATAGAATATCTTTTGCGGCACAAATCGATTTTTCGTTTCTATCCGACGAAACTGTCCAATAATCATTTCACAGGCGAATATTGACTCTTTCAGTGTTTGTCCCCATGGGGTTTACTTATACTCCCCCGCTGAAATCAATTCATTCTTGGTTTCTTCCGCCATCCCATCCAATGGATGATTAAGATTCCTATAGGATCTTATGCAGTCACAGGTTCCATCGTTCCCATAGCTCACAAATCGATGCCTAGGTCTTCCCCCTGCAATGGAGCTCCTCATTCCATCCGTTACGGAATCAATTGACTCAGTTTCCATTGACTCGAAGCTCTTTTTTTTTTCATAAACTGAATCTATTCAATCCTGAACGAATCGGGATGATTCTTATGCTTCATCACATTGCTTCTTAGAGGGTGATTTATGAACCATACATCATTGGAAAAGGATTTTATTACTTTTTCTCTCCCTTTTTGATTCTCTCGCACCCCAAAAGCACTTTCTCGCTTCACAAGAGATATAGATTTCATTTGTCCCTTCGTGGAAGAAAGTCTTTGAGCTTGTATAACTATATAATAGATATATTTATCTATAGTTATTAGCTTATTGGATCTTGGCAATATGAAGCAATGAGTTAGTCTCTAGTTTATACCAGAGATCGATCCGTTCTTCTTTCGAATTTTCCATAACTCCGAAAAAAAAAGAAGCACGATCTCAACGAGTCGCACAGCATTTTTCCAAGATGGTCAATCCAATTTCTATTCGATCTAATAGAATTGATGATTCCCGATCGGACAGATCATGGAATCATTTGCAATTTTTTGATTCTTCCGATACGGGGAGAATGGAAAGGACCAATTATTCCTCATCCCCGAAGATCCAAATTTTGATCCCTAATACTCCATAAATGGTTTTAGCCGGATAATAGCAATGATCAATTCTAGCTCGAATGGTCTGTAGGGGAACCCTACCTCCTCTGGCCCATTCAACACGGGCAATTTCATTTCCGTCGAGACGTCCTGCAATTTGTATTTGAATACCTCTTATATCTGCCTGTTCAGCCAGTTCAATAGCTTTTTTCACTGTTTTTCTGAATGAAACTCTATCCTCTAGTTGTAGGGCAATATATTCCGCAAGAATATTAGGTACTCCATAAGGTTTCGCAACTTTTGCTATAGAAATGTTAAGTTTTCGGTTCGCAGAATTGAGCATATTTCGTACATCGGTTCTTAATTGTTCAATTCCTCGACCCCGATCTTCTATTAACAAGTTAGGAAATCCAATGTGGATTTCGACCTGAATCAAATCGATTTTTCTTCGAATCTCTACACGTGCAATTCCTCCATAATTCGAATAGTTCTTCATATGTCTTCGTACATAATTTTCAATGCAATTACGTATTTCTTCATCCTCTTGGAGATCTTCGGAATAATATTTTTTTTGTGCAAACCAATGGGAACGATGATTTTGGGTTACACCAAGTCTAAAACCAAGTGGATTAATTCTCTGTCCCATACATATCTTCCTTTTTAGGATTCTATTGGCATAATCAGACTATTCGATCTGGATCTTCCTTCCACTGGATCTTTCTTCCAATACAATAGTGATATGACAAGTAGGTTTTTGTATCGGATAACCACGTCCTTGGGCTCGAGGTTGAAATCTTTTCAAAACAGCACCCTCATTTACTTCGGCTCTACTGACAAATAAATTGGCTTTGTTCAAACCCATATTGTGATTAGCATTTGCCGCTGCAGAATGAATTAATTGAAATATGGGATAACATGCTCGATAGGGCATGAGTTCCAGTATCATAAGTGCTTGTTCATATGAACGACCACGAATTTGATTAATTACTCTGCGTGCTCTATGAGCAGACATATGCATATGTTTAGCTAAAGCTCGTATCTCTGGACTTGAACTATTTTTCTTCATCGACTTTTACCCCTTCGATGAATGACGAGCACCTCCTAATTAACGACGAGATTTCTTATCGTTTCTCACGTGTCCCCGGAAATTTTGAGTAGGTGCAAATTCCCCCAATTTGTGACCTACCATACGATCTGTTACATAAATAGGTAAATGTTCCTTTCCATTATGAACAGCAATTGTATGGCCAATCATTGCGGGTACAATGGTAGATGCCCGGGACCAGGTTACTATTATCTCCTTTTCATTTTTAATGTTGAGATTTTCAATTTTTTTCGATGAATGGTTAGCTACAAGAGGATTTTTTCTGAGTGAACGTGCCATGACCAATTACCTCTCTTTTTGTTGAAAAAAAAAAGATAGATTTCTAACTATTCCTACTTACGCCGACGAAGGATTGAAGCATCGCTATATCTATTCTTTTTCCGACTCTTCCCTCCAAGCGCAGTATAGCCCCAGGGGGTCGCGGGTTTTTTTCTACCAATTGGGGTTCTTCCCTCACCACCTCCATGAGGATGGTCTACGGGGTTCATAACTACTCCTCTTACCCTAGGACGTTTACCCAGCCAACGTTTAGATCCAGCTTTACTTAAAGTTCTATTATTCGCATTAACATTACCTACCTGTCCGATTGTTGCTGAGCAGTTCCCAGATATTAAACGAACCTCCCCAGATGGTAATCTCAATGTGGCCGATCGACCTTCTTTTGCGATCAGTTCTGCAGCAGCACCCGCTGCTCTAACTAATTGTCCACCCCTTCCAAGTGTTATTTCTATGTTATGTATAGCCGTGCCTAAAGGCATATCGGTTGAAGTAGACTCTTCTTTCCGATCAATAAGAATCCCTTCCCAAACTGTACAAGCCTCTCTCGGGGCATACAGCTTTCTGGATGTATATGATGAGATCTATATATCGATGATATATTGATGATCCACAGATGAAATCTGGGATGGGGGTATATTTATCCCATTATTCACGTTATGATTCTTTACATCCTAAGTCTCTCTATTCCATCATCTGGCTTATGTTCCTCATGTAGCATTCAGAATGAATGACTTTATCAAATTACGCCAATACCTTCATATGTTTTGGATAACGTAGAAGGCATATTCAACATCTTTTTCTTTTTCTCTCTCTTTCCTTTTTCTTCTTCTTCCCAGTCATCGATTGATTTCTCCCATCCTTTCCCCTCGTCTCTGGGAAATACTACCACCGTTCAGCTCCGAATTTGCCTCTGACCATCAAATCAGATGTGAGTAACTTGTCCTTCTCCTTGAACAAGGGCGCCTCTATCTGGTTTTGTCCATGCTTCAGACAATCTGGTCTTCTCCATATTATAATATCTCCGGAGCCATATAATATTATATGAGGAACTATTGAAATCACTTGCTGCCGTTCCTCCTCAGTTTCCTTTTGAGGGTTTTTTCATAAAAGTACCCAAGTTGCATTAGTGACAGATTAATAGGTTTTGCCGTAAACCCAATCGGTTGCTTCCGATTACGTGAATTAATAATTCAAACCGCACTCAAAGGTGGGGCATTTCCCACTGATATAGGAGCTCTCGGGCCGGAAATAATAGTATCTCCGATTATGACTCCTCTGGGATGCAAAATATATTTCTTCTCACCATCCCCGTAGTGTACGAGACAAAGGTATGCACTTCGATTGGGGTCGTATTCTATGGTTACAATTTTTCCAGATATGTCTTTTTCATCTCGCCTAAAATCAATTCGACGATATAGGCGCTTGTGACCTCCTCCTCTATGTCTTGCGGTAATAATTCCTCTGTCATTACGACCTTTCCCACAATGGTGCTGTCCAGAGGTCAATTTATTCCGTGTATCAGACTGCATTTTTTCATTTGAACCTGATACGGATCTATTACGTGTACCTGGAGTAGAAGTTCTGTATGAGCGGATGGCCATATCCCTAGGTATATTCATATGAATATGAATCTAATAAGTTTCATTCCTTTGGAGGAAGTGGAATAGAATAAACCGTCTGAAGTGTAATAATCATACGTTTATAACGTATTGGATGTCCCATTATTGTATGGACCTATTATTTCCCCTTTTTCCGGAGGTTGATAATTACTCATAGCTATTACTTTGATATTCAATCAAAGTTCAATTCAATTTTTTTTTCCTGTTCTGGCCGATTCCGAATCTACATCAGAAATAGATTGATTCTTTCTCGATAAACGAATACCTCTTTTTGTAAGTACTGGATATTACATTTTGTCCATAGACATTCTTCCTTTCATATTTTTTGTTATTAATTCCCATATTGATCGATATTATAGTTCATTATAACTAATTTAACGGTATAGACATATTATAAATAAATGGGTTGTAATACTGATATGGATTCAATTTGGATACTTATTCCCGTTCGGGGAAAAAGTTCAATAATACATATGCGCAATTTTCGTGCATCCAGCAGGAATTGAACCCGCGAATTCGCCAATTATGAGTTGGGCGCTTTAACCATTCAGCCATGGATGCTGGATGAAGATCGTCGTGAAGAACCAATTTATTCTATAATATGTCTCATTATATAATATGGCCATGAACTCAAATGTGAGTAATAATATGAGTATTAGCGTCAATTGAGTAGTTATAAAACGAATTCCATTCTCTCATATGAATATGGAAATTCATGCCAAGTCTTATCAATAGACATTTTGCAGAGGTATACGCTTGAACAACTTGTTCAAGAGTTGTTTCGAAGTTGGTTATTGATCTTGCAACACTTTTCTTTCTTGTCAGAGGTTGCCAATCAACATCTAAATGTTAGTTTGTTGTCGGGACTCCTATCTTCTTCTTGGAAGGAATGATCGTATATAGAGACTGTTGATTGGTTCTTTTCTTTTTCTTCTAGGGCGGACGTAGCCAAGTGGATCAAGGCAGTGGATTGTGAATCCACCACGCGTGGGTTCAATCCCCGTCGTTCGTCCATAAAAAAAAAGACTGGATTCAATCCTTTTTTTTAGATTTCGAACAAAAAGTCTTTCTATATATTTATATAGAATCAATCGAATTCTTAGTGATTGACGTGAGCTCTTCTTTATGTCATTATATTGATATGTCATTCTGTTTAGGATCCCCCCAAAATCTAGGAAGATGAGATCTTCTCCGATACTCTATTTCAATAAATAAAATATGGTTTTGTTTCAAATTAGTAGAGAAAAAATAGATATATAGATATATGTACCTATATAAAAAACAAATAAACAAACAAAAAAAAAGAATGGAGAAGACCGAAGTCCTTGAATCGATTTAAGGATAGAGATCTATCAGAAACTATTTCACTATTGTAATTCTTCTAAAAAATAAATGGAACGACAAAGAGGGAAATCATGGATATTGAAATTGGAAGAGATACGAAGTTCTCAATATTTCTTCAATTCATGGACCGAATTGAATTTAGTGAGATTATTAACTAAAATATTTTCCCATCGAGAACGCCTTATTAAGCTCTTTGACTTTCAAATTCTCAGTACGTTACTTTTACGCGATCTACGTAGTTCAAAAAGCAATCAATATTTGACAATAAAAGTTGTAGTATTACTTACATTACCAGTCTTTATATATAATGTAAATAAGAAAAGTATGATTGGAAGAAAAAATTGCTATTTGATGAAACCATTTCCTATATCTATCAACTCTATTGAACTTAGAAATGAAACATCAGAAGAATATTTAGAGTCTTTCGATAGAAATTTCTTGATCTTTCCGCATCTTTTTCTGTCGTTCTCAAAAGGAAGAAAGATATATCAAAGTCACTTGATCAATTCGAAAGAAGATGCCTGGGTTCTCTCAAAAAGAAAAGTGTGTGTAATGCCTACATATAATCAAATTGACTCTTGGGGTTCACAATGGTGGAATAATTGGATCAGAGAAGAGATTCTTTCTAGTTGGAAGATCCCCCAGGGATCAATAGCTAAAATTGAGATGTCATTGAAAGAGAAAGATGTAGAATATCCGAAATTTTTTTTTGAATTCTACATTGATGATCTAATCTGCAAAGACTATGATTGGGAATATAATTTCGATCGTGTTTTTATGAAAGAGAAGCATAAAACGATCAACTTGAACTCGAAGCAGCAAGTAAAAATATTAGGTAATAATCTAATTTGTTACCTCATGTCTGCTTTTTGTGAAAAAATTCTATTTGAAGTAGAGGGTCCATTCAAACAGCAAAAATCTGAGTCAACTATTCAATCGGATAATATTGAGCATTTTTCCCATCTTCGATTATCCTATCAAGAAAGATTCAAATGGGGACTACGTTGGTGTAAAAAGAATATGTTTCGTATCTGGAATAGTTGGGGTGAATCCGATCAAATTATTGCAGAATCTTCCATTCTCCTGAAAGATAAAGGGTATCTTTCTTTCCAAAATTATGTTGAATTTTATATATGGCAATTCTACAAAGATTCTTTTGTTAATTGGGAGAAGGATCGGCAGAAATTGAATTTTTCGAAGAACATCTTCAAAGAGCAATTCATTCAGTTGAATGATGTGAACAATGATCATCTTTTGAGCAAGGTACAGAATTTATTGTCGGATAGTCTATACAATTTTTCAAAATCGATTTTCATTGAAGTAAATAATTCTAGCCAATCAAAAAGATCTTATAATCGATTCATAGATCATTTCGACCCCATTAGTGAAAATTCAGAATATGACACAAACACGAACAAAAAGGATGAGATAATCTCAGAGAATCGAAGACCAACCACTCGGGAAACTCCTTCGGAGAAGGATGATAAATGTATCGATTCGAAGATCGATTCGACTCTCAATCTAGTGGAAAATAAGTATTGGGAACCTGAAAAAGATCTTTGCGAATGGATTTTGACAAACGACTCTATAAATAAAACAGAGATTGAGCAACTAAAGGAAGGATCAATTCTTTGGGATCTTTCTTCTCCTATTCAAATAAAACAAACAAAAATCGAATCAGATTTGTCCTCGAAGTGTTTCTCAGAAGATTTTCCAATCTCTTGGACGAAAGAACTATTTACGGAAGATAAAAAGTATATAATAGAGAATTTTTTTCCAAAAGAAAGGAAAGGATTCATCAATAATTTGACAAAATCAATTCGTTATTCTTTTTTTGACATATTGTCAATAGATGAACCGTGTATGGGGTTTAGTGCTACTAAGAAGCTTATTGAAAATTTAAAATTCTTAAAAAAGCAACAGGATGTTTTTTTTGGATATTTCAGGGGATCAGAAAGGAATAGCATAGTTGATCCATGGGAGATAAGAACATATTTACGAAATCCTTTCTCAAATTGTGCTATTTCATCATATCCCGGATGTAATATTCTTTTAAATAATCAGAGGGATAGAAACAAATTCAATTGTATTCTATTTATGAATCGAAGTTCGTCTTGGAATCGATTTTCTTCATTCTGTTATCAAAACAAAGAACAATACATATCACACAACAATTTCCGATTGAAAAAAATAGTTATAGAAAGAACAGATAAATTCATTCTATCAATAACTAAGCCTAATCAGGTTTATGATAATACATTTGCCCCTGATATTGATCATCGCATGAATCGATTCTATGAACTGAACAAGAATAGATTATTGAATCGAATCTTCAACCACAGAGATCAATTGAAGAATCAATCTTTATTGATCCTACTCGATATTACTGATAAAGAGAATGAATATTTCGATCGAATAATCGAAAAAAAATTGACTCAAATCGATTCAAAAAATCGTTTAGGAATAGAAAACCCTCTTAACAATTACAGAACTGAAACTTCAAATTGGTACAAATTGATTCAATATAATATTGATGGGCATTTTGAAAATGCATTAAATCAATTCTATTTCATGAACAGGTCTAGTCGCAATTTAAAGGATCAAATTCGAATCAATTGGATAGAAAATGAAAGTTTGAATAATGTGACGAAAGATACAATTAACCGACATTCATCAAATTGGAGAAAAGGTCAAAAAGAATGGGTTTATCATTCTATTATTCGAACTGATCAATATATAAGTCGAAAATTGAATGTGTACAAATGGTCCAATCAGACCGAATACCTGACAAAATGTTTGAAACATTTCGTTTCTAAACAAAACGATTTTAAAATCGTGTTCGATCCGATTGAATTATTTACTAATAAAGATTCAATTGGTTGGTCTGGAAGTCCCAACAAGAAAGATTCTTCTAAATTCTATTTCCTTCCTGAAAATACTGTGAAGATCTTCATCTCTAAGTTTTCTATTTCCATTTCGAATTTCTATATTTTCATTTCCAAGTTTTTCATTTATAAGTTAAAAAGTCTGAATGATCGACTATTCAATAAGTTGTTAAAATCGATCGGTGTTCGAATCGTTCATTCGGAAATATTAAAACCCATTATTTTGGATGACCATGATCTTTCACAAAGATCGAAATTATTGATCGATGAAAGAACAATAGCACAATTTGCTTTGAATGAGATACCGGTTAATCAAATTCTTATTGACTTCTTTGAGAATGAAAATAATTGCATTAAATTGTTCGAGAACACTGATTTTTCGACGATATCCAACGATCAAGACAACTGGTTTAATCCCGTAAAACTAGCTAATCGAAGCTCATTGAGAGCTTCTTTTTACGAAGCAAATACACTCAAATTTTTGGATTATTCACATCAGCACCGGTCAAATTATGAAAAAAGATTACCTCCTCATATGGGAAGGATTCATATCAAAAAGAAGAATCTTACATATGGACAATTCTTCAATATTTTGCCCATCCACAACAATCTATTTTTTTTGTCCATTAGTGAAATAAGACCTGTTCACTCGGAGAAAGAGACTATTTCACTAATCAAGTCACAAGTATCTAACATATTATTACCTAAATATTTACAACAAAGCGATGACCAAACGTTTGTATTAATCTATGACTTGTACAAATCCTTCAATTTACTAATTCGATTGAATCCATTTGTTCATGACGGAAGAGAGATTTCCTCGATCGAAGATATTTCTACAACGTTTTTAACAAGAGAACAAATAGCCAATTTTGAAACAACTTCTTACCATCCTTTTTTAAATGGATCCGATTTAGGAGAAAACAATTTCGATCAGCACCTTAAAAAGGGTTCCAGTTCAAACATAGGTCTTCTTCAAACTCAATCTTATCAAGATGATTTACTATCCGAAAGATTTCTAAAAAGAAGAGATAAGAACCAGAAAATGCTTCATCGAATTCGAGATCGGTTTGTAAAATATAGTTTCACAGAAAGTTCAAAAAACAGAATTGAAAATAAAGCCATAGATAAGAGAAGCACCCTTCTTAATTTATCTAAAGAGAAACTCAATTTTTTACCATTTTATTCACCGCGTTTCAATGAACGTGTTAAGAAACAAGAGATGTATAGAATTTCTCAAATAGATAGCATTTTATCAAAATGGGATTTGTTTCGAACATATACGCCGTGGTTTTTTACTTCTACATGGTGGAAATATATTGAGAATCTACTTCTAGATACTTTTCCGGAGATATTGCTAAATAGCAGTGATCAATTCATATATATTTTGCATGAGATTATGCATAAATCAAATATCTCGTGGGCACTTTCTCATCAATTATGGGCACTTCTACAATGGAATTTTAGAACGAAGATTTTGGATAAGTTTTTTTCTTCATGGAATCTTTGTTCATTCAATAAAATGATTGATCAAAAGAATAAGTCATCAGTTTCATTCGTATGGGCACATCTGAGATTACTAAATGCTCGGGAGTATGAATATTCGATCATTATTCTTTTTTTCGTCCTTGGATATTTCGTTCTTCGATATTCTTTCATCGTTTCCTTAGTCTTTATCGAGTTACAGATACATTTGAAACGCATTAAAGATTTCATGGATCCGTCATACGTGATCGAGTTGCAAAAACTGATGGATCGTCCTTTGCCTGGTCTGCCTTTATCTATGAATATGAGGAACATATCCATCTATTTTCTGAACAAATCAATTTATTATATGAAGAATAGAAAGCTTTATTCACCTATAGGAAAAAAGTTGAACAGATCGTGCTTTAGCATGGATATCTCTGAAAAAGAGAGAGAATTACTAGTTCAGTTTCTAATAACAGAAAAAAACATTTCGAAAATTGGATCGAATTTTACTTACAGTCAGAATTTATTCAATAATGAATTTGGTTATCAAATCACTGAACAGCCGGGACTTATTTACTTACGATATTTAGCCGACACTTATCAAAAAGATCTAATGAATTACGAGTTCGATCAATTTCGTTTAGCAGAAAGATGGGTCTTCCTCGCTTTTTGTCAGAAGATTACCTTTTCACAAATCTTGTGTCGAGCTAAGAGTTTGAACCTCGCATTTCATGGAAAACCTTTCTCACTCCACTTAGGATCATTCCTTTCCAGAGGGATTTTACTGATAGGTTCTATGGTAACCGGACGATCCTATTTGGTCAAAAGCCTAGCAGCAGACTCCTACGTTCCTTTAATAAGAATATCTCTAAAAAAGTTATTGTATGACAAAGGTGAATATTCCAATTTCCTTGATATACGAAGTATGAATGATGTGATGCAAAAAATGCATCAGTTCAATCTTACCTTCGAATTGGCAAAAAGAATGTCTCCTTGCATAATATGGATTCCAAACATTCATGAACTGAATGTCAATCACTTAACTCACTTTTTTCTTAGTTTATTAGTGAACCATCTCTCTAGAGATGATGAGAAATATTCCACTAGAAATATTCTTGTTATTGCTTCGACTCATATTACTAAAAAAGTGGATCCAGCTTCAATAGCTCCAAATCGATTGGATAGATCAATAAATATTCGAATGCTTCCTATCTCACAACGGCAGAAAGAATTTTCTATTCTTTTACGTAGCAAAGGGTTTTACCTAGAAAAAGAGTTGTCCTGTCCTGATGAATTTGGATCTAGAACCGCAGGTTTTAATGCACGAGATCTAGCAGCACTTGCCAATGAAACCTTATCAATTCATATTACCCAAAAGAAATCAGCTATAGACACTGATACAATTAGATTAGCTCTTTATAGACAAACTTGGGGTTTGCAATCTATAGATAATCAGGTTGGGTTCGGTCAAAATTACGAAATACTTCCCTATAAGGTAGGAAAGGCTGTTATACGAAATACGCTTAGGAGGAATTATTCTATGAATCCTCTATCTATTAAGAATGAATTATGGAAGAAAAGGTTTCATTATTTGTCCGAATGGTATTTAGAACCTTCTACTGCCGGAACAACTATGAAGGAATTGACTGTGCTCCCCCCTATTTTGGATTGCTTGGCCGGATCAGCAGCTCGAGATTCTTGGTTTATATCGGAACAAAATAGAGAGAATTGGGTTCCTCTCGATAGATTCGCTGAGCATGATTTCAACCTAGCTTCTAGTCTTTTAGAAAGTATTCTGGTGGAGTTTCCATGGTTAGGAATATGTCGAGGTAAGTCTGATAAGAATCAAATAACATTTGCTCCTCAGTACAAAACGAGAAATCATCTCAATATGATGCGAAAGGGGTTTTATTCTACGATCAATAAAATGTTTGTATATGAAGAATATGAATTGAACTTTCAACAAGAAACTCCTGACGCAAAAAAAATGGATGAAGAATTAGTCAATAACATAGTTTGGGCTCCTAGAATCTGGCGTCTTAATTTTCTTCGCAGTAATCGATTTGATCGTATAAAAAGACCCAATGAATTGGGATTTTCATATCAGTTCGAATTGTTTCGAGAAGAGCAGATTAGTTATTGTAAAAGGGTTCGAAATAATTTCGAGTATTTCCAAAAAGGGCCACATAAAAAAGGGTTTTATATTCATGGGAGAAATCATTCCAACACAAGACAAAAGAATCTACAACATATACAGTCTCAATTCGAAGATATATCATTACAAGAGCGGTTCGAAATGTTAGGAATATTTCAATTTTCTATACAATATAAAATGCAATATCAATCTTCTAAAAAACCAATGCTTTTTCTAGGAAGACGATTTCTTCGGGATCCCACAGGTTTCTTATTTAAAGATCAGCACCTTGTGTTTTCACGTCGGGAATTTTTTGCAAATGAAGCAATGCTTAAAAGGTTTTATATTACTTACGGTTCAATAAGAAGACGAGAAAAAAATATTTTCTCCAAAAAAAGTATCCAAGGTGCTTTTCGTAGATATAATTCAAAATTCATGACCAATTCAGTCATGAATTCGCGGAAACAATTGCCCCTTGCAGTAAAGGAACATATCGAGGCTTTCGAACGCATTCAAGCAATTGGTATACGATTGAAGCGTATACAGCCATATACTCCTACATTTCTATATCAACGTTGGTTGATTGAAAATCCGCAAAAAAAGGTTGATCGCTTCGAATTGTTGATTCATCGCCAAAGATGGCTTGAAACCAATAGTTCATTATTCAATGAATTTTTTATTTATAATACTCTATCCGATAGTTATCAATATTTATCAAATTTGTTCCTATCTAACAGAATGTTATTGAATCAAATGACAAAGACATTGTTGAGAAATAGATGGCTTTTTCCGAATGAAATTGAACACTTAATTTATACAACGAAATGAAAATTGAACATCTTCTTCTTAGTCGAAACAATCTTTAATCATCGATGAAAGAGCAATGGAATTAAGTAAGACTAAATTGACCGAGTAGCGGGGTTGTGTAAAAAAATGAAAAGTTCTACATCTGTTTCGATTTAAGATACTATTACAATTATTAATTGGTCTTGTCATAGATCTTTAATTTGAAGATAGATTCCTTATTACAAGATCTCAACCATGTAAGAATAAGCATAGTAAGGAATATGAGCCAAGTCAATTTTCTCGAACTTAATGAGATATTCTATACTATGCTTACCCCTTATTTATTCAATTTTGGTTCCAGTATTCCTTCTTTCTTCCTACACTTCCTATTCGGAATAAAGGATCCCTCATTTGCTTATGGAGTCGCAGGATCCAACATTGGTATAGTTGTTGAAGTTCGATTGCAATTCACGGATCTTGCAAGACCTTAAGAGGGGTATATAGATTCTTCCCAATCTATGTCCTTAATGAAATAGACCTCCTAATTCTTAAGGAACAAGCTTCATAGATTCCTTAATGGATATAAAAAGAAATAGAAGCATTCCACCTGAGACTTGGTCTTTTTTCATTCAATTTCTCCCATATGTTCCTTTTCGGTTTCCAATGTATTTCGTTCCCCATTCTCATTAGTTCTTGTTTATACCATATTTAGGGCTTTAGCTCCATGGAACAAGATGCTACTACTGAAACACGGAACAATTTCAATCTTAGATCGAATTAGTACACTATGTATGAACTGCCTGAACAATAATGATTAAACAACGAACAACCAGAACCTATTACTCACTACATTGAATGATTTCCATTAGGAAAACATCCCACTAAGCGAAGATCCATTGGAATAAGTGAAAAATCCATTCAAAAATGAAAAATACACATGTCCGATGAGATGTTTGTTGTTATCTGCTCCGATAACAAATCATTGTAATAACTAAATAGATAGACGTTTCTCTTCGTCTTAGGTTGATCGATTTTCTCAATCGAAATATCTCCTATATAGATAAGACACATTCCATGGAAGTTGACCATAATGAGCTTAATTGTTCCGAAGATAGTATATCAACAGATCTGATGGCCAGTTCGTCCTATTCAGATATTCACAACCGAAAGGCACTAGATTCTCTTTCAGATATACTTTTGAAGGAGAAGGATGGGGTGCCGCTAGATCACAACAGGCGTCTATTCTCTAATTGACCCGATAGTACAGATTTCGATAACGCCCAGATATGTGCCAAAGTCACTGAATGGGCGAGTCGCCAATCCCCGAAACTCTCTATGGAATGTACTCCATCTGTTGGGTCACGGGGCATTTTAAAAAAGTTTCTATCGATCTACCCGCATTTGTGTGATTCCTGTTGAGGTATCTACTCGGGGGATGGGTGCAGGGCGGACCATTTCGAAATGGGCTCTTCCATCCATTAGAGAAAGAAGATCGCCAAGATCTTGTGATCCACTGTCGAACCTGTTCCAACAGCTCGAACTCAGATCGTATATAGGAAATCGTCGGAATACTTCGTATCAGCAGATATAGAAGAAATCTATCTCAGTCTATTGAGAGAATATCAATTCGATCCGATATTTGTTATTGAATTGCTCATTCAATAAGCATTCTCGATATTATGCCTTGAAGAGGACTCGAACCTCCACGCTCTTTAGCACGAGATTTTGAGTCTCGCGTGTCTACCATTTCACCATCAAGGCATCCCGAAAGTGAATCCTATTCCATGAAATAGGATATCTATATTATGATCATATATCATGATATATGGAATCTCGAATCTATGACAAAGAAATATATGACAAAGATAGAGTATTGGAGAAGATAGAGTATTAGAGTATTTATATCGATCGGTCGTATAGGTCCAAGTCTAATATATCATCAAATTCTTTTGATTTTCATTATCCGGAGGATATTTCATGTACATCAAAAAGATGTACGATCGAACATCTTTCCCTTTTCGATTCAATTTCAATAGAAGCCTAAATAAGTGAATATGGTACCCAAATAACAATATGTCAGAAGCAGGTTCGATCATATGTATGTATATATCTATTCCTAAATGGAATGGAACGACGTAGATATCTATATGTAGATATAGATATCTATCTATTTACATACGTTCGAATGACCTTTTCTCATAATGAAAATGTACATAGCCCTATTATGGGATGAACTTCTAATTGATAGAATGAACTTCTAATTTGATGATCAAGTTGATTTCATAATTAGAAGTTCATCTCATGATCTCAGCCTATTCTCATTTTGGGGATATCGGGACAAATCTACTAATTCTTCCAGTTAGTAAGAAGAATCCTTAACTAATAAATAGACCTTAAAATAAGGTATCCTGAGCAATTGCAATAATTGGGTTCATTACTATTCCCAGTATAGTAGATGCTATTACACATACAATCATACTCAATTCGATGGAATTTTTTGATATTAAAGAAGATGGAGATATTCTATAATTTTGCACGTGAGGAGTTATTTCTTCGTTTCGTTCAGTCATTAATAACTTGATTATTTTTAGATAATAGTATATAGAAATAACGCTCATAAAGGGTCCTATCGAAACCAAGAAATAGGAGCCTGCCTGCCACCCACACCAGAATAGATAAAGTTTTCCAAAAAAACCTGCTAATGGAGGAATACCTCCTAGAGATAGTGGACATAAAGCTAAAGAGAAAGCTGAAAAAGGATCTTTCGTATATAATCCTGCATAATCTCGGATGTTATCAGTTCCTGTACGTAGACCAAATAATACAATGCAGGCAAAAGTTCCTAAATTCATGAAAATATAGAGCAGCATATAAGTCATCATGCTTGCATATCCATCATTTGAGTCTCCAGCAATTATTCCAATAATGATATATCCAATTTGACCTATGGACGAATATGCAAGCATACGTTTCATGCTTGTTTGAGTAGTAGCAATTAAATTACCTAATATCATGCTAGGAATAGCTAAGATTTCCAAAAGAAGATGCCATTCGTTCGATGAAAAATAGAAAAGAATATCGAAAATTCGAGTGGCTAAAGCTAAAGCAGCTACTTTCGAAGTAACAGAGAGAAAAGCAACGACTGGAGTGGGAGAGTTAGAGTCGAAAAGAGGATCCCTCACTCCTTTCTCTCATTCAAAACCGTGCATGAGACTTTCATCTCGCACGGCTCCTAAGTGATAAAAGAAGAAGGACATAATCATCTGATTCCTTCTTTATTACCTTCCTCGCGTATGTATAAGACCGAATCTATTCAACTTATAGAAAGGATTACTAATCCCTAACTTTCCGAGGAATCCTTCCTCAGTGGTTCCTATTATAGTGAATCACCGACTTTTTCAATCTTTTTGACTTCGGTTCCGTAAGAACAAGTCAAAAAGATTGAAAGATAGAACCATCTGATTTTCTTCGTTCTCGATAGCCACGAGATGATCATCTTAGGGTGATCTTTCTGTCGACGGATGCTTTTCTCTTATTACACTCGTAGTCTTTGAAGGATGAAAACTAACTATGTAGCATCTACATCGAGAATGAAAGTATTGTATACGTCATTAGTCTGATCCTTTGTAAGAACTACCCGTAATAACTAACTTGCAAAATATCTCTGTTTATTCAAAGATATTAGTTGTTTCTGACCTCGCTTTACCTTAATTGTTATTTCAACAAAAATCGAAAAAAAAAACTTTTGGTAAAAGTTATGTCTTAGTCCGAGTGGGGATAACAGCCTTCTTCTCTTCCGCATGTCCATAGAGTTTTTAGAACTCCAAACATTTCTAAAAGAGATAGATATCTATTTCTTATAGAGGTAATAATTTGTCAAACGAATCGCACTCCTTCATATACGTCAGGGGTCCATTGATGAAAAGGGACTAGAGAAAGCTTGAATCCAATTCCTACAGTTATGGATATAAGCGCAATCAAAATTCCCGGAGAGTTATACATTTGTGTATTGATAAGACCATTTACTATTTCTTGAAGCTCAATCTCTCCCCCGGATAGACCATATAGCCAAGAAAGACCATAAACCAGAATAGAAGAGCTTGTCCCACCCATAAGTAAATATTTCATAGTAGCCTCATTAGACCGTACATCTCTCTTGGTATATCCAGATAATAGATAAGAACATAAACTGAAACATTCTAAAGCTACAGAGATAGTTACTAAATCATTAGCACCACATAAAAACATTCCTCCTAGAGTAGCTGTTAATACGAATAACAGAAACTCTGTTATAGCCATTTCTGTACATTGGATGTACTCCACGGATAGAGGAATACATAGAGTTGAACATAGTAAAATGAGAAATCGAAATATTTCGTTGAAATTGTTCGTTTGGAAATTACCCAAAAAGCTAATCATAGGTTCTTCTCTCCATCGAAATAATAAGACCGTTATGCTCATCACTAAACTTGTTAAAGAGATGAAATAGGACCAAGGTGTATCTTTTTGATCAGAGGTGAAATCAATCATCAGAAGAAGAATTAGGCCAAAAATTAGGATACATTCTGGGAAAATCGAACTTCCACGGGAGAGAAGCAAATGAAACTCTTTCATAAAAAGGATCTAAGGGTATAATTGAAAATAAAGTTTTCATTTTGTACATGTCAGATCATGAATTAGTAATTTCATCCAATCTCCGAAAAGGTCTCAATCTTTTTCAACTTTCTATTTTTGGAATAGGAGATTTCCATAATCCTCATGAATAGGATCAAATCTTGTTTCATAATCTTCTTATTCCTTAAGCGAGCCTTCCCGAGAGGGCTTAGTTGATCTATGATTGATGTTTCATCCTTCTTCTCTTTTATCTTTCGTTCGTTCCAATAAACTTATTGATCAATTCCGAATAATTTGGGGATATTTCTCTCCCTAATCGATCAAGATATATAGATCCATAGATCTATCTATATAGATAGATCTTGATCCTGTTCATAGATTAACGGAAATGTGCAAAAGCTCTATTGGCCTCTGCCATTCTATGAGTCTCTTCCTTCTTGCGTATAGCATTGCCATTCTCTCTGGCAGCATCCATTAATTCGTAACTCAATTTGAAAGCCATATTTCGACCCGGACGTTTTCGAGATGCCCCTAATAACCAACGAATGGCAAGTGCTTTTCCTTGTGTAGATCTGATTTCAATGGGAACTTGATAAGTCGATCCACCTACACGTCTTGCTTTTACTGTTACATCGGGAGTTACTCCACGTATTGCTTGGCGTGAAACAGATAGTGGATTTTTTCCCGTCTTTTGTTGAATCTTTTTCATGGCTCGATAAAGAATTCGATAAGCCAATGATTTTTTTCCGTGTTTAAGAATACGGTTAACCAACATGTTAATGAATCGATTACGATAAATTGGATCGGATTTTGCAGTTTCTTTTTCTGCAGTACTTCGGCGTGACATGAGTGTGAAAAAGGTTCAAGAATCGATTTTATAAAGGCTAAGAAGGAATCACTTATTTCGGCTTTTTGACTCCATATTGTAGGATGGATCTCTAGAGGTATGAAAGATCTCCCTCCAAACCGTACAGACGACTTTCATCGAATACGGCTTTCCACATGATTCTATATCTATCTATCTATCTATATATATATATATAGATATATGATCTATTATTGATGTATATAATTGTGTTTACTCACTCCGAATTGAGCATCCGTTTCCTTCCTTTTTTTTTTGCTATGATTGGAAATCTTGTATTTTACATATCTATACTATCAAGTCCTTAGGTTTCCGAAATAGTGTAGAAACCAAAAAGTGTTTCAAATCATTGCTATTTGACTCGAACCTGTTCTGAAAAAGTCAAGGTATTTTGAATTGTTTGTTGACACAAACAAAGTCGGGGAAAACTTCTGAAATGATTTCAATATTGAACCTTGGACATATAATAGTTCCAAATCTCTTTATAAAGAAGATCTTTTGTCTTATGGTAGCCTGCTCTAGTCCCCTTACAAAACTTTCGTTATTAGGTTAGCCATATACTTCACATGTTTCTAGCAATTAACATGGCATCATCATAAAATGATACAAGTCTTAGATAATAATATACAACGCACTAGAACGCCCTTGTTGACGATCTTTTACTCCAACAGCATCTAGGGTTCCTCGAACAATGTGATATCTCACACCGGGTAAATCTTTAACCCTTCCTCCCCTTACTAATACTACAGAATGTTCTTGTAAATTATGGCCAATACCAGGTATATAAGCAGTGATTTCAAATCCGGAGGTTAATCGTACTCTGGCAACTTTACGTAAGGCAGAGTTTGGTTTTTTGGGGGTGGTAGTGGAGAAGTTGACAGATAAGTTACCTTTACCGCCACTCTACAAAACCGTACATGAGATTTTCACCTCATACGGCTTCTCGTTCGATTCTTTTGAAGTGGAATAAATTGGATTCTTCTCGTTATTCGAGAATCTTCATATTCTCTTCCTTTATTATGTCCCAAAGAAGAACTAGAACTGATTCAGTCACATTTTCCTGTTCTAATCAAACACTTTCCATTTTTCTTCATGATCAAAAGATTAGTAACGAAGATTGTTATTTCTACCAAAAAGATGCAGATCAAATCACGATATTCTAATAAGAATAAGAGATCTTTCTCGATTGATTTGTTTTTGGGATGTTCTTCATTCTTTGAAAATGAGAAATAACCTTCTCAAGTTTGAATCTGTTCATTTGAAATTCGATTTTTTCAAGTATAGGTTCTATATTCTATAACTTGATCCATTTTCCCATTGAGCAAATAATCCGAAATGAATAAGATTTCTTTTTCGGTCGAAAAAACTATGCAAAATCTTCGGGATTTCTTCTTCTTTCTCTATTCCTATAGGTACAGCGTCTGAAGAAATAGATAACCTTTTCTTTTGCATGAATCAATCTTATTACATGCTAATTTCTTCTTGATATCTCGATATATCATTCCTCCAAATCAAATCACAAATTGGATTCCAAATTGACGGGTTAATGTGAGCTTATCCATGTGGTTATGCACTGTTCGAATAGGAATCAATTTTACGAAATATCTTGGCTTTCGTGCTTCGGTTTGGTTGGCATGGGTTGTCCGAGATCATTTCGATGACCTATGTCGAAGGGATATCTATATGAGATATGATCTGATCGACTGCGTAAGGCCCGCGAATAGCCATATGGCCAGGAAGAGTATACAGAAAAGGCAGTTCTTTTCTATTAGTTATTGATCCTGGCTCGGTGAGTCCTTTCTTCTGTGATGAACTACCGGCATTAGTCCTACATCTTGTTTCTGTGGACCGGGGAAAAAGTAAGGGCCCAGCGGGAAGAGGATTGTACCATGAGAGAGCGAAGGGGTCAACCTGTTTGAAATAGACAACATGGATTTTGGCAATGTAATTGTACTCTCATGTCGATCTCAATTAAGCAGTATTTCCACGGAGGTCAATCTTTGTCTGCTAGGCGAGGGGATAGCAATGCTAGTTACAAATTCTGTCTCGGTAGGATGTCAATGGATTTCTATGAAGTAGTTAACGGTTGCATGGGGTTACCATTATCCTTCTTGTAGTGATGAATCTTATATGTGTTCCTAAGAAGAGGAATTTGTCCATTTCTTCGACCGAGGTCTCAAAAAGGTGTGGAAACACATCAGAACTTTTGAATGGAAATGGAAAAGAGATGTTGACTAGAGGTAGCTCCGATTTTTTCGGAGATGGTAATCTTTTTGGTGCAGGAGGAGCAATTTGATCCGTATCATCTTTACTTGGTTCTGTTTCCTTTCTTCTTCCAAACAATATTGAGTTCTTCCCGTACTAGTGTTAGATCGAAGAAAACATGCCGAACAAAATATTCTTCATGTTCTGCTCGATCGAGATCGAGAAAAGATTACGGATTTTACAGGACCATATGTTATGGCTCGAATCAGTAGGAAATCCTATTTCCGACAGGATTGACTCGGTTGACAATAGAATCCAATTTTTCCCATTCTTTTCGTAATAGTGTGAAAAGAAGGCCTGGCTCCGAGTTGTTCAAGAATAGTGGGATAGCGGTGTTGAGTCTCTCGACCATTTGGGATGGTAAGTTCTTATTCATTAGTCAGTTCTCCGGGGATATAACTCAGCGGTAGAGTGTCACCTTGACGTGGTGGAAGTCATCAGTTCGAGCCTGATTATCCCTAAACCTAATGCGAGCCCTTCTATTCGGAATCATAAGAGGCTCGTGGGATTGACATGAGAGGGCAGGGATGGCTATACTGGAAGTGAACTCCAGGTTCATATGAATCGAATGGGTACAAGTTATGCCTTGGGATGAAAGACAATTCTGAATCAGCTTTGTCCACGAAGAAGGGAGCTATAAGTAATGCAACTAGGAATCTCATGGAGAGTTTGATCCTGGCTCAGGATGAACGCTGGCGGCATGCTTAACACATGCAAGTCGGACGGGAAGTGGTGTTTCCAGTGGCGGACGGGTGAGTAACGCGTAAGAACCTGCCCTTGGGAGGGGAACAACAGCTGGAAACGGCTGCTAATACCCCATAGGCTGAGGAGCAAAAGGAGGAATCCGCCCAAGGAGGGGCTCGCGTCTGATTAGCTAGTTGGTGAGGCAATGGCTTACCAAGGCGACGATCAGTAGCTGGTCTGAGAGGATGATCAGCCACACTGGGACTGAGACACGGCCCAGACTCCTACGGGAGGCAGCAGTGGGGAATTTTCCGCAATGGGCGAAAGCCTGACGGAGCAATGCCGCGTGAAGGTGGAAGGCCCACGGGTCGTGAACTTCTTTTCCCGGAGAAGAAGCAATGACGGTATCTGAGGAATAAGCATCGGCTAACTCTGTGCCAGCAGCCGCGGTAAGACAGAGGATGCAAGCGTTATCCGGAATGATTGGGCGTAAAGCGTCTGTAGGTGGCTTTTCAAGTCCGCCGTCAAATCCCAGGGCTCAACCCTGGACAGGCGGCGGAAACTACCAAGCTGGAGTACGGTAGGGGCAGAGGGAATTTCCGGTGGAGCGGTGAAATGCGTAGAGATCGGAAAGAACACCAACGGCGAAAGCACTCTGCTGGGCCGACACTGACACTGAGAGACGAAAGCTAGGGGAGCGAATGGGATTAGATACCCCAGTAGTCCTAGCCGTAAACGATGGATACTAAGCGCTGTGCGTATCGACCCGTGCAGTGCTGTAGCTAACGCGTTAAGTATCCCGCCTGGGGAGTACGTTCGCAAGAATGAAACTCAAAGGAATTGACGGGGGCCCGCACAAGCGGTGGAGCATGTGGTTCAATTCGATGCAACGCGAAGAACCTTACCAGGGCTTGACATGCCGTGAATCCTCCTGAAAGAGAGGAGTGCCTTCGGGAACGCGGACACAGGTGGTGCATGGCTGTCGTCAGCTCGTGCCGTAAGGTGTTGGGTTAAGTCCCGCAACGAGCGCAACCCTCGTGTTTAGTTGCCATCATTGAGTTTGGAACCCTGAACAGACTGCCGGTGATAAGCCGGAGGAAGGTGAGGATGACGTCAAGTCATCATGCCCCTTACGCCCTGGGCGACACACGTGCTACAATGGCCGGGACAAAGGGTCGCGACCCCGCGAGGGCAAGCTAACCTCAAAAACCCGGCCTCAGTTCGGATTGCAGGCTGCAACTCGCCTGCATGAAGCCGGAATCGCTAGTAATCGCCGGTCAGCCATACGGCGGTGAATCCGTTCCCGGGCCTTGTACACACCGCCCGTCACACTATGGGAGCTGGCCATGCCCGAAGTCGTTACCTTAACCGCAAGGAGGGGGATGCCGAAGGCAGGGCTAGTGACTGGAGTGAAGTCGTAACAAGGTAGCCGTACTGGAAGGTGCGGCTGGATCACCTCCTTTTCGGGGAGAGCTAATGCTTGTTGGGCATTTTGGTTTGACACTGCTTCACACCCGAAAGGAAGCGAACCGCATCTGAGCTAAGCTCGGAGATGGAAGTATTCTTTCGTTTCTCGACGGTGAAGTAAGACCAAGTTCACGAGCTTATTATCCCAGGTCGGAACAAGTTGATAGGATCCCATTTCTCGTTCGCCTTCCCATGTTGCCACCCTGCCTGGGTGGCAACATGGGAAGGCGAAAAAGGAAAGAGAGGGATAGGGTTTCTCTCGCTTTTGGTATAGCAGGCCTCCCCAGTGGGGAGGCCTGCACGATGGGCTATTAGCTCAGTGGTAGAGCGCGCCCCTGATAATTGCGTCGTTGTGCCTGGGCTGTGAAGGCTCTCAGCCACATGGATAGTTCAATGTGCTCATCAGCGCCTGACCCGGAGATGCGGATCATCCAAGGCACATTAGCATGGCGTACTCCTCCTGTTCGAACCGGGGTTTGAAACCGAATTTCTCCTCAGGAGGATAGATGGGGCGGGCGATTCAGGTGAGATCTAATGTAGATCCAACTTCCTATTCACTCGTGGGATCTGGGCGGTCCGGGGGGGACCCGTTATCCGTGGCTCCTCTTTTCTCGAGAATCCATACATCCCTTATCAGTGTATGGATGGCTATCTCTCGAGCACAGGTTGAAGTTCAGCCTAGATGTGGAAAATGGAGCACCTAACAACGCATCTTCACAGACCAAGAACTACGAGATCACCCTTTTCATTCTAGGGTGACGGAGGGATCGTACCATTCGAGCCTTTTCATGCTTTTCCCGGAGGTCCGGAGGAAACAGCAAGCAATAGGATTTCCCTAATCTTCCCTTCCCGAAAGGAAGAACGTGAAATTCGATCAATTTTCCGCAGGGCCCAGGAGATTGGATCTAGCCATAAGAAGAGAAGAATGCTTGGTATAAATAACTCCTCGGTCTTCGACCCCCTCAGTCACTACGAACGGCACCCGGATCAGTGCAATGGGATGTCTCTATCTATCTCCTAACGATGGGAGCAGGTTCGAAAAAGGATCTTGGAGTGTCTAGGGTTGGGCCAGGAGGGTCTCTTAACGACTTCTTTTCTCTTCTCATCGAAGTTCTTTTCCAAATCCTTGCCGTTGGCAAGGAAGAAGGAAGGGGAACAAGCACACTTGGAGAGCGCAGTACAACGGAGAGTTGTATGCTGCGTTCGGGAAGGATGAATCGCTCCTGAAAAAGAATCTATTGATTCTCTTCCAATTGGATAGTATCGTGGGTGCGATGATTTACTTCACGGGCGAGGTCTCTGGTTCAAGTCCAGGATAGCCCAGCTGCGCCGGGGAAAATCATGGAAAAAGCATCTGATTTGTTCATGCATGCTCCACTTGGCCCGGGTACGGGGGATATAGCTCAGTTGGTAGAGCTCCGCTCTTGCAATTGGGTCGTTGCGATTACGGGTTGGATGTCTGATTGTCTAGGCGGTGATGATAGTATCTTTTACCTAAACCGGTGGCTTACTTTTTCTCAGTAATGGGGAAGAGGACCGGAACATGCCACTGAAAAACTCTACTGAGACAGAGATGGGCTGTCAAGAACGTAGAGAAGGTAGGATGGGTAGTTGGTTAGATCTAGTATGGATCGTACATGGGCGATAGTTGGAGTCGGCGGCTCTCCTAGGGTTACCTCATCTGGGATCCCTGGGGAAGAGGATCAAGTTGGCCCTTGCGAACAGCTTGATGCACTATCTCCCTTCAACCCTTCGAGCAAAATGTGTCAAAAGGAAGGAAAAGCCATGCCATGGACCGACCCCATCGTCTCCACCCCGTAGGAACTACGAGATCGCCCCAAGGATGCCGAAGGCATCCAGGGGTCACAGACCGACCATATACCCTGATTCGAAAAGTGGAACGCATTAGCTGTTCGCTCCGGTTGGGCAGGAAGGGTCGGAGAAGGGCAATCACTCATTCTTAAGACCAAAGAGTCGGGCGGAAAAAAGGGAGAGCTCTCCGTTCCTGGTTCTCTTGTAGCTGGATACTCCAGAACTGCAAGAATCCCTGGAATGGGATTCCAACTCAGCACCTTTTGGGAAGAGCTGCTCTTTGGAGAGCACAGTACGATGAAAGTTGTAAGCTGTGTTCGGGGGGGAGTTATTGTCCATCGTTGGCCTCTACGGTAGAATCAGTCGGGGAGGCCCGAGAGACGGTGGTTTACCCCGTGGCGGATGTCAGCGGTTCGAGTCCGCTTATCTCCAGCCCGTGATCCTAGCCGATACAATGGTATATGATAGCACGAAATTCTGCCGATCTGGCAGTTTGATCTATGATTTATCATTCATGGACGTTGATAAGATCCTTCCATTTAGTAGCACCTTAGGATGGCATAGCCTTCAACGGCGAGGTTCAAACGAGGAAGGGCTTACGGTGGATACCTAGGCACCCGGAGACGAGGAAGGGCGTGGCAAGCGACGAAATGCTTCGGGGAGTTGAAAATAAGCATAGATCCGGAGATTCCCGAATAGGTTAACCTTTTGAACTGCTGCTGAATCCATGGGCAGGCAAGGGACAACCTGGCGAACTGAAACATCTTAGTAGCCAGAGGAAAAGAAAGCAAAAGCGATTCCCGTAGTAGCGGCGAGCGAAATGGGAGCAGCCTAAACCGTGAAAAACGGGATTGTGGGAGAGCAATATAAGCGTCGTGCTGCTAGGCGAAGCGGTTGAGTCCTGCACCCTAGATGGTGAGAGTCCAGTAGCCAAAAGCATCATTGGCTTACGCTCTAACCCGAGTAGCATGGGGCACGTGGAATCCCGTGTGAATCAGCAAGGACCACCTTGCAAGGCTAAATACTCCTGGGTGACCGATAGCGAAGTAGTACCGTGAGGGAAAGGTGAAAAGAACCCCCATCGGGGAGTGAAATAGAACATGAAACCGTAAGCTCCCGAGCAGTGGGAGGAGAATTGGATCTCTGACCGCGTGCCTGTTGAAGAATGAGCCGGCGACTTATAGGCAGTGGCTTGGTTAAGGGAACCCACCGGAGCCGTAGCGAGAGCGAGTCTTCATAGGGCAATTGTCACTGCTTATGGACCCGAACCTGGGTGATCTATCCATGACCAGGATGAAGCTTGGGTGAAACTAAGTGGAGGTCCGAACCGACTGATGTTGAAAAATCAGCGGATGAGTCGTGGTTAGGGGTGAAATGCCACTCGAACCCAGAGCTAGCTGGTTCTCCCCGAAATGCGTTGAGGCGCAGCAGTTGACTGGACCATCTAGGGGTAAAGCACTGTTTCGGTGCGGGCCGCGAGAGCGGTACCAAATCGAGGCAAACTCTGAATACTAGATAGGACCCCCAAATAACAGGGGTAAGGGTCAGCCAGTGAGACGATGGGGGATAAGCTTCATCGTCGAGAGGGGAACAGCCCAGATCACCAGCTAAGGCCCCTAAATGGCCGCTCAGTGATAAAGGAGGTAGGAGTGCAAAGACAGCCAGGAGGTTTGCCTAGAAGCAGCCATCCTTGAAAGAGTGCGTAATAGCTCACTGATCGAGCGCTCTTGCGCCGAAGATGAACGGGACTAAGCGATCTGCCGAAGCTGTGGGATGTCAAAATACATCGGTAGGGGAGCGTTCCGCCTTAGAGGGAAGCACCAGCGCGAGCAGGTGTGGACGAAGCGGAAGCGAGAATGTCGGCTTGAGTAACGCAAACATTGGTGAGAATCCAATGCCCCGAAAACCTAAGGGTTCCTCCGCAAGGTTCGTCCACGGAGGGTGAGTCAGGGCCTAAGATCAGGCCGAAAGGCGTAGTCGATGGACAACAGGTGAATATTCCTGTACTACCCCTTGTTGGTCCCGAGGGACGGAGGAGGCTAGGTTAGCCGAAAGATGGTTATCGGTTCAAGGACGCAAGGTGACCTTGCTTTTTTCAGGGTAAGAAGGGGTAGGGAAAATGCCTCGAGCCAATGTCCGAGTACCAGGCGCTACGGCGCTGAAGTAACCCATGTCATACTCCCAGGAAAAGCTCGAACGACCTTCAACAAACAGGTACCTGTACCCGAAACCGACACAGGTAGGTAGGTAGAGAATACCTAGGGGCGCGAGACAACTCTCTCTAAGGAACTCGGCAAAATAGCCCCGTAACTTCGGGAGAAGGGGTGCCTCCTCACGAAGGAGGTCGCAGTGACCAGGCCCGGGCGACTGTTTACCAAAAACACAGGTCTCCGCAAAGTCGTAAGACCACGTATGGGGGCTGACGCCTGCCCAGTGCCGGAAGGTTAAGGAAGTTGGTGACCTGATAACAGGGAAGCCAGCGACCGAAGCCCCGGTGAACGGCGGCCGTAACTATAACGGTCCTAAGGTAGCGAAATTCCTTGTCGGGTAAGTTCCGACCCGCACGAAAGGCGTAACGATCTGGGCACTGTCTCGGAGAGAGACTCGGTGAAATAGACATGTCTGTGAAGATGCGGACTACCTGCACCTGGACAGAAAGACCCTATGAAGCTTTACTGTTCCCTGGGATTGGCTTTGGGCTCTTCTTGCGCAGCTTAGGTGGAGGGCGGAGAAGGCCTCCTTCCGGGGGGGCCCGAGCCATCAGTGAGATACCACTCTAGAAGAGCTAGAATTCTAACCTTGCGTCAGGACCTACGGGCCAAGGGACAGTCTCGGGTAGACAGTTTCTATGGGGCGTAGGCCTCCCAAAAGGTAACGGAGGCGTGCAAAGGTTTCCTCGGGCCGGACGGAAATCGGCCCTCGAGTGCAAAGGCAGAAGGGAGCTTGACTGCAAGACCCACCCGTCGAGCAGGGACGAAAGTCGGCCTTAGTGATCCGACGGTGCCGAGTGGAAGGGCCGTCGCTCAACGGATAAAAGTTACTCTAGGGATAACAGGCTGATCTTCCCCAAGAGTTCACATCGACGGGAAGGTTTGGCACCTCGATGTCGGCTCTTCGCCACCTGGGGCGGTAGTACGTTCCAAGGGTTGGGCTGTTCGCCCATTAAAGCGGTACGTGAGCTGGGTTCAGAACGTCGTGAGACAGTTCGGTCCATATCCGGTGCGGGCGTTAGAGCATTGAGAGGACCTTTCCCTAGTACGAGAGGACCGGGAAGGACGCACCTCTGGTGTACCAGTTATCGTGCCCACGGTAAACGCTGGGTAGCCAAGTGCGGAGCGGATAACTGCTGAAAGCATCTAAGTAGGAAGCCCACCCCAAGATGAGTGCTCTCCTATTCTTACTTCCCTGAGAGCCTCTGGTCGCAAACACGGCCGAGACAATGACGGGTTCTCTGTCCTTGCAGGGGATGGAGCGACAGAAGTATTGAGAATCCAAGATAAGGTCACGGCGAGACGAGCCGTTTATCATCACGATAGGTGTCAAGTGGAAGTGCAGTGATGTATGCAGCTGAGGCATCCTAACAGACCGAGAGATTTGAACCTTGTTCCTACATGACCTGATCGATCTGATCAGGCACTAGCCATCTATTTTCATTGTTCAATTGTTTGACAACATGAAACTAAAAGCTCTGCCTTGCCTCTCTGTCCATCCAAGGGATGGAAGGGCAGGGCAGAGGAGGGTTCTCTACCTGGAAGGGACACCAAAGGGGTGTCCCTTCCAGAATTAGAGCCTCACAATCACTAGCCAATATGCTTTTCTCTTATGCCCTTCTTCGTTCATGGTTTGATATTCTGGTGTCCCAGGCGTGGAGGAACCACACCAATCCATCCCGAACTTGGTGGTTAAACTCTACTGCGGTGACAATACTGTAGGGGAAGCCCTGCGGAAAAATAGCTCGACGCCAGGATGATAAAAAGCTTAACGCCTCTTATTCTTATTCTTATTCAAAGCTCGTCTTCTTCAAAACCCCACACATATTCTGACATCCTTTCTTTTCCACTCCACACTTTGGAACGTAATACCTGCTCTTATAGAGATAAACTCGCTTCCGCATCCTCTTAACCTGGAATGGCTGAGGAGAGGAAAGGTTCCTTCTGGAAGGGACTCCTGGGAACAGATCCAGTGGAAACGGGGCCTGTAGCTCAGAGGATTAGAGCACGTGGCTACGAACCACGGTGTCGGGGGTTCGAATCCCTCCTCGCCCACAAACAGCCCCAAAAGGGAAGGTCCTTTCCCTCTTGGGGGTAGGGGGATTATGATCGGGATAGCGGACGCAAAGCTATGGAACTCGGTCTTCACAAAGGTGTGGGTCCTTTGCCGAAATGGAATGATACATGGCCTGACTCTTTCGTATAGTACGCCCGATATTAACCGGCATATTTGTGTTTGTGTTTGACCTCCTGTAACTCTTCCTCATCGCCGCCAGGCTTGGGCAGAGTATTAGTAGCAACAATACGTTCCTCATCATTAATATGCCTGCTCACGAGAATTGTGGCCTCTCGAGAGAATTGATGACTGCATTTTTGATAAACTGCTAGTACATTACCTGATAATTGGAAATTGGCCAGTTGAAAATAGCCCTAATTAGGGCTATAGGACGAGAGATTATCCCGAATCTACACCGAGATATTGACAGCATGCAGGGATCCAATTATCAATGACTTCCGAGGAACGAATCGATAGTTTTACCAGCTAGTAACGAGTCGAGCGAATAGAGGCCTTCACCCCAATTCAGCTCCGGAAATGTCATCAGAACGGAGAACGATGGATTTGCTTATCCGAACTTTTCAGTACTCCAAAGAGACCGTTGTTTCCATTTTTTTTATGGACTACTGGGAGTGAGTATATCCCTATCTTTGTTTTTGGCGATTTTGCATTAATAGAAACAAGGACGGGGAACGTTTTACCCGGTCAAAGCGAGCCCTCGAATAAAATGGATCTCCCCAAGTAGGATTTGAACCTACGACCAGTCAGTTAACAGCCGACCGCTCTACCACTGAGCTACTGAGGAACAACGGAGGGTTAGATCCCATATACGTTCAAGACTCTTGTTCTTTGGACCGACCTATGACCAGTGCATGAACCGTTGAGAAACCCAAAGCTTTCTTTGGAACTTTTGGAACTTTGCATACACCCCACCCTATATTCTAAGGAGAAAAGGTAGCGATAGCAATCCCCCCCGCCTCCCCGGAGAGCCTCCAGGACAAGGGGAGGCGGCGGTCAACCATCACCATGATCTTCTCCACTGTCCCCCCCCGAGATGCATATTGATCAATCGATCTCCACGGTGCTGCAGACCTGCCAGTTCGCTAAGTATACTCGCTCTACCAAAGGGCAACAAAGACCTCTCTATCCCTGCCAAGGACAAGGGGCCTGCTTCTTATCCTAAAAGCTAGCAGGTAATGGTGAGATAGTCTCAACTAACCCCCTTTACCTGTCTTTCCGAACCCTTCATTGAGTGAAACGAAGCGGACATCATAGCACTTGGAACTGCTATTCGATCATAGCATCCAATTTCTTTAGACCAAGCAGGAGAAGGTCCCCCTGTCGGTCCTTTCATCTCTCTGCCCGCTCCATGCTGTATAGCCTTCGGATCATGGGCTGGTTGAATGCTAGGATACGTGAGATTATATCCGATCTGCCCGGTGATTTTGGTAGATGAAGTAGTGGGAAGTGGCGAAGTGAGGGAAATCCATATCAGCGATCGTACCGTCATCACTTCAATGATTGGAATTATACCTGATTCATCACTCTTTTTATTTGTATTTCCTTCCTCAGCATTGAAAGAAGAATCCTTCTTCGAAGGATAGAATATCAGTTCTATATCTGTCTCATATATCAGAAGGAAGGAGAGAGGAGGAATGGACGGTTTATTTCATGCTCGTAACGTAATAAGATGGGTTCAATAGAGATCCATCTGTTTCTGTTCCTTTTTCAGTTGGATATCTATATATATATAGATAGATAGATATAGATAGATATGCATACATAGATACTATCTCATGATGGGGTAGAGAGTGGAACTATTGGTACGATCGGATCTATTATTCCTATTACTACCATTCAACCCTTTCCTTCTAGAACGAAGGAAGGGGGTAGTGAATCATTCTTAATTTTTATGATTCGAATTTACAAATAACGGGAGATTGGAAGGTGAAAATAGCAGTTTACGGATCGATATCGATATGGGCTTGATTCAATCGATACAGGCTTGATACAACCAACTTATCAATACAGGGGATAATGGATCAGTAAAAATATCATTGATATAAGAAACAATAGATCAGTGAAGATATTACTACAAAAAAGAAAGATCCAAATAGATAGGAAGATATTCGTCCTCCTCCTATGTATCTCATTCCCTCTCCTACAAAGAGACATAAAATACCGACTCCATTTGGAATTCCATCAATTACCCATCGGTCGAATAAATGAGTTGGTTCAGCCAATCCTCGTATACCTCTAGCGAATATTATGTCATGATATACGTCTATATAACCTCGATAATATGACCAATTATATATGACATTTATGCATTGGTCTAAGATACCCTTCAGTCGGGGATCCATTTTATCTCGTAGATCTTGTAAAAGAGAATTAATAAGTCCAGATAAAACAAGGGCCACAAATATACCGAAAAATGCTATACTGACTGAAGGAATCACATCTATCAAAAATTCAAACCAATTTTCGGGATGATTGCCATGGAAATGGTTCATTGCTGGAGTTAGCCATTGAGATAATATATCAGAATTTGTTCCTCCCCAAGCAGAAGGAACTCCTATAAATCCGACAAATGAAATTAATATTCCTAGTGCAAGTGGAGGCAATAGCATTAGATTGCCCGATTCTTTAGGATATACAGGACCACCTTTTGCGAAAGGATGAGTGACGATCGAATCCCACGTATTTTCTTTATCAAATCGTTCCATCTTCTCCGAAAATTGAAATGCTTCTTTGAACAAATAGTTTTTTTTTCCTAGTAATTGTGATATGGAATTTATACTAGTTTTGGTGAATGTATCAGATTCTTTCTTTCCCCATATAGAAGTTGGATAGAATGAAATAGAGTCGTTATATAAATGATATAAATTTGCGCGGAAGTCCCCTTCAAAAGTAAGGAAATACATACGAGACATGTAAAATGCAGTTAATCCCGCTGTAAACCAAGCTATCCCTCCAAGAATGGGGGAATATCGCCAACTATCGCTGAGAATTTCATCTTTGGACCAGAAACGAGCAAAAGGTGGAATACCACAAAGAGAAAGTGTACCTAAGAGAAAAGTTGTTCCTGTAATTGGCATATATTTCCTCAAACCACCCATAAGAGCCATATTTTGACTTCTGCTAGGACAATATCCAACAATAGGTTCCATAGAATGGATCACTGATCCAGATCCTAGAAACAATAATGCTTTAGAATAGGCATGTGTAATCAGATGGAACAGAGCAGCTCGGTAAGAATCTATACCTAGAGCTAACATCATATAACCCAATTGAGACATGGTAGAATGAGCTAAACCTCTTTTAAGATCTTTTTGAGCGAGAGCCATAGTAGATCCCAATAGAGCCGTTATTCCACCTATCCAAGAGATGAGATTCATTATGAAAGGTAGAGCTTTGAAAAGAGGGAACAATCTAGCTACGAGAAAAATTCCTGCTGCTACCATAGTAGCGGCATGTATAAGGGCTGAAATAGGAGTAGGTCCCTCCATAGCATCAGGTAACCGTACATGAAGTGGAAATTGTGCAGATTTAGCTACTGGACCTGAAAATGAGAGAAAAGCACACAGAGTAGCGAGAAATAAGCTAACTTCATCATGGGCGATCAATTTGTTAAATATTTCCGATAAATCTCGAAATTCGAAACTACCTGTTATCCAATAAAAAACCAGGATTCCTAATAGGAGTCCGAAGTCCCCTACACGATTAGTTATAAATGCTTTTTGACAGGCATTGGCTGCACTAGGTCGGGTAAACCAGAAACCTATTAATAAATAAGAACACATTCCTACTAATTCCCAAAAAATGTAGATTTGTACTAGATCAGGACTAATAACTAGTCCCAGCATAGAAGCATTGAAAAGACTGAGATAAGCGAAGAACCTCACATATCCTTGGTCATGAGACATATAATTATCGCTGTAGATCATAACCATAGTTCCGACAGTCGTAACTGATACTGGCATAATGGAAGTAAGTGGATCGATCAAATAGCCCAACTCTGAGGAAAAATTATTATTAATGGTCCAGGACCATAAATATTGATGAATAGGACCGCCGGTAATTTGCTGCAATAACAGATCGGATGATAAAAACATAGCTGTACTTAACGGGGAAATGCTAATAAGAGCCCATATACGACGAAGACTCTCGGTTGTCTCTGGAAAAAGGAACAATCCCGATCCTATTGGCACAGAGGCTGAAAACGGAAGAAAAGGCACGATCCGAGCATATTTATATATAAGTTCCATGGGAAGATCGAATCATTATTCTAAAATGATAAGGGGAAAATCAAATCATTATTTTCAATAGTTCTATAAAAATTGAAATATTGATTCCTTCCCCATTTTCGGTTTCCAATCCACTAGATCCTGAAGGGAATAAATAGAAAAGGTCGCGAACCAAGAAGAACGATGGGATATGGATCCCATTTATCAAATATTACTTCCCCTCTTCTTTCCTTTTCATAAATACCGAATTCGGGCTAATCGATCAATATTTGTCGAATGAACAAGAACTCGAGTTTCTGGGTATCAGTTCAGATATTCATCAACAATATAGAATTGTGTACATCCAAAATTGTACATATTTTTCTATCAATTCTCTTATATCACATATAGTTTTTTCAACCAACAGAGATCTTTTCTATTTTCTAGAGGTCCTGCAGAAGTCTTAATGATAGAAGTTGAAAAGAATTGGACCAATCGAAAGGAGTACTTTTCCTATCCCAGTTCCTAATATTTTATCGAACCTGTTCGAATTCAATATTCGCTTTTCATCCACAGGAAATGAAATAATGAATACATATGCAATAATTGAAACCGAGGGTGAACAAATTAGAATCTAATCGGATAGATTTTTTGATGTTTGTCACCCCGCATCATTAAGACCAGATGAGTTAAATACCAGAATACTTATTTATCAAGTATTATTGATTTGTCATGGATTCACTAGGAATCTCGTACATCCCTGGTTGGAAAATGCAACAGTTGAGGAGAAAATTTTACACTTTTCTCTTGGAGATTCAATGACCATTTATGAAATGTGTTTTATAAGGAAGGCACGGCAGAAGTTTGGACATTGACAAAAATTGATTTTATTAGCAGTGGAGTAGATTCCATTTGTAAAAATGGGGACGGATTCTACAAATGAAGATAAATCATTATTTATACAACTAAATTTGATATAACGAAAATTTCCTAATCAAAATTAGATAGAAATATTCCGGGGTTTAGATATTCAATAGATAAAGAGATATTTATTTATCTATATGGGCGCGTACATTTTCATACTACATAGAAAAGTAAGATATGTTCTATACGAGATAAAATACATGTATAAGTAAACATATGTCTTTCACATCGAAATATATGAATTTAAAACATCGTTCATCATGGCAGTTCCGAAGAAACGTACTTCTAAATCCAGAAAACGAATTCGTAGAAATGTTTGGAAAGGAAAAGCGAATCTGACCGCAATAAAAGCTTTTTCTTTGGCTGAGTCTATATCAACTGGTCATTCAAAAAGTTTTTATTGCACGACAAATAATGAGCCCTCCGGATCCTCTAAATCCACATTAATCAATGAATTGAATGATTCGTAACATCGACAAATATGTTATACCCCCAGGACTCTAGAGAGCAGCAATGAGAAAAAAAGAATCCCTTCGGTACCTTAAAATAATACTTGGAAGAATGGTTGGAAGAGGTACACCGCCATAAATTGACTCCACCATACACTATAGCATTTATTCCTGATCGATCTGGGAGATGGAGGATTATTCAACCATTCTTCCATCCATCTTCCTTTTTCCGCTGGAGTTTCATCATTCTTTGTAAGAATCCCGAATTTACTTCAGCATTACCATTATGTTGTATCTCCGGCAGTTCTACTTCATCGACATTTTTTTTTTCTTTTATCGGAACGTATTTTCATTTCCCAGAACAGAATTCATGGGAAATGAATGATTGAGTCCGTTTTCTATTTCAGTAGCTCAAGAGAGATGCTCGCTGAGCTTGTGATATTCTTGTGATCCTGGTGTTAATAACATCATTTGAATGTCTCCCTATTCGCAATTGCTGAGGTTCAATTGTGCAGGCGATCTATTGAGGAGAAAGAAGAAAGTAGATCTGATTCATCGAAATCATAGTTTCATCCTATTTCGCGATATTTCTATTTATATTATTCCCATTCGACCATCCACAAAAAATTTTAGGACGGGAAGGTTATGATAGAAACATTTTTTTATTTTTCTATGGATCTCTCTTTATTCTATGTTCGGAATCTAGCTACTCCCATTCCATTGAGATAATTTATAGAGATTTCTTGTTCAACGGCAAAATTGGATGGGATTATTTATTCGGAGCAATGGGATTTGAACCCACGACCTCCATCACCCCGCGATGGCACGCTACCAAGTTGCGCCATGCTCCGTTTTAGCAAAAAACATCACATTGATTCAATTCCGAACTTCTATTTTTGACATCTCTGGTATTCATCAATTACTCTCTCCGTCAAACATATTAGAAACCATTGACGATCTAGCACAAATAGACTAGTATGGTTCCTACTAAGCCGCCATGGTGAAATTGGTAGACACGCTGCTCTTAGGAAGCAGTGCTAGAGCATCTCGGTTCGAGTCCGAGTGGCGGCATTCTCCTGAGAAGATCCCATCAATCCCTTCCCTACCTATATAGATAGGTATCTGTTCGATCTATTTCTACGTGACAAATTGATATATTGTAGATTTATCCTATCGATCCTATTTAATAATCGAATTAATAAGTGGGTTTTTTATGATATTCACAACTTTAGAACATATATCAGCTCACATCTCTTTTTCTCTCGTGTCTGTTGTCACTCTCGCTTATTGGGGAACCTTGGTCTATCAAATTGAAGCACTAAGTCGTTCGGGAGGAAGAGGCATGATAGTGATTTCTGTCTGTATAACGGGATTGTTAATTACTCGTTGGCTTTCTTCGGGACATTTACCGTTAAGTAATTTGTATGAATCCTTCATGTTCCTTTCGTGGAGTTCATCTGTGATTCATATAGTTCTAGAAGTACGGAGCCAAAATAATCGGTGGTTAGGCGCAATCACTGCACCAAGTGCTATGTTAACTCATGGTTTTGCTACTTTGGGTCTTCCGGAGGAAATGCAACAATCTACAATGTTAGTACCTGCTCTACAATCTCATTGGTCAATGATGCATGTAAGTATGATATTGCTTGGCTATGCAACCCTTTTATGCGGATCCCTATTATCAATAGCTTTTTTGGTCATTACATTTCGAATTAATAGGAGGATTATTCCCCCCCCTAGTGCGATGGACAATTCATTCATTTGGTTCTTTCATTATAGAAATAGTTGGTATTTACACGAACAAAAAAAAATTGATTTGCAAGACACTTTTTCCTTGTTATTCATGAATTATCGTAGGTGTCAATTGACTCAACAATTAGATCATTGGAGTTATCGTGCTATTGGTCTAGGTTTTCTTCTTTTAACTATAGGTATTCTTCCTGGAGCAGTATGGGCTAATGAAGCATGGGGATCTTATCGGAGCTGGGACCCAAAAGAGACCTGGTCATTAATTACTTGGACTATATTTGCAATTTATCTGCATTCTAGAATGAATAAAGGTTGGCAAGGTGAGAAACCGGCAATTGCGGCTTCTCTAGGATTTTTTATAATTTGGATCTGTTATTTGGGGGTCGATCTATTAGGAATAGGTTTGCACAGCTATGGATGGTTGATTCAGCATAGAACCAGAAATGGACTTGGAACAGTGATTTCTGGAAGAAAGGAGATATAGACTACATAGTCATTATATGGAATTAATAGATCAAATTACTAACTAGTTCAAATTATTTCAAATAGTTATTACTAATTTCTATAATCACTACTTGAAATAACTTGAACTATATTCGAAACAGATCGAATTGTTAATTACCTTTCTTCGATCCTATTCATTTATCGGAAAGAGAGAAAGAAGATAATTCGATCATACTCCGCAGCCGACGATGCATCTGGCAAGTACATAAGGATTTTTTTTACTATTCGTGGAAAAGTCTAAATAGAATAGCTTCTACCTTATTATTCCACAGAGATAGAACTAGATCAGGATAAAGACCGATAACTACTACTGGAATAAAAAGACAGATCAAAATAAAAATTTCTCGTGGTCCAGAATCCGTGAAATAATATTTTGGGACATTTAACAACTTATATCCATAAAACATTCGACGTAACATAGATAACAAATGAGTAGGAGTTAATATCATACCAATTGCCGCTATTGCGGTAATAACTATTTTAAAAGTCGAAGAATATTTATGACTAGTCATTATTCCCCAAAATACCATAGATTCTGCTACAGAACCACTCATTCCTGGCAATGCGAGAGAAGCCATTGAAAAGCTACTGAACATAGTAGATATTTTTGGCATCGGTATAGCCATTCCTCCCATTTTGTCAAGAAAAGGAGTACGTATCCTATCGTAACTTGTTCCCGCCGAGAAGGAAAGTGCAGCACCAATTAATCCATGAGAAATCATTTGCAAAATGGCCCCATTAAGACCTGTATCTGTCATGGAACCGATTCCTATAATTACAAAACCCATATGAGATACTGATGAATAGGCTATTCTCCTCTTCGAATTACGTTGACCCAGAGAAGTTAGAGCTGCATAGATTATTTGAACCGCTCCTATTATTACCGACCATGGCGAAAATAGAGAATGAGTATGAGAGAATAATTCCATATTAATTCGAATCAATCCATATCCTCCCATTTTAAGTGGAATTCCGGCCAAAAGCATACATGTACTATAATGCGCTTCCCCATGAGTATCCGGTAACCAGGTATGTAAGGGAAAAATTGGCAATTTAATGGCATAAGCGATAAAGAATCCTGAATAAAATACTATTTCCAGTGCTACGGGATAATATTTATTAGCCAAGGTTTGGAGATCTAATGTTGGTCCATCAGAGGATCCATAGAGACCCATACTCGAAGCTACCATTAAGATAAAAATCGAACCACCTGCAGTGTACAAAATGAACTTTGTAGCCGAGTATAGACGTCTTTTTCCTCCCCACATAGATAGAAGTAAGTAAACGGGAATTAGTTCTAGCTCCCACATGAGAAAGAAAAGTAGAATATCTCGAGAAGCAAATGATCCTGCTTGGCCACTGTACATCGCCAACATCAAAAAATGCAACAATCGCGGATTTCGAGTAACTGGCCAAGCGGATAAAGTAGCTAAAGTAGTAACAAATCCCGTCAATGTAATAAGTCCAACGGAGAGTCCATCAATTCCTAGTCTCCAATGAAAATCGATGAGATCTATCCAGTTATAATCTTCTTCCAATTGGATCAATGGCTCATCGAAACGAAAATGATAACGAAATGTATGGGTCATTAAAAGGAGTTCCAACAAGCAAATACCTAGAGTATACCATCGAATCATCTTATTCCCTTTATGAGGGAATGATGGAATTAAGGAACCCGCAGATATGGGCGAAATAACAATTATTGTTAACCGGGGTAAATTGTTCATGATAGAAATAAAAAGGACTTTCGATATAAAAACCCATGCTCAAGATCTTGGGTTGAGTATGGGTTTCTATCAGTGAAAGAGAAAAAGGAGAATAATCAATATTAGTTGAATCTAACCATTTTGATGATATATATATAAATTAATAAGCTAGACCCATACTGCGAGTTGTCTCATGCCACAAATAAACACGTACACTCAAGAAATCTGTTGGACAAGCAGATTCACACCTCTTGCAACCTGCGCAGTCTTCTGTTCTTGGAGCAGAAGCAATTTGCTTAGCTTTACATCCTTCCCAGGGTATCATTTCCAATACATCTGTGGGACAAGCTCGTACACATTGGGTACAACCAATACACGTATCATAAATTTTTACTGAATGCGCCATTGGATCTATAAACTCCCATTAGTTAGGATGTCAAAAGTTTTTGATTTGATAGAATCCTTAAGATTCTATCTATAATATATGGCCAATAACAAGATATTATGGATATCGAACGAATCAATAATTGTACCACCAATGAGATTATGAATGGATATATTAAGATTCTGTATCTGTTCAATAGGGCGGAGATACTTGTATAACTTCGATCTATCTAGATTTCATCGAACCTGGTCTAATCGTGTTAGTCAGGTCAATTTGTTAATGAGTTCCATATGGATCGAATCACATTCTTCATCTATTGAAATAATAGATTCATTTTGATCACATATGGGGAATAGATATATCTATATCTGTAGAAATATATATACATAGTTCTTTTCGACTTTTATAGAAATTATCTATTCTTATAGAAATATATATATACGTATTTACAATCGATCCGGGACGAATATAGACTCTATTACCATTTTAACAAATTAAGTTGATTGATACGAGTTGATTTTCTGTTATGATATATTGCTGGAACAATAGCTAATCCAATAGCTGCTTCAGCGGCTGCAATAGCTATAACAAAGATCGAGAAGATGTTTCCCTTTACTTGCCGACTATCAAAAGAATTGGAGAATGTTACAAGATTCGCATTAGCCGCATTCAGTATTAGCTCAGGACACATAAGTGCTCTAACCATGTTTCGACTTGTGATTAATCCATAAAGACCGATAGATAACGAATAAGCGCCTGAAATAAGTGTATATTCGAGCATAATCGATCAACTCCTCATAAACCTCGATTTCTTTAGGTACAAACAAAAGTTCTATCAAATTTATTATTTGATATAATCTAGAAGATCGAATATCATACTTCTCTCAATATCACGAGACTTCCTTCATTTGTAACTTTTCATTCAAATTGTTTCTTCTCGACGAGCCATAGTAATTGCTCCTACGAGGGTAATTAGAAGAATTATAGAAATAAGTTCGAATGGAAGGATAAAATCAGTTGATAAATGAACCCCAATACGTTGAATGTTGTTTGTTAAGTCCTGTTCTAAAAATTGATTCAACTCTGTAGTCAGAGATATTACGGACCATGATGTGTTCAGGATAATAGTAATTAATGAACAAAAAAGACTCATACAAACTACTGAAGTGATACCATCTCCGACGGTCCAGGGAGGGGCAGAATTAGGATATTTCTGGTTATTCATTAACATTACAGCAAATACGATCAAGACATTTATAGCTCCTACGTAGATCAGGATCTGTGCAGCAGCTACGAAATCCGCGTTCAATAGAATATATAAAAGGGATATACAAACAAGAACCGATCCCAATGAAAGGGCAGAATAAATTATATTGGTAGGTAATACTACTCCCAGACCTCCTAATATGAGACCTAGCCCTAAAGGGACCAAAAGAATATTACATATCGGTTCAGGTAAATTCATTATGTGTACAGTAAGTTCCAATATTATTCCTATGATCCCATTCACTGAACGAAGAAGTTACCTTATGAATATACCTTACCAAATAAGGATATTCGCGTTGTAAATATTTGGATATGGAAATTACATGAACTGATCAAAAATTATATTGGTCAATGATATCATTAGATCAATGATACATCATTAGTCATAATTCCTAATAGAATTATCGATATGATTACGAATTTCGGTCGATTCGTAAAAAGGGTATGGTCCCTATTAATCGGTCCTTTACGATCGAAACTCAATCTGAAGAACTGGTAACAGTTCCTGGATCATAATGTCCGCTCGTAGTTCCTTTGGACAAAGAAGTTGAACTCGAAATTGTCCGAATTATAGAATCTCCAATCACCGATATCGGTAAACGTCCTAAAGCGATCTGATCATAATTTAATTCATGACGATCATAGGTCGAAAGTTCATATTCCTCAGTCATCGACAGACAATTTGTGGGACAATACTCAACACAATTACCACAAAATATACAAATTCCGAAATCAATACTATAATTTTCTAATCGTTTTTTTCCAATATCTTCTCCAAATTTCCAATCAACAACGGGTAGATTGATTGGACATACACGGACGCATACTTCACAAGCAATACATTTATCAAATTCGAAATGGATCCGTCCACGAAATCGTTCTGATGGGATCAATTTCTCATAGGGATATTGAATAGTCATAGGTAAACGATTCATATGATATAGGGTAACTATAAAACCTTGACCAATGTATCTCGCAGCTTGTATTGCTTGTTTACTATAATTTATGAACCCAGTCACCATAGAGAACATGTGATAAATATCCCTGAATAGATCATTTTTGTATATATATATTTCTTTCTCTTCGTAGATTTATTCGATCTATCAATTTCGTATGTATCGCAGAACCTATTTTGGAATAGTATTTCGTTTGAGAAGAATATTTTGTCACAAAATATTCGCATAATATTGAATCACAATAGAAGAAGTTGGAAAGAAGCTGTTAGTAATAGATTACCCAGAGCAATAGGTAAAAGAAATTTCCAACCAAGATCCAATAATTGGTCCATCCTCATTCTAGGCAAGGTCCATCTTGTCGTGATAGAAAGGAACAAGAACAAATAAGCTTTAGCTAATAGAATAAGGATCCCCATCGTTATGTCGAAAACCTCACTAATTCCATTAATCGAATCTCGTTCGAAATGTTCCGAAATTGGTATAGCTGGGATGGAAAAATTCCATCCGCCCAAGTAAAGAACTGTTACAAATAATGAAGAAACTAATAGATTCGGATGAGAAGCAACGTAGAATAAACCAAATTTTATACCGGAATATTCGGTTTGATGACCCGCTACCAATTCCTCTTCCGCTTCTGGTAGATCGAAAGGCAATCTTTCACATTCTGCTAGAGAAGAGATGAAGAAAGCTATAAAACCTATAGGTTGACGCCACAAATTCCATCCCCAAAAACCATATCTAGACTGTGCCTCAATTATATCAACCGTACTCAAACTATTGGGTAATTGTAGTCGATGAGAACATCACTGTTCTAATCTCTATTACAAAACCGTACGTGAAACTTTAGCTTCATACGGCTCCTCAATGGCCGTTGAGAAGTGGAAAGAAAAATACTTCGGTATTACCTCATTATGCACCTCGTACAATGAGGGAAGATAGGGAAAGAGAAAATAAAAGGAAAAAGAAACATCGGAGTATTAATAAATTGGACCAATGAGATTCTGTCTGCTGCAATAACAAGAGCTTTTGAACCTATCTCAACCTTCACGATCTTTTGTTAGTAATAACTCGGGTTTATTAATGAGATATAATAACAAGAAATTATCCCCACTATCACTATGGATCCATATTCCATTCATTCGAGATTTCGTCGATAACGAATAATATTTCGGCAATGATCCGTCGAAAATAAGTAGGAGGGATAAAAAAACCATCCATTTTTTTCTTCTTTCTGTGAGAGAGGGAAAAAACTGTGGAAAGGATTACTTCGTTCCTGATAGCCATTCCTTTTTCAGTAGATAGGAACATACTCCAGATCGGGGTTCTGGGGAAGTACTACTTGATCATCCCTACCAATGCCAAGTCCTTATTATCATCCCATTGATATAGAAACATCTCTTGAAATATGTTTCGTTATCTCTTTTACCAATCTTTCGTGCATCTTGGTGTTCCTGACCATCCACCTCTGCTCGATCTTCGATATGATAGTATGAACTTCATACAACTCTTCTTTTGCCCCCGCTGTCAGGCCCCGATGACTAATCTCTCAACTGGGGTACGTAGTTTTCACTGGTTGTGCATGCCTCCACTCTTGTACAGGAGGATGGGACTCGATTACATTACTGCGGATCTATAAGCTGTTTGATCTCACCCATATGACCATCTAGTTTGTCGATCGGGATGAATAATAAATATTCCTCCCATTCACTTGTTTTCTCTTTTTTTAGGAAGAGTAGAAAAGTTTATATTCCAACGGATCACACGTAGAGATATAGATAACACACATAAAGCTAGAGGAATTTCGTAACTAATAGATTGAGCAGCAGCTCGGAGACCACCCGAAAAAGAATATTTATTATTCGATCCATATCCTGCCATAAGAAGTCCAGGAGGAACAATACTTGAAATGGCGATCCAAGAAAAAACACCTATACTAAGATCAGCTAGAACGATGTGGCGACCGAAGGGAATTACTAAATAACTCGGAAAAATAGGTATGACCACCGTGGCTGGTCCAGTACTAAATAACCAAATATCTCCTCCAGATGGGATAATATCCTCCCTCAGAAGTAGTTTAATTCCATCTGCCAAAGCTTGGAGAATTCCCAAAGGACCGGCGTATTCAGGTCCAATACGCTGTTGTATTCCCGCAGATATCTTTCTTTCGAGCCATACAATAACTAATGATCCTATTGCAACTCCCAATAGAAGAATAGTGATGTAAATTAGAATTCGTATAAGACTAGAGATTTCTTCTGGGAATCCCGATCTAAAAGATAAATTGATAGCTTGTTCCTCGGGATCCGTCATATTAATCACCATTTAACGATCAACCTCTCCCATAATGATATCTATACTACCCAAAATTGTCATGATATCGGCCAATTTCATATTTTTCACCAGTTGAGGAGGAATTTGCAAATTAATAAAACCAGATGGGCGAATTTTCCACCTCCAAGGGAAAATACTATCATCTCCAACTAAAAAAATTCCTAATTCTCCTTTTGGAGCTTCTACTCTTACATAATGTTCTTGTTTCGATGACTCAAAGGTAGGGGAAGGTTTTTTACTAATAAATCGAAATTCAAAATCATTCCATTCCGAATCTTTACCTTTATCCAGGCGCCGGGCCTCTAAATTCTCATAAGGTCCTCCCGGAATTACTTTTAAAGCCTGTCGAATAATTTTTATAGATTCTGTCATTTCCCCAATTCGTACTAAATAACGAGCTAATGAATCTCCTTCTTCTTGCCATTGGACCTCCCAATCAAATTCATCGTAACATTCATAATGATCAACTTTACGAAGATCCCATTGTATTCCAGAAGCTCGTAGCATGGGTCCTGATAAACTCCAACTTATTGCTTCTTCTCTACTAATAATGCCTACTCCCTCAACTCGTTCTAAAAATATGGGATTGTGCGTAATAAGCCTTTCATATTCAGCCACTTTTGGTAGGAAATAATCGCAGAAATCTAAGCATTTATCTATCCAACCGTAGGGTAGATCTACAGCTACTCCTCCGATACGAAAATAATTATGCATCATTCGCATACCCGTGGCAGCTTCGAATAAATCATATATAATTTCCCTCTCTCTAGAAATATAAAAGAAGGGGGTCTGTGCACCAATATCAGCCATGAAAGGTCCAAGCCATAATAAATGAGGAGCTATACGACTCAACTCTAGCATAATCACCCTGATATAGCTAGCCCTTCTAGGTATTTGAATATTTCCTAATCTTTCCGGTGCATTTACCGTTACTGCCTCTGTGAACATAGTAGCTAAATAATCCCATCGTGTTACATAGGGGAGATATTGTACAATTGTTCGATTCTCAGCAATTTTTTCCATCCCCCTATGCAAATAACCTAATATAGGTTCACAATCAATAACATCTTCACCATCTAGAGTAACAATAAGTCGAAGAACACCATGCATCGATGGATGATGAGGACCCATACTTACCATCATAGGATCTTTTTCTGTAGCAAGCATGGTCATATGTCATTTTCCTCCGATTCGTTCTATAAATTGATGAGAACAAAAATATAGCTCATTAAGATCCGGAATCTAATAACCAAAAAAATGAAAACTTCGTTCAAAATTAACGGGTTTTTAGCCCACGAAGACCTAATTGATTAATTGAATCATCGTAACGAAGTATATCTCTCTTGGACAAATGAACCAGAAGTCGCTTACGCTTTCCCAAAATTTGCCGCAAACCTCTTCGAGATGAATAATCTCTTCTGTGCATTTCCAAATGATGGGTAAGTCTCAGAATTCGCCTAGTTAAACAATATACCTGAGATTCAACAGATTCTCTCTGTTCCCCAGAAATCAAAGATGAACGAAGGGACGAATTTTTCGTCATAGAAACGATCTTTCCCTGGATAGAATGAAATTGATTCATGGTCGGAAGAAATGATGAGATCCACTCCTTTTTTTCATGATCCATATAATGATTCATTCCGAACATTCTTATTGAGTGGCATATGGAGAATTTATCTCTTCCCAGAAGAACAGGTCTTTCCGATTTGGATCTATAGCGGGATACAGATATATTCAATTTGATTACTAGATCGATGAAATCGATTCTTATTACATCGATAAAATCAAATAGATTATATCCGAATTTGGCAATATCTTCTCGGGTTTCAATTCATTCTATCGACGCGAATATAGATGTATTATTATCTATACAGAAGATTTTATATATCCCATTTCCCGATCTCAATTTAAGGGATACATACGTATTCTTAACATAGCAGATCGACTCCCATCATTTGTATTAAACCAATATCTATTCATGCAAATCGAATCCTCTAATCGATAACTAGGCCAAATAAAACGTTTAATCATTTGAGTTGTATCTATACCAAGATGTTGATCTCTTCCCACGAGTTTTTCGTGGTTTTGTACGTCTTTCGCCTTGGAAAATTCTGCATTTTCATTCAAATCATTCTCCAGATTGAAACGATTTAGAATTCTAAATTCTCTACGTCGTCTCGGGAGCAAAATCTCTTCAAAAATGAGGGAACTTGAAATGGTTTCATTTTCATACCCAATAACTCCTTCGCGTTGTACAGGTCCATCAAAAATATTTACATCTATCCCTTTTCGGAATCTATTATTCAATTTCAATGAAATACTTATGATTTTATACATCAGGAATTGATCATCCAATACCCTTGGTAAACGTAATGGTTCGATGATGAATATTCCATTCTTTACTTTTCTCGAAACATACCTATCAAGAAAATGGGAAATTAGATTAAGATCCAAATCTCCTTTTCGAATATAGAGTATCGCAATTTTCTCCGGATCTTTCATTCCGCTTATAAGAGAACATGTATTGATGTTCTTTTTCAATTTTCTCTTTATAGATTCTGCCCATCTGGATTGAATAATGGCTTCGGCAGTTTTTCCATCTTTTGATATCAATTTGACCTTATCGTGTTTATCGTTCCTATTATCCTTTCTTTTTTCGTTCTGGACATCCGATCTAACATTTTCTCTTTGTTCTTGAACATATAACCTAACATCTTCTTTTTTCTGCTGTTTCCTATCTTCCTGATCCCGAACATTCGATCTGACATCTTCTTTTTTCTTATAAGATCCAAAAATCTTTTTGTGTTCTTCTCGTAGAAGCGATTTTCTCGGTATGATCATCAATTCAGTATTATATGTATTATTAATTCCTACAAGTTCTGAGAATAACCACAAACTTAAATCAGATCCAGACCGATCCGTCCTTCTTCTATTCATTCCTGTAGAATTAAGAATACCAGAATTGTCTCTTTCTTTCCTGTCAATCTCTTGATAATTGCCAATATTGGAACCTAATTTATTACGATCTTCGTTCTTTTTCAAATTGAGAATATCATAAATACGCTTCCCCCTAGGAATTCCTTTACAATTGGTAATATCTCCATCATCCAGTATATAAAATAGTTCAGATTCACGGATAACATTATTCGATATAATCTCTTCCTGCTCATTTTGTCGTACTGGCAGTTTGTGAATATCTGAATTTTTCATAGAATCGGTGTAACTATATGACAAAAGATTATATCTGCAACGTTTGTCAAGTTTTCGGGTTTGTCCTAGAGAAGGTTTTACCGCGGATATACAATATTTTGTTCGTTGTTCATAGGGAATGAATCGACTTTCTTCATAGAAATGAAGAAAATCTCGATTCTCAATCGTCCGTTGCTTACTAACCCCATTTCTCCATCTCTGTGGTGCTATTCTAGACCATATCTGTGAAGATAAATTGTACCGATCGTAACCTTTTAACCATTCTTTCCAGTCATTTCCTTTCAAATCTTGCGGTTCTTCAGAATCCAATATTCCTTGCATATCTAAGAATTCTTTTATCGTTTTTTTGATAAAAGGATACGATGTTCGAGATTGTAATAAATGTTTCAAATAGGCTTTGTTCGTTGCTCTTATTTGCCATATCTCGTGAAATACATATGCTTGGGACATTGAAATCATGCCCCGATTGAGACCAACTTGTAAGTTTTGTATCTCTTTGGTAATTGAATGGTAATTGGGAATTTTACCTTCACTTGTCCCCGAAATATCATTATTGGGAATGAATATTCTTCTGTAAATTACTGCAATATTCCCCGTTGATCCAATCCAAAATTGGATGTTCAACCTGATGAAACGAATAATACTTAGAAAAAGATCTCTGTCCATTCCTTCAATAAAAAGCTTCATGAAATAGGGCCATTTCCGAAGAAATCGGACACTATTTTTTCGAAACTGAATAAATATTTGCCAAATATGAACCAATCCCCTTTTTAATCCCGATCTAGAACATTGATCATTTCTTTTTCTCAAATCGGTATGAATCTCTAAATTGACTAAAGACTTCCTAGTGATCTGTTGGATTTGATCATTCGTTATGGTTGTCCAATCATCTAGATCTTTCATATTTGTTCGAGTCCCATATCCAAATTGATCCTGAACCTTCGGTAAATAATTTGCACTACCCACAGGCCCAGTCCCAATCGGTAATTTCTCGGGGATCTGATCATTCATTCCAATATTTTCTGTACTTCTCTTATTCTCCGGTCGAAGTCCGGATTTCTTCGTTCGTCCTATTCCTGATAAAATAGGTTTTATCAATCGTCCTTTCAATTCTTTTCTAATAGGTTCCCAAAAGGAAGAGACTTTTTTTGGATAACCAAAAGGTACTCCGGTTTCGAATCCCCAGGTTGTCAAGTAACTAGAACTCGATTTTTCTCCCTTATCAGATCGAAGCTCAGATCCATACCAAGGTCTTGAACGAAAAGGAAATAGAATCTTTATCTGAATACCATCTTTGAGCCATCCGTCCGGTAATTCTGTTTCCGAAAATTCAATACCATCATAAGTGCATTTGATATGAATTTCTCTACCCCACTCCTTCCAATCTTCATCCCATTCGGGGACTTGAAATAATAACATACGACCAATATTTTTAGCTATTATTAATGAAGGTAATATTATATGTTTTCTAGTAATTGATTGGGTCACTAATATCAAACCTCTTATCCTCTGATTTAATGAAAAATCCAATTTGTTCGCTACTGAGAAGCGATCAACTTTCGATCTATCCCCGAAAGAAGCCCTTCCTGATTTTGAGTCTTTCTCAATACAATTTGTAACAAATTGTTTACGATCCACTATATCGGAATCGGACATATCGGAAGAATATCTAGGAGAAGTGGGTATCTCCATTATTTCCAGAAAGAAAGGGGAATGTACATCCGGTTGTACCATTTTGCATATTCGAATCTTACGTCTTTGAGCACGTATAGATCCTTTTACTAGGTCCCGGCGAAAATCGGACTCTTGCGAATAACGTCTCACAACTCTTTGTATTCCGTCCGGGTCAATCATTTTTATACTTCTGATCTTTCTTGGACGAAGATCACTTATTGAGGACATGAAATCATATTGATTGCTTTTGAAACTGTAGGACCATCGAGGTACATGTTTCTGAATCTCTATAATTTCGAGAGGTTCATGGAATAGTATTTTCGCGTAAAGGGCAGGAATAGATTTTGTTCGTGTCGAATTACCCGGAGATAAATTCCTCCAAATATTCCGGAGTACTGTCCATTCTTTTTGTCCTAAATGCTCGAAGAGTAAAGCCTGTTCCGTAGTAGGAGAACTAAGAATCAATTCCCATTTGATAGGACTTGTAGGCAGAATATTTATTTCGTCAATTTGACCAGGAATATTCAACAAATATTTTGTATAGATTTCTTTATTACATGAAACTATTTCCAATATAATTTGGATATAGACCCCTCGATGATATGTAGCTATTTCTAACGAATCTTTCAGCGGATCTTTCGCATAGATTTCTTCTGCATAGATCTCTTCTTTATTTGAAGCCGTTTCTAGTGAACTTTTTCTATAGATCTCTCGATCATTTAAAAAAGCTGTATAAGACAAATCCTTCATATCGATCTCACAATTTTTCGAATTTAGAATCATTCGTTTCGCTAATAGATAAAGTTGTTCTGAAATAGGTTCAACTTTTCCATTTTCCGATGATTCAGTGATTGAAATAAACGAACGAACAGTATCCAAAGATAGCGGTTCCCAGGGTAGTGGGAAGTTCTTGCGTCCCGATTCTCGCCAATGATCAGAGATAAAATCTCTAATTTGATCATTTCTAAATCCCTCCGTAGAGTTCTTCGTAGATACCTCTGTAAAATATGGAAGATCAAAATTAATTGAATCGTTAAAAATCCAGGGTGACCTTAATTTATTAATTCTTCCACGGAATGGTCCATTCAGAAAAGGATCATACATTTTAGGGAAGGAATCTCCTTGGGAATTGGATACTTTTACTCTTTTTTCCATCACATCTCTAACAGTATATCCATTGCCTAGAGCTTCTATTCGATCCCTGAGCTCATTAATCAAGTTCTCTTTTCTACTTTGTTTGGTACGAATCCATTTAGTATAAGGATCTTCAGATGAGTAAGAAGTATTCGAAAAATCCCCATCTTCTCCGATCCTCTCCCCGAAGACTGACACACTAGGTAAAGATGTGAAAGAGATTCTCTGTTCTCCACAACTTGAATATGTGTCGAAAAAATATTGAGACACTTCGGTCTTTACAGGACCTGGATGATTCAATGGATTTTTTTCAATATATCGTAATGGTCGATTCCATCTGCGATAATCAAACAAAACAACGGGCCACGGTTTATTGAACCACGGTGATTCTTCATTCGGAAGTTTTTTAATTTCCTTCTTATTCTTATACGCGAAGTTATCATTTCTCTTTTTAGTAAAAATAGGTGACGGAGCTCCGCCCAAATAGAATGAACAATACGAAAAAATAAGAATACTAAAAGTTCTATTTATATAACTTTTTGATATAGTATAACCTATAGGTGAATCACGTTCTATACGAAAAGATAACAATTTGGCCAAATGAATGAATAGAATATGACCACTCAACCAACCGCAAAAACTACTTATTACAAATGATATATTATTGCTATAACGAAAAAGAAAGAGGTTCACCAGTCTTGTTAATATGGGACTTGGTAAAATAACAGGATTTAATAATTGAAAAATTAGACCATCCAAAAATAGACTTAGAATTCTAGAATTTTTGAGTCTATTTACGGGGTGCAGAGATTTCGAATTGAAAAGCTTTTCGTTGGTCCGGAAACGATAAAATAAAATGTATGGTACAACCAGTAAAGTGATTGCGTGAGGTTTTCCCAACGCTGCATGGATAGGTGAGTAGTACATCGATAAAGCGACTATCAATTGTCCCGTAATCGAACCACTTATAGCTACTGCACCATCAACAGTTCCTTCTATCAGTAGAGCCCTCATGGAGGATATCTGAGAAGGACCGATAGGAAACGTGGTAATAAATCCGTAATATAGTCCAAATGAAATGATTGGTCCTGATACTTCTATCCATGATGATATTGAATCCCATAGTAAACCCAGTGTGATGAGTATCATATTCAAAATCCTTTTCGAAATACTTGGAATGATTATAGAAATTATTCCGATATCTCCCATATATGCATGGGAGATATAGATAGAAATAGTTCTCATTTTCTACATCCACGAATTCAATTTCATGGAATTGATCCCAATTTCGAATTGATTTTTATTAAATCCTTTTATATATGTACATATCTTTTTCTAACATAGATTGAATTTCTATACATATTCTATTAGTCTATCTATATATTCGATCTGAAAGTATTGGGAGATCTACAACTTGTTGTCCCTTCTCACTGGAGCGGTCCGACCCAAGTCTTCTAAATTGTCGTTACGCCGTAGAGGTCGGGTAACCAACTCAAGCACATCTCTCGCATTGGCAAATCCATGAATCTGAGCAGATGTAAATTCAACCGACCATTTAGTACCAATTCCTCTTGCTTCTAACGGGTTAGCATGAGCCATTCCGGTGATGGCTAAGTCGGGTTGTAACTCGCGCATACGTCGTATTTGATTATAATTGTCCGGTTTTTCCACAATTCGCGGTATTGGTACACACATCCTTATACATGTATCTCGTAAAAGTGCTAATTCAGCAGCTTGATATCGTTTATCAATATACGGAATACCAATTTCATCAACGATCATTCCACATCTGATTAAGAATCTTGCTAGAGATACTTCCAGAATATTATCTCCCATGAAAAATGCAGATTTCCCGCGTATCAAATCAGGATAATCCTTTAAACCTTCCCAAATCCGTTCTTCCCTTTCCTCCAAACCCTCGGTCTCAATACCAAATACAGGACAAATCTTTTCGATCCAAGCACGCGTTCCGTCCGGACCGATCGGAAAAGGAGCTACAATTAATTCACATTTATCACGTCTTACCAAAGTTGTTGCTGTACGACTCAAAAATGGATTGACACCACAGACATAAACTCCATCAACTAATGATGGAAGATCAGTATATTTCTGAGCAGGTAACCAACCAGATACCTTGACAGATTGGCGTTTTAATTCTGGATTGGGTTGAGAAACTACATCTGAAGGTAAAGATCCAAAAAGGACTAGGGGAGGATGATTTTCATCTTCCACTAATTCTTCTTCCTTCTCGGGGGAGGAGAAATAGAATGAATTTCGTATAATACCGTTTTGTTCACGAACGGATGATTCTTGCCCCAGACAACGATGTACCATCGCGGCTAACACAGTATCTTCTCCTTGAGTAAAAGCATAATCTAGTCCATTTGCTCTTGCCACTACAATTGGTATTCCCATTTCACATTCCAATTTTGGTGCCATACCTTCCAAGTCCATTTTGATTATTTCTGTAGTACAAGTACCTATCCATATAATTACGCTGGGATCTCTATCTTTTCCTATACGAATACAAAGTCTTTTTAATTCTTCATAATCATTCAATTGAGCTGATATATCTCCTTCTTCTAATTCTGCCATTGCATAGCGGGGTTCCGCAAAAATCATAACTCCAAGCGCATTTTGTAGAAAATAACCACATGTCTTTGTGCCCACTACTAGAAAAGAACTGTCTTCAATCTTTTGATATAACCAAGATACGCAGCTAATGGGACAAAAAGTATGGTAATTACCTGTTTCGCATTCAAAAGTTAGGTTTTCAGATATTTTCATCGACATAAATCGATTTCCAACGAATTTATCAACGAATAGATCATTGATTTTAAATCATCGTAAATCCAAGCAAATTTTCCTGATTATTTCCCTGTTCCTCATCATTAATAGGATTTAAGTAAAAATCGGAAAGTAAACTGAAAAATTCTCGATCTGGAATCTCTTTTGGTGCAATACCTTCAGGTTGAGACAATATCTGATCTGCTATGTTCAAATAATATTCACACACATAGTTAATAGATGGTTCAGATCCAACCATTTCAAATAATGTTTTACCCTTGACTCTAGATACTCGAATATTTTCGATAGGAGGTAATACTTCTATCACGGGCATCGGGCAGGCTTCTACATATTTATCGATAAGATCTCTTTTAGATGTACGATTTCCGACTAAACCCGCTAATCGGAGTGGATGTGTACGATTTTTCTCCCTAATGGAAGCAGCAATACGATTAGCTGCAAATAGTGCATCGAACCCATTATCTGTCACTATTATGCAATAATCTGCATAGTTCAATGGAGCGGCAAAACCTCCACAAACTACATCGCCTAATACATCGAATAATATAATATCATATTCATTAAATGCATCCAATTCTTTCAATAATTTAACAGTTTCTCCTACCACATATCCTCCACATCCGGCTCCTGCGGGTGGACCCCCTGCTTCTACACAATCTACTCCTCCATAACCTTTGTGAATTACATCTTCGGGCCAAATATTCTCATAATGATAATCCCTGGACTGTAAAGTATCTATAATTGTAGGTATCAGAAATTCTGTGAGAGTAAAAGTACTGTCGTGTTTCGGATCACATCCAATTTGTAACACTTTCTCACCACGTCTTGCTAGAGCGATTGAAATATTGCAGCTAGTTGTTGATTTACCAATTCCGCCTTT
[truncated: 9,586,007 more chars]
