# Supplementary material for: Ginkgo biloba’s footprint of dynamic Pleistocene history dates back only 390,000 years ago
Source: BMC Genomics. 2018 Apr 27;19:299. doi: 10.1186/s12864-018-4673-2 (PMC5921299; doi:10.1186/s12864-018-4673-2)
Supplement: Supplementary file 7 — Details of fossil calibration. (XLSX 24 kb) [file 12864_2018_4673_MOESM7_ESM.xlsx]

## Sheet: fossils
Node	Node name in Supplemental Figure 1	Values used for lognormal prior (secondary calibration only)	Minimum age used for uniform prior (fossil calibration)	Fossils	Reference for fossils	Fossil placement and age for calibration following	Estimated age in birth-death BEAST analysis with unconstrained tree topology
R	tree root height	lognormal, offset 249.0, log(mean) 4.4, log(stdev) 0.14, extracted from Magallón et al. (2013)
1	Cycadophyta crown age		235 Ma (early to middle Triassic)	Antarcticycas schopfii	Smoot, E.L., Taylor, T.N., and Delevoryas, T. (1985). Structurally preserved fossil plants from Antarctica. I. Antarcticycas, gen. nov., a Triassic cycad stem from the Beardmore Glacier area. Am. J. Bot.: 1410–1423.	Condamine et al. (2015)	240.79 Ma
2	Cycadophyta stem age		265.1 Ma (middle Permian)	Crossozamia	Zhifeng, G. and Thomas, B.A. (1989). A review of fossil cycad megasporophylls, with new evidence of Crossozamia Pomel and its associated leaves from the Lower Permian of Taiyuan, China. Rev. Palaeobot. Palynol. 60: 205–223.	Condamine et al. (2015)	324.34 Ma
3	Lepidozamia - Encephalartos split		33.9 Ma (Eocene)	Lepidozamia hopeites and L. foveolata	Hill, R. (1980). Three new Eocene cycads from eastern Australia. Aust. J. Bot. 28: 105–122.	Lu et al. (2014), Condamine et al. (2015)	36.64 Ma
4	Encephalartaea stem age		72.1 Ma (middle Campanian to early Maastrichtian)	Wintucycas stevensonii	Martínez, L.C.A., Artabe, A.E.E., and Bodnar, J. (2012). A new cycad stem from the Cretaceous in Argentina and its phylogenetic relationships with other Cycadales. Bot. J. Linn. Soc. 170: 436–458.	Condamine et al. (2015)	74.81 Ma
5	Pinaceae crown age		155 Ma, corresponding to the lower third of the Upper Jurassic	Pseudolarix erensis	Krassilov, V.A. (1982). Early cretaceous flora of Mongolia. Palaeontogr. Abt. B: 1–43.	Magallón et al. (2013)	160.35 Ma
6	Picea - Cathaya split		133 Ma	Picea burtonii	Klymiuk, A.A. and Stockey, R.A. (2012). A Lower Cretaceous (Valanginian) seed cone provides the earliest fossil record for Picea (Pinaceae). Am. J. Bot. 99: 1069–1082.	Lu et al. (2014)	136.08 Ma
7	Gnetophyta crown age		125 Ma, corresponding to the upper boundary of the Barremian, which would be approximately equivalent to the upper limit of the Neocomian	Eoantha zherikhinii	Krassilov, V. (1986). New floral structure from the Lower Cretaceous of Lake Baikal area. Rev. Palaeobot. Palynol. 47: 9–16. Krassilov, V.A. and Bugdaeva, E.V. (1982). Achene-like fossils from the lower cretaceous of the Lake Baikal area. Rev. Palaeobot. Palynol. 36: 279–295.	Lu et al. (2014), Magallón et al. (2013)	184.84 Ma
8	Araucariaceae - Podocarpaceae split		172 Ma (Aalenian)	Brachyphyllum mammilare	Harris, T. (1979). The Yorkshire Jurassic flora, V. Coniferales. Br. Mus. Nat. Hist. Lond.	Lu et al. (2014)	212.29 Ma
9	Podocarpus - Retrophyllum split		28 Ma, Middle Eocene to Oligocene	Retrophyllum australe	Hill, R.S. and Merrifield, H.E. (1993). An early tertiary macroflora from West Dale, southwestern Australia. Alcheringa 17: 285–326.	Lu et al. (2014)	42.94 Ma
10	Taxaceae - Cupressaceae split		176 Ma, corresponding to the upper boundary of the Lower Jurassic (following Magallón et al. 2013!)	Palaeotaxus rediviva	Florin, R. (1958). On Jurassic taxads and conifers from north-western Europe and eastern Greenland (Almqvist & Wiksells Boktryckeri).	Lu et al. (2014), Magallón et al. (2013)	210.26 Ma
11	Cupressus - Juniperus split		33.9 Ma (Eocene/Oligocene boundary)	Juniperus pauli	Kvaček, Z. (2002). A new juniper from the Palaeogene of Central Europe. Feddes Repert. 113: 492–502.	Lu et al. (2014)	34.85 Ma
